# Supplementary material for: Allele specific chromatin signals, 3D interactions, and motif predictions for immune and B cell related diseases
Source: Sci Rep. 2019 Feb 25;9:2695. doi: 10.1038/s41598-019-39633-0 (PMC6389883; doi:10.1038/s41598-019-39633-0)
Supplement: Supplementary file 2 — Table S1 [file 41598_2019_39633_MOESM2_ESM.xlsx]

## Sheet: Sheet1
Cell line	GWAS SNPs		GWAS SNPs LD		GWAS ext*	eQTL SNPs		eQTL SNPs LD		eQTL ext*
	common	rare	common	rare	rare	common	rare	common	rare	rare
GM12878	7	0	90	0	0	40	0	258	2	2
GM18505	1	0	36	0	0	6	0	74	2	0
GM18526	2	0	35	0	0	12	0	58	0	0
GM18951	2	0	34	0	0	15	0	54	0	0
GM19099	2	0	46	0	0	12	0	89	0	2
GM19238	4	0	42	0	1	30	0	155	0	1
GM10847	3	0	19	0	0	9	0	84	0	0
7LCLs	11	0	149	0	3	77	0	442	2	9
Tot. unique	18	0	216	0	3	98	0	603	3	10
	237					714
*windows of ± 300bp centered at common AS-SNPs
