# Supplementary material for: Allele specific chromatin signals, 3D interactions, and motif predictions for immune and B cell related diseases
Source: Sci Rep. 2019 Feb 25;9:2695. doi: 10.1038/s41598-019-39633-0 (PMC6389883; doi:10.1038/s41598-019-39633-0)
Supplement: Supplementary file 3 — Table S2 [file 41598_2019_39633_MOESM3_ESM.xlsx]

## Sheet: Info
Each worksheet report the AS-SNPs defined in different cell lines.
	Chromosome	The chromosome where the AS-SNP is located.
	Position (hg19)	The coordinate of the AS-SNP based on the human assembly GRCh37 (hg19)
	SNP ID	The AS-SNP ID, or "rs tag"
	G1	Number of ChIP-seq reads aligned and overlapping the reference (G1) or alternative (G2) alleles at the heterozygous SNP. See Extended Methods in Supplementary Material.
	G2
	GTotal	Total number of ChIP-seq reads overlapping the AS-SNP
	binomial test p-value	p value from the binomial test to determine the significance of the G1 and G2 read counts difference. Corrected for multiple testing (Benjamini-Hochberg)
	TFs/his mod defining AS-SNP	TFs or histone modifications whose reads overlap the AS-SNP
	Annotated Regions	The region annotations for the area of the AS-SNP. The regions are predicted with ChromHMM and TFNet. Enh: Enhancer, Pro:Promoter, Ins: Insulator, Mix: Mixed. When TFNet and ChromHMM are in consensus the annotation is also marked –All.
	DHS	Wheather the AS-SNP is located in a DNAseI hypersensitive region
	(C)ommon (R)are	The allele frequency of the AS-SNP in the population. Common ≥ 1%, Rare <1%
	RegulomeDB score	Regulome database score (Boyle AP, et al. Genome Research 2012, 22(9):1790-1797.)
	Reference allele	Reference allele
	Alternative allele	Alternative allele
	in LD with GWAS SNP	The GWAS SNP(s) in linkage disequilibrium with the AS-SNP. Direct hits (when the AS-SNP is a GWAS SNP) are marked as such.
	Associated Traits	Traits associated with the GWAS SNP
Motifs analyses	PMM predicted TFBS altered	Unique TFBSs that have been predicted to be altered by the AS-SNP as predicted by Parsimonious Markov Models (PMMs).
	Total BSs altered by AS-SNP	The total number of binding sites affected by the AS-SNP according to PMMs. This number includes all binding sites, not just unique ones.
HiC interactions	Contact Domains	Coordinates of the contact (interaction) domains in HiC-defined TADs
	Domain Genes	Genes located in contact (interaction) domains in HiC-defined TADs
	Loop Domains	Coordinates of the loop domains in HiC-defined TADs
	Loop Genes	Genes located in loop domains in HiC-defined TADs
HiCap interactions	AS-SNPs Probes	Location of the AS-SNPs in HiCap probes designed at selected AS-SNPs. Probe: AS-SNPs overlap the probe, Distal: AS-SNP harbored in the probe contact region.
	AS-SNPs Probes-ID	ID for HiCap probes designed at selected AS-SNPs
	GM12878 Probes	Location of the AS-SNPs in HiCap probes designed at gene promoters in GM12878. Probe: AS-SNPs overlap the probe, Distal: AS-SNP harbored in the probe contact region.
	GM12878 Probes-ID	ID for HiCap probes designed at gene promoters in GM12878

## Sheet: GM12878
																Motifs analyses		HiC interactions				HiCap interactions
Chromosome	Position (hg19)	SNP ID	G1	G2	GTotal	binomial test p-value	TFs/his mod defining AS-SNP	Annotated Regions	DHS	(C)ommon (R)are	RegulomeDB score	Reference allele	Alternative allele	in LD with GWAS SNP	Associated Traits	PMM predicted TFBS altered	Total BSs altered by AS-SNP	Contact Domains	Domain Genes	Loop Domains	Loop Genes	AS-SNPs Probes	AS-SNPs Probes-ID	GM12878 Probes	GM12878 Probes-ID
chr1	44319373	rs3011225	171	330	501	8.8417e-12	K27ac	Enh-All	DHS	C	2b	A	G	direct hit	Amyotrophic lateral sclerosis (age of onset)	BBX,ELF4,FOXF2,MAFF,MAFG,MEF2C,MIXL1,MNX1,NF2L1,NFKB1,NKX28,NKX61,NR5A2,RUNX3,TFE2	15	-	-	chr1:43990000-43995000..chr1:44400000-44405000,chr1:43995000-44000000..chr1:44505000-44510000	KDM4A,RNU6-1058P,ST3GAL3_x000D_,ARTN,ATP6V0B,B4GALT2,CCDC24,DPH2,IPO13,KDM4A,RNU6-1058P,SLC6A9,ST3GAL3_x000D_	-	-	-	-
chr12	56401085	rs10876864	100	173	273	4.23286e-05	K27ac	Pro-All	DHS	C	1f	A	G	direct hit	Vitiligo	-	-	-	-	chr12:56130000-56135000..chr12:56425000-56430000	CDK2,DGKA,DNAJC14,GDF11,MMP19,ORMDL2,PMEL,RAB5B,RNU1-69P,SARNP,SUOX,WIBG_x000D_	-	-	Distal	chr12:56400653-56401765___GDF11_56137063#chr12:56137063-56146665
chr13	43052880	rs2062305	344	568	912	3.01164e-06	CTCF,K27ac,SA1	Ins-All	-	C	4	A	G	direct hit	Crohn's disease	-	-	-	-	-	-	-	-	Distal	chr13:43051793-43053584___RS95330902_42951449#chr13:42951449-42951449
chr14	69273905	rs194749	46	165	211	2.02427e-07	K27ac,K4me1	Mix-All	DHS	C	3a	C	T	direct hit	Inflammatory bowel disease	CEBPB_joined,RFX2,ZBT7B	3	-	-	chr14:68710000-68720000..chr14:69280000-69290000,chr14:68400000-68405000..chr14:69285000-69290000	RNU6-921P,ZFP36L1_x000D_,RN7SL108P,RN7SL706P,RNU6-921P,ZFP36L1_x000D_	-	-	-	-
chr22	21982892	rs2298428	56	210	266	7.56096e-21	K4me3	Mix-All	-	C	4	T	C	direct hit	Celiac disease and Rheumatoid arthritis	-	-	-	-	-	-	-	-	-	-
chr5	10695526	rs2930047	61	123	184	8.38354e-05	CTCF	Ins-All	-	C	1f	C	T	direct hit	Inflammatory bowel disease	-	-	chr5:10690000-10700000..chr5:10860000-10870000	NoGene	-	-	Distal	chr5:10694830-10695950___rs3733758_GM12878_C_gwas#chr5:10655842-10655842	Distal,Probe	chr5:10694830-10695950___MARCH6_10353750#chr5:10353750-10440500,DAP_10761387#chr5:10679341-10761387
chr6	32915852	rs16871226	672	422	1094	0.000150944	CTCF,K27ac,K4me3	Enh-All	-	C	4	G	A	direct hit	IgG glycosylation	-	-	-	-	chr6:32840000-32850000..chr6:32950000-32960000	BRD2,HLA-DMA,HLA-DMB_x000D_	-	-	Distal	chr6:32915094-32916460___PHF1_33378772#chr6:33378772-33384230
chr1	2478511	rs2477678	88	104	192	4.18081e-07	CTCF,K4me1	Mix-All	DHS	C	4	A	T	rs10797432,rs734999	Ulcerative colitis; Ulcerative colitis	-	-	-	-	chr1:2130000-2135000..chr1:2515000-2520000,chr1:2345000-2350000..chr1:3340000-3345000	HES5,MORN1,PANK4,PEX10,PLCH2,RER1,SKI,TNFRSF14_x000D_,ACTRT2,FAM213B,HES5,MMEL1,PANK4,PLCH2,TNFRSF14,TTC34_x000D_	-	-	-	-
chr1	2479983	rs1974044	3900	3416	7316	0.000415312	CTCF,K27ac	Enh-All	DHS	C	4	G	A	rs10797432,rs734999	Ulcerative colitis; Ulcerative colitis	FOSB	2	-	-	chr1:2130000-2135000..chr1:2515000-2520000,chr1:2345000-2350000..chr1:3340000-3345000	HES5,MORN1,PANK4,PEX10,PLCH2,RER1,SKI,TNFRSF14_x000D_,ACTRT2,FAM213B,HES5,MMEL1,PANK4,PLCH2,TNFRSF14,TTC34_x000D_	-	-	-	-
chr1	2488608	rs1886730	892	692	1584	2.45081e-06	K27ac	Pro-All	DHS	C	1b	C	T	rs10797432,rs734999	Ulcerative colitis; Ulcerative colitis	GATA2,KLF5,MAD3,NR4A2,STA5A	5	-	-	chr1:2480000-2485000..chr1:2515000-2520000,chr1:2130000-2135000..chr1:2515000-2520000,chr1:2345000-2350000..chr1:3340000-3345000	TNFRSF14_x000D_,HES5,MORN1,PANK4,PEX10,PLCH2,RER1,SKI,TNFRSF14_x000D_,ACTRT2,FAM213B,HES5,MMEL1,PANK4,PLCH2,TNFRSF14,TTC34_x000D_	-	-	-	-
chr1	2507938	rs10752745	401	907	1308	2.62232e-40	K27ac,K4me3	Enh-All	DHS	C	5	G	A	rs10797432,rs734999	Ulcerative colitis; Ulcerative colitis	AP2A,AP2C,CTCF_joined_5	3	-	-	chr1:2480000-2485000..chr1:2515000-2520000,chr1:2130000-2135000..chr1:2515000-2520000,chr1:2345000-2350000..chr1:3340000-3345000	TNFRSF14_x000D_,HES5,MORN1,PANK4,PEX10,PLCH2,RER1,SKI,TNFRSF14_x000D_,ACTRT2,FAM213B,HES5,MMEL1,PANK4,PLCH2,TNFRSF14,TTC34_x000D_	-	-	-	-
chr1	10270496	rs61784580	193	116	309	0.000166915	SA1	Mix-All	DHS	C	2a	A	G	rs10492972	Multiple sclerosis	BARX2,BATF,IRF3,NFE2,NFYA,NFYB	6	-	-	chr1:9930000-9935000..chr1:10480000-10485000	KIF1B,LZIC,MIR1273D,MIR5697,NMNAT1,RBP7,RN7SKP269,RN7SL721P,RN7SL731P,RNU6-37P,RNU6-828P,UBE4B_x000D_	-	-	-	-
chr1	10458378	rs6674843	122	227	349	1.71426e-07	K4me3	Pro-All	DHS	C	3a	T	A	rs10492972	Multiple sclerosis	NANOG,NFE2,PO5F1	4	-	-	chr1:9930000-9935000..chr1:10480000-10485000	KIF1B,LZIC,MIR1273D,MIR5697,NMNAT1,RBP7,RN7SKP269,RN7SL721P,RN7SL731P,RNU6-37P,RNU6-828P,UBE4B_x000D_	-	-	-	-
chr1	152161354	rs1390490	20	123	143	4.87883e-18	K4me3	Mix-All	DHS	C	4	C	T	rs3126085	Atopic dermatitis	-	-	chr1:152160000-152165000..chr1:152430000-152435000	NoGene	chr1:152030000-152040000..chr1:152410000-152420000	CRNN,FLG,FLG2,HRNR,RPTN,TCHH,TCHHL1_x000D_	-	-	Distal	chr1:152160948-152161440___S100A11_152009511#chr1:152004981-152009511
chr11	64053157	rs887314	290	202	492	0.000398198	K4me3	Pro-All	DHS	C	4	G	T	rs694739,rs694739	Alopecia areata; Crohn's disease	ATF2,ATF6A,ATOH1,BCL6,CTCF_joined_5,ELK4,EPAS1,GATA4,GATD1,GMEB1,GMEB2,HHEX,HINFP,HXA5,HXA6,IRF4,KAT5,KDM5A,KDM5B,MAD3,MAZ,MYBB,MZF1,NFYC,NR4A1,OVOL2,PBX2,SOX9,SP4,THAP1,UBIP1	34	-	-	chr11:63970000-63975000..chr11:64065000-64070000	BAD,DNAJC4,FKBP2,GPR137,NUDT22,PLCB3,PPP1R14B,TRPT1,VEGFB_x000D_	-	-	-	-
chr11	116604070	rs180353	50	138	188	1.27334e-06	K27ac,K4me1	Mix-All	DHS	C	4	C	T	rs180358	Multiple sclerosis (severity)	NR5A2	1	-	-	-	-	-	-	-	-
chr12	12760658	rs12811932	368	716	1084	3.71591e-25	K27ac	Enh-All	-	C	4	C	T	rs12822507	Systemic lupus erythematosus	BATF	1	-	-	chr12:12530000-12535000..chr12:12855000-12860000,chr12:11720000-11730000..chr12:12860000-12870000,chr12:12160000-12170000..chr12:14920000-14930000	CREBL2,DUSP16,GPR19_x000D_,BCL2L14,CREBL2,DUSP16,ETV6,GPR19,LOH12CR1,LOH12CR2,LRP6,MANSC1,RNU6-1295P,RNU6-545P_x000D_,APOLD1,ATF7IP,BCL2L14,C12orf36,CDKN1B,CREBL2,DDX47,DUSP16,EMP1,GPR19,GPRC5A,GPRC5D,GRIN2B,GSG1,GUCY2C,HEBP1,KIAA1467,LOH12CR1,LOH12CR2,LRP6,MANSC1,MIR613,MIR614,PLBD1,RN7SKP134,RN7SKP162,RN7SL46P,RN7SL676P,RNA5SP353,RNU6-1295P,RNU6-491P,RNU6-545P,RNU6-590P_x000D_	-	-	-	-
chr12	56401085	rs10876864	100	173	273	4.23286e-05	K27ac	Pro-All	DHS	C	1f	A	G	rs11171739	Type 1 diabetes	-	-	-	-	chr12:56130000-56135000..chr12:56425000-56430000	CDK2,DGKA,DNAJC14,GDF11,MMP19,ORMDL2,PMEL,RAB5B,RNU1-69P,SARNP,SUOX,WIBG_x000D_	-	-	Distal	chr12:56400653-56401765___GDF11_56137063#chr12:56137063-56146665
chr12	56435412	rs705704	728	728	1456	3.567e-07	K4me3,SA1	Pro-All	DHS	C	1f	A	G	rs1701704,rs1701704,rs1701704,rs2292239,rs2292239,rs2456973	Alopecia areata; Type 1 diabetes; Type 1 diabetes autoantibodies; Type 1 diabetes; Type 1 diabetes autoantibodies; Vitiligo	-	-	-	-	-	-	-	-	-	-
chr12	56435504	rs705705	643	289	932	1.15353e-11	CTCF,SA1	Pro-All	DHS	C	2a	C	G	rs1701704,rs1701704,rs1701704,rs2292239,rs2292239,rs2456973	Alopecia areata; Type 1 diabetes; Type 1 diabetes autoantibodies; Type 1 diabetes; Type 1 diabetes autoantibodies; Vitiligo	ARNT2,ATF2,ATF6A,BACH1,BARX2,BMAL1,CEBPD,DBP,DLX6,E2F7,EPAS1,FEV,FOXC1,FOXD2,FOXG1,FOXM1,FOXO4,FOXP1,FOXP2,GABPA,GATA2,GATA4,GATD1,GLI3,GMEB1,HHEX,HINFP,HNF1B,HXA4,HXA6,HXB6,HXB8,HXC6,HXD11,ID1,IRF4,IRX2,KAT5,KLF10,KLF15,KLF6,MAD3,MEF2C,MNT,MYBA,MZF1,NF2L3,NFAT5,NR4A1,PBX2,PO5F1,SOX9,TFCP2,TFDP1,VEZF1,Z280D,ZBTB2,ZN266,ZN281,ZN407,ZN711,ZNF84	166	-	-	-	-	-	-	-	-
chr14	22984586	rs3764159	181	263	444	0.000351485	K27ac	Enh-All	-	C	2b	C	A	rs1154155	Narcolepsy	FLI1,MSX2,STAT2	3	-	-	chr14:22855000-22860000..chr14:23035000-23040000,chr14:22770000-22780000..chr14:23030000-23040000,chr14:22940000-22950000..chr14:23120000-23130000,chr14:22850000-22855000..chr14:23110000-23115000,chr14:22860000-22870000..chr14:23310000-23320000	TRAC,TRAJ1,TRAJ10,TRAJ11,TRAJ12,TRAJ13,TRAJ14,TRAJ15,TRAJ16,TRAJ17,TRAJ18,TRAJ19,TRAJ2,TRAJ20,TRAJ21,TRAJ22,TRAJ23,TRAJ24,TRAJ25,TRAJ26,TRAJ27,TRAJ28,TRAJ29,TRAJ3,TRAJ30,TRAJ31,TRAJ32,TRAJ33,TRAJ34,TRAJ35,TRAJ36,TRAJ37,TRAJ38,TRAJ39,TRAJ4,TRAJ40,TRAJ41,TRAJ42,TRAJ43,TRAJ44,TRAJ45,TRAJ46,TRAJ47,TRAJ48,TRAJ49,TRAJ5,TRAJ50,TRAJ51,TRAJ52,TRAJ53,TRAJ54,TRAJ55,TRAJ56,TRAJ57,TRAJ58,TRAJ59,TRAJ6,TRAJ60,T…	-	-	-	-
chr16	11347048	rs1111186	368	640	1008	4.89601e-08	K4me1,K4me3	Enh-All	-	C	4	C	T	rs4780355	Crohn's disease and psoriasis	NANOG,SPI1	4	chr16:11270000-11275000..chr16:11345000-11350000	CLEC16A	chr16:11060000-11065000..chr16:11455000-11460000,chr16:11190000-11200000..chr16:11450000-11460000	MIR548H2,PRM1,PRM2,PRM3,RMI2,SOCS1,TNP2_x000D_	-	-	-	-
chr16	11404428	rs2216763	152	234	386	0.00035647	K4me1	Enh-All	-	C	3a	A	G	rs12928822	Celiac disease	-	-	-	-	chr16:11060000-11065000..chr16:11455000-11460000,chr16:11190000-11200000..chr16:11450000-11460000	MIR548H2,PRM1,PRM2,PRM3,RMI2,SOCS1,TNP2_x000D_	-	-	-	-
chr17	37910368	rs2941522	670	1051	1721	1.08474e-12	K27ac,K4me3	Pro-All	DHS	C	4	T	C	rs12946510,rs2305480,rs2872507,rs2872507,rs2872507,rs2872507,rs907092	Inflammatory bowel disease; Ulcerative colitis; Crohn's disease; Rheumatoid arthritis; Type 1 diabetes autoantibodies; Ulcerative colitis; Primary biliary cirrhosis	-	-	chr17:37910000-37915000..chr17:38020000-38025000	IKZF3;ZPBP2	-	-	-	-	Distal	chr17:37910131-37910788___STARD3_37793332#chr17:37793332-37820454
chr17	38029120	rs12936231	17	83	100	9.58413e-11	K27ac	Enh-All	-	C	1f	G	C	rs2290400,rs2305480,rs2872507,rs2872507,rs2872507,rs2872507,rs8067378,rs907092,rs9303277,rs9303277	Type 1 diabetes; Ulcerative colitis; Crohn's disease; Rheumatoid arthritis; Type 1 diabetes autoantibodies; Ulcerative colitis; Ulcerative colitis; Primary biliary cirrhosis; Primary biliary cirrhosis; Systemic lupus erythematosus and Systemic sclerosis	-	-	chr17:38025000-38030000..chr17:38130000-38135000	GSDMA	-	-	-	-	Distal	chr17:38028177-38029335___ERBB2_37844336#chr17:37844336-37884915,GSDMB_38074903#chr17:38060847-38074903,IKZF3_37934478#chr17:37913967-37934478
chr17	38072173	rs1031458	107	56	163	0.000247585	K27ac	Enh-All	DHS	C	4	T	G	rs2290400,rs2305480,rs2872507,rs2872507,rs2872507,rs2872507,rs8067378,rs907092,rs9303277,rs9303277	Type 1 diabetes; Ulcerative colitis; Crohn's disease; Rheumatoid arthritis; Type 1 diabetes autoantibodies; Ulcerative colitis; Ulcerative colitis; Primary biliary cirrhosis; Primary biliary cirrhosis; Systemic lupus erythematosus and Systemic sclerosis	-	-	-	-	chr17:38025000-38030000..chr17:38130000-38135000	GSDMB,LRRC3C,ORMDL3_x000D_	-	-	Probe	GSDMB_38074903#chr17:38060847-38074903
chr17	38072247	rs1031460	71	24	95	2.299e-05	K4me1	Enh-All	-	C	7	G	T	rs2290400,rs2305480,rs2872507,rs2872507,rs2872507,rs2872507,rs8067378,rs907092,rs9303277,rs9303277	Type 1 diabetes; Ulcerative colitis; Crohn's disease; Rheumatoid arthritis; Type 1 diabetes autoantibodies; Ulcerative colitis; Ulcerative colitis; Primary biliary cirrhosis; Primary biliary cirrhosis; Systemic lupus erythematosus and Systemic sclerosis	NR5A2,RUNX3	4	-	-	chr17:38025000-38030000..chr17:38130000-38135000	GSDMB,LRRC3C,ORMDL3_x000D_	-	-	Probe	GSDMB_38074903#chr17:38060847-38074903
chr17	38080865	rs4065275	50	10	60	7.76561e-07	K27ac	Enh-All	-	C	4	G	A	rs2290400,rs2305480,rs2872507,rs2872507,rs2872507,rs2872507,rs8067378,rs9303277,rs9303277	Type 1 diabetes; Ulcerative colitis; Crohn's disease; Rheumatoid arthritis; Type 1 diabetes autoantibodies; Ulcerative colitis; Ulcerative colitis; Primary biliary cirrhosis; Systemic lupus erythematosus and Systemic sclerosis	-	-	-	-	chr17:38025000-38030000..chr17:38130000-38135000	GSDMB,LRRC3C,ORMDL3_x000D_	-	-	Distal	chr17:38080540-38081030___GSDMB_38074903#chr17:38060847-38074903,IKZF3_37934478#chr17:37913967-37934478
chr17	38082807	rs12603332	325	215	540	1.62303e-05	K4me3	Pro-All	DHS	C	1f	C	T	rs2290400,rs8067378,rs9303277,rs9303277	Type 1 diabetes; Ulcerative colitis; Primary biliary cirrhosis; Systemic lupus erythematosus and Systemic sclerosis	CTCF_joined_3,CTCF_joined_4,NRF1,RUNX3	4	-	-	chr17:38025000-38030000..chr17:38130000-38135000	GSDMB,LRRC3C,ORMDL3_x000D_	-	-	Distal	chr17:38082605-38083750___GSDMB_38074903#chr17:38060847-38074903
chr18	54750960	rs9954190	40	13	53	0.000749246	K27ac	Enh-All	-	C	3a	A	G	rs1557351	Multiple sclerosis (age of onset)	-	-	-	-	chr18:54740000-54750000..chr18:55500000-55510000,chr18:54415000-54420000..chr18:55110000-55115000,chr18:54540000-54550000..chr18:55110000-55120000,chr18:54710000-54720000..chr18:55110000-55120000,chr18:54410000-54420000..chr18:55220000-55230000,chr18:54535000-54540000..chr18:55225000-55230000	ATP8B1,BOD1L2,FECH,NARS,ONECUT2,RNU6-737P,RNU6-742P,ST8SIA3_x000D_,BOD1L2,RNU6-737P,ST8SIA3_x000D_,BOD1L2,ONECUT2,RNU6-737P,ST8SIA3_x000D_	-	-	-	-
chr18	54752212	rs12457489	399	179	578	3.99252e-14	K27ac,K4me3	Mix-All	DHS	C	4	T	C	rs1557351	Multiple sclerosis (age of onset)	-	-	-	-	chr18:54740000-54750000..chr18:55500000-55510000,chr18:54415000-54420000..chr18:55110000-55115000,chr18:54540000-54550000..chr18:55110000-55120000,chr18:54710000-54720000..chr18:55110000-55120000,chr18:54410000-54420000..chr18:55220000-55230000,chr18:54535000-54540000..chr18:55225000-55230000	ATP8B1,BOD1L2,FECH,NARS,ONECUT2,RNU6-737P,RNU6-742P,ST8SIA3_x000D_,BOD1L2,RNU6-737P,ST8SIA3_x000D_,BOD1L2,ONECUT2,RNU6-737P,ST8SIA3_x000D_	-	-	-	-
chr18	54752528	rs1557352	75	13	88	6.91105e-11	K27ac	Mix-All	DHS	C	5	T	A	rs1557351	Multiple sclerosis (age of onset)	-	-	-	-	chr18:54740000-54750000..chr18:55500000-55510000,chr18:54415000-54420000..chr18:55110000-55115000,chr18:54540000-54550000..chr18:55110000-55120000,chr18:54710000-54720000..chr18:55110000-55120000,chr18:54410000-54420000..chr18:55220000-55230000,chr18:54535000-54540000..chr18:55225000-55230000	ATP8B1,BOD1L2,FECH,NARS,ONECUT2,RNU6-737P,RNU6-742P,ST8SIA3_x000D_,BOD1L2,RNU6-737P,ST8SIA3_x000D_,BOD1L2,ONECUT2,RNU6-737P,ST8SIA3_x000D_	-	-	-	-
chr2	65610471	rs268131	320	463	783	1.65031e-06	K27ac	Enh-All	-	C	4	A	T	rs1876518	Celiac disease and Rheumatoid arthritis	-	-	-	-	chr2:65490000-65495000..chr2:65780000-65785000,chr2:65290000-65295000..chr2:65790000-65795000	RN7SL635P,SPRED2_x000D_,ACTR2,RAB1A,RN7SL635P,SPRED2_x000D_	-	-	-	-
chr2	68596501	rs17035374	41	12	53	0.000715275	K4me1	Enh-All	-	C	4	A	G	rs17035378	Celiac disease	CTCF_joined_5,NDF2	3	chr2:68590000-68600000..chr2:68660000-68670000	NoGene	chr2:68435000-68440000..chr2:68670000-68675000	CNRIP1,PLEK_x000D_	-	-	Probe	PLEK_68592321#chr2:68592321-68624585
chr2	84530337	rs11893238	78	144	222	0.000135864	SA1	Ins-All	DHS	C	4	C	G	rs6547537	IgG glycosylation	-	-	-	-	-	-	-	-	-	-
chr2	135046984	rs4954125	120	371	491	1.50857e-29	K27ac	Enh-All	-	C	5	G	T	rs4953911	Multiple sclerosis (severity)	-	-	-	-	chr2:134640000-134650000..chr2:135160000-135170000,chr2:134875000-134880000..chr2:135170000-135175000,chr2:134870000-134880000..chr2:135650000-135660000	MIR3679,RNA5SP104_x000D_,MIR3679,MIR5590,RNA5SP104,TMEM163_x000D_	-	-	Probe	MGAT5_135011829#chr2:135011829-135212192
chr2	135052633	rs10202994	247	352	599	7.05687e-05	K27ac	Enh-All	-	C	5	G	A	rs4953911	Multiple sclerosis (severity)	-	-	-	-	chr2:134640000-134650000..chr2:135160000-135170000,chr2:134875000-134880000..chr2:135170000-135175000,chr2:134870000-134880000..chr2:135650000-135660000	MIR3679,RNA5SP104_x000D_,MIR3679,MIR5590,RNA5SP104,TMEM163_x000D_	-	-	Distal,Probe	chr2:135051821-135052974___MIR3679_134884695#chr2:134884695-134884763,MGAT5_135011829#chr2:135011829-135212192
chr2	219134928	rs1877714	48	107	155	1.56903e-05	K4me3	Pro-All	DHS	C	4	G	A	rs2382817	Inflammatory bowel disease	CTCF_joined_2,CTCF_joined_3,CTCF_joined_4,E2F8,ELF1,FLI1,GABPA,SPI1,UBIP1	9	-	-	-	-	-	-	-	-
chr2	219149163	rs11692780	370	221	591	5.84174e-09	K27ac	Enh-All	DHS	C	4	G	A	rs2382817	Inflammatory bowel disease	-	-	-	-	-	-	-	-	-	-
chr2	219151767	rs13005100	1416	1280	2696	0.000296666	K4me1,K4me3	Enh-All	DHS	C	1f	T	C	rs2382817	Inflammatory bowel disease	SOX3,ZBT17	2	-	-	-	-	-	-	-	-
chr2	231122057	rs13023767	183	407	590	3.14228e-09	K27ac,K4me1,K4me3	Enh-All	-	C	6	G	T	rs6716753,rs7423615	Crohn's disease; Crohn's disease	-	-	-	-	chr2:231070000-231075000..chr2:231475000-231480000,chr2:230870000-230875000..chr2:231475000-231480000,chr2:230870000-230880000..chr2:231670000-231680000	RN7SL834P,RNU6-451P,SP100,SP140L_x000D_,RN7SL834P,RNU6-451P,RNY4P19,SLC16A14,SP100,SP110,SP140,SP140L_x000D_,RN7SL834P,RNU6-268P,RNU6-451P,RNY4P19,SLC16A14,SP100,SP110,SP140,SP140L_x000D_	-	-	-	-
chr2	234176609	rs3792112	101	18	119	3.25436e-14	K27ac	Enh-All	DHS	C	3a	T	C	rs10210302,rs12994997,rs2241880,rs3792109,rs3828309	Crohn's disease; Crohn's disease; Crohn's disease; Crohn's disease; Crohn's disease	-	-	-	-	chr2:232470000-232480000..chr2:241500000-241510000	AC016757.3,AC079612.1,AC093802.1,AC106876.2,ACKR3,AGAP1,ALPI,ALPP,ALPPL2,ARL4C,ASB1,ASB18,ATG16L1,C2orf82,CHRND,CHRNG,COL6A3,COPS7B,COPS8,DGKD,DIS3L2,ECEL1,EFHD1,EIF4E2,ESPNL,FAM132B,GBX2,GIGYF2,GPC1,HDAC4,HES6,HJURP,ILKAP,INPP5D,IQCA1,KCNJ13,KLHL30,LRRFIP1,MIR1471,MIR149,MIR2467,MIR4269,MIR4440,MIR4441,MIR4786,MIR5001,MIR562,MLPH,MROH2A,MYEOV2,NDUFA10,NEU2,NGEF,NPPC,OR6B2,OR6B3,OTOS,PDE6D,PER2,P…	-	-	Probe,Distal	ATG16L1_234160216#chr2:234160216-234204320,chr2:234176084-234176877___ATG16L1_234160216#chr2:234160216-234204320
chr20	48551956	rs4287819	244	159	403	9.03298e-05	K27ac	Enh-All	-	C	4	G	T	rs495337	Psoriasis	-	-	-	-	-	-	-	-	-	-
chr20	48955595	rs6063502	293	124	417	5.72571e-12	K27ac,K4me3	Enh-All	DHS	C	4	G	A	rs913678	Inflammatory bowel disease	-	-	-	-	chr20:48800000-48805000..chr20:49075000-49080000,chr20:48795000-48800000..chr20:49190000-49195000,chr20:48590000-48600000..chr20:49070000-49080000	CEBPB,RN7SL636P_x000D_,CEBPB,RN7SL636P,RN7SL672P_x000D_,CEBPB,RN7SL636P,TMEM189,TMEM189-UBE2V1,UBE2V1_x000D_	-	-	-	-
chr20	62330484	rs1295810	154	67	221	2.66466e-08	K27ac	Enh-All	DHS	C	4	A	G	rs2297441	Ulcerative colitis	-	-	-	-	-	-	-	-	Probe,Distal	ARFRP1_62339365#chr20:62329994-62339365,chr20:62330174-62331316___ARFRP1_62339365#chr20:62329994-62339365,MIR941-1_62550801#chr20:62550801-62551124
chr20	62370349	rs1056441	176	300	476	1.22934e-07	K4me3	Enh-All	DHS	C	4	C	T	rs2315008,rs4809330,rs6062504	Inflammatory bowel disease; Crohn's disease; Inflammatory bowel disease	-	-	-	-	chr20:62335000-62340000..chr20:62485000-62490000,chr20:62340000-62345000..chr20:62580000-62585000	AL158091.1,LIME1,SLC2A4RG,ZBTB46_x000D_,ABHD16B,AL158091.1,C20ORF135,DNAJC5,LIME1,MIR1914,MIR647,MIR941-1,MIR941-2,MIR941-3,RNU1-134P,SLC2A4RG,TPD52L2,ZBTB46_x000D_	-	-	-	-
chr21	43835827	rs7278547	656	461	1117	3.36894e-08	K27ac	Enh-All	DHS	C	5	G	A	rs3788013,rs9976767	Type 1 diabetes autoantibodies; Type 1 diabetes	-	-	-	-	chr21:43730000-43740000..chr21:43860000-43870000,chr21:43570000-43575000..chr21:43865000-43870000,chr21:43725000-43730000..chr21:43955000-43960000,chr21:43565000-43570000..chr21:43955000-43960000	RNU6-1149P,TFF1,TFF2,TMPRSS3_x000D_,ABCG1,RNA5SP492,RNU6-1149P,TFF1,TFF2,TFF3,TMPRSS3_x000D_,RNU6-1149P,RSPH1,TFF1,TFF2,TFF3,TMPRSS3,UBASH3A_x000D_,ABCG1,RNA5SP492,RNU6-1149P,RSPH1,TFF1,TFF2,TFF3,TMPRSS3,UBASH3A_x000D_	-	-	Distal	chr21:43835645-43835963___TMPRSS3_43816955#chr21:43791995-43816955
chr21	43844840	rs883869	429	285	714	3.96334e-07	K27ac	Enh-All	-	C	7	C	T	rs3788013	Type 1 diabetes autoantibodies	CEBPB_joined,NR5A2	6	-	-	chr21:43730000-43740000..chr21:43860000-43870000,chr21:43570000-43575000..chr21:43865000-43870000,chr21:43725000-43730000..chr21:43955000-43960000,chr21:43565000-43570000..chr21:43955000-43960000	RNU6-1149P,TFF1,TFF2,TMPRSS3_x000D_,ABCG1,RNA5SP492,RNU6-1149P,TFF1,TFF2,TFF3,TMPRSS3_x000D_,RNU6-1149P,RSPH1,TFF1,TFF2,TFF3,TMPRSS3,UBASH3A_x000D_,ABCG1,RNA5SP492,RNU6-1149P,RSPH1,TFF1,TFF2,TFF3,TMPRSS3,UBASH3A_x000D_	-	-	-	-
chr21	43845092	rs883868	2180	1740	3920	1.76481e-11	K27ac	Enh-All	DHS	C	4	C	T	rs3788013	Type 1 diabetes autoantibodies	-	-	-	-	chr21:43730000-43740000..chr21:43860000-43870000,chr21:43570000-43575000..chr21:43865000-43870000,chr21:43725000-43730000..chr21:43955000-43960000,chr21:43565000-43570000..chr21:43955000-43960000	RNU6-1149P,TFF1,TFF2,TMPRSS3_x000D_,ABCG1,RNA5SP492,RNU6-1149P,TFF1,TFF2,TFF3,TMPRSS3_x000D_,RNU6-1149P,RSPH1,TFF1,TFF2,TFF3,TMPRSS3,UBASH3A_x000D_,ABCG1,RNA5SP492,RNU6-1149P,RSPH1,TFF1,TFF2,TFF3,TMPRSS3,UBASH3A_x000D_	-	-	Distal	chr21:43844957-43845668___ABCG1_43619798#chr21:43619798-43717354,TMPRSS3_43816955#chr21:43791995-43816955
chr22	21982892	rs2298428	56	210	266	7.56096e-21	K4me3	Mix-All	-	C	4	T	C	rs181359,rs2266959,rs5754217	Crohn's disease; Inflammatory bowel disease; Systemic lupus erythematosus	-	-	-	-	-	-	-	-	-	-
chr22	21983260	rs2298429	264	522	786	2.35226e-14	K27ac,K4me3	Mix-All	-	C	1f	G	A	rs181359,rs2266959,rs2298428,rs2298428,rs5754217	Crohn's disease; Inflammatory bowel disease; Celiac disease; Celiac disease and Rheumatoid arthritis; Systemic lupus erythematosus	-	-	-	-	-	-	-	-	-	-
chr22	22292995	rs240066	584	360	944	4.19425e-06	K4me3,SA1	Mix-All	DHS	C	1f	A	C	rs2283792	Multiple sclerosis	EHF,ELF1,ELF2,FLI1,GABPA,SPI1,TYY1	9	-	-	chr22:22060000-22065000..chr22:22295000-22300000	MAPK1,RN7SL280P,RNA5SP493_x000D_	-	-	-	-
chr22	41777883	rs2234058	269	363	632	0.000909481	K4me3	Mix-All	DHS	C	2b	A	G	rs4822024	Vitiligo	-	-	-	-	-	-	-	-	Probe	TEF_41763336#chr22:41763336-41795332
chr22	50971047	rs361725	3492	2880	6372	9.26719e-09	K27ac,K4me3	Pro-All	-	C	3a	C	T	rs140522	Multiple sclerosis	ATF2,CEBPD,E2F3,E2F7,GATA2,GATD1,KLF6,LHX4,MEF2C,MNT,NFYC,SOX9,SP4,TFDP1	15	chr22:23270000-23280000..chr22:50970000-50980000	NoGene	-	-	-	-	-	-
chr3	69253455	rs6776027	69	31	100	0.00052967	K27ac	Mix-All	-	C	2b	C	T	rs6806528	Celiac disease	-	-	-	-	chr3:69170000-69180000..chr3:69720000-69730000	FRMD4B_x000D_	-	-	Probe	FRMD4B_69435455#chr3:69217933-69435455
chr3	119278693	rs41271393	756	672	1428	9.73644e-06	K4me1,K4me3	Pro-All	-	C	4	T	C	rs59374417	Vitiligo	CEBPB_joined	3	chr3:119275000-119280000..chr3:119395000-119400000	COX17	chr3:118860000-118870000..chr3:119400000-119410000,chr3:118600000-118605000..chr3:119395000-119400000	ADPRH,ARHGAP31,B4GALT4,CD80,COX17,PLA1A,POGLUT1,POPDC2,RNU6-1127P,TIMMDC1,TMEM39A,UPK1B_x000D_,ADPRH,ARHGAP31,B4GALT4,C3orf30,CD80,IGSF11,PLA1A,POGLUT1,POPDC2,RNU6-1127P,TIMMDC1,TMEM39A,UPK1B_x000D_	-	-	-	-
chr3	119279148	rs34394661	1372	2116	3488	3.2736e-35	K27ac,K4me1,K4me3	Pro-All	-	C	4	A	G	rs59374417	Vitiligo	-	-	chr3:119275000-119280000..chr3:119395000-119400000	COX17	chr3:118860000-118870000..chr3:119400000-119410000,chr3:118600000-118605000..chr3:119395000-119400000	ADPRH,ARHGAP31,B4GALT4,CD80,COX17,PLA1A,POGLUT1,POPDC2,RNU6-1127P,TIMMDC1,TMEM39A,UPK1B_x000D_,ADPRH,ARHGAP31,B4GALT4,C3orf30,CD80,IGSF11,PLA1A,POGLUT1,POPDC2,RNU6-1127P,TIMMDC1,TMEM39A,UPK1B_x000D_	-	-	-	-
chr3	119279235	rs1852212	524	768	1292	3.83162e-07	K27ac,K4me3	Pro-All	-	C	5	T	C	rs59374417	Vitiligo	-	-	chr3:119275000-119280000..chr3:119395000-119400000	COX17	chr3:118860000-118870000..chr3:119400000-119410000,chr3:118600000-118605000..chr3:119395000-119400000	ADPRH,ARHGAP31,B4GALT4,CD80,COX17,PLA1A,POGLUT1,POPDC2,RNU6-1127P,TIMMDC1,TMEM39A,UPK1B_x000D_,ADPRH,ARHGAP31,B4GALT4,C3orf30,CD80,IGSF11,PLA1A,POGLUT1,POPDC2,RNU6-1127P,TIMMDC1,TMEM39A,UPK1B_x000D_	-	-	-	-
chr3	119279281	rs3915166	712	860	1572	0.000591613	K27ac	Pro-All	-	C	5	G	A	rs59374417	Vitiligo	KDM5A	4	chr3:119275000-119280000..chr3:119395000-119400000	COX17	chr3:118860000-118870000..chr3:119400000-119410000,chr3:118600000-118605000..chr3:119395000-119400000	ADPRH,ARHGAP31,B4GALT4,CD80,COX17,PLA1A,POGLUT1,POPDC2,RNU6-1127P,TIMMDC1,TMEM39A,UPK1B_x000D_,ADPRH,ARHGAP31,B4GALT4,C3orf30,CD80,IGSF11,PLA1A,POGLUT1,POPDC2,RNU6-1127P,TIMMDC1,TMEM39A,UPK1B_x000D_	-	-	-	-
chr3	119279351	rs3915165	1656	2228	3884	3.19186e-12	K27ac,K4me3	Pro-All	-	C	2b	T	G	rs59374417	Vitiligo	-	-	chr3:119275000-119280000..chr3:119395000-119400000	COX17	chr3:118860000-118870000..chr3:119400000-119410000,chr3:118600000-118605000..chr3:119395000-119400000	ADPRH,ARHGAP31,B4GALT4,CD80,COX17,PLA1A,POGLUT1,POPDC2,RNU6-1127P,TIMMDC1,TMEM39A,UPK1B_x000D_,ADPRH,ARHGAP31,B4GALT4,C3orf30,CD80,IGSF11,PLA1A,POGLUT1,POPDC2,RNU6-1127P,TIMMDC1,TMEM39A,UPK1B_x000D_	-	-	-	-
chr5	10695526	rs2930047	61	123	184	8.38354e-05	CTCF	Ins-All	-	C	1f	C	T	rs267939	Ulcerative colitis	-	-	chr5:10690000-10700000..chr5:10860000-10870000	NoGene	-	-	Distal	chr5:10694830-10695950___rs3733758_GM12878_C_gwas#chr5:10655842-10655842	Distal,Probe	chr5:10694830-10695950___MARCH6_10353750#chr5:10353750-10440500,DAP_10761387#chr5:10679341-10761387
chr5	102595837	rs28157	418	205	623	1.54777e-09	K27ac,K4me3	Mix-All	-	C	4	T	G	rs26232	Rheumatoid arthritis	EHF,FLI1,FOXC1,NFE2,NKX61	10	-	-	chr5:102560000-102565000..chr5:102810000-102815000	C5orf30_x000D_	-	-	Distal	chr5:102595282-102596513___PAM_102201526#chr5:102201526-102366808
chr5	102595892	rs28158	143	75	218	1.83986e-05	K27ac	Mix-All	-	C	2b	G	C	rs26232	Rheumatoid arthritis	CR3L1	2	-	-	chr5:102560000-102565000..chr5:102810000-102815000	C5orf30_x000D_	-	-	Distal	chr5:102595282-102596513___PAM_102201526#chr5:102201526-102366808
chr5	131793286	rs4705950	431	299	730	4.93424e-06	K27ac	Enh-All	-	C	4	T	C	rs12521868,rs2188962,rs2188962	Crohn's disease; Crohn's disease; Inflammatory bowel disease	AP2A,BMAL1,E2F7,HBP1,HNF1B,HXA5,KLF3,KLF5,MAFK,MAZ,NR4A1,OVOL2,PBX2,SNPC4,STAT2,TFCP2,UBIP1,ZBT39,ZN217,ZNF84	20	-	-	chr5:131710000-131720000..chr5:131830000-131840000,chr5:131400000-131410000..chr5:131830000-131840000,chr5:131720000-131725000..chr5:132150000-132155000	C5orf56,IRF1_x000D_,C5orf56,IRF1,MIR3936,P4HA2,PDLIM4,SLC22A4,SLC22A5_x000D_,C5orf56,CCNI2,IL13,IL4,IL5,IRF1,KIF3A,RAD50,SEPT8_x000D_	-	-	Probe	C5ORF56_131746464#chr5:131746464-131811736
chr5	131799961	rs2706336	253	388	641	5.35141e-07	K27ac	Enh-All	-	C	4	C	T	rs12521868,rs2188962,rs2188962	Crohn's disease; Crohn's disease; Inflammatory bowel disease	-	-	-	-	chr5:131710000-131720000..chr5:131830000-131840000,chr5:131400000-131410000..chr5:131830000-131840000,chr5:131720000-131725000..chr5:132150000-132155000	C5orf56,IRF1_x000D_,C5orf56,IRF1,MIR3936,P4HA2,PDLIM4,SLC22A4,SLC22A5_x000D_,C5orf56,CCNI2,IL13,IL4,IL5,IRF1,KIF3A,RAD50,SEPT8_x000D_	-	-	Probe	C5ORF56_131746464#chr5:131746464-131811736
chr5	176790162	rs67111717	50	15	65	0.000179775	K4me1	Enh-All	DHS	C	2b	G	A	rs12654812	Inflammatory bowel disease	NRF1,PO5F1,ZN143,ZN639	4	-	-	chr5:176740000-176745000..chr5:176875000-176880000,chr5:175340000-175350000..chr5:177580000-177590000	F12,GRK6,LMAN2,PFN3,RGS14,RN7SL562P,SLC34A1_x000D_,ARL10,B4GALT7,CDHR2,CLTB,DBN1,DDX41,DOK3,EIF4E1B,F12,FAF2,FAM153A,FAM153B,FAM153C,FAM193B,FGFR4,GPRIN1,GRK6,HIGD2A,HK3,KIAA1191,LMAN2,MIR1271,MIR4281,MXD3,N4BP3,NOP16,NSD1,PDLIM7,PFN3,PRELID1,PROP1,PRR7,RAB24,RGS14,RMND5B,RN7SL562P,RN7SL684P,RNF44,SIMC1,SLC34A1,SNCB,TMED9,TSPAN17,UIMC1,UNC5A,ZNF346_x000D_	-	-	Probe	RGS14_176784843#chr5:176784843-176799599
chr6	27774824	rs200483	239	148	387	2.678e-05	K4me3	Mix-All	-	C	1d	A	G	rs17693963	Schizophrenia	-	-	chr6:27120000-27130000..chr6:27770000-27780000	NoGene	chr6:27645000-27650000..chr6:27860000-27865000,chr6:27480000-27490000..chr6:27860000-27870000,chr6:27120000-27125000..chr6:27860000-27865000,chr6:26190000-26200000..chr6:27780000-27790000,chr6:26030000-26035000..chr6:27775000-27780000,chr6:26030000-26040000..chr6:27860000-27870000	HIST1H1B,HIST1H2AI,HIST1H2AJ,HIST1H2AK,HIST1H2AL,HIST1H2BL,HIST1H2BM,HIST1H2BN,HIST1H3H,HIST1H3I,HIST1H4J,HIST1H4K,HIST1H4L_x000D_,HIST1H1B,HIST1H2AI,HIST1H2AJ,HIST1H2AK,HIST1H2AL,HIST1H2BL,HIST1H2BM,HIST1H2BN,HIST1H3H,HIST1H3I,HIST1H4J,HIST1H4K,HIST1H4L,RNU6-471P,TRNAI6_x000D_,HIST1H1B,HIST1H2AI,HIST1H2AJ,HIST1H2AK,HIST1H2AL,HIST1H2BL,HIST1H2BM,HIST1H2BN,HIST1H3H,HIST1H3I,HIST1H4J,HIST1H4K,HIST1…	-	-	-	-
chr6	32556367	rs9270206	201	352	553	1.47134e-09	K4me3	Pro-All	-	C	4	A	G	rs9271100	Systemic lupus erythematosus	-	-	-	-	chr6:32380000-32390000..chr6:32670000-32680000,chr6:32400000-32405000..chr6:32660000-32665000,chr6:32380000-32385000..chr6:32755000-32760000,chr6:32380000-32390000..chr6:32830000-32840000	HLA-DQA1,HLA-DQB1,HLA-DRA,HLA-DRB1,HLA-DRB5,RNU1-61P_x000D_,HLA-DQA1,HLA-DQA2,HLA-DQB1,HLA-DQB2,HLA-DRA,HLA-DRB1,HLA-DRB5,MIR3135B,RNU1-61P_x000D_,HLA-DOB,HLA-DQA1,HLA-DQA2,HLA-DQB1,HLA-DQB2,HLA-DRA,HLA-DRB1,HLA-DRB5,MIR3135B,PSMB8,PSMB9,RNU1-61P,TAP1,TAP2_x000D_	-	-	-	-
chr6	32556887	rs9270236	224	838	1062	1.01802e-16	K27ac,K4me3	Mix-All	-	C	3a	T	C	rs9271100	Systemic lupus erythematosus	DLX2,FOXA2,GATA4,LHX2,P73,PRD14	90	-	-	chr6:32380000-32390000..chr6:32670000-32680000,chr6:32400000-32405000..chr6:32660000-32665000,chr6:32380000-32385000..chr6:32755000-32760000,chr6:32380000-32390000..chr6:32830000-32840000	HLA-DQA1,HLA-DQB1,HLA-DRA,HLA-DRB1,HLA-DRB5,RNU1-61P_x000D_,HLA-DQA1,HLA-DQA2,HLA-DQB1,HLA-DQB2,HLA-DRA,HLA-DRB1,HLA-DRB5,MIR3135B,RNU1-61P_x000D_,HLA-DOB,HLA-DQA1,HLA-DQA2,HLA-DQB1,HLA-DQB2,HLA-DRA,HLA-DRB1,HLA-DRB5,MIR3135B,PSMB8,PSMB9,RNU1-61P,TAP1,TAP2_x000D_	-	-	-	-
chr6	32556908	rs9270237	169	811	980	2.80197e-20	K27ac,K4me3	Mix-All	-	C	3a	A	C	rs9271100	Systemic lupus erythematosus	ALX4,CASZ1,CEBPB_joined,CR3L2,ELF3,FOXF1,FOXK1,GLI1,MSX2,NKX25,ZBT17	116	-	-	chr6:32380000-32390000..chr6:32670000-32680000,chr6:32400000-32405000..chr6:32660000-32665000,chr6:32380000-32385000..chr6:32755000-32760000,chr6:32380000-32390000..chr6:32830000-32840000	HLA-DQA1,HLA-DQB1,HLA-DRA,HLA-DRB1,HLA-DRB5,RNU1-61P_x000D_,HLA-DQA1,HLA-DQA2,HLA-DQB1,HLA-DQB2,HLA-DRA,HLA-DRB1,HLA-DRB5,MIR3135B,RNU1-61P_x000D_,HLA-DOB,HLA-DQA1,HLA-DQA2,HLA-DQB1,HLA-DQB2,HLA-DRA,HLA-DRB1,HLA-DRB5,MIR3135B,PSMB8,PSMB9,RNU1-61P,TAP1,TAP2_x000D_	-	-	-	-
chr6	32557060	rs9270258	405	309	714	0.000997676	K27ac	Mix-All	-	C	4	A	G	rs9271100	Systemic lupus erythematosus	-	-	-	-	chr6:32380000-32390000..chr6:32670000-32680000,chr6:32400000-32405000..chr6:32660000-32665000,chr6:32380000-32385000..chr6:32755000-32760000,chr6:32380000-32390000..chr6:32830000-32840000	HLA-DQA1,HLA-DQB1,HLA-DRA,HLA-DRB1,HLA-DRB5,RNU1-61P_x000D_,HLA-DQA1,HLA-DQA2,HLA-DQB1,HLA-DQB2,HLA-DRA,HLA-DRB1,HLA-DRB5,MIR3135B,RNU1-61P_x000D_,HLA-DOB,HLA-DQA1,HLA-DQA2,HLA-DQB1,HLA-DQB2,HLA-DRA,HLA-DRB1,HLA-DRB5,MIR3135B,PSMB8,PSMB9,RNU1-61P,TAP1,TAP2_x000D_	-	-	-	-
chr6	32592794	rs9271671	113	28	141	2.24814e-12	K27ac	Enh-All	-	C	5	C,T	G	rs9271640	Multiple sclerosis (OCB status)	-	-	-	-	chr6:32380000-32390000..chr6:32670000-32680000,chr6:32400000-32405000..chr6:32660000-32665000,chr6:32380000-32385000..chr6:32755000-32760000,chr6:32380000-32390000..chr6:32830000-32840000	HLA-DQA1,HLA-DQB1,HLA-DRA,HLA-DRB1,HLA-DRB5,RNU1-61P_x000D_,HLA-DQA1,HLA-DQA2,HLA-DQB1,HLA-DQB2,HLA-DRA,HLA-DRB1,HLA-DRB5,MIR3135B,RNU1-61P_x000D_,HLA-DOB,HLA-DQA1,HLA-DQA2,HLA-DQB1,HLA-DQB2,HLA-DRA,HLA-DRB1,HLA-DRB5,MIR3135B,PSMB8,PSMB9,RNU1-61P,TAP1,TAP2_x000D_	-	-	-	-
chr6	32605257	rs1047989	1736	1388	3124	2.92566e-07	K27ac,SA1	Pro-All	DHS	C	4	A	C	rs9272346	Type 1 diabetes	-	-	-	-	chr6:32380000-32390000..chr6:32670000-32680000,chr6:32400000-32405000..chr6:32660000-32665000,chr6:32380000-32385000..chr6:32755000-32760000,chr6:32380000-32390000..chr6:32830000-32840000	HLA-DQA1,HLA-DQB1,HLA-DRA,HLA-DRB1,HLA-DRB5,RNU1-61P_x000D_,HLA-DQA1,HLA-DQA2,HLA-DQB1,HLA-DQB2,HLA-DRA,HLA-DRB1,HLA-DRB5,MIR3135B,RNU1-61P_x000D_,HLA-DOB,HLA-DQA1,HLA-DQA2,HLA-DQB1,HLA-DQB2,HLA-DRA,HLA-DRB1,HLA-DRB5,MIR3135B,PSMB8,PSMB9,RNU1-61P,TAP1,TAP2_x000D_	-	-	-	-
chr6	32605274	rs1130034	76	28	104	3.72629e-05	SA1	Pro-All	DHS	C	4	C	T	rs9272346	Type 1 diabetes	-	-	-	-	chr6:32380000-32390000..chr6:32670000-32680000,chr6:32400000-32405000..chr6:32660000-32665000,chr6:32380000-32385000..chr6:32755000-32760000,chr6:32380000-32390000..chr6:32830000-32840000	HLA-DQA1,HLA-DQB1,HLA-DRA,HLA-DRB1,HLA-DRB5,RNU1-61P_x000D_,HLA-DQA1,HLA-DQA2,HLA-DQB1,HLA-DQB2,HLA-DRA,HLA-DRB1,HLA-DRB5,MIR3135B,RNU1-61P_x000D_,HLA-DOB,HLA-DQA1,HLA-DQA2,HLA-DQB1,HLA-DQB2,HLA-DRA,HLA-DRB1,HLA-DRB5,MIR3135B,PSMB8,PSMB9,RNU1-61P,TAP1,TAP2_x000D_	-	-	-	-
chr6	32605380	rs9272441	584	700	1284	4.90417e-05	K4me3,SA1	Pro-All	-	C	5	G	T	rs9272346	Type 1 diabetes	CEBPD,FOXF1,HES7,MAD1,ZBT17	260	-	-	chr6:32380000-32390000..chr6:32670000-32680000,chr6:32400000-32405000..chr6:32660000-32665000,chr6:32380000-32385000..chr6:32755000-32760000,chr6:32380000-32390000..chr6:32830000-32840000	HLA-DQA1,HLA-DQB1,HLA-DRA,HLA-DRB1,HLA-DRB5,RNU1-61P_x000D_,HLA-DQA1,HLA-DQA2,HLA-DQB1,HLA-DQB2,HLA-DRA,HLA-DRB1,HLA-DRB5,MIR3135B,RNU1-61P_x000D_,HLA-DOB,HLA-DQA1,HLA-DQA2,HLA-DQB1,HLA-DQB2,HLA-DRA,HLA-DRB1,HLA-DRB5,MIR3135B,PSMB8,PSMB9,RNU1-61P,TAP1,TAP2_x000D_	-	-	-	-
chr6	32605400	rs9272442	708	520	1228	4.45721e-07	K27ac	Pro-All	-	C	5	T	C	rs9272346	Type 1 diabetes	-	-	-	-	chr6:32380000-32390000..chr6:32670000-32680000,chr6:32400000-32405000..chr6:32660000-32665000,chr6:32380000-32385000..chr6:32755000-32760000,chr6:32380000-32390000..chr6:32830000-32840000	HLA-DQA1,HLA-DQB1,HLA-DRA,HLA-DRB1,HLA-DRB5,RNU1-61P_x000D_,HLA-DQA1,HLA-DQA2,HLA-DQB1,HLA-DQB2,HLA-DRA,HLA-DRB1,HLA-DRB5,MIR3135B,RNU1-61P_x000D_,HLA-DOB,HLA-DQA1,HLA-DQA2,HLA-DQB1,HLA-DQB2,HLA-DRA,HLA-DRB1,HLA-DRB5,MIR3135B,PSMB8,PSMB9,RNU1-61P,TAP1,TAP2_x000D_	-	-	-	-
chr6	32605420	rs9272444	484	340	824	2.60439e-06	K27ac	Pro-All	-	C	5	C	G	rs477515	Inflammatory bowel disease	CEBPB_joined	50	-	-	chr6:32380000-32390000..chr6:32670000-32680000,chr6:32400000-32405000..chr6:32660000-32665000,chr6:32380000-32385000..chr6:32755000-32760000,chr6:32380000-32390000..chr6:32830000-32840000	HLA-DQA1,HLA-DQB1,HLA-DRA,HLA-DRB1,HLA-DRB5,RNU1-61P_x000D_,HLA-DQA1,HLA-DQA2,HLA-DQB1,HLA-DQB2,HLA-DRA,HLA-DRB1,HLA-DRB5,MIR3135B,RNU1-61P_x000D_,HLA-DOB,HLA-DQA1,HLA-DQA2,HLA-DQB1,HLA-DQB2,HLA-DRA,HLA-DRB1,HLA-DRB5,MIR3135B,PSMB8,PSMB9,RNU1-61P,TAP1,TAP2_x000D_	-	-	-	-
chr6	32605557	rs9272458	636	1240	1876	7.6293e-16	K27ac,K4me3	Pro-All	-	C	7	A	G	rs9271640	Multiple sclerosis (OCB status)	AP2A,FOSB,NFKB1	52	-	-	chr6:32380000-32390000..chr6:32670000-32680000,chr6:32400000-32405000..chr6:32660000-32665000,chr6:32380000-32385000..chr6:32755000-32760000,chr6:32380000-32390000..chr6:32830000-32840000	HLA-DQA1,HLA-DQB1,HLA-DRA,HLA-DRB1,HLA-DRB5,RNU1-61P_x000D_,HLA-DQA1,HLA-DQA2,HLA-DQB1,HLA-DQB2,HLA-DRA,HLA-DRB1,HLA-DRB5,MIR3135B,RNU1-61P_x000D_,HLA-DOB,HLA-DQA1,HLA-DQA2,HLA-DQB1,HLA-DQB2,HLA-DRA,HLA-DRB1,HLA-DRB5,MIR3135B,PSMB8,PSMB9,RNU1-61P,TAP1,TAP2_x000D_	-	-	-	-
chr6	32605920	rs9272482	476	716	1192	4.54338e-11	K4me3	Pro-All	-	C	4	A	G	rs9272346	Type 1 diabetes	ISL1,ISL2,MSX1,NFAC4,NKX31,SOX3	146	-	-	chr6:32380000-32390000..chr6:32670000-32680000,chr6:32400000-32405000..chr6:32660000-32665000,chr6:32380000-32385000..chr6:32755000-32760000,chr6:32380000-32390000..chr6:32830000-32840000	HLA-DQA1,HLA-DQB1,HLA-DRA,HLA-DRB1,HLA-DRB5,RNU1-61P_x000D_,HLA-DQA1,HLA-DQA2,HLA-DQB1,HLA-DQB2,HLA-DRA,HLA-DRB1,HLA-DRB5,MIR3135B,RNU1-61P_x000D_,HLA-DOB,HLA-DQA1,HLA-DQA2,HLA-DQB1,HLA-DQB2,HLA-DRA,HLA-DRB1,HLA-DRB5,MIR3135B,PSMB8,PSMB9,RNU1-61P,TAP1,TAP2_x000D_	-	-	-	-
chr6	32605943	rs9272484	310	501	811	0.000146573	K27ac,K4me3	Pro-All	-	C	4	A	G	rs9272346	Type 1 diabetes	FOXH1,RUNX3,USF1	87	-	-	chr6:32380000-32390000..chr6:32670000-32680000,chr6:32400000-32405000..chr6:32660000-32665000,chr6:32380000-32385000..chr6:32755000-32760000,chr6:32380000-32390000..chr6:32830000-32840000	HLA-DQA1,HLA-DQB1,HLA-DRA,HLA-DRB1,HLA-DRB5,RNU1-61P_x000D_,HLA-DQA1,HLA-DQA2,HLA-DQB1,HLA-DQB2,HLA-DRA,HLA-DRB1,HLA-DRB5,MIR3135B,RNU1-61P_x000D_,HLA-DOB,HLA-DQA1,HLA-DQA2,HLA-DQB1,HLA-DQB2,HLA-DRA,HLA-DRB1,HLA-DRB5,MIR3135B,PSMB8,PSMB9,RNU1-61P,TAP1,TAP2_x000D_	-	-	-	-
chr6	32606885	rs9272545	93	422	515	1.44366e-17	K27ac,K4me3	Pro-All	-	C	5	A,T	G	rs9272346	Type 1 diabetes	-	-	-	-	chr6:32380000-32390000..chr6:32670000-32680000,chr6:32400000-32405000..chr6:32660000-32665000,chr6:32380000-32385000..chr6:32755000-32760000,chr6:32380000-32390000..chr6:32830000-32840000	HLA-DQA1,HLA-DQB1,HLA-DRA,HLA-DRB1,HLA-DRB5,RNU1-61P_x000D_,HLA-DQA1,HLA-DQA2,HLA-DQB1,HLA-DQB2,HLA-DRA,HLA-DRB1,HLA-DRB5,MIR3135B,RNU1-61P_x000D_,HLA-DOB,HLA-DQA1,HLA-DQA2,HLA-DQB1,HLA-DQB2,HLA-DRA,HLA-DRB1,HLA-DRB5,MIR3135B,PSMB8,PSMB9,RNU1-61P,TAP1,TAP2_x000D_	-	-	-	-
chr6	32627600	rs9273443	1916	120	2036	0	K27ac,K4me1,K4me3,SA1	Enh-All	-	C	5	T	G	rs9272346	Type 1 diabetes	-	-	-	-	chr6:32380000-32390000..chr6:32670000-32680000,chr6:32400000-32405000..chr6:32660000-32665000,chr6:32380000-32385000..chr6:32755000-32760000,chr6:32380000-32390000..chr6:32830000-32840000	HLA-DQA1,HLA-DQB1,HLA-DRA,HLA-DRB1,HLA-DRB5,RNU1-61P_x000D_,HLA-DQA1,HLA-DQA2,HLA-DQB1,HLA-DQB2,HLA-DRA,HLA-DRB1,HLA-DRB5,MIR3135B,RNU1-61P_x000D_,HLA-DOB,HLA-DQA1,HLA-DQA2,HLA-DQB1,HLA-DQB2,HLA-DRA,HLA-DRB1,HLA-DRB5,MIR3135B,PSMB8,PSMB9,RNU1-61P,TAP1,TAP2_x000D_	-	-	-	-
chr6	32627635	rs9273444	1500	32	1532	0	K27ac	Enh-All	-	C	3a	G	T	rs9272346	Type 1 diabetes	-	-	-	-	chr6:32380000-32390000..chr6:32670000-32680000,chr6:32400000-32405000..chr6:32660000-32665000,chr6:32380000-32385000..chr6:32755000-32760000,chr6:32380000-32390000..chr6:32830000-32840000	HLA-DQA1,HLA-DQB1,HLA-DRA,HLA-DRB1,HLA-DRB5,RNU1-61P_x000D_,HLA-DQA1,HLA-DQA2,HLA-DQB1,HLA-DQB2,HLA-DRA,HLA-DRB1,HLA-DRB5,MIR3135B,RNU1-61P_x000D_,HLA-DOB,HLA-DQA1,HLA-DQA2,HLA-DQB1,HLA-DQB2,HLA-DRA,HLA-DRB1,HLA-DRB5,MIR3135B,PSMB8,PSMB9,RNU1-61P,TAP1,TAP2_x000D_	-	-	-	-
chr6	32627646	rs9273445	2232	36	2268	0	K27ac	Enh-All	-	C	3a	G	A	rs9272346	Type 1 diabetes	-	-	-	-	chr6:32380000-32390000..chr6:32670000-32680000,chr6:32400000-32405000..chr6:32660000-32665000,chr6:32380000-32385000..chr6:32755000-32760000,chr6:32380000-32390000..chr6:32830000-32840000	HLA-DQA1,HLA-DQB1,HLA-DRA,HLA-DRB1,HLA-DRB5,RNU1-61P_x000D_,HLA-DQA1,HLA-DQA2,HLA-DQB1,HLA-DQB2,HLA-DRA,HLA-DRB1,HLA-DRB5,MIR3135B,RNU1-61P_x000D_,HLA-DOB,HLA-DQA1,HLA-DQA2,HLA-DQB1,HLA-DQB2,HLA-DRA,HLA-DRB1,HLA-DRB5,MIR3135B,PSMB8,PSMB9,RNU1-61P,TAP1,TAP2_x000D_	-	-	-	-
chr6	32627714	rs1063355	988	16	1004	1.16292e-265	K27ac	Enh-All	-	C	1d	G	T	rs9272346	Type 1 diabetes	-	-	-	-	chr6:32380000-32390000..chr6:32670000-32680000,chr6:32400000-32405000..chr6:32660000-32665000,chr6:32380000-32385000..chr6:32755000-32760000,chr6:32380000-32390000..chr6:32830000-32840000	HLA-DQA1,HLA-DQB1,HLA-DRA,HLA-DRB1,HLA-DRB5,RNU1-61P_x000D_,HLA-DQA1,HLA-DQA2,HLA-DQB1,HLA-DQB2,HLA-DRA,HLA-DRB1,HLA-DRB5,MIR3135B,RNU1-61P_x000D_,HLA-DOB,HLA-DQA1,HLA-DQA2,HLA-DQB1,HLA-DQB2,HLA-DRA,HLA-DRB1,HLA-DRB5,MIR3135B,PSMB8,PSMB9,RNU1-61P,TAP1,TAP2_x000D_	-	-	-	-
chr6	32627906	rs1063349	1040	44	1084	4.10565e-254	K27ac,K4me1	Enh-All	-	C	2b	C	T	rs9272346	Type 1 diabetes	HNF4A,TF7L2	86	-	-	chr6:32380000-32390000..chr6:32670000-32680000,chr6:32400000-32405000..chr6:32660000-32665000,chr6:32380000-32385000..chr6:32755000-32760000,chr6:32380000-32390000..chr6:32830000-32840000	HLA-DQA1,HLA-DQB1,HLA-DRA,HLA-DRB1,HLA-DRB5,RNU1-61P_x000D_,HLA-DQA1,HLA-DQA2,HLA-DQB1,HLA-DQB2,HLA-DRA,HLA-DRB1,HLA-DRB5,MIR3135B,RNU1-61P_x000D_,HLA-DOB,HLA-DQA1,HLA-DQA2,HLA-DQB1,HLA-DQB2,HLA-DRA,HLA-DRB1,HLA-DRB5,MIR3135B,PSMB8,PSMB9,RNU1-61P,TAP1,TAP2_x000D_	-	-	-	-
chr6	32628247	rs9273493	420	104	524	2.98099e-43	K27ac,K4me1	Enh-All	-	C	5	C	T	rs9272346	Type 1 diabetes	-	-	-	-	chr6:32380000-32390000..chr6:32670000-32680000,chr6:32400000-32405000..chr6:32660000-32665000,chr6:32380000-32385000..chr6:32755000-32760000,chr6:32380000-32390000..chr6:32830000-32840000	HLA-DQA1,HLA-DQB1,HLA-DRA,HLA-DRB1,HLA-DRB5,RNU1-61P_x000D_,HLA-DQA1,HLA-DQA2,HLA-DQB1,HLA-DQB2,HLA-DRA,HLA-DRB1,HLA-DRB5,MIR3135B,RNU1-61P_x000D_,HLA-DOB,HLA-DQA1,HLA-DQA2,HLA-DQB1,HLA-DQB2,HLA-DRA,HLA-DRB1,HLA-DRB5,MIR3135B,PSMB8,PSMB9,RNU1-61P,TAP1,TAP2_x000D_	-	-	-	-
chr6	32628473	rs9273510	840	52	892	1.36507e-122	K27ac,K4me1	Enh-All	-	C	6	C	G	rs9272346	Type 1 diabetes	-	-	-	-	chr6:32380000-32390000..chr6:32670000-32680000,chr6:32400000-32405000..chr6:32660000-32665000,chr6:32380000-32385000..chr6:32755000-32760000,chr6:32380000-32390000..chr6:32830000-32840000	HLA-DQA1,HLA-DQB1,HLA-DRA,HLA-DRB1,HLA-DRB5,RNU1-61P_x000D_,HLA-DQA1,HLA-DQA2,HLA-DQB1,HLA-DQB2,HLA-DRA,HLA-DRB1,HLA-DRB5,MIR3135B,RNU1-61P_x000D_,HLA-DOB,HLA-DQA1,HLA-DQA2,HLA-DQB1,HLA-DQB2,HLA-DRA,HLA-DRB1,HLA-DRB5,MIR3135B,PSMB8,PSMB9,RNU1-61P,TAP1,TAP2_x000D_	-	-	-	-
chr6	32628474	rs9273510	1004	96	1100	4.00796e-145	K27ac,K4me1,K4me3	Enh-All	-	C	6	C	G	rs9272346	Type 1 diabetes	-	-	-	-	chr6:32380000-32390000..chr6:32670000-32680000,chr6:32400000-32405000..chr6:32660000-32665000,chr6:32380000-32385000..chr6:32755000-32760000,chr6:32380000-32390000..chr6:32830000-32840000	HLA-DQA1,HLA-DQB1,HLA-DRA,HLA-DRB1,HLA-DRB5,RNU1-61P_x000D_,HLA-DQA1,HLA-DQA2,HLA-DQB1,HLA-DQB2,HLA-DRA,HLA-DRB1,HLA-DRB5,MIR3135B,RNU1-61P_x000D_,HLA-DOB,HLA-DQA1,HLA-DQA2,HLA-DQB1,HLA-DQB2,HLA-DRA,HLA-DRB1,HLA-DRB5,MIR3135B,PSMB8,PSMB9,RNU1-61P,TAP1,TAP2_x000D_	-	-	-	-
chr6	32634514	rs9274529	3228	940	4168	3.30096e-121	K27ac,K4me3,SA1	Pro-All	DHS	C	2a	G	A	rs9272346	Type 1 diabetes	E2F4,NFYA,NFYB,RFX5,SP1	137	-	-	chr6:32380000-32390000..chr6:32670000-32680000,chr6:32400000-32405000..chr6:32660000-32665000,chr6:32380000-32385000..chr6:32755000-32760000,chr6:32380000-32390000..chr6:32830000-32840000	HLA-DQA1,HLA-DQB1,HLA-DRA,HLA-DRB1,HLA-DRB5,RNU1-61P_x000D_,HLA-DQA1,HLA-DQA2,HLA-DQB1,HLA-DQB2,HLA-DRA,HLA-DRB1,HLA-DRB5,MIR3135B,RNU1-61P_x000D_,HLA-DOB,HLA-DQA1,HLA-DQA2,HLA-DQB1,HLA-DQB2,HLA-DRA,HLA-DRB1,HLA-DRB5,MIR3135B,PSMB8,PSMB9,RNU1-61P,TAP1,TAP2_x000D_	-	-	-	-
chr6	32634634	rs9274536	44	1416	1460	3e-303	K27ac,K4me3	Pro-All	DHS	C	4	T	C	rs9272346	Type 1 diabetes	RUNX3	19	-	-	chr6:32380000-32390000..chr6:32670000-32680000,chr6:32400000-32405000..chr6:32660000-32665000,chr6:32380000-32385000..chr6:32755000-32760000,chr6:32380000-32390000..chr6:32830000-32840000	HLA-DQA1,HLA-DQB1,HLA-DRA,HLA-DRB1,HLA-DRB5,RNU1-61P_x000D_,HLA-DQA1,HLA-DQA2,HLA-DQB1,HLA-DQB2,HLA-DRA,HLA-DRB1,HLA-DRB5,MIR3135B,RNU1-61P_x000D_,HLA-DOB,HLA-DQA1,HLA-DQA2,HLA-DQB1,HLA-DQB2,HLA-DRA,HLA-DRB1,HLA-DRB5,MIR3135B,PSMB8,PSMB9,RNU1-61P,TAP1,TAP2_x000D_	-	-	-	-
chr6	138002175	rs6927172	36	82	118	0.000288446	K4me1	Enh-All	-	C	2b	G	C	rs2327832,rs6920220,rs6920220,rs6920220	Celiac disease; Inflammatory bowel disease; Rheumatoid arthritis; Ulcerative colitis	-	-	-	-	-	-	-	-	-	-
chr7	23483815	rs12540730	44	171	215	2.40893e-11	K27ac,K4me1	Enh-All	-	C	4	G	A	rs11763760	IgG glycosylation	-	-	-	-	chr7:23310000-23315000..chr7:23740000-23745000	CCDC126,IGF2BP3,MALSU1,RNU7-143P,TRA2A_x000D_	-	-	-	-
chr7	26903661	rs73069539	228	608	836	1.58476e-16	K27ac,K4me3	Pro-All	DHS	C	3a	T	C	rs10486483,rs7804356	Crohn's disease; Type 1 diabetes	ARI3A,ARNT2,ATF2,ATF6A,BACH1,BARH1,BARX2,BMAL1,CEBPD,CR3L4,DBP,E2F3,E2F7,EGR1,ETV7,FEV,FLI1,FOXC1,FOXM1,FOXO4,FOXP2,GABPA,GATA4,GMEB1,GMEB2,HES1,HES4,HEYL,HHEX,HINFP,HNF1B,HXA4,HXA5,HXC11,HXD11,ID2,ID3,KLF5,LYL1,MAD3,MAZ,MNT,MYBB,MZF1,NFIC,NFYC,NR4A1,NR5A2,PBX2,PO5F1,SOX9,SPI1,SRBP1,TF7L2,TFCP2,TFDP1,TFE2,VEZF1,ZBTB2,ZN217,ZNF84	66	-	-	chr7:26720000-26725000..chr7:27195000-27200000,chr7:26405000-26410000..chr7:27195000-27200000,chr7:25890000-25900000..chr7:27210000-27220000	HOTAIRM1,HOXA-AS2,HOXA1,HOXA2,HOXA3,HOXA4,HOXA5,HOXA6_x000D_,C7orf71,HOTAIRM1,HOXA-AS2,HOXA1,HOXA2,HOXA3,HOXA4,HOXA5,HOXA6,KIAA0087,SKAP2_x000D_,C7orf71,CBX3,HNRNPA2B1,HOTAIRM1,HOXA-AS2,HOXA-AS3,HOXA1,HOXA2,HOXA3,HOXA4,HOXA5,HOXA6,HOXA7,KIAA0087,MIR148A,MIR196B,NFE2L3,SKAP2,SNX10_x000D_	-	-	Probe	SKAP2_26904362#chr7:26706680-26904362
chr7	50306780	rs9656588	24	62	86	0.000253217	K4me3	Enh-All	-	C	4	C	T	rs10276619,rs1456893,rs1456896,rs1456896	Systemic lupus erythematosus; Crohn's disease; Crohn's disease; Inflammatory bowel disease	-	-	-	-	chr7:50240000-50245000..chr7:50480000-50485000,chr7:50130000-50140000..chr7:50740000-50750000,chr7:50130000-50140000..chr7:51230000-51240000,chr7:41920000-41930000..chr7:55600000-55610000	IKZF1_x000D_,DDC,FIGNL1,IKZF1,RNU6-1091P_x000D_,DDC,FIGNL1,GRB10,IKZF1,RNU6-1091P_x000D_,ABCA13,AC004899.1,ADCY1,AEBP1,BLVRA,C7orf25,C7orf57,C7orf65,C7orf69,C7orf72,CAMK2B,CCM2,COA1,COBL,DBNL,DDC,DDX56,EGFR,FIGNL1,GCK,GLI3,GRB10,H2AFV,HECW1,HUS1,IGFBP1,IGFBP3,IKZF1,LANCL2,MIR3943,MIR4649,MIR4657,MRPL32,MRPS24,MYL7,MYO1G,NACAD,NPC1L1,NUDCD3,OGDH,PGAM2,PKD1L1,POLD2,POLM,POM121L12,PPIA,PSMA2,PURB,RA…	-	-	-	-
chr7	50352695	rs7789913	56	106	162	0.000489171	K4me3	Pro-All	-	C	5	T	C	rs6421315,rs6583437	IgG glycosylation; IgG glycosylation	HNF4A	1	-	-	chr7:50240000-50245000..chr7:50480000-50485000,chr7:50130000-50140000..chr7:50740000-50750000,chr7:50130000-50140000..chr7:51230000-51240000,chr7:41920000-41930000..chr7:55600000-55610000	IKZF1_x000D_,DDC,FIGNL1,IKZF1,RNU6-1091P_x000D_,DDC,FIGNL1,GRB10,IKZF1,RNU6-1091P_x000D_,ABCA13,AC004899.1,ADCY1,AEBP1,BLVRA,C7orf25,C7orf57,C7orf65,C7orf69,C7orf72,CAMK2B,CCM2,COA1,COBL,DBNL,DDC,DDX56,EGFR,FIGNL1,GCK,GLI3,GRB10,H2AFV,HECW1,HUS1,IGFBP1,IGFBP3,IKZF1,LANCL2,MIR3943,MIR4649,MIR4657,MRPL32,MRPS24,MYL7,MYO1G,NACAD,NPC1L1,NUDCD3,OGDH,PGAM2,PKD1L1,POLD2,POLM,POM121L12,PPIA,PSMA2,PURB,RA…	-	-	Distal	chr7:50351137-50353078___FIGNL1_50518088#chr7:50511826-50518088,IKZF1_50358643#chr7:50358643-50472798
chr7	149297104	rs354042	134	204	338	0.000486372	K27ac	Enh-All	DHS	C	4	G	A	rs354033	Multiple sclerosis	-	-	-	-	-	-	-	-	-	-

## Sheet: GM18505
																Motifs analyses		HiC interactions				HiCap interactions
Chromosome	Position (hg19)	SNP ID	G1	G2	GTotal	binomial test p-value	TFs/his mod defining AS-SNP	Annotated Regions	DHS	(C)ommon (R)are	RegulomeDB score	Reference allele	Alternative allele	in LD with GWAS SNP	Associated Traits	PMM predicted TFBS altered	Total BSs altered by AS-SNP	Contact Domains	Domain Genes	Loop Domains	Loop Genes	AS-SNPs Probes	AS-SNPs Probes-ID	GM12878 Probes	GM12878 Probes-ID
chr7	128573967	rs4728142	393	225	618	2.19438e-06	K27ac,K4me3	Enh-All	-	C	1f	A	G	direct hit	Ulcerative colitis	-	-	-	-	chr7:128545000-128550000..chr7:128730000-128735000	IRF5,RN7SL306P,TNPO3_x000D_	-	-	Distal	chr7:128573713-128574334___AHCYL2_128864854#chr7:128864854-129070052
chr1	25291010	rs6672420	688	576	1264	9.37802e-07	K27ac,K4me1	Mix-All	-	C	4	T	A	rs10751776,rs10903122	IgG glycosylation; Celiac disease	-	-	-	-	chr1:25285000-25290000..chr1:25355000-25360000,chr1:25170000-25175000..chr1:25365000-25370000,chr1:25170000-25175000..chr1:25425000-25430000,chr1:25170000-25175000..chr1:25530000-25535000	MIR4425_x000D_,MIR4425,RUNX3_x000D_	-	-	Probe	RUNX3_25291501#chr1:25226001-25291501
chr16	10965597	rs6416647	45	165	210	1.28482e-15	K27ac	Enh-All	-	C	2b	C	T	rs4781011	Ulcerative colitis	BATF,SPI1,SUH	5	-	-	chr16:10605000-10610000..chr16:11010000-11015000,chr16:10390000-10400000..chr16:10970000-10980000	EMP2,NUBP1,TEKT5,TVP23A_x000D_,ATF7IP2,EMP2,NUBP1,RN7SL99P,RNU6-633P,TEKT5,TVP23A_x000D_	-	-	-	-
chr16	11347048	rs1111186	168	80	248	3.55218e-06	K4me1	Enh-All	-	C	4	C	T	rs4780355	Crohn's disease and psoriasis	NANOG,SPI1	4	chr16:11270000-11275000..chr16:11345000-11350000	CLEC16A	chr16:11060000-11065000..chr16:11455000-11460000,chr16:11190000-11200000..chr16:11450000-11460000	MIR548H2,PRM1,PRM2,PRM3,RMI2,SOCS1,TNP2_x000D_	-	-	-	-
chr16	28875204	rs11864750	100	416	516	2.29507e-12	K27ac,K4me3	Pro-All	DHS	C	2a	T	A	rs8049439	Inflammatory bowel disease (early onset)	ATF2,ATOH1,BCL6,BMAL1,GATA4,HES1,HXA5,ID3,KLF5,MAD3,MAZ,NFAT5,NKX28,PO5F1,Z280D,ZN281,ZN711	18	-	-	-	-	-	-	-	-
chr16	75300248	rs7185352	107	216	323	1.90629e-05	K27ac,K4me3	Pro-All	DHS	C	3a	C	G	rs7202877	Type 1 diabetes	-	-	-	-	chr16:75275000-75280000..chr16:75415000-75420000,chr16:75230000-75240000..chr16:75410000-75420000,chr16:75230000-75240000..chr16:75790000-75800000	RNU6-758P_x000D_,BCAR1,CTRB1,RNU6-758P_x000D_,ADAT1,BCAR1,CFDP1,CHST5,CHST6,CTRB1,GABARAPL2,KARS,RN7SL520P,RNU6-758P,TMEM170A,TMEM231_x000D_	-	-	-	-
chr17	37910368	rs2941522	24	64	88	0.000633853	SA1	Pro-All	DHS	C	4	T	C	rs12946510,rs2305480,rs2872507,rs2872507,rs2872507,rs2872507,rs907092	Inflammatory bowel disease; Ulcerative colitis; Crohn's disease; Rheumatoid arthritis; Type 1 diabetes autoantibodies; Ulcerative colitis; Primary biliary cirrhosis	-	-	chr17:37910000-37915000..chr17:38020000-38025000	IKZF3;ZPBP2	-	-	-	-	Distal	chr17:37910131-37910788___STARD3_37793332#chr17:37793332-37820454
chr17	38082807	rs12603332	152	67	219	1.6772e-07	K4me3	Pro-All	DHS	C	1f	C	T	rs2290400,rs8067378,rs9303277,rs9303277	Type 1 diabetes; Ulcerative colitis; Primary biliary cirrhosis; Systemic lupus erythematosus and Systemic sclerosis	CTCF_joined_3,CTCF_joined_4,NRF1,RUNX3	4	-	-	chr17:38025000-38030000..chr17:38130000-38135000	GSDMB,LRRC3C,ORMDL3_x000D_	-	-	Distal	chr17:38082605-38083750___GSDMB_38074903#chr17:38060847-38074903
chr2	30449594	rs10175798	12	50	62	1.66314e-05	K27ac	Enh-All	DHS	C	2b	A	G	rs7579944	Celiac disease and Rheumatoid arthritis	-	-	-	-	chr2:30410000-30420000..chr2:31390000-31400000,chr2:30390000-30395000..chr2:30930000-30935000,chr2:30425000-30430000..chr2:30930000-30935000,chr2:30380000-30390000..chr2:31550000-31560000	CAPN13,GALNT14,LBH,LCLAT1_x000D_,LBH,LCLAT1_x000D_,CAPN13,CAPN14,EHD3,GALNT14,LBH,LCLAT1,RNA5SP90_x000D_	-	-	-	-
chr2	231122057	rs13023767	25	100	125	2.34157e-10	K27ac	Enh-All	-	C	6	G	T	rs6716753,rs7423615	Crohn's disease; Crohn's disease	-	-	-	-	chr2:231070000-231075000..chr2:231475000-231480000,chr2:230870000-230875000..chr2:231475000-231480000,chr2:230870000-230880000..chr2:231670000-231680000	RN7SL834P,RNU6-451P,SP100,SP140L_x000D_,RN7SL834P,RNU6-451P,RNY4P19,SLC16A14,SP100,SP110,SP140,SP140L_x000D_,RN7SL834P,RNU6-268P,RNU6-451P,RNY4P19,SLC16A14,SP100,SP110,SP140,SP140L_x000D_	-	-	-	-
chr22	22292995	rs240066	65	129	194	0.000147133	CTCF	Mix-All	DHS	C	1f	A	C	rs2283792	Multiple sclerosis	EHF,ELF1,ELF2,FLI1,GABPA,SPI1,TYY1	9	-	-	chr22:22060000-22065000..chr22:22295000-22300000	MAPK1,RN7SL280P,RNA5SP493_x000D_	-	-	-	-
chr22	37309916	rs2075725	155	51	206	6.30955e-12	K4me3	Mix-All	-	C	5	A	G	rs2075726	Ankylosing spondylitis	GATD1,GMEB2,HHEX,HNF1B,LHX4,NFIC,NR4A1,PLAG1,SP4,TFCP2,THAP1,ZBT39,ZNF84	42	-	-	chr22:37250000-37260000..chr22:37370000-37380000,chr22:37180000-37185000..chr22:37375000-37380000,chr22:36940000-36950000..chr22:37370000-37380000,chr22:37250000-37260000..chr22:37610000-37620000,chr22:37170000-37180000..chr22:37590000-37600000	CSF2RB_x000D_,CSF2RB,NCF4,PVALB_x000D_,CACNG2,CSF2RB,IFT27,NCF4,PVALB_x000D_,C1QTNF6,CSF2RB,IL2RB,KCTD17,MPST,RN7SKP214,SSTR3,TEX33,TMPRSS6,TST_x000D_,CSF2RB,IL2RB,KCTD17,MPST,NCF4,PVALB,RN7SKP214,TEX33,TMPRSS6,TST_x000D_	-	-	-	-
chr6	21439343	rs6904446	204	116	320	1.38523e-05	K27ac	Enh-All	DHS	C	4	A	C	rs12663356	Crohn's disease	-	-	-	-	chr6:20560000-20565000..chr6:21585000-21590000,chr6:20870000-20880000..chr6:21580000-21590000,chr6:20560000-20570000..chr6:24200000-24210000	RNU6-150P_x000D_,CASC15,HDGFL1,NRSN1,PRL,RN7SKP240,RNU6-1060P,RNU6-150P,SOX4_x000D_	-	-	-	-
chr6	32556367	rs9270206	224	321	545	0.000400661	K4me3	Pro-All	-	C	4	A	G	rs9271100	Systemic lupus erythematosus	-	-	-	-	chr6:32380000-32390000..chr6:32670000-32680000,chr6:32400000-32405000..chr6:32660000-32665000,chr6:32380000-32385000..chr6:32755000-32760000,chr6:32380000-32390000..chr6:32830000-32840000	HLA-DQA1,HLA-DQB1,HLA-DRA,HLA-DRB1,HLA-DRB5,RNU1-61P_x000D_,HLA-DQA1,HLA-DQA2,HLA-DQB1,HLA-DQB2,HLA-DRA,HLA-DRB1,HLA-DRB5,MIR3135B,RNU1-61P_x000D_,HLA-DOB,HLA-DQA1,HLA-DQA2,HLA-DQB1,HLA-DQB2,HLA-DRA,HLA-DRB1,HLA-DRB5,MIR3135B,PSMB8,PSMB9,RNU1-61P,TAP1,TAP2_x000D_	-	-	-	-
chr6	32556548	rs9270215	288	472	760	6.10134e-10	K4me3	Mix-All	-	C	7	T	G	rs9271100	Systemic lupus erythematosus	-	-	-	-	chr6:32380000-32390000..chr6:32670000-32680000,chr6:32400000-32405000..chr6:32660000-32665000,chr6:32380000-32385000..chr6:32755000-32760000,chr6:32380000-32390000..chr6:32830000-32840000	HLA-DQA1,HLA-DQB1,HLA-DRA,HLA-DRB1,HLA-DRB5,RNU1-61P_x000D_,HLA-DQA1,HLA-DQA2,HLA-DQB1,HLA-DQB2,HLA-DRA,HLA-DRB1,HLA-DRB5,MIR3135B,RNU1-61P_x000D_,HLA-DOB,HLA-DQA1,HLA-DQA2,HLA-DQB1,HLA-DQB2,HLA-DRA,HLA-DRB1,HLA-DRB5,MIR3135B,PSMB8,PSMB9,RNU1-61P,TAP1,TAP2_x000D_	-	-	-	-
chr6	32556887	rs9270236	151	377	528	5.72217e-09	K27ac,K4me3	Mix-All	-	C	3a	T	C	rs9271100	Systemic lupus erythematosus	DLX2,FOXA2,GATA4,LHX2,P73,PRD14	90	-	-	chr6:32380000-32390000..chr6:32670000-32680000,chr6:32400000-32405000..chr6:32660000-32665000,chr6:32380000-32385000..chr6:32755000-32760000,chr6:32380000-32390000..chr6:32830000-32840000	HLA-DQA1,HLA-DQB1,HLA-DRA,HLA-DRB1,HLA-DRB5,RNU1-61P_x000D_,HLA-DQA1,HLA-DQA2,HLA-DQB1,HLA-DQB2,HLA-DRA,HLA-DRB1,HLA-DRB5,MIR3135B,RNU1-61P_x000D_,HLA-DOB,HLA-DQA1,HLA-DQA2,HLA-DQB1,HLA-DQB2,HLA-DRA,HLA-DRB1,HLA-DRB5,MIR3135B,PSMB8,PSMB9,RNU1-61P,TAP1,TAP2_x000D_	-	-	-	-
chr6	32556908	rs9270237	101	282	383	4.06085e-08	K27ac,K4me3	Mix-All	-	C	3a	A	C	rs9271100	Systemic lupus erythematosus	ALX4,CASZ1,CEBPB_joined,CR3L2,ELF3,FOXF1,FOXK1,GLI1,MSX2,NKX25,ZBT17	116	-	-	chr6:32380000-32390000..chr6:32670000-32680000,chr6:32400000-32405000..chr6:32660000-32665000,chr6:32380000-32385000..chr6:32755000-32760000,chr6:32380000-32390000..chr6:32830000-32840000	HLA-DQA1,HLA-DQB1,HLA-DRA,HLA-DRB1,HLA-DRB5,RNU1-61P_x000D_,HLA-DQA1,HLA-DQA2,HLA-DQB1,HLA-DQB2,HLA-DRA,HLA-DRB1,HLA-DRB5,MIR3135B,RNU1-61P_x000D_,HLA-DOB,HLA-DQA1,HLA-DQA2,HLA-DQB1,HLA-DQB2,HLA-DRA,HLA-DRB1,HLA-DRB5,MIR3135B,PSMB8,PSMB9,RNU1-61P,TAP1,TAP2_x000D_	-	-	-	-
chr6	32557060	rs9270258	124	195	319	0.000725705	K27ac	Mix-All	-	C	4	A	G	rs9271100	Systemic lupus erythematosus	-	-	-	-	chr6:32380000-32390000..chr6:32670000-32680000,chr6:32400000-32405000..chr6:32660000-32665000,chr6:32380000-32385000..chr6:32755000-32760000,chr6:32380000-32390000..chr6:32830000-32840000	HLA-DQA1,HLA-DQB1,HLA-DRA,HLA-DRB1,HLA-DRB5,RNU1-61P_x000D_,HLA-DQA1,HLA-DQA2,HLA-DQB1,HLA-DQB2,HLA-DRA,HLA-DRB1,HLA-DRB5,MIR3135B,RNU1-61P_x000D_,HLA-DOB,HLA-DQA1,HLA-DQA2,HLA-DQB1,HLA-DQB2,HLA-DRA,HLA-DRB1,HLA-DRB5,MIR3135B,PSMB8,PSMB9,RNU1-61P,TAP1,TAP2_x000D_	-	-	-	-
chr6	32576341	rs9271093	20	58	78	0.000201919	K27ac	Enh-All	-	C	3a	A	G	rs9271640	Multiple sclerosis (OCB status)	CASZ1,FOXK1,GLI1,GZF1,HES7,HXA2,IRF3,LHX4,NKX61,NR1D1,PRDM1,YBOX3,ZN407	414	-	-	chr6:32380000-32390000..chr6:32670000-32680000,chr6:32400000-32405000..chr6:32660000-32665000,chr6:32380000-32385000..chr6:32755000-32760000,chr6:32380000-32390000..chr6:32830000-32840000	HLA-DQA1,HLA-DQB1,HLA-DRA,HLA-DRB1,HLA-DRB5,RNU1-61P_x000D_,HLA-DQA1,HLA-DQA2,HLA-DQB1,HLA-DQB2,HLA-DRA,HLA-DRB1,HLA-DRB5,MIR3135B,RNU1-61P_x000D_,HLA-DOB,HLA-DQA1,HLA-DQA2,HLA-DQB1,HLA-DQB2,HLA-DRA,HLA-DRB1,HLA-DRB5,MIR3135B,PSMB8,PSMB9,RNU1-61P,TAP1,TAP2_x000D_	-	-	-	-
chr6	32591751	rs4959030	77	161	238	9.65941e-07	K27ac	Enh-All	-	C	4	G	A	rs9271640	Multiple sclerosis (OCB status)	-	-	-	-	chr6:32380000-32390000..chr6:32670000-32680000,chr6:32400000-32405000..chr6:32660000-32665000,chr6:32380000-32385000..chr6:32755000-32760000,chr6:32380000-32390000..chr6:32830000-32840000	HLA-DQA1,HLA-DQB1,HLA-DRA,HLA-DRB1,HLA-DRB5,RNU1-61P_x000D_,HLA-DQA1,HLA-DQA2,HLA-DQB1,HLA-DQB2,HLA-DRA,HLA-DRB1,HLA-DRB5,MIR3135B,RNU1-61P_x000D_,HLA-DOB,HLA-DQA1,HLA-DQA2,HLA-DQB1,HLA-DQB2,HLA-DRA,HLA-DRB1,HLA-DRB5,MIR3135B,PSMB8,PSMB9,RNU1-61P,TAP1,TAP2_x000D_	-	-	-	-
chr6	32591752	rs4959030	22	86	108	9.51055e-09	K27ac	Enh-All	-	C	4	G	A	rs9271640	Multiple sclerosis (OCB status)	BBX,RUNX2,RUNX3	48	-	-	chr6:32380000-32390000..chr6:32670000-32680000,chr6:32400000-32405000..chr6:32660000-32665000,chr6:32380000-32385000..chr6:32755000-32760000,chr6:32380000-32390000..chr6:32830000-32840000	HLA-DQA1,HLA-DQB1,HLA-DRA,HLA-DRB1,HLA-DRB5,RNU1-61P_x000D_,HLA-DQA1,HLA-DQA2,HLA-DQB1,HLA-DQB2,HLA-DRA,HLA-DRB1,HLA-DRB5,MIR3135B,RNU1-61P_x000D_,HLA-DOB,HLA-DQA1,HLA-DQA2,HLA-DQB1,HLA-DQB2,HLA-DRA,HLA-DRB1,HLA-DRB5,MIR3135B,PSMB8,PSMB9,RNU1-61P,TAP1,TAP2_x000D_	-	-	-	-
chr6	32604969	rs9272410	104	172	276	0.000466567	K27ac	Pro-All	DHS	C	2b	G	A	rs9271640	Multiple sclerosis (OCB status)	-	-	-	-	chr6:32380000-32390000..chr6:32670000-32680000,chr6:32400000-32405000..chr6:32660000-32665000,chr6:32380000-32385000..chr6:32755000-32760000,chr6:32380000-32390000..chr6:32830000-32840000	HLA-DQA1,HLA-DQB1,HLA-DRA,HLA-DRB1,HLA-DRB5,RNU1-61P_x000D_,HLA-DQA1,HLA-DQA2,HLA-DQB1,HLA-DQB2,HLA-DRA,HLA-DRB1,HLA-DRB5,MIR3135B,RNU1-61P_x000D_,HLA-DOB,HLA-DQA1,HLA-DQA2,HLA-DQB1,HLA-DQB2,HLA-DRA,HLA-DRB1,HLA-DRB5,MIR3135B,PSMB8,PSMB9,RNU1-61P,TAP1,TAP2_x000D_	-	-	-	-
chr6	32605257	rs1047989	616	432	1048	2.78686e-07	K27ac	Pro-All	DHS	C	4	A	C	rs9272346	Type 1 diabetes	-	-	-	-	chr6:32380000-32390000..chr6:32670000-32680000,chr6:32400000-32405000..chr6:32660000-32665000,chr6:32380000-32385000..chr6:32755000-32760000,chr6:32380000-32390000..chr6:32830000-32840000	HLA-DQA1,HLA-DQB1,HLA-DRA,HLA-DRB1,HLA-DRB5,RNU1-61P_x000D_,HLA-DQA1,HLA-DQA2,HLA-DQB1,HLA-DQB2,HLA-DRA,HLA-DRB1,HLA-DRB5,MIR3135B,RNU1-61P_x000D_,HLA-DOB,HLA-DQA1,HLA-DQA2,HLA-DQB1,HLA-DQB2,HLA-DRA,HLA-DRB1,HLA-DRB5,MIR3135B,PSMB8,PSMB9,RNU1-61P,TAP1,TAP2_x000D_	-	-	-	-
chr6	32605705	rs9272467	288	1449	1737	1.10985e-32	K27ac,K4me3	Pro-All	-	C	5	T	G	rs9272346	Type 1 diabetes	-	-	-	-	chr6:32380000-32390000..chr6:32670000-32680000,chr6:32400000-32405000..chr6:32660000-32665000,chr6:32380000-32385000..chr6:32755000-32760000,chr6:32380000-32390000..chr6:32830000-32840000	HLA-DQA1,HLA-DQB1,HLA-DRA,HLA-DRB1,HLA-DRB5,RNU1-61P_x000D_,HLA-DQA1,HLA-DQA2,HLA-DQB1,HLA-DQB2,HLA-DRA,HLA-DRB1,HLA-DRB5,MIR3135B,RNU1-61P_x000D_,HLA-DOB,HLA-DQA1,HLA-DQA2,HLA-DQB1,HLA-DQB2,HLA-DRA,HLA-DRB1,HLA-DRB5,MIR3135B,PSMB8,PSMB9,RNU1-61P,TAP1,TAP2_x000D_	-	-	-	-
chr6	32605708	rs9272468	162	414	576	1.09991e-24	K4me3	Pro-All	-	C	5	A	G	rs9272346	Type 1 diabetes	-	-	-	-	chr6:32380000-32390000..chr6:32670000-32680000,chr6:32400000-32405000..chr6:32660000-32665000,chr6:32380000-32385000..chr6:32755000-32760000,chr6:32380000-32390000..chr6:32830000-32840000	HLA-DQA1,HLA-DQB1,HLA-DRA,HLA-DRB1,HLA-DRB5,RNU1-61P_x000D_,HLA-DQA1,HLA-DQA2,HLA-DQB1,HLA-DQB2,HLA-DRA,HLA-DRB1,HLA-DRB5,MIR3135B,RNU1-61P_x000D_,HLA-DOB,HLA-DQA1,HLA-DQA2,HLA-DQB1,HLA-DQB2,HLA-DRA,HLA-DRB1,HLA-DRB5,MIR3135B,PSMB8,PSMB9,RNU1-61P,TAP1,TAP2_x000D_	-	-	-	-
chr6	32606085	rs9272494	47	184	231	1.06034e-07	K27ac,K4me3	Pro-All	-	C	5	T	A	rs9272346	Type 1 diabetes	-	-	-	-	chr6:32380000-32390000..chr6:32670000-32680000,chr6:32400000-32405000..chr6:32660000-32665000,chr6:32380000-32385000..chr6:32755000-32760000,chr6:32380000-32390000..chr6:32830000-32840000	HLA-DQA1,HLA-DQB1,HLA-DRA,HLA-DRB1,HLA-DRB5,RNU1-61P_x000D_,HLA-DQA1,HLA-DQA2,HLA-DQB1,HLA-DQB2,HLA-DRA,HLA-DRB1,HLA-DRB5,MIR3135B,RNU1-61P_x000D_,HLA-DOB,HLA-DQA1,HLA-DQA2,HLA-DQB1,HLA-DQB2,HLA-DRA,HLA-DRB1,HLA-DRB5,MIR3135B,PSMB8,PSMB9,RNU1-61P,TAP1,TAP2_x000D_	-	-	-	-
chr6	32606176	rs9272497	124	220	344	3.97259e-06	K4me3	Pro-All	-	C	4	T	A	rs9272346	Type 1 diabetes	-	-	-	-	chr6:32380000-32390000..chr6:32670000-32680000,chr6:32400000-32405000..chr6:32660000-32665000,chr6:32380000-32385000..chr6:32755000-32760000,chr6:32380000-32390000..chr6:32830000-32840000	HLA-DQA1,HLA-DQB1,HLA-DRA,HLA-DRB1,HLA-DRB5,RNU1-61P_x000D_,HLA-DQA1,HLA-DQA2,HLA-DQB1,HLA-DQB2,HLA-DRA,HLA-DRB1,HLA-DRB5,MIR3135B,RNU1-61P_x000D_,HLA-DOB,HLA-DQA1,HLA-DQA2,HLA-DQB1,HLA-DQB2,HLA-DRA,HLA-DRB1,HLA-DRB5,MIR3135B,PSMB8,PSMB9,RNU1-61P,TAP1,TAP2_x000D_	-	-	-	-
chr6	32627573	rs9273441	72	12	84	3.92505e-10	K27ac	Enh-All	-	C	5	G	C	rs9272346	Type 1 diabetes	FOXC1,MIXL1,RUNX3	66	-	-	chr6:32380000-32390000..chr6:32670000-32680000,chr6:32400000-32405000..chr6:32660000-32665000,chr6:32380000-32385000..chr6:32755000-32760000,chr6:32380000-32390000..chr6:32830000-32840000	HLA-DQA1,HLA-DQB1,HLA-DRA,HLA-DRB1,HLA-DRB5,RNU1-61P_x000D_,HLA-DQA1,HLA-DQA2,HLA-DQB1,HLA-DQB2,HLA-DRA,HLA-DRB1,HLA-DRB5,MIR3135B,RNU1-61P_x000D_,HLA-DOB,HLA-DQA1,HLA-DQA2,HLA-DQB1,HLA-DQB2,HLA-DRA,HLA-DRB1,HLA-DRB5,MIR3135B,PSMB8,PSMB9,RNU1-61P,TAP1,TAP2_x000D_	-	-	-	-
chr6	32627600	rs9273443	84	12	96	6.83365e-13	K27ac	Enh-All	-	C	5	T	G	rs9272346	Type 1 diabetes	-	-	-	-	chr6:32380000-32390000..chr6:32670000-32680000,chr6:32400000-32405000..chr6:32660000-32665000,chr6:32380000-32385000..chr6:32755000-32760000,chr6:32380000-32390000..chr6:32830000-32840000	HLA-DQA1,HLA-DQB1,HLA-DRA,HLA-DRB1,HLA-DRB5,RNU1-61P_x000D_,HLA-DQA1,HLA-DQA2,HLA-DQB1,HLA-DQB2,HLA-DRA,HLA-DRB1,HLA-DRB5,MIR3135B,RNU1-61P_x000D_,HLA-DOB,HLA-DQA1,HLA-DQA2,HLA-DQB1,HLA-DQB2,HLA-DRA,HLA-DRB1,HLA-DRB5,MIR3135B,PSMB8,PSMB9,RNU1-61P,TAP1,TAP2_x000D_	-	-	-	-
chr6	32627635	rs9273444	80	16	96	5.73997e-10	K27ac	Enh-All	-	C	3a	G	T	rs9272346	Type 1 diabetes	-	-	-	-	chr6:32380000-32390000..chr6:32670000-32680000,chr6:32400000-32405000..chr6:32660000-32665000,chr6:32380000-32385000..chr6:32755000-32760000,chr6:32380000-32390000..chr6:32830000-32840000	HLA-DQA1,HLA-DQB1,HLA-DRA,HLA-DRB1,HLA-DRB5,RNU1-61P_x000D_,HLA-DQA1,HLA-DQA2,HLA-DQB1,HLA-DQB2,HLA-DRA,HLA-DRB1,HLA-DRB5,MIR3135B,RNU1-61P_x000D_,HLA-DOB,HLA-DQA1,HLA-DQA2,HLA-DQB1,HLA-DQB2,HLA-DRA,HLA-DRB1,HLA-DRB5,MIR3135B,PSMB8,PSMB9,RNU1-61P,TAP1,TAP2_x000D_	-	-	-	-
chr6	32627646	rs9273445	204	44	248	6.38805e-24	K27ac	Enh-All	-	C	3a	G	A	rs9272346	Type 1 diabetes	-	-	-	-	chr6:32380000-32390000..chr6:32670000-32680000,chr6:32400000-32405000..chr6:32660000-32665000,chr6:32380000-32385000..chr6:32755000-32760000,chr6:32380000-32390000..chr6:32830000-32840000	HLA-DQA1,HLA-DQB1,HLA-DRA,HLA-DRB1,HLA-DRB5,RNU1-61P_x000D_,HLA-DQA1,HLA-DQA2,HLA-DQB1,HLA-DQB2,HLA-DRA,HLA-DRB1,HLA-DRB5,MIR3135B,RNU1-61P_x000D_,HLA-DOB,HLA-DQA1,HLA-DQA2,HLA-DQB1,HLA-DQB2,HLA-DRA,HLA-DRB1,HLA-DRB5,MIR3135B,PSMB8,PSMB9,RNU1-61P,TAP1,TAP2_x000D_	-	-	-	-
chr6	32627714	rs1063355	184	40	224	2.01781e-21	K27ac	Enh-All	-	C	1d	G	T	rs9272346	Type 1 diabetes	-	-	-	-	chr6:32380000-32390000..chr6:32670000-32680000,chr6:32400000-32405000..chr6:32660000-32665000,chr6:32380000-32385000..chr6:32755000-32760000,chr6:32380000-32390000..chr6:32830000-32840000	HLA-DQA1,HLA-DQB1,HLA-DRA,HLA-DRB1,HLA-DRB5,RNU1-61P_x000D_,HLA-DQA1,HLA-DQA2,HLA-DQB1,HLA-DQB2,HLA-DRA,HLA-DRB1,HLA-DRB5,MIR3135B,RNU1-61P_x000D_,HLA-DOB,HLA-DQA1,HLA-DQA2,HLA-DQB1,HLA-DQB2,HLA-DRA,HLA-DRB1,HLA-DRB5,MIR3135B,PSMB8,PSMB9,RNU1-61P,TAP1,TAP2_x000D_	-	-	-	-
chr6	32628474	rs9273510	108	28	136	8.46097e-11	K27ac	Enh-All	-	C	6	C	G	rs9272346	Type 1 diabetes	-	-	-	-	chr6:32380000-32390000..chr6:32670000-32680000,chr6:32400000-32405000..chr6:32660000-32665000,chr6:32380000-32385000..chr6:32755000-32760000,chr6:32380000-32390000..chr6:32830000-32840000	HLA-DQA1,HLA-DQB1,HLA-DRA,HLA-DRB1,HLA-DRB5,RNU1-61P_x000D_,HLA-DQA1,HLA-DQA2,HLA-DQB1,HLA-DQB2,HLA-DRA,HLA-DRB1,HLA-DRB5,MIR3135B,RNU1-61P_x000D_,HLA-DOB,HLA-DQA1,HLA-DQA2,HLA-DQB1,HLA-DQB2,HLA-DRA,HLA-DRB1,HLA-DRB5,MIR3135B,PSMB8,PSMB9,RNU1-61P,TAP1,TAP2_x000D_	-	-	-	-
chr6	32634514	rs9274529	108	176	284	0.000661398	K4me3	Pro-All	DHS	C	2a	G	A	rs9272346	Type 1 diabetes	E2F4,NFYA,NFYB,RFX5,SP1	137	-	-	chr6:32380000-32390000..chr6:32670000-32680000,chr6:32400000-32405000..chr6:32660000-32665000,chr6:32380000-32385000..chr6:32755000-32760000,chr6:32380000-32390000..chr6:32830000-32840000	HLA-DQA1,HLA-DQB1,HLA-DRA,HLA-DRB1,HLA-DRB5,RNU1-61P_x000D_,HLA-DQA1,HLA-DQA2,HLA-DQB1,HLA-DQB2,HLA-DRA,HLA-DRB1,HLA-DRB5,MIR3135B,RNU1-61P_x000D_,HLA-DOB,HLA-DQA1,HLA-DQA2,HLA-DQB1,HLA-DQB2,HLA-DRA,HLA-DRB1,HLA-DRB5,MIR3135B,PSMB8,PSMB9,RNU1-61P,TAP1,TAP2_x000D_	-	-	-	-
chr9	123659339	rs1860824	112	58	170	0.000395151	K27ac	Enh-All	DHS	C	4	T	G	rs1953126,rs881375	Celiac disease and Rheumatoid arthritis; Rheumatoid arthritis	-	-	-	-	chr9:123515000-123520000..chr9:123825000-123830000	C5,PHF19,PSMD5,TRAF1_x000D_	-	-	Distal	chr9:123658968-123659382___PHF19_123631189#chr9:123617928-123631189,TRAF1_123689173#chr9:123664670-123689173
chr9	123686219	rs1930780	1395	1629	3024	0.000251045	K4me3	Enh-All	-	C	1f	G	C	rs1953126,rs881375	Celiac disease and Rheumatoid arthritis; Rheumatoid arthritis	-	-	-	-	chr9:123515000-123520000..chr9:123825000-123830000	C5,PHF19,PSMD5,TRAF1_x000D_	-	-	Distal,Probe	chr9:123686170-123686462___PHF19_123631189#chr9:123617928-123631189,TRAF1_123689173#chr9:123664670-123689173
chr9	123690292	rs2416806	596	840	1436	3.29337e-09	K27ac	Enh-All	-	C	4	C	G	rs1953126,rs881375	Celiac disease and Rheumatoid arthritis; Rheumatoid arthritis	-	-	-	-	chr9:123515000-123520000..chr9:123825000-123830000	C5,PHF19,PSMD5,TRAF1_x000D_	-	-	Distal	chr9:123689593-123690625___PHF19_123631189#chr9:123617928-123631189

## Sheet: GM18526
																Motifs analyses		HiC interactions				HiCap interactions
Chromosome	Position (hg19)	SNP ID	G1	G2	GTotal	binomial test p-value	TFs/his mod defining AS-SNP	Annotated Regions	DHS	(C)ommon (R)are	RegulomeDB score	Reference allele	Alternative allele	in LD with GWAS SNP	Associated Traits	PMM predicted TFBS altered	Total BSs altered by AS-SNP	Contact Domains	Domain Genes	Loop Domains	Loop Genes	AS-SNPs Probes	AS-SNPs Probes-ID	GM12878 Probes	GM12878 Probes-ID
chr1	117100957	rs1335532	412	256	668	3.02494e-08	K27ac	Enh-All	-	C	3a	G	A	direct hit	Multiple sclerosis	-	-	chr1:117100000-117105000..chr1:118205000-118210000	NoGene	-	-	-	-	-	-
chr9	123690239	rs3761847	232	324	556	0.000851991	K4me3	Enh-All	-	C	4	A	G	direct hit	Rheumatoid arthritis	FOXD2,SOX9,UBF1,ZNF84	8	-	-	chr9:123515000-123520000..chr9:123825000-123830000	C5,PHF19,PSMD5,TRAF1_x000D_	-	-	Distal	chr9:123689593-123690625___PHF19_123631189#chr9:123617928-123631189
chr1	2479983	rs1974044	44	96	140	0.000287325	CTCF	Enh-All	DHS	C	4	G	A	rs10797432,rs734999	Ulcerative colitis; Ulcerative colitis	FOSB	2	-	-	chr1:2130000-2135000..chr1:2515000-2520000,chr1:2345000-2350000..chr1:3340000-3345000	HES5,MORN1,PANK4,PEX10,PLCH2,RER1,SKI,TNFRSF14_x000D_,ACTRT2,FAM213B,HES5,MMEL1,PANK4,PLCH2,TNFRSF14,TTC34_x000D_	-	-	-	-
chr1	2488608	rs1886730	880	912	1792	3.09835e-07	K27ac,K4me3	Pro-All	DHS	C	1b	C	T	rs10797432,rs734999	Ulcerative colitis; Ulcerative colitis	GATA2,KLF5,MAD3,NR4A2,STA5A	5	-	-	chr1:2480000-2485000..chr1:2515000-2520000,chr1:2130000-2135000..chr1:2515000-2520000,chr1:2345000-2350000..chr1:3340000-3345000	TNFRSF14_x000D_,HES5,MORN1,PANK4,PEX10,PLCH2,RER1,SKI,TNFRSF14_x000D_,ACTRT2,FAM213B,HES5,MMEL1,PANK4,PLCH2,TNFRSF14,TTC34_x000D_	-	-	-	-
chr1	2488930	rs2495366	70	143	213	7.40275e-06	K4me3	Pro-All	-	C	4	A	G	rs10797432,rs734999	Ulcerative colitis; Ulcerative colitis	NRF1,RFX2,SUH	3	-	-	chr1:2480000-2485000..chr1:2515000-2520000,chr1:2130000-2135000..chr1:2515000-2520000,chr1:2345000-2350000..chr1:3340000-3345000	TNFRSF14_x000D_,HES5,MORN1,PANK4,PEX10,PLCH2,RER1,SKI,TNFRSF14_x000D_,ACTRT2,FAM213B,HES5,MMEL1,PANK4,PLCH2,TNFRSF14,TTC34_x000D_	-	-	-	-
chr1	2507938	rs10752745	39	10	49	0.000328237	K4me3	Enh-All	DHS	C	5	G	A	rs10797432,rs734999	Ulcerative colitis; Ulcerative colitis	AP2A,AP2C,CTCF_joined_5	3	-	-	chr1:2480000-2485000..chr1:2515000-2520000,chr1:2130000-2135000..chr1:2515000-2520000,chr1:2345000-2350000..chr1:3340000-3345000	TNFRSF14_x000D_,HES5,MORN1,PANK4,PEX10,PLCH2,RER1,SKI,TNFRSF14_x000D_,ACTRT2,FAM213B,HES5,MMEL1,PANK4,PLCH2,TNFRSF14,TTC34_x000D_	-	-	-	-
chr1	25291010	rs6672420	468	680	1148	9.62479e-05	K27ac,SA1	Mix-All	-	C	4	T	A	rs10751776,rs10903122	IgG glycosylation; Celiac disease	-	-	-	-	chr1:25285000-25290000..chr1:25355000-25360000,chr1:25170000-25175000..chr1:25365000-25370000,chr1:25170000-25175000..chr1:25425000-25430000,chr1:25170000-25175000..chr1:25530000-25535000	MIR4425_x000D_,MIR4425,RUNX3_x000D_	-	-	Probe	RUNX3_25291501#chr1:25226001-25291501
chr1	117100957	rs1335532	412	256	668	3.02494e-08	K27ac	Enh-All	-	C	3a	G	A	rs2300747	Multiple sclerosis	-	-	chr1:117100000-117105000..chr1:118205000-118210000	NoGene	-	-	-	-	-	-
chr1	183602308	rs12032504	195	119	314	0.000191251	K4me3	Pro-All	-	C	5	T	G	rs10911390	Systemic lupus erythematosus	NDF2,Z280D	2	-	-	chr1:183440000-183450000..chr1:183780000-183790000,chr1:183440000-183450000..chr1:183870000-183880000,chr1:182850000-182860000..chr1:186290000-186300000	APOBEC4,ARPC5,NCF2_x000D_,APOBEC4,ARPC5,C1orf21,COLGALT2,EDEM3,FAM129A,HMCN1,IVNS1ABP,LAMC1,LAMC2,NCF2,NMNAT2,PRG4,RGL1,RN7SL654P,RNA5SP71,RNA5SP72,RNF2,RNU6-1240P,RNU6-41P,RNU7-13P,RNU7-183P,SHCBP1L,SMG7,SWT1,TRMT1L,TSEN15_x000D_	-	-	Distal	chr1:183602188-183603147___APOBEC4_183622448#chr1:183615410-183622448,RGL1_183774214#chr1:183774214-183897685
chr1	183604258	rs11811536	280	195	475	0.000782605	K27ac	Pro-All	-	C	2b	A	C	rs10911390	Systemic lupus erythematosus	RUNX3,STA5B	2	-	-	chr1:183440000-183450000..chr1:183780000-183790000,chr1:183440000-183450000..chr1:183870000-183880000,chr1:182850000-182860000..chr1:186290000-186300000	APOBEC4,ARPC5,NCF2_x000D_,APOBEC4,ARPC5,C1orf21,COLGALT2,EDEM3,FAM129A,HMCN1,IVNS1ABP,LAMC1,LAMC2,NCF2,NMNAT2,PRG4,RGL1,RN7SL654P,RNA5SP71,RNA5SP72,RNF2,RNU6-1240P,RNU6-41P,RNU7-13P,RNU7-183P,SHCBP1L,SMG7,SWT1,TRMT1L,TSEN15_x000D_	-	-	Distal	chr1:183603159-183604510___APOBEC4_183622448#chr1:183615410-183622448
chr11	64053157	rs887314	157	94	251	0.000664794	K4me3	Pro-All	DHS	C	4	G	T	rs694739,rs694739	Alopecia areata; Crohn's disease	ATF2,ATF6A,ATOH1,BCL6,CTCF_joined_5,ELK4,EPAS1,GATA4,GATD1,GMEB1,GMEB2,HHEX,HINFP,HXA5,HXA6,IRF4,KAT5,KDM5A,KDM5B,MAD3,MAZ,MYBB,MZF1,NFYC,NR4A1,OVOL2,PBX2,SOX9,SP4,THAP1,UBIP1	34	-	-	chr11:63970000-63975000..chr11:64065000-64070000	BAD,DNAJC4,FKBP2,GPR137,NUDT22,PLCB3,PPP1R14B,TRPT1,VEGFB_x000D_	-	-	-	-
chr16	10981916	rs10048113	40	12	52	0.000961889	K4me3	Enh-All	-	C	7	A	G	rs4781011	Ulcerative colitis	-	-	-	-	chr16:10605000-10610000..chr16:11010000-11015000	EMP2,NUBP1,TEKT5,TVP23A_x000D_	-	-	Probe	CIITA_10971054#chr16:10971054-11018840
chr16	11188930	rs12919083	79	154	233	1.15433e-05	K27ac	Enh-All	DHS	C	1f	C	A	rs11865121,rs12708716,rs12708716,rs12924729	Multiple sclerosis; Type 1 diabetes; Type 1 diabetes autoantibodies; Primary biliary cirrhosis	-	-	-	-	chr16:11060000-11065000..chr16:11455000-11460000,chr16:11190000-11200000..chr16:11450000-11460000	MIR548H2,PRM1,PRM2,PRM3,RMI2,SOCS1,TNP2_x000D_	-	-	-	-
chr16	11193930	rs3893660	142	51	193	0.000770038	K27ac,K4me1	Enh-All	DHS	C	1f	G	A	rs12599402,rs12708716,rs12708716,rs2903692	Systemic lupus erythematosus; Type 1 diabetes; Type 1 diabetes autoantibodies; Type 1 diabetes	NFYA	1	chr16:11190000-11200000..chr16:11450000-11460000	NoGene	chr16:11060000-11065000..chr16:11455000-11460000,chr16:11190000-11200000..chr16:11450000-11460000	MIR548H2,PRM1,PRM2,PRM3,RMI2,SOCS1,TNP2_x000D_	-	-	-	-
chr17	38024626	rs11557466	174	262	436	0.000240608	K27ac	Mix-All	-	C	1b	T	C	rs12946510,rs2290400,rs2305480,rs2872507,rs2872507,rs2872507,rs2872507,rs8067378,rs907092,rs9303277,rs9303277	Inflammatory bowel disease; Type 1 diabetes; Ulcerative colitis; Crohn's disease; Rheumatoid arthritis; Type 1 diabetes autoantibodies; Ulcerative colitis; Ulcerative colitis; Primary biliary cirrhosis; Primary biliary cirrhosis; Systemic lupus erythematosus and Systemic sclerosis	-	-	chr17:37910000-37915000..chr17:38020000-38025000	NoGene	-	-	-	-	Distal	chr17:38024390-38025037___MIR6884_38182662#chr17:38182584-38182662
chr17	38082807	rs12603332	192	94	286	1.05387e-07	K4me3	Pro-All	DHS	C	1f	C	T	rs2290400,rs8067378,rs9303277,rs9303277	Type 1 diabetes; Ulcerative colitis; Primary biliary cirrhosis; Systemic lupus erythematosus and Systemic sclerosis	CTCF_joined_3,CTCF_joined_4,NRF1,RUNX3	4	-	-	chr17:38025000-38030000..chr17:38130000-38135000	GSDMB,LRRC3C,ORMDL3_x000D_	-	-	Distal	chr17:38082605-38083750___GSDMB_38074903#chr17:38060847-38074903
chr21	43845092	rs883868	700	680	1380	0.000920945	K27ac,K4me1	Enh-All	DHS	C	4	C	T	rs3788013	Type 1 diabetes autoantibodies	-	-	-	-	chr21:43730000-43740000..chr21:43860000-43870000,chr21:43570000-43575000..chr21:43865000-43870000,chr21:43725000-43730000..chr21:43955000-43960000,chr21:43565000-43570000..chr21:43955000-43960000	RNU6-1149P,TFF1,TFF2,TMPRSS3_x000D_,ABCG1,RNA5SP492,RNU6-1149P,TFF1,TFF2,TFF3,TMPRSS3_x000D_,RNU6-1149P,RSPH1,TFF1,TFF2,TFF3,TMPRSS3,UBASH3A_x000D_,ABCG1,RNA5SP492,RNU6-1149P,RSPH1,TFF1,TFF2,TFF3,TMPRSS3,UBASH3A_x000D_	-	-	Distal	chr21:43844957-43845668___ABCG1_43619798#chr21:43619798-43717354,TMPRSS3_43816955#chr21:43791995-43816955
chr22	50971047	rs361725	744	580	1324	7.24978e-05	K4me3	Pro-All	-	C	3a	C	T	rs140522	Multiple sclerosis	ATF2,CEBPD,E2F3,E2F7,GATA2,GATD1,KLF6,LHX4,MEF2C,MNT,NFYC,SOX9,SP4,TFDP1	15	chr22:23270000-23280000..chr22:50970000-50980000	NoGene	-	-	-	-	-	-
chr6	32591752	rs4959030	79	138	217	0.00055471	K27ac	Enh-All	-	C	4	G	A	rs9271640	Multiple sclerosis (OCB status)	BBX,RUNX2,RUNX3	48	-	-	chr6:32380000-32390000..chr6:32670000-32680000,chr6:32400000-32405000..chr6:32660000-32665000,chr6:32380000-32385000..chr6:32755000-32760000,chr6:32380000-32390000..chr6:32830000-32840000	HLA-DQA1,HLA-DQB1,HLA-DRA,HLA-DRB1,HLA-DRB5,RNU1-61P_x000D_,HLA-DQA1,HLA-DQA2,HLA-DQB1,HLA-DQB2,HLA-DRA,HLA-DRB1,HLA-DRB5,MIR3135B,RNU1-61P_x000D_,HLA-DOB,HLA-DQA1,HLA-DQA2,HLA-DQB1,HLA-DQB2,HLA-DRA,HLA-DRB1,HLA-DRB5,MIR3135B,PSMB8,PSMB9,RNU1-61P,TAP1,TAP2_x000D_	-	-	-	-
chr6	32591976	rs9271629	18	71	89	2.06501e-07	K27ac	Enh-All	-	C	6	A	C	rs9271640	Multiple sclerosis (OCB status)	FOXO3,HES7,HXB13,MSX2,NFAC4	23	-	-	chr6:32380000-32390000..chr6:32670000-32680000,chr6:32400000-32405000..chr6:32660000-32665000,chr6:32380000-32385000..chr6:32755000-32760000,chr6:32380000-32390000..chr6:32830000-32840000	HLA-DQA1,HLA-DQB1,HLA-DRA,HLA-DRB1,HLA-DRB5,RNU1-61P_x000D_,HLA-DQA1,HLA-DQA2,HLA-DQB1,HLA-DQB2,HLA-DRA,HLA-DRB1,HLA-DRB5,MIR3135B,RNU1-61P_x000D_,HLA-DOB,HLA-DQA1,HLA-DQA2,HLA-DQB1,HLA-DQB2,HLA-DRA,HLA-DRB1,HLA-DRB5,MIR3135B,PSMB8,PSMB9,RNU1-61P,TAP1,TAP2_x000D_	-	-	-	-
chr6	32593220	rs9271702	55	111	166	0.000145801	K27ac	Enh-All	-	C	7	G	T	rs9271640	Multiple sclerosis (OCB status)	CEBPD	12	-	-	chr6:32380000-32390000..chr6:32670000-32680000,chr6:32400000-32405000..chr6:32660000-32665000,chr6:32380000-32385000..chr6:32755000-32760000,chr6:32380000-32390000..chr6:32830000-32840000	HLA-DQA1,HLA-DQB1,HLA-DRA,HLA-DRB1,HLA-DRB5,RNU1-61P_x000D_,HLA-DQA1,HLA-DQA2,HLA-DQB1,HLA-DQB2,HLA-DRA,HLA-DRB1,HLA-DRB5,MIR3135B,RNU1-61P_x000D_,HLA-DOB,HLA-DQA1,HLA-DQA2,HLA-DQB1,HLA-DQB2,HLA-DRA,HLA-DRB1,HLA-DRB5,MIR3135B,PSMB8,PSMB9,RNU1-61P,TAP1,TAP2_x000D_	-	-	-	-
chr6	32604968	rs9272410	192	44	236	1.67984e-12	K27ac,K4me3	Pro-All	DHS	C	2b	G	A	rs9271640	Multiple sclerosis (OCB status)	-	-	-	-	chr6:32380000-32390000..chr6:32670000-32680000,chr6:32400000-32405000..chr6:32660000-32665000,chr6:32380000-32385000..chr6:32755000-32760000,chr6:32380000-32390000..chr6:32830000-32840000	HLA-DQA1,HLA-DQB1,HLA-DRA,HLA-DRB1,HLA-DRB5,RNU1-61P_x000D_,HLA-DQA1,HLA-DQA2,HLA-DQB1,HLA-DQB2,HLA-DRA,HLA-DRB1,HLA-DRB5,MIR3135B,RNU1-61P_x000D_,HLA-DOB,HLA-DQA1,HLA-DQA2,HLA-DQB1,HLA-DQB2,HLA-DRA,HLA-DRB1,HLA-DRB5,MIR3135B,PSMB8,PSMB9,RNU1-61P,TAP1,TAP2_x000D_	-	-	-	-
chr6	32605132	rs9272422	816	120	936	6.07691e-53	K27ac,K4me3	Pro-All	DHS	C	4	C	T	rs660895,rs660895	IgA nephropathy; Rheumatoid arthritis	BACH1,FOSB,LHX4,MAFF,MAFK,P63	314	-	-	chr6:32380000-32390000..chr6:32670000-32680000,chr6:32400000-32405000..chr6:32660000-32665000,chr6:32380000-32385000..chr6:32755000-32760000,chr6:32380000-32390000..chr6:32830000-32840000	HLA-DQA1,HLA-DQB1,HLA-DRA,HLA-DRB1,HLA-DRB5,RNU1-61P_x000D_,HLA-DQA1,HLA-DQA2,HLA-DQB1,HLA-DQB2,HLA-DRA,HLA-DRB1,HLA-DRB5,MIR3135B,RNU1-61P_x000D_,HLA-DOB,HLA-DQA1,HLA-DQA2,HLA-DQB1,HLA-DQB2,HLA-DRA,HLA-DRB1,HLA-DRB5,MIR3135B,PSMB8,PSMB9,RNU1-61P,TAP1,TAP2_x000D_	-	-	-	-
chr6	32605257	rs1047989	584	368	952	6.56979e-11	K27ac	Pro-All	DHS	C	4	A	C	rs9272346	Type 1 diabetes	-	-	-	-	chr6:32380000-32390000..chr6:32670000-32680000,chr6:32400000-32405000..chr6:32660000-32665000,chr6:32380000-32385000..chr6:32755000-32760000,chr6:32380000-32390000..chr6:32830000-32840000	HLA-DQA1,HLA-DQB1,HLA-DRA,HLA-DRB1,HLA-DRB5,RNU1-61P_x000D_,HLA-DQA1,HLA-DQA2,HLA-DQB1,HLA-DQB2,HLA-DRA,HLA-DRB1,HLA-DRB5,MIR3135B,RNU1-61P_x000D_,HLA-DOB,HLA-DQA1,HLA-DQA2,HLA-DQB1,HLA-DQB2,HLA-DRA,HLA-DRB1,HLA-DRB5,MIR3135B,PSMB8,PSMB9,RNU1-61P,TAP1,TAP2_x000D_	-	-	-	-
chr6	32605420	rs9272444	1192	492	1684	9.10435e-34	K27ac,K4me3	Pro-All	-	C	5	C	G	rs477515	Inflammatory bowel disease	CEBPB_joined	50	-	-	chr6:32380000-32390000..chr6:32670000-32680000,chr6:32400000-32405000..chr6:32660000-32665000,chr6:32380000-32385000..chr6:32755000-32760000,chr6:32380000-32390000..chr6:32830000-32840000	HLA-DQA1,HLA-DQB1,HLA-DRA,HLA-DRB1,HLA-DRB5,RNU1-61P_x000D_,HLA-DQA1,HLA-DQA2,HLA-DQB1,HLA-DQB2,HLA-DRA,HLA-DRB1,HLA-DRB5,MIR3135B,RNU1-61P_x000D_,HLA-DOB,HLA-DQA1,HLA-DQA2,HLA-DQB1,HLA-DQB2,HLA-DRA,HLA-DRB1,HLA-DRB5,MIR3135B,PSMB8,PSMB9,RNU1-61P,TAP1,TAP2_x000D_	-	-	-	-
chr6	32605557	rs9272458	316	60	376	1.16223e-32	K27ac,K4me3	Pro-All	-	C	7	A	G	rs9271640	Multiple sclerosis (OCB status)	AP2A,FOSB,NFKB1	52	-	-	chr6:32380000-32390000..chr6:32670000-32680000,chr6:32400000-32405000..chr6:32660000-32665000,chr6:32380000-32385000..chr6:32755000-32760000,chr6:32380000-32390000..chr6:32830000-32840000	HLA-DQA1,HLA-DQB1,HLA-DRA,HLA-DRB1,HLA-DRB5,RNU1-61P_x000D_,HLA-DQA1,HLA-DQA2,HLA-DQB1,HLA-DQB2,HLA-DRA,HLA-DRB1,HLA-DRB5,MIR3135B,RNU1-61P_x000D_,HLA-DOB,HLA-DQA1,HLA-DQA2,HLA-DQB1,HLA-DQB2,HLA-DRA,HLA-DRB1,HLA-DRB5,MIR3135B,PSMB8,PSMB9,RNU1-61P,TAP1,TAP2_x000D_	-	-	-	-
chr7	107531279	rs6943999	63	148	211	7.01352e-08	K4me3	Pro-All	-	C	4	T	A	rs4598195	Ulcerative colitis	CEBPB_joined,ZBT7B	3	-	-	-	-	-	-	-	-
chr9	33125000	rs10971420	78	19	97	2.09897e-08	K27ac	Enh-All	DHS	C	2b	C	T	rs10113903,rs10758189,rs10813951,rs10813957,rs12342831,rs3780486	IgG glycosylation; IgG glycosylation; IgG glycosylation; IgG glycosylation; IgG glycosylation; IgG glycosylation	-	-	-	-	chr9:33080000-33085000..chr9:33220000-33225000	B4GALT1,RNU4ATAC15P_x000D_	-	-	-	-
chr9	33125942	rs3780495	74	29	103	9.80144e-05	K27ac	Enh-All	-	C	4	C	A	rs10113903,rs10758189,rs10813951,rs10813957,rs12342831,rs3780486	IgG glycosylation; IgG glycosylation; IgG glycosylation; IgG glycosylation; IgG glycosylation; IgG glycosylation	-	-	-	-	chr9:33080000-33085000..chr9:33220000-33225000	B4GALT1,RNU4ATAC15P_x000D_	-	-	-	-
chr9	33135634	rs10738906	56	20	76	0.00034317	K27ac	Enh-All	-	C	1f	C	T	rs10113903,rs10758189,rs10813951,rs10813957,rs12342831,rs3780486	IgG glycosylation; IgG glycosylation; IgG glycosylation; IgG glycosylation; IgG glycosylation; IgG glycosylation	-	-	-	-	chr9:33080000-33085000..chr9:33220000-33225000	B4GALT1,RNU4ATAC15P_x000D_	-	-	-	-
chr9	33141791	rs10813955	91	28	119	9.51426e-08	K27ac	Enh-All	-	C	4	T	C	rs10113903,rs10813951,rs10813957,rs12342831,rs3780486	IgG glycosylation; IgG glycosylation; IgG glycosylation; IgG glycosylation; IgG glycosylation	-	-	-	-	chr9:33080000-33085000..chr9:33220000-33225000	B4GALT1,RNU4ATAC15P_x000D_	-	-	-	-
chr9	123668199	rs10435844	46	12	58	0.00031543	K4me1	Mix-All	DHS	C	4	T	G	rs1953126,rs881375	Celiac disease and Rheumatoid arthritis; Rheumatoid arthritis	-	-	-	-	chr9:123515000-123520000..chr9:123825000-123830000	C5,PHF19,PSMD5,TRAF1_x000D_	-	-	Probe,Probe	TRAF1_123676850#chr9:123664670-123676850,TRAF1_123689173#chr9:123664670-123689173
chr9	123686219	rs1930780	1089	1332	2421	1.41449e-05	CTCF,K4me3	Enh-All	-	C	1f	G	C	rs1953126,rs881375	Celiac disease and Rheumatoid arthritis; Rheumatoid arthritis	-	-	-	-	chr9:123515000-123520000..chr9:123825000-123830000	C5,PHF19,PSMD5,TRAF1_x000D_	-	-	Distal,Probe	chr9:123686170-123686462___PHF19_123631189#chr9:123617928-123631189,TRAF1_123689173#chr9:123664670-123689173
chr9	123689597	rs3761846	468	352	820	0.000439924	K27ac	Enh-All	-	C	4	T	C	rs3761847	Rheumatoid arthritis	-	-	-	-	chr9:123515000-123520000..chr9:123825000-123830000	C5,PHF19,PSMD5,TRAF1_x000D_	-	-	Distal	chr9:123689593-123690625___PHF19_123631189#chr9:123617928-123631189
chr9	123690292	rs2416806	496	524	1020	0.000929679	K4me1,K4me3	Enh-All	-	C	4	C	G	rs1953126,rs881375	Celiac disease and Rheumatoid arthritis; Rheumatoid arthritis	-	-	-	-	chr9:123515000-123520000..chr9:123825000-123830000	C5,PHF19,PSMD5,TRAF1_x000D_	-	-	Distal	chr9:123689593-123690625___PHF19_123631189#chr9:123617928-123631189
chr9	123691141	rs7028641	12	48	60	8.14199e-05	SA1	Enh-All	-	C	4	C	G	rs1953126,rs881375	Celiac disease and Rheumatoid arthritis; Rheumatoid arthritis	NKX28,RFX2,ZBT7B	12	-	-	chr9:123515000-123520000..chr9:123825000-123830000	C5,PHF19,PSMD5,TRAF1_x000D_	-	-	-	-
chr9	139267533	rs4078099	167	56	223	0.000426545	K27ac,K4me3	Mix-All	DHS	C	2a	A	G	rs10781499,rs10781499,rs10781500,rs10781500,rs4077515,rs4077515	Inflammatory bowel disease; Ulcerative colitis; Ankylosing spondylitis; Ulcerative colitis; Crohn's disease; Ulcerative colitis	MAX,MNT,MYC_joined_1,MYC_joined_2,USF1,USF2	9	-	-	-	-	-	-	Probe	CARD9_139268133#chr9:139258407-139268133

## Sheet: GM18951
																Motifs analyses		HiC interactions				HiCap interactions
Chromosome	Position (hg19)	SNP ID	G1	G2	GTotal	binomial test p-value	TFs/his mod defining AS-SNP	Annotated Regions	DHS	(C)ommon (R)are	RegulomeDB score	Reference allele	Alternative allele	in LD with GWAS SNP	Associated Traits	PMM predicted TFBS altered	Total BSs altered by AS-SNP	Contact Domains	Domain Genes	Loop Domains	Loop Genes	AS-SNPs Probes	AS-SNPs Probes-ID	GM12878 Probes	GM12878 Probes-ID
chr1	117100957	rs1335532	252	364	616	0.000113247	K27ac	Enh-All	-	C	3a	G	A	direct hit	Multiple sclerosis	-	-	chr1:117100000-117105000..chr1:118205000-118210000	NoGene	-	-	-	-	-	-
chr13	79380816	rs2184180	119	21	140	1.76977e-11	CTCF,SA1	Ins-All	-	C	4	G	T	direct hit	IgG glycosylation	-	-	-	-	chr13:78715000-78720000..chr13:79550000-79555000	POU4F1,RNF219,RNY3P3_x000D_	-	-	Probe	LINC00331_79414185#chr13:79361453-79414185
chr1	117100957	rs1335532	252	364	616	0.000113247	K27ac	Enh-All	-	C	3a	G	A	rs2300747	Multiple sclerosis	-	-	chr1:117100000-117105000..chr1:118205000-118210000	NoGene	-	-	-	-	-	-
chr10	81965436	rs28365998	184	348	532	4.0218e-07	K27ac,SA1	Pro-All	DHS	C	2b	A	C	rs728616	Chronic obstructive pulmonary disease-related biomarkers	-	-	-	-	chr10:81900000-81905000..chr10:81975000-81980000,chr10:81000000-81010000..chr10:82230000-82240000	ANXA11_x000D_,AL133481.1,AL359195.1,ANXA11,DYDC1,DYDC2,EIF5AL1,FAM213A,MAT1A,NUTM2B,NUTM2E,PLAC9,PPIF,SFTPA1,SFTPA2,SFTPD,TMEM254,ZCCHC24_x000D_	-	-	-	-
chr13	79380816	rs2184180	119	21	140	1.76977e-11	CTCF,SA1	Ins-All	-	C	4	G	T	rs9574309	IgG glycosylation	-	-	-	-	chr13:78715000-78720000..chr13:79550000-79555000	POU4F1,RNF219,RNY3P3_x000D_	-	-	Probe	LINC00331_79414185#chr13:79361453-79414185
chr14	69260563	rs12889006	188	372	560	1.98406e-13	K4me3	Pro-All	-	C	2a	C	G	rs4902647	Multiple sclerosis	-	-	-	-	chr14:68710000-68720000..chr14:69280000-69290000,chr14:68400000-68405000..chr14:69285000-69290000	RNU6-921P,ZFP36L1_x000D_,RN7SL108P,RN7SL706P,RNU6-921P,ZFP36L1_x000D_	-	-	Probe	ZFP36L1_69262960#chr14:69254371-69262960
chr14	69261162	rs2236263	24	72	96	8.08729e-05	K4me1	Pro-All	DHS	C	4	T	A	rs1465788	Type 1 diabetes	-	-	-	-	chr14:68710000-68720000..chr14:69280000-69290000,chr14:68400000-68405000..chr14:69285000-69290000	RNU6-921P,ZFP36L1_x000D_,RN7SL108P,RN7SL706P,RNU6-921P,ZFP36L1_x000D_	-	-	Probe	ZFP36L1_69262960#chr14:69254371-69262960
chr14	69263341	rs8011558	280	168	448	3.01615e-06	K27ac	Pro-All	DHS	C	4	C	T	rs194749	Inflammatory bowel disease	-	-	-	-	chr14:68710000-68720000..chr14:69280000-69290000,chr14:68400000-68405000..chr14:69285000-69290000	RNU6-921P,ZFP36L1_x000D_,RN7SL108P,RN7SL706P,RNU6-921P,ZFP36L1_x000D_	-	-	-	-
chr16	11188930	rs12919083	59	116	175	0.000273891	K27ac	Enh-All	DHS	C	1f	C	A	rs11865121,rs12708716,rs12708716,rs12924729	Multiple sclerosis; Type 1 diabetes; Type 1 diabetes autoantibodies; Primary biliary cirrhosis	-	-	-	-	chr16:11060000-11065000..chr16:11455000-11460000,chr16:11190000-11200000..chr16:11450000-11460000	MIR548H2,PRM1,PRM2,PRM3,RMI2,SOCS1,TNP2_x000D_	-	-	-	-
chr20	62370349	rs1056441	124	60	184	4.08421e-05	K4me3	Enh-All	DHS	C	4	C	T	rs2315008,rs4809330,rs6062504	Inflammatory bowel disease; Crohn's disease; Inflammatory bowel disease	-	-	-	-	chr20:62335000-62340000..chr20:62485000-62490000,chr20:62340000-62345000..chr20:62580000-62585000	AL158091.1,LIME1,SLC2A4RG,ZBTB46_x000D_,ABHD16B,AL158091.1,C20ORF135,DNAJC5,LIME1,MIR1914,MIR647,MIR941-1,MIR941-2,MIR941-3,RNU1-134P,SLC2A4RG,TPD52L2,ZBTB46_x000D_	-	-	-	-
chr21	34806091	rs17882822	20	68	88	5.76478e-06	K27ac	Enh-All	-	C	5	G	A	rs2834215	Crohn's disease	ALX4,FOXK1,HES7,HSF4,ISL2,LHX3,LMX1B,MAD1,MEIS2,RUNX3,ZFAT	14	-	-	chr21:34570000-34575000..chr21:34745000-34750000,chr21:34570000-34575000..chr21:34815000-34820000,chr21:34200000-34210000..chr21:34810000-34820000,chr21:34300000-34310000..chr21:34810000-34820000	IFNAR1,IFNAR2,IL10RB_x000D_,C21orf54,IFNAR1,IFNAR2,IL10RB,OLIG1,OLIG2_x000D_	-	-	Probe	IFNGR2_34775201#chr21:34775201-34809828
chr3	119278693	rs41271393	484	348	832	0.000118082	K4me1,K4me3,SA1	Pro-All	-	C	4	T	C	rs59374417	Vitiligo	CEBPB_joined	3	chr3:119275000-119280000..chr3:119395000-119400000	COX17	chr3:118860000-118870000..chr3:119400000-119410000,chr3:118600000-118605000..chr3:119395000-119400000	ADPRH,ARHGAP31,B4GALT4,CD80,COX17,PLA1A,POGLUT1,POPDC2,RNU6-1127P,TIMMDC1,TMEM39A,UPK1B_x000D_,ADPRH,ARHGAP31,B4GALT4,C3orf30,CD80,IGSF11,PLA1A,POGLUT1,POPDC2,RNU6-1127P,TIMMDC1,TMEM39A,UPK1B_x000D_	-	-	-	-
chr3	119278915	rs68180496	780	808	1588	6.3475e-07	K27ac,K4me3	Pro-All	-	C	5	T	G	rs59374417	Vitiligo	REST_joined_0	4	chr3:119275000-119280000..chr3:119395000-119400000	COX17	chr3:118860000-118870000..chr3:119400000-119410000,chr3:118600000-118605000..chr3:119395000-119400000	ADPRH,ARHGAP31,B4GALT4,CD80,COX17,PLA1A,POGLUT1,POPDC2,RNU6-1127P,TIMMDC1,TMEM39A,UPK1B_x000D_,ADPRH,ARHGAP31,B4GALT4,C3orf30,CD80,IGSF11,PLA1A,POGLUT1,POPDC2,RNU6-1127P,TIMMDC1,TMEM39A,UPK1B_x000D_	-	-	-	-
chr3	119279148	rs34394661	208	120	328	2.14173e-05	K4me3	Pro-All	-	C	4	A	G	rs59374417	Vitiligo	-	-	chr3:119275000-119280000..chr3:119395000-119400000	COX17	chr3:118860000-118870000..chr3:119400000-119410000,chr3:118600000-118605000..chr3:119395000-119400000	ADPRH,ARHGAP31,B4GALT4,CD80,COX17,PLA1A,POGLUT1,POPDC2,RNU6-1127P,TIMMDC1,TMEM39A,UPK1B_x000D_,ADPRH,ARHGAP31,B4GALT4,C3orf30,CD80,IGSF11,PLA1A,POGLUT1,POPDC2,RNU6-1127P,TIMMDC1,TMEM39A,UPK1B_x000D_	-	-	-	-
chr3	119279235	rs1852212	344	164	508	3.50419e-05	K27ac,K4me3	Pro-All	-	C	5	T	C	rs59374417	Vitiligo	-	-	chr3:119275000-119280000..chr3:119395000-119400000	COX17	chr3:118860000-118870000..chr3:119400000-119410000,chr3:118600000-118605000..chr3:119395000-119400000	ADPRH,ARHGAP31,B4GALT4,CD80,COX17,PLA1A,POGLUT1,POPDC2,RNU6-1127P,TIMMDC1,TMEM39A,UPK1B_x000D_,ADPRH,ARHGAP31,B4GALT4,C3orf30,CD80,IGSF11,PLA1A,POGLUT1,POPDC2,RNU6-1127P,TIMMDC1,TMEM39A,UPK1B_x000D_	-	-	-	-
chr3	119279351	rs3915165	364	168	532	4.58793e-16	K4me3	Pro-All	-	C	2b	T	G	rs59374417	Vitiligo	-	-	chr3:119275000-119280000..chr3:119395000-119400000	COX17	chr3:118860000-118870000..chr3:119400000-119410000,chr3:118600000-118605000..chr3:119395000-119400000	ADPRH,ARHGAP31,B4GALT4,CD80,COX17,PLA1A,POGLUT1,POPDC2,RNU6-1127P,TIMMDC1,TMEM39A,UPK1B_x000D_,ADPRH,ARHGAP31,B4GALT4,C3orf30,CD80,IGSF11,PLA1A,POGLUT1,POPDC2,RNU6-1127P,TIMMDC1,TMEM39A,UPK1B_x000D_	-	-	-	-
chr6	32593167	rs4587163	40	133	173	3.24663e-11	K27ac	Enh-All	-	C	5	T	C	rs477515	Inflammatory bowel disease	-	-	-	-	chr6:32380000-32390000..chr6:32670000-32680000,chr6:32400000-32405000..chr6:32660000-32665000,chr6:32380000-32385000..chr6:32755000-32760000,chr6:32380000-32390000..chr6:32830000-32840000	HLA-DQA1,HLA-DQB1,HLA-DRA,HLA-DRB1,HLA-DRB5,RNU1-61P_x000D_,HLA-DQA1,HLA-DQA2,HLA-DQB1,HLA-DQB2,HLA-DRA,HLA-DRB1,HLA-DRB5,MIR3135B,RNU1-61P_x000D_,HLA-DOB,HLA-DQA1,HLA-DQA2,HLA-DQB1,HLA-DQB2,HLA-DRA,HLA-DRB1,HLA-DRB5,MIR3135B,PSMB8,PSMB9,RNU1-61P,TAP1,TAP2_x000D_	-	-	-	-
chr6	32605078	rs9272417	120	64	184	0.000559506	K27ac	Pro-All	DHS	C	4	G	A	rs660895,rs660895	IgA nephropathy; Rheumatoid arthritis	-	-	-	-	chr6:32380000-32390000..chr6:32670000-32680000,chr6:32400000-32405000..chr6:32660000-32665000,chr6:32380000-32385000..chr6:32755000-32760000,chr6:32380000-32390000..chr6:32830000-32840000	HLA-DQA1,HLA-DQB1,HLA-DRA,HLA-DRB1,HLA-DRB5,RNU1-61P_x000D_,HLA-DQA1,HLA-DQA2,HLA-DQB1,HLA-DQB2,HLA-DRA,HLA-DRB1,HLA-DRB5,MIR3135B,RNU1-61P_x000D_,HLA-DOB,HLA-DQA1,HLA-DQA2,HLA-DQB1,HLA-DQB2,HLA-DRA,HLA-DRB1,HLA-DRB5,MIR3135B,PSMB8,PSMB9,RNU1-61P,TAP1,TAP2_x000D_	-	-	-	-
chr6	32605101	rs9272420	312	100	412	2.83176e-09	K27ac,K4me3	Pro-All	DHS	C	2b	G	A	rs477515	Inflammatory bowel disease	CEBPB_joined,RFX2	82	-	-	chr6:32380000-32390000..chr6:32670000-32680000,chr6:32400000-32405000..chr6:32660000-32665000,chr6:32380000-32385000..chr6:32755000-32760000,chr6:32380000-32390000..chr6:32830000-32840000	HLA-DQA1,HLA-DQB1,HLA-DRA,HLA-DRB1,HLA-DRB5,RNU1-61P_x000D_,HLA-DQA1,HLA-DQA2,HLA-DQB1,HLA-DQB2,HLA-DRA,HLA-DRB1,HLA-DRB5,MIR3135B,RNU1-61P_x000D_,HLA-DOB,HLA-DQA1,HLA-DQA2,HLA-DQB1,HLA-DQB2,HLA-DRA,HLA-DRB1,HLA-DRB5,MIR3135B,PSMB8,PSMB9,RNU1-61P,TAP1,TAP2_x000D_	-	-	-	-
chr6	32605132	rs9272422	672	248	920	6.56097e-10	K27ac,K4me3	Pro-All	DHS	C	4	C	T	rs660895,rs660895	IgA nephropathy; Rheumatoid arthritis	BACH1,FOSB,LHX4,MAFF,MAFK,P63	314	-	-	chr6:32380000-32390000..chr6:32670000-32680000,chr6:32400000-32405000..chr6:32660000-32665000,chr6:32380000-32385000..chr6:32755000-32760000,chr6:32380000-32390000..chr6:32830000-32840000	HLA-DQA1,HLA-DQB1,HLA-DRA,HLA-DRB1,HLA-DRB5,RNU1-61P_x000D_,HLA-DQA1,HLA-DQA2,HLA-DQB1,HLA-DQB2,HLA-DRA,HLA-DRB1,HLA-DRB5,MIR3135B,RNU1-61P_x000D_,HLA-DOB,HLA-DQA1,HLA-DQA2,HLA-DQB1,HLA-DQB2,HLA-DRA,HLA-DRB1,HLA-DRB5,MIR3135B,PSMB8,PSMB9,RNU1-61P,TAP1,TAP2_x000D_	-	-	-	-
chr6	32605178	rs9272425	820	196	1016	5.06953e-30	K27ac,K4me3	Pro-All	DHS	C	4	C	T	rs660895,rs660895	IgA nephropathy; Rheumatoid arthritis	CEBPB_joined,RUNX3	50	-	-	chr6:32380000-32390000..chr6:32670000-32680000,chr6:32400000-32405000..chr6:32660000-32665000,chr6:32380000-32385000..chr6:32755000-32760000,chr6:32380000-32390000..chr6:32830000-32840000	HLA-DQA1,HLA-DQB1,HLA-DRA,HLA-DRB1,HLA-DRB5,RNU1-61P_x000D_,HLA-DQA1,HLA-DQA2,HLA-DQB1,HLA-DQB2,HLA-DRA,HLA-DRB1,HLA-DRB5,MIR3135B,RNU1-61P_x000D_,HLA-DOB,HLA-DQA1,HLA-DQA2,HLA-DQB1,HLA-DQB2,HLA-DRA,HLA-DRB1,HLA-DRB5,MIR3135B,PSMB8,PSMB9,RNU1-61P,TAP1,TAP2_x000D_	-	-	-	-
chr6	32605336	rs9272435	1068	376	1444	1.75635e-20	K27ac,K4me3	Pro-All	-	C	4	A	G	rs477515	Inflammatory bowel disease	-	-	-	-	chr6:32380000-32390000..chr6:32670000-32680000,chr6:32400000-32405000..chr6:32660000-32665000,chr6:32380000-32385000..chr6:32755000-32760000,chr6:32380000-32390000..chr6:32830000-32840000	HLA-DQA1,HLA-DQB1,HLA-DRA,HLA-DRB1,HLA-DRB5,RNU1-61P_x000D_,HLA-DQA1,HLA-DQA2,HLA-DQB1,HLA-DQB2,HLA-DRA,HLA-DRB1,HLA-DRB5,MIR3135B,RNU1-61P_x000D_,HLA-DOB,HLA-DQA1,HLA-DQA2,HLA-DQB1,HLA-DQB2,HLA-DRA,HLA-DRB1,HLA-DRB5,MIR3135B,PSMB8,PSMB9,RNU1-61P,TAP1,TAP2_x000D_	-	-	-	-
chr6	32605418	rs9272444	1696	436	2132	1.65774e-68	K27ac,K4me3	Pro-All	-	C	5	C	G	rs477515	Inflammatory bowel disease	-	-	-	-	chr6:32380000-32390000..chr6:32670000-32680000,chr6:32400000-32405000..chr6:32660000-32665000,chr6:32380000-32385000..chr6:32755000-32760000,chr6:32380000-32390000..chr6:32830000-32840000	HLA-DQA1,HLA-DQB1,HLA-DRA,HLA-DRB1,HLA-DRB5,RNU1-61P_x000D_,HLA-DQA1,HLA-DQA2,HLA-DQB1,HLA-DQB2,HLA-DRA,HLA-DRB1,HLA-DRB5,MIR3135B,RNU1-61P_x000D_,HLA-DOB,HLA-DQA1,HLA-DQA2,HLA-DQB1,HLA-DQB2,HLA-DRA,HLA-DRB1,HLA-DRB5,MIR3135B,PSMB8,PSMB9,RNU1-61P,TAP1,TAP2_x000D_	-	-	-	-
chr6	32605419	rs9272444	1400	168	1568	3.40493e-100	K27ac,K4me3	Pro-All	-	C	5	C	G	rs477515	Inflammatory bowel disease	-	-	-	-	chr6:32380000-32390000..chr6:32670000-32680000,chr6:32400000-32405000..chr6:32660000-32665000,chr6:32380000-32385000..chr6:32755000-32760000,chr6:32380000-32390000..chr6:32830000-32840000	HLA-DQA1,HLA-DQB1,HLA-DRA,HLA-DRB1,HLA-DRB5,RNU1-61P_x000D_,HLA-DQA1,HLA-DQA2,HLA-DQB1,HLA-DQB2,HLA-DRA,HLA-DRB1,HLA-DRB5,MIR3135B,RNU1-61P_x000D_,HLA-DOB,HLA-DQA1,HLA-DQA2,HLA-DQB1,HLA-DQB2,HLA-DRA,HLA-DRB1,HLA-DRB5,MIR3135B,PSMB8,PSMB9,RNU1-61P,TAP1,TAP2_x000D_	-	-	-	-
chr6	32605609	rs9272461	516	232	748	1.34969e-05	K27ac,K4me3	Pro-All	-	C	7	A	G	rs660895,rs660895	IgA nephropathy; Rheumatoid arthritis	FOSB,RUNX2,RUNX3	145	-	-	chr6:32380000-32390000..chr6:32670000-32680000,chr6:32400000-32405000..chr6:32660000-32665000,chr6:32380000-32385000..chr6:32755000-32760000,chr6:32380000-32390000..chr6:32830000-32840000	HLA-DQA1,HLA-DQB1,HLA-DRA,HLA-DRB1,HLA-DRB5,RNU1-61P_x000D_,HLA-DQA1,HLA-DQA2,HLA-DQB1,HLA-DQB2,HLA-DRA,HLA-DRB1,HLA-DRB5,MIR3135B,RNU1-61P_x000D_,HLA-DOB,HLA-DQA1,HLA-DQA2,HLA-DQB1,HLA-DQB2,HLA-DRA,HLA-DRB1,HLA-DRB5,MIR3135B,PSMB8,PSMB9,RNU1-61P,TAP1,TAP2_x000D_	-	-	-	-
chr6	32605646	rs9272463	243	153	396	0.000110317	K27ac	Pro-All	-	C	6	G	T	rs477515	Inflammatory bowel disease	-	-	-	-	chr6:32380000-32390000..chr6:32670000-32680000,chr6:32400000-32405000..chr6:32660000-32665000,chr6:32380000-32385000..chr6:32755000-32760000,chr6:32380000-32390000..chr6:32830000-32840000	HLA-DQA1,HLA-DQB1,HLA-DRA,HLA-DRB1,HLA-DRB5,RNU1-61P_x000D_,HLA-DQA1,HLA-DQA2,HLA-DQB1,HLA-DQB2,HLA-DRA,HLA-DRB1,HLA-DRB5,MIR3135B,RNU1-61P_x000D_,HLA-DOB,HLA-DQA1,HLA-DQA2,HLA-DQB1,HLA-DQB2,HLA-DRA,HLA-DRB1,HLA-DRB5,MIR3135B,PSMB8,PSMB9,RNU1-61P,TAP1,TAP2_x000D_	-	-	-	-
chr6	32605696	rs9272466	612	1665	2277	1.08091e-38	K27ac,K4me3	Pro-All	-	C	5	T	G	rs660895,rs660895	IgA nephropathy; Rheumatoid arthritis	-	-	-	-	chr6:32380000-32390000..chr6:32670000-32680000,chr6:32400000-32405000..chr6:32660000-32665000,chr6:32380000-32385000..chr6:32755000-32760000,chr6:32380000-32390000..chr6:32830000-32840000	HLA-DQA1,HLA-DQB1,HLA-DRA,HLA-DRB1,HLA-DRB5,RNU1-61P_x000D_,HLA-DQA1,HLA-DQA2,HLA-DQB1,HLA-DQB2,HLA-DRA,HLA-DRB1,HLA-DRB5,MIR3135B,RNU1-61P_x000D_,HLA-DOB,HLA-DQA1,HLA-DQA2,HLA-DQB1,HLA-DQB2,HLA-DRA,HLA-DRB1,HLA-DRB5,MIR3135B,PSMB8,PSMB9,RNU1-61P,TAP1,TAP2_x000D_	-	-	-	-
chr6	32605972	rs9272485	74	266	340	5.31355e-11	K27ac,K4me3	Pro-All	-	C	3a	G	A	rs477515	Inflammatory bowel disease	-	-	-	-	chr6:32380000-32390000..chr6:32670000-32680000,chr6:32400000-32405000..chr6:32660000-32665000,chr6:32380000-32385000..chr6:32755000-32760000,chr6:32380000-32390000..chr6:32830000-32840000	HLA-DQA1,HLA-DQB1,HLA-DRA,HLA-DRB1,HLA-DRB5,RNU1-61P_x000D_,HLA-DQA1,HLA-DQA2,HLA-DQB1,HLA-DQB2,HLA-DRA,HLA-DRB1,HLA-DRB5,MIR3135B,RNU1-61P_x000D_,HLA-DOB,HLA-DQA1,HLA-DQA2,HLA-DQB1,HLA-DQB2,HLA-DRA,HLA-DRB1,HLA-DRB5,MIR3135B,PSMB8,PSMB9,RNU1-61P,TAP1,TAP2_x000D_	-	-	-	-
chr6	32628472	rs9273509	200	296	496	0.000266194	K27ac	Enh-All	-	C	6	C	T	rs9272346	Type 1 diabetes	-	-	-	-	chr6:32380000-32390000..chr6:32670000-32680000,chr6:32400000-32405000..chr6:32660000-32665000,chr6:32380000-32385000..chr6:32755000-32760000,chr6:32380000-32390000..chr6:32830000-32840000	HLA-DQA1,HLA-DQB1,HLA-DRA,HLA-DRB1,HLA-DRB5,RNU1-61P_x000D_,HLA-DQA1,HLA-DQA2,HLA-DQB1,HLA-DQB2,HLA-DRA,HLA-DRB1,HLA-DRB5,MIR3135B,RNU1-61P_x000D_,HLA-DOB,HLA-DQA1,HLA-DQA2,HLA-DQB1,HLA-DQB2,HLA-DRA,HLA-DRB1,HLA-DRB5,MIR3135B,PSMB8,PSMB9,RNU1-61P,TAP1,TAP2_x000D_	-	-	-	-
chr6	44228815	rs28362859	372	248	620	1.3768e-05	K27ac	Enh-All	-	C	4	C	A	rs2233434	Rheumatoid arthritis	NKX61,SPI1	2	-	-	chr6:44135000-44140000..chr6:44305000-44310000	AARS2,HSP90AB1,MIR4647,NFKBIE,SLC29A1,SLC35B2,TCTE1,TMEM151B_x000D_	-	-	-	-
chr6	167370999	rs2769346	49	98	147	0.000794671	K27ac	Mix-All	DHS	C	2b	G	A	rs1819333,rs415890	Inflammatory bowel disease; Crohn's disease	-	-	-	-	chr6:167185000-167190000..chr6:167550000-167555000,chr6:167180000-167190000..chr6:167700000-167710000	FGFR1OP,MIR3939,RNASET2_x000D_,CCR6,FGFR1OP,GPR31,MIR3939,RNASET2,TCP10L2_x000D_	-	-	-	-
chr6	167371234	rs2757042	202	126	328	0.000425726	K27ac	Mix-All	-	C	2b	T	A	rs1819333,rs415890	Inflammatory bowel disease; Crohn's disease	SUH	3	-	-	chr6:167185000-167190000..chr6:167550000-167555000,chr6:167180000-167190000..chr6:167700000-167710000	FGFR1OP,MIR3939,RNASET2_x000D_,CCR6,FGFR1OP,GPR31,MIR3939,RNASET2,TCP10L2_x000D_	-	-	-	-
chr6	167371737	rs2769347	299	202	501	0.0002403	K27ac	Enh-All	-	C	4	A	T	rs1819333,rs415890	Inflammatory bowel disease; Crohn's disease	GABPA,GATA4,TFDP1	3	-	-	chr6:167185000-167190000..chr6:167550000-167555000,chr6:167180000-167190000..chr6:167700000-167710000	FGFR1OP,MIR3939,RNASET2_x000D_,CCR6,FGFR1OP,GPR31,MIR3939,RNASET2,TCP10L2_x000D_	-	-	-	-
chr7	107519996	rs17411033	93	35	128	1.03003e-05	SA1	Ins-All	DHS	C	2a	A	G	rs4598195	Ulcerative colitis	CTCFL,CTCF_joined_1,CTCF_joined_3,CTCF_joined_5,CTCF_joined_6,CTCF_joined_7,UBIP1,ZN281	8	chr7:107100000-107110000..chr7:107510000-107520000	COG5	-	-	-	-	-	-
chr9	123686219	rs1930780	171	72	243	3.4625e-08	K4me1	Enh-All	-	C	1f	G	C	rs1953126,rs881375	Celiac disease and Rheumatoid arthritis; Rheumatoid arthritis	-	-	-	-	chr9:123515000-123520000..chr9:123825000-123830000	C5,PHF19,PSMD5,TRAF1_x000D_	-	-	Distal,Probe	chr9:123686170-123686462___PHF19_123631189#chr9:123617928-123631189,TRAF1_123689173#chr9:123664670-123689173
chr9	123690292	rs2416806	328	208	536	5.22259e-06	K27ac	Enh-All	-	C	4	C	G	rs1953126,rs881375	Celiac disease and Rheumatoid arthritis; Rheumatoid arthritis	-	-	-	-	chr9:123515000-123520000..chr9:123825000-123830000	C5,PHF19,PSMD5,TRAF1_x000D_	-	-	Distal	chr9:123689593-123690625___PHF19_123631189#chr9:123617928-123631189

## Sheet: GM19099
																Motifs analyses		HiC interactions				HiCap interactions
Chromosome	Position (hg19)	SNP ID	G1	G2	GTotal	binomial test p-value	TFs/his mod defining AS-SNP	Annotated Regions	DHS	(C)ommon (R)are	RegulomeDB score	Reference allele	Alternative allele	in LD with GWAS SNP	Associated Traits	PMM predicted TFBS altered	Total BSs altered by AS-SNP	Contact Domains	Domain Genes	Loop Domains	Loop Genes	AS-SNPs Probes	AS-SNPs Probes-ID	GM12878 Probes	GM12878 Probes-ID
chr1	117100957	rs1335532	528	272	800	5.86643e-18	K27ac	Enh-All	-	C	3a	G	A	direct hit	Multiple sclerosis	-	-	chr1:117100000-117105000..chr1:118205000-118210000	NoGene	-	-	-	-	-	-
chr9	33124872	rs12342831	60	24	84	0.000937922	K27ac	Enh-All	DHS	C	1f	C	T	direct hit	IgG glycosylation	SUH	2	-	-	chr9:33080000-33085000..chr9:33220000-33225000	B4GALT1,RNU4ATAC15P_x000D_	-	-	-	-
chr1	117100957	rs1335532	528	272	800	5.86643e-18	K27ac	Enh-All	-	C	3a	G	A	rs2300747	Multiple sclerosis	-	-	chr1:117100000-117105000..chr1:118205000-118210000	NoGene	-	-	-	-	-	-
chr12	56435412	rs705704	108	43	151	7.40847e-06	SA1	Pro-All	DHS	C	1f	A	G	rs1701704,rs1701704,rs1701704,rs2292239,rs2292239,rs2456973	Alopecia areata; Type 1 diabetes; Type 1 diabetes autoantibodies; Type 1 diabetes; Type 1 diabetes autoantibodies; Vitiligo	-	-	-	-	-	-	-	-	-	-
chr12	56435504	rs705705	85	24	109	2.60985e-07	SA1	Pro-All	DHS	C	2a	C	G	rs1701704,rs1701704,rs1701704,rs2292239,rs2292239,rs2456973	Alopecia areata; Type 1 diabetes; Type 1 diabetes autoantibodies; Type 1 diabetes; Type 1 diabetes autoantibodies; Vitiligo	ARNT2,ATF2,ATF6A,BACH1,BARX2,BMAL1,CEBPD,DBP,DLX6,E2F7,EPAS1,FEV,FOXC1,FOXD2,FOXG1,FOXM1,FOXO4,FOXP1,FOXP2,GABPA,GATA2,GATA4,GATD1,GLI3,GMEB1,HHEX,HINFP,HNF1B,HXA4,HXA6,HXB6,HXB8,HXC6,HXD11,ID1,IRF4,IRX2,KAT5,KLF10,KLF15,KLF6,MAD3,MEF2C,MNT,MYBA,MZF1,NF2L3,NFAT5,NR4A1,PBX2,PO5F1,SOX9,TFCP2,TFDP1,VEZF1,Z280D,ZBTB2,ZN266,ZN281,ZN407,ZN711,ZNF84	166	-	-	-	-	-	-	-	-
chr16	11347048	rs1111186	52	104	156	0.000379615	K27ac	Enh-All	-	C	4	C	T	rs4780355	Crohn's disease and psoriasis	NANOG,SPI1	4	chr16:11270000-11275000..chr16:11345000-11350000	CLEC16A	chr16:11060000-11065000..chr16:11455000-11460000,chr16:11190000-11200000..chr16:11450000-11460000	MIR548H2,PRM1,PRM2,PRM3,RMI2,SOCS1,TNP2_x000D_	-	-	-	-
chr16	68573945	rs1182968	182	106	288	0.000114586	K4me3	Pro-All	DHS	C	1f	T	C	rs1728785	Ulcerative colitis	-	-	-	-	chr16:68555000-68560000..chr16:69150000-69155000	CDH1,CDH3,RNA5SP429,RNU4-36P,RNU6-898P,TANGO6,ZFP90_x000D_	-	-	-	-
chr17	37910368	rs2941522	266	177	443	0.000282237	K27ac	Pro-All	DHS	C	4	T	C	rs12946510,rs2305480,rs2872507,rs2872507,rs2872507,rs2872507,rs907092	Inflammatory bowel disease; Ulcerative colitis; Crohn's disease; Rheumatoid arthritis; Type 1 diabetes autoantibodies; Ulcerative colitis; Primary biliary cirrhosis	-	-	chr17:37910000-37915000..chr17:38020000-38025000	IKZF3;ZPBP2	-	-	-	-	Distal	chr17:37910131-37910788___STARD3_37793332#chr17:37793332-37820454
chr17	38072173	rs1031458	15	48	63	0.000375529	K27ac	Enh-All	DHS	C	4	T	G	rs2290400,rs2305480,rs2872507,rs2872507,rs2872507,rs2872507,rs8067378,rs907092,rs9303277,rs9303277	Type 1 diabetes; Ulcerative colitis; Crohn's disease; Rheumatoid arthritis; Type 1 diabetes autoantibodies; Ulcerative colitis; Ulcerative colitis; Primary biliary cirrhosis; Primary biliary cirrhosis; Systemic lupus erythematosus and Systemic sclerosis	-	-	-	-	chr17:38025000-38030000..chr17:38130000-38135000	GSDMB,LRRC3C,ORMDL3_x000D_	-	-	Probe	GSDMB_38074903#chr17:38060847-38074903
chr2	113541819	rs3783525	10	40	50	0.000250646	K27ac	Mix-All	-	C	5	A	T	rs6542095	Endometriosis	-	-	-	-	chr2:113510000-113515000..chr2:113640000-113645000,chr2:113505000-113510000..chr2:113705000-113710000,chr2:113370000-113380000..chr2:113710000-113720000	IL1A,IL1B_x000D_,IL1A,IL1B,IL37_x000D_,CKAP2L,IL1A,IL1B,IL37,NT5DC4,SLC20A1_x000D_	-	-	-	-
chr2	198869979	rs6434950	206	47	253	5.49968e-23	K27ac	Enh-All	-	C	4	G	A	rs1016883	Ulcerative colitis	DLX2,NKX25	4	-	-	-	-	-	-	Distal,Probe	chr2:198869053-198870069___PLCL1_198669425#chr2:198669425-199014608,PLCL1_198669425#chr2:198669425-199014608
chr3	159730417	rs600519	121	211	332	1.32225e-05	K27ac	Enh-All	-	C	5	A	G	rs485499	Primary biliary cirrhosis	LHX4,PBX2	2	-	-	-	-	-	-	Distal,Probe	chr3:159729855-159730616___IL12A-AS1_159924879#chr3:159631189-159924879,IL12A-AS1_159924879#chr3:159631189-159924879
chr6	27219491	rs35589403	129	60	189	8.98893e-06	K4me3	Mix-All	DHS	C	4	G	C	rs13194053	Schizophrenia	NFE2	1	-	-	chr6:27140000-27150000..chr6:27440000-27450000,chr6:27120000-27130000..chr6:27770000-27780000,chr6:27120000-27125000..chr6:27860000-27865000,chr6:26310000-26320000..chr6:27650000-27660000,chr6:26190000-26200000..chr6:27780000-27790000,chr6:26030000-26035000..chr6:27775000-27780000,chr6:26030000-26040000..chr6:27860000-27870000	POM121L2,PRSS16,ZNF391_x000D_,POM121L2,PRSS16,RNU6-471P,TRNAI6,ZNF184,ZNF391_x000D_,HIST1H1B,HIST1H2AI,HIST1H2AJ,HIST1H2AK,HIST1H2AL,HIST1H2BL,HIST1H2BM,HIST1H2BN,HIST1H3H,HIST1H3I,HIST1H4J,HIST1H4K,HIST1H4L,POM121L2,PRSS16,RNU6-471P,TRNAI6,ZNF184,ZNF391_x000D_,ABT1,BTN1A1,BTN2A1,BTN2A2,BTN3A1,BTN3A2,BTN3A3,HIST1H2AG,HIST1H2BJ,HIST1H2BK,HIST1H4I,HMGN4,MIR3143,POM121L2,PRSS16,RNU2-62P,RNU6-1259P,R…	-	-	-	-
chr6	32556367	rs9270206	170	24	194	1.81361e-26	K4me3	Pro-All	-	C	4	A	G	rs9271100	Systemic lupus erythematosus	-	-	-	-	chr6:32380000-32390000..chr6:32670000-32680000,chr6:32400000-32405000..chr6:32660000-32665000,chr6:32380000-32385000..chr6:32755000-32760000,chr6:32380000-32390000..chr6:32830000-32840000	HLA-DQA1,HLA-DQB1,HLA-DRA,HLA-DRB1,HLA-DRB5,RNU1-61P_x000D_,HLA-DQA1,HLA-DQA2,HLA-DQB1,HLA-DQB2,HLA-DRA,HLA-DRB1,HLA-DRB5,MIR3135B,RNU1-61P_x000D_,HLA-DOB,HLA-DQA1,HLA-DQA2,HLA-DQB1,HLA-DQB2,HLA-DRA,HLA-DRB1,HLA-DRB5,MIR3135B,PSMB8,PSMB9,RNU1-61P,TAP1,TAP2_x000D_	-	-	-	-
chr6	32576341	rs9271093	47	15	62	0.000546929	K27ac	Enh-All	-	C	3a	A	G	rs9271640	Multiple sclerosis (OCB status)	CASZ1,FOXK1,GLI1,GZF1,HES7,HXA2,IRF3,LHX4,NKX61,NR1D1,PRDM1,YBOX3,ZN407	414	-	-	chr6:32380000-32390000..chr6:32670000-32680000,chr6:32400000-32405000..chr6:32660000-32665000,chr6:32380000-32385000..chr6:32755000-32760000,chr6:32380000-32390000..chr6:32830000-32840000	HLA-DQA1,HLA-DQB1,HLA-DRA,HLA-DRB1,HLA-DRB5,RNU1-61P_x000D_,HLA-DQA1,HLA-DQA2,HLA-DQB1,HLA-DQB2,HLA-DRA,HLA-DRB1,HLA-DRB5,MIR3135B,RNU1-61P_x000D_,HLA-DOB,HLA-DQA1,HLA-DQA2,HLA-DQB1,HLA-DQB2,HLA-DRA,HLA-DRB1,HLA-DRB5,MIR3135B,PSMB8,PSMB9,RNU1-61P,TAP1,TAP2_x000D_	-	-	-	-
chr6	32591921	rs4959108	79	147	226	8.59113e-05	K27ac	Enh-All	-	C	6	A	G	rs9271640	Multiple sclerosis (OCB status)	ALX4,BATF,COT2,HES7,HSF4,LHX3,NKX31	77	-	-	chr6:32380000-32390000..chr6:32670000-32680000,chr6:32400000-32405000..chr6:32660000-32665000,chr6:32380000-32385000..chr6:32755000-32760000,chr6:32380000-32390000..chr6:32830000-32840000	HLA-DQA1,HLA-DQB1,HLA-DRA,HLA-DRB1,HLA-DRB5,RNU1-61P_x000D_,HLA-DQA1,HLA-DQA2,HLA-DQB1,HLA-DQB2,HLA-DRA,HLA-DRB1,HLA-DRB5,MIR3135B,RNU1-61P_x000D_,HLA-DOB,HLA-DQA1,HLA-DQA2,HLA-DQB1,HLA-DQB2,HLA-DRA,HLA-DRB1,HLA-DRB5,MIR3135B,PSMB8,PSMB9,RNU1-61P,TAP1,TAP2_x000D_	-	-	-	-
chr6	32591976	rs9271629	33	77	110	0.000333806	K27ac	Enh-All	-	C	6	A	C	rs9271640	Multiple sclerosis (OCB status)	FOXO3,HES7,HXB13,MSX2,NFAC4	23	-	-	chr6:32380000-32390000..chr6:32670000-32680000,chr6:32400000-32405000..chr6:32660000-32665000,chr6:32380000-32385000..chr6:32755000-32760000,chr6:32380000-32390000..chr6:32830000-32840000	HLA-DQA1,HLA-DQB1,HLA-DRA,HLA-DRB1,HLA-DRB5,RNU1-61P_x000D_,HLA-DQA1,HLA-DQA2,HLA-DQB1,HLA-DQB2,HLA-DRA,HLA-DRB1,HLA-DRB5,MIR3135B,RNU1-61P_x000D_,HLA-DOB,HLA-DQA1,HLA-DQA2,HLA-DQB1,HLA-DQB2,HLA-DRA,HLA-DRB1,HLA-DRB5,MIR3135B,PSMB8,PSMB9,RNU1-61P,TAP1,TAP2_x000D_	-	-	-	-
chr6	32593167	rs4587163	90	165	255	3.96823e-05	K27ac	Enh-All	-	C	5	T	C	rs477515	Inflammatory bowel disease	-	-	-	-	chr6:32380000-32390000..chr6:32670000-32680000,chr6:32400000-32405000..chr6:32660000-32665000,chr6:32380000-32385000..chr6:32755000-32760000,chr6:32380000-32390000..chr6:32830000-32840000	HLA-DQA1,HLA-DQB1,HLA-DRA,HLA-DRB1,HLA-DRB5,RNU1-61P_x000D_,HLA-DQA1,HLA-DQA2,HLA-DQB1,HLA-DQB2,HLA-DRA,HLA-DRB1,HLA-DRB5,MIR3135B,RNU1-61P_x000D_,HLA-DOB,HLA-DQA1,HLA-DQA2,HLA-DQB1,HLA-DQB2,HLA-DRA,HLA-DRB1,HLA-DRB5,MIR3135B,PSMB8,PSMB9,RNU1-61P,TAP1,TAP2_x000D_	-	-	-	-
chr6	32593220	rs9271702	105	215	320	1.85262e-08	K27ac	Enh-All	-	C	7	G	T	rs9271640	Multiple sclerosis (OCB status)	CEBPD	12	-	-	chr6:32380000-32390000..chr6:32670000-32680000,chr6:32400000-32405000..chr6:32660000-32665000,chr6:32380000-32385000..chr6:32755000-32760000,chr6:32380000-32390000..chr6:32830000-32840000	HLA-DQA1,HLA-DQB1,HLA-DRA,HLA-DRB1,HLA-DRB5,RNU1-61P_x000D_,HLA-DQA1,HLA-DQA2,HLA-DQB1,HLA-DQB2,HLA-DRA,HLA-DRB1,HLA-DRB5,MIR3135B,RNU1-61P_x000D_,HLA-DOB,HLA-DQA1,HLA-DQA2,HLA-DQB1,HLA-DQB2,HLA-DRA,HLA-DRB1,HLA-DRB5,MIR3135B,PSMB8,PSMB9,RNU1-61P,TAP1,TAP2_x000D_	-	-	-	-
chr6	32604969	rs9272410	320	168	488	0.00042312	K27ac,K4me3	Pro-All	DHS	C	2b	G	A	rs9271640	Multiple sclerosis (OCB status)	-	-	-	-	chr6:32380000-32390000..chr6:32670000-32680000,chr6:32400000-32405000..chr6:32660000-32665000,chr6:32380000-32385000..chr6:32755000-32760000,chr6:32380000-32390000..chr6:32830000-32840000	HLA-DQA1,HLA-DQB1,HLA-DRA,HLA-DRB1,HLA-DRB5,RNU1-61P_x000D_,HLA-DQA1,HLA-DQA2,HLA-DQB1,HLA-DQB2,HLA-DRA,HLA-DRB1,HLA-DRB5,MIR3135B,RNU1-61P_x000D_,HLA-DOB,HLA-DQA1,HLA-DQA2,HLA-DQB1,HLA-DQB2,HLA-DRA,HLA-DRB1,HLA-DRB5,MIR3135B,PSMB8,PSMB9,RNU1-61P,TAP1,TAP2_x000D_	-	-	-	-
chr6	32604980	rs9272411	104	48	152	8.59125e-05	K4me3	Pro-All	DHS	C	3a	C	T	rs9272346	Type 1 diabetes	-	-	-	-	chr6:32380000-32390000..chr6:32670000-32680000,chr6:32400000-32405000..chr6:32660000-32665000,chr6:32380000-32385000..chr6:32755000-32760000,chr6:32380000-32390000..chr6:32830000-32840000	HLA-DQA1,HLA-DQB1,HLA-DRA,HLA-DRB1,HLA-DRB5,RNU1-61P_x000D_,HLA-DQA1,HLA-DQA2,HLA-DQB1,HLA-DQB2,HLA-DRA,HLA-DRB1,HLA-DRB5,MIR3135B,RNU1-61P_x000D_,HLA-DOB,HLA-DQA1,HLA-DQA2,HLA-DQB1,HLA-DQB2,HLA-DRA,HLA-DRB1,HLA-DRB5,MIR3135B,PSMB8,PSMB9,RNU1-61P,TAP1,TAP2_x000D_	-	-	-	-
chr6	32605078	rs9272417	184	76	260	4.93723e-10	K27ac	Pro-All	DHS	C	4	G	A	rs660895,rs660895	IgA nephropathy; Rheumatoid arthritis	-	-	-	-	chr6:32380000-32390000..chr6:32670000-32680000,chr6:32400000-32405000..chr6:32660000-32665000,chr6:32380000-32385000..chr6:32755000-32760000,chr6:32380000-32390000..chr6:32830000-32840000	HLA-DQA1,HLA-DQB1,HLA-DRA,HLA-DRB1,HLA-DRB5,RNU1-61P_x000D_,HLA-DQA1,HLA-DQA2,HLA-DQB1,HLA-DQB2,HLA-DRA,HLA-DRB1,HLA-DRB5,MIR3135B,RNU1-61P_x000D_,HLA-DOB,HLA-DQA1,HLA-DQA2,HLA-DQB1,HLA-DQB2,HLA-DRA,HLA-DRB1,HLA-DRB5,MIR3135B,PSMB8,PSMB9,RNU1-61P,TAP1,TAP2_x000D_	-	-	-	-
chr6	32605101	rs9272420	460	192	652	4.42567e-12	K27ac,K4me3	Pro-All	DHS	C	2b	G	A	rs477515	Inflammatory bowel disease	CEBPB_joined,RFX2	82	-	-	chr6:32380000-32390000..chr6:32670000-32680000,chr6:32400000-32405000..chr6:32660000-32665000,chr6:32380000-32385000..chr6:32755000-32760000,chr6:32380000-32390000..chr6:32830000-32840000	HLA-DQA1,HLA-DQB1,HLA-DRA,HLA-DRB1,HLA-DRB5,RNU1-61P_x000D_,HLA-DQA1,HLA-DQA2,HLA-DQB1,HLA-DQB2,HLA-DRA,HLA-DRB1,HLA-DRB5,MIR3135B,RNU1-61P_x000D_,HLA-DOB,HLA-DQA1,HLA-DQA2,HLA-DQB1,HLA-DQB2,HLA-DRA,HLA-DRB1,HLA-DRB5,MIR3135B,PSMB8,PSMB9,RNU1-61P,TAP1,TAP2_x000D_	-	-	-	-
chr6	32605132	rs9272422	680	404	1084	2.64372e-05	K27ac,K4me3	Pro-All	DHS	C	4	C	T	rs660895,rs660895	IgA nephropathy; Rheumatoid arthritis	BACH1,FOSB,LHX4,MAFF,MAFK,P63	314	-	-	chr6:32380000-32390000..chr6:32670000-32680000,chr6:32400000-32405000..chr6:32660000-32665000,chr6:32380000-32385000..chr6:32755000-32760000,chr6:32380000-32390000..chr6:32830000-32840000	HLA-DQA1,HLA-DQB1,HLA-DRA,HLA-DRB1,HLA-DRB5,RNU1-61P_x000D_,HLA-DQA1,HLA-DQA2,HLA-DQB1,HLA-DQB2,HLA-DRA,HLA-DRB1,HLA-DRB5,MIR3135B,RNU1-61P_x000D_,HLA-DOB,HLA-DQA1,HLA-DQA2,HLA-DQB1,HLA-DQB2,HLA-DRA,HLA-DRB1,HLA-DRB5,MIR3135B,PSMB8,PSMB9,RNU1-61P,TAP1,TAP2_x000D_	-	-	-	-
chr6	32605380	rs9272441	684	528	1212	0.000107923	K4me3	Pro-All	-	C	5	G	T	rs9272346	Type 1 diabetes	CEBPD,FOXF1,HES7,MAD1,ZBT17	260	-	-	chr6:32380000-32390000..chr6:32670000-32680000,chr6:32400000-32405000..chr6:32660000-32665000,chr6:32380000-32385000..chr6:32755000-32760000,chr6:32380000-32390000..chr6:32830000-32840000	HLA-DQA1,HLA-DQB1,HLA-DRA,HLA-DRB1,HLA-DRB5,RNU1-61P_x000D_,HLA-DQA1,HLA-DQA2,HLA-DQB1,HLA-DQB2,HLA-DRA,HLA-DRB1,HLA-DRB5,MIR3135B,RNU1-61P_x000D_,HLA-DOB,HLA-DQA1,HLA-DQA2,HLA-DQB1,HLA-DQB2,HLA-DRA,HLA-DRB1,HLA-DRB5,MIR3135B,PSMB8,PSMB9,RNU1-61P,TAP1,TAP2_x000D_	-	-	-	-
chr6	32605555	rs9272456	124	272	396	2.94654e-12	K27ac	Pro-All	-	C	7	A	T	rs660895,rs660895	IgA nephropathy; Rheumatoid arthritis	AP2A,FOSB,NFKB1	52	-	-	chr6:32380000-32390000..chr6:32670000-32680000,chr6:32400000-32405000..chr6:32660000-32665000,chr6:32380000-32385000..chr6:32755000-32760000,chr6:32380000-32390000..chr6:32830000-32840000	HLA-DQA1,HLA-DQB1,HLA-DRA,HLA-DRB1,HLA-DRB5,RNU1-61P_x000D_,HLA-DQA1,HLA-DQA2,HLA-DQB1,HLA-DQB2,HLA-DRA,HLA-DRB1,HLA-DRB5,MIR3135B,RNU1-61P_x000D_,HLA-DOB,HLA-DQA1,HLA-DQA2,HLA-DQB1,HLA-DQB2,HLA-DRA,HLA-DRB1,HLA-DRB5,MIR3135B,PSMB8,PSMB9,RNU1-61P,TAP1,TAP2_x000D_	-	-	-	-
chr6	32605558	rs9272458	1152	616	1768	8.05384e-12	K27ac,K4me3	Pro-All	-	C	7	A	G	rs9271640	Multiple sclerosis (OCB status)	AP2A,FOSB,NFKB1	52	-	-	chr6:32380000-32390000..chr6:32670000-32680000,chr6:32400000-32405000..chr6:32660000-32665000,chr6:32380000-32385000..chr6:32755000-32760000,chr6:32380000-32390000..chr6:32830000-32840000	HLA-DQA1,HLA-DQB1,HLA-DRA,HLA-DRB1,HLA-DRB5,RNU1-61P_x000D_,HLA-DQA1,HLA-DQA2,HLA-DQB1,HLA-DQB2,HLA-DRA,HLA-DRB1,HLA-DRB5,MIR3135B,RNU1-61P_x000D_,HLA-DOB,HLA-DQA1,HLA-DQA2,HLA-DQB1,HLA-DQB2,HLA-DRA,HLA-DRB1,HLA-DRB5,MIR3135B,PSMB8,PSMB9,RNU1-61P,TAP1,TAP2_x000D_	-	-	-	-
chr6	32605920	rs9272482	868	1500	2368	6.47686e-14	K27ac,K4me3	Pro-All	-	C	4	A	G	rs9272346	Type 1 diabetes	ISL1,ISL2,MSX1,NFAC4,NKX31,SOX3	146	-	-	chr6:32380000-32390000..chr6:32670000-32680000,chr6:32400000-32405000..chr6:32660000-32665000,chr6:32380000-32385000..chr6:32755000-32760000,chr6:32380000-32390000..chr6:32830000-32840000	HLA-DQA1,HLA-DQB1,HLA-DRA,HLA-DRB1,HLA-DRB5,RNU1-61P_x000D_,HLA-DQA1,HLA-DQA2,HLA-DQB1,HLA-DQB2,HLA-DRA,HLA-DRB1,HLA-DRB5,MIR3135B,RNU1-61P_x000D_,HLA-DOB,HLA-DQA1,HLA-DQA2,HLA-DQB1,HLA-DQB2,HLA-DRA,HLA-DRB1,HLA-DRB5,MIR3135B,PSMB8,PSMB9,RNU1-61P,TAP1,TAP2_x000D_	-	-	-	-
chr6	32605943	rs9272484	153	276	429	0.000110778	K27ac,K4me3	Pro-All	-	C	4	A	G	rs9272346	Type 1 diabetes	FOXH1,RUNX3,USF1	87	-	-	chr6:32380000-32390000..chr6:32670000-32680000,chr6:32400000-32405000..chr6:32660000-32665000,chr6:32380000-32385000..chr6:32755000-32760000,chr6:32380000-32390000..chr6:32830000-32840000	HLA-DQA1,HLA-DQB1,HLA-DRA,HLA-DRB1,HLA-DRB5,RNU1-61P_x000D_,HLA-DQA1,HLA-DQA2,HLA-DQB1,HLA-DQB2,HLA-DRA,HLA-DRB1,HLA-DRB5,MIR3135B,RNU1-61P_x000D_,HLA-DOB,HLA-DQA1,HLA-DQA2,HLA-DQB1,HLA-DQB2,HLA-DRA,HLA-DRB1,HLA-DRB5,MIR3135B,PSMB8,PSMB9,RNU1-61P,TAP1,TAP2_x000D_	-	-	-	-
chr6	32606005	rs9272488	208	67	275	2.15646e-16	K4me3	Pro-All	-	C	5	G	A	rs9272346	Type 1 diabetes	TSH1	24	-	-	chr6:32380000-32390000..chr6:32670000-32680000,chr6:32400000-32405000..chr6:32660000-32665000,chr6:32380000-32385000..chr6:32755000-32760000,chr6:32380000-32390000..chr6:32830000-32840000	HLA-DQA1,HLA-DQB1,HLA-DRA,HLA-DRB1,HLA-DRB5,RNU1-61P_x000D_,HLA-DQA1,HLA-DQA2,HLA-DQB1,HLA-DQB2,HLA-DRA,HLA-DRB1,HLA-DRB5,MIR3135B,RNU1-61P_x000D_,HLA-DOB,HLA-DQA1,HLA-DQA2,HLA-DQB1,HLA-DQB2,HLA-DRA,HLA-DRB1,HLA-DRB5,MIR3135B,PSMB8,PSMB9,RNU1-61P,TAP1,TAP2_x000D_	-	-	-	-
chr6	32606046	rs9272491	169	75	244	3.3951e-08	K4me3	Pro-All	-	C	5	C	A	rs9272346	Type 1 diabetes	-	-	-	-	chr6:32380000-32390000..chr6:32670000-32680000,chr6:32400000-32405000..chr6:32660000-32665000,chr6:32380000-32385000..chr6:32755000-32760000,chr6:32380000-32390000..chr6:32830000-32840000	HLA-DQA1,HLA-DQB1,HLA-DRA,HLA-DRB1,HLA-DRB5,RNU1-61P_x000D_,HLA-DQA1,HLA-DQA2,HLA-DQB1,HLA-DQB2,HLA-DRA,HLA-DRB1,HLA-DRB5,MIR3135B,RNU1-61P_x000D_,HLA-DOB,HLA-DQA1,HLA-DQA2,HLA-DQB1,HLA-DQB2,HLA-DRA,HLA-DRB1,HLA-DRB5,MIR3135B,PSMB8,PSMB9,RNU1-61P,TAP1,TAP2_x000D_	-	-	-	-
chr6	32606052	rs9272492	124	37	161	9.63208e-11	K4me3	Pro-All	-	C	5	G	T	rs477515	Inflammatory bowel disease	DLX2,HES7	43	-	-	chr6:32380000-32390000..chr6:32670000-32680000,chr6:32400000-32405000..chr6:32660000-32665000,chr6:32380000-32385000..chr6:32755000-32760000,chr6:32380000-32390000..chr6:32830000-32840000	HLA-DQA1,HLA-DQB1,HLA-DRA,HLA-DRB1,HLA-DRB5,RNU1-61P_x000D_,HLA-DQA1,HLA-DQA2,HLA-DQB1,HLA-DQB2,HLA-DRA,HLA-DRB1,HLA-DRB5,MIR3135B,RNU1-61P_x000D_,HLA-DOB,HLA-DQA1,HLA-DQA2,HLA-DQB1,HLA-DQB2,HLA-DRA,HLA-DRB1,HLA-DRB5,MIR3135B,PSMB8,PSMB9,RNU1-61P,TAP1,TAP2_x000D_	-	-	-	-
chr6	32606176	rs9272497	302	209	511	0.000507579	K4me3	Pro-All	-	C	4	T	A	rs9272346	Type 1 diabetes	-	-	-	-	chr6:32380000-32390000..chr6:32670000-32680000,chr6:32400000-32405000..chr6:32660000-32665000,chr6:32380000-32385000..chr6:32755000-32760000,chr6:32380000-32390000..chr6:32830000-32840000	HLA-DQA1,HLA-DQB1,HLA-DRA,HLA-DRB1,HLA-DRB5,RNU1-61P_x000D_,HLA-DQA1,HLA-DQA2,HLA-DQB1,HLA-DQB2,HLA-DRA,HLA-DRB1,HLA-DRB5,MIR3135B,RNU1-61P_x000D_,HLA-DOB,HLA-DQA1,HLA-DQA2,HLA-DQB1,HLA-DQB2,HLA-DRA,HLA-DRB1,HLA-DRB5,MIR3135B,PSMB8,PSMB9,RNU1-61P,TAP1,TAP2_x000D_	-	-	-	-
chr6	32607281	rs9272574	304	604	908	6.8142e-22	K4me3	Pro-All	-	C	5	A	G	rs9272346	Type 1 diabetes	-	-	-	-	chr6:32380000-32390000..chr6:32670000-32680000,chr6:32400000-32405000..chr6:32660000-32665000,chr6:32380000-32385000..chr6:32755000-32760000,chr6:32380000-32390000..chr6:32830000-32840000	HLA-DQA1,HLA-DQB1,HLA-DRA,HLA-DRB1,HLA-DRB5,RNU1-61P_x000D_,HLA-DQA1,HLA-DQA2,HLA-DQB1,HLA-DQB2,HLA-DRA,HLA-DRB1,HLA-DRB5,MIR3135B,RNU1-61P_x000D_,HLA-DOB,HLA-DQA1,HLA-DQA2,HLA-DQB1,HLA-DQB2,HLA-DRA,HLA-DRB1,HLA-DRB5,MIR3135B,PSMB8,PSMB9,RNU1-61P,TAP1,TAP2_x000D_	-	-	-	-
chr6	32627600	rs9273443	32	192	224	5.1982e-21	K27ac,K4me1	Enh-All	-	C	5	T	G	rs9272346	Type 1 diabetes	-	-	-	-	chr6:32380000-32390000..chr6:32670000-32680000,chr6:32400000-32405000..chr6:32660000-32665000,chr6:32380000-32385000..chr6:32755000-32760000,chr6:32380000-32390000..chr6:32830000-32840000	HLA-DQA1,HLA-DQB1,HLA-DRA,HLA-DRB1,HLA-DRB5,RNU1-61P_x000D_,HLA-DQA1,HLA-DQA2,HLA-DQB1,HLA-DQB2,HLA-DRA,HLA-DRB1,HLA-DRB5,MIR3135B,RNU1-61P_x000D_,HLA-DOB,HLA-DQA1,HLA-DQA2,HLA-DQB1,HLA-DQB2,HLA-DRA,HLA-DRB1,HLA-DRB5,MIR3135B,PSMB8,PSMB9,RNU1-61P,TAP1,TAP2_x000D_	-	-	-	-
chr6	32627646	rs9273445	32	392	424	2.72613e-77	K27ac	Enh-All	-	C	3a	G	A	rs9272346	Type 1 diabetes	-	-	-	-	chr6:32380000-32390000..chr6:32670000-32680000,chr6:32400000-32405000..chr6:32660000-32665000,chr6:32380000-32385000..chr6:32755000-32760000,chr6:32380000-32390000..chr6:32830000-32840000	HLA-DQA1,HLA-DQB1,HLA-DRA,HLA-DRB1,HLA-DRB5,RNU1-61P_x000D_,HLA-DQA1,HLA-DQA2,HLA-DQB1,HLA-DQB2,HLA-DRA,HLA-DRB1,HLA-DRB5,MIR3135B,RNU1-61P_x000D_,HLA-DOB,HLA-DQA1,HLA-DQA2,HLA-DQB1,HLA-DQB2,HLA-DRA,HLA-DRB1,HLA-DRB5,MIR3135B,PSMB8,PSMB9,RNU1-61P,TAP1,TAP2_x000D_	-	-	-	-
chr6	32627714	rs1063355	16	80	96	5.29208e-10	K4me3	Enh-All	-	C	1d	G	T	rs9272346	Type 1 diabetes	-	-	-	-	chr6:32380000-32390000..chr6:32670000-32680000,chr6:32400000-32405000..chr6:32660000-32665000,chr6:32380000-32385000..chr6:32755000-32760000,chr6:32380000-32390000..chr6:32830000-32840000	HLA-DQA1,HLA-DQB1,HLA-DRA,HLA-DRB1,HLA-DRB5,RNU1-61P_x000D_,HLA-DQA1,HLA-DQA2,HLA-DQB1,HLA-DQB2,HLA-DRA,HLA-DRB1,HLA-DRB5,MIR3135B,RNU1-61P_x000D_,HLA-DOB,HLA-DQA1,HLA-DQA2,HLA-DQB1,HLA-DQB2,HLA-DRA,HLA-DRB1,HLA-DRB5,MIR3135B,PSMB8,PSMB9,RNU1-61P,TAP1,TAP2_x000D_	-	-	-	-
chr6	32627906	rs1063349	12	116	128	1.12684e-20	K27ac	Enh-All	-	C	2b	C	T	rs9272346	Type 1 diabetes	HNF4A,TF7L2	86	-	-	chr6:32380000-32390000..chr6:32670000-32680000,chr6:32400000-32405000..chr6:32660000-32665000,chr6:32380000-32385000..chr6:32755000-32760000,chr6:32380000-32390000..chr6:32830000-32840000	HLA-DQA1,HLA-DQB1,HLA-DRA,HLA-DRB1,HLA-DRB5,RNU1-61P_x000D_,HLA-DQA1,HLA-DQA2,HLA-DQB1,HLA-DQB2,HLA-DRA,HLA-DRB1,HLA-DRB5,MIR3135B,RNU1-61P_x000D_,HLA-DOB,HLA-DQA1,HLA-DQA2,HLA-DQB1,HLA-DQB2,HLA-DRA,HLA-DRB1,HLA-DRB5,MIR3135B,PSMB8,PSMB9,RNU1-61P,TAP1,TAP2_x000D_	-	-	-	-
chr6	32628247	rs9273493	20	104	124	2.88303e-13	K27ac	Enh-All	-	C	5	C	T	rs9272346	Type 1 diabetes	-	-	-	-	chr6:32380000-32390000..chr6:32670000-32680000,chr6:32400000-32405000..chr6:32660000-32665000,chr6:32380000-32385000..chr6:32755000-32760000,chr6:32380000-32390000..chr6:32830000-32840000	HLA-DQA1,HLA-DQB1,HLA-DRA,HLA-DRB1,HLA-DRB5,RNU1-61P_x000D_,HLA-DQA1,HLA-DQA2,HLA-DQB1,HLA-DQB2,HLA-DRA,HLA-DRB1,HLA-DRB5,MIR3135B,RNU1-61P_x000D_,HLA-DOB,HLA-DQA1,HLA-DQA2,HLA-DQB1,HLA-DQB2,HLA-DRA,HLA-DRB1,HLA-DRB5,MIR3135B,PSMB8,PSMB9,RNU1-61P,TAP1,TAP2_x000D_	-	-	-	-
chr6	32628473	rs9273510	48	128	176	0.000398952	K4me1,K4me3	Enh-All	-	C	6	C	G	rs9272346	Type 1 diabetes	-	-	-	-	chr6:32380000-32390000..chr6:32670000-32680000,chr6:32400000-32405000..chr6:32660000-32665000,chr6:32380000-32385000..chr6:32755000-32760000,chr6:32380000-32390000..chr6:32830000-32840000	HLA-DQA1,HLA-DQB1,HLA-DRA,HLA-DRB1,HLA-DRB5,RNU1-61P_x000D_,HLA-DQA1,HLA-DQA2,HLA-DQB1,HLA-DQB2,HLA-DRA,HLA-DRB1,HLA-DRB5,MIR3135B,RNU1-61P_x000D_,HLA-DOB,HLA-DQA1,HLA-DQA2,HLA-DQB1,HLA-DQB2,HLA-DRA,HLA-DRB1,HLA-DRB5,MIR3135B,PSMB8,PSMB9,RNU1-61P,TAP1,TAP2_x000D_	-	-	-	-
chr6	32628474	rs9273510	28	332	360	2.02772e-59	K27ac,K4me3	Enh-All	-	C	6	C	G	rs9272346	Type 1 diabetes	-	-	-	-	chr6:32380000-32390000..chr6:32670000-32680000,chr6:32400000-32405000..chr6:32660000-32665000,chr6:32380000-32385000..chr6:32755000-32760000,chr6:32380000-32390000..chr6:32830000-32840000	HLA-DQA1,HLA-DQB1,HLA-DRA,HLA-DRB1,HLA-DRB5,RNU1-61P_x000D_,HLA-DQA1,HLA-DQA2,HLA-DQB1,HLA-DQB2,HLA-DRA,HLA-DRB1,HLA-DRB5,MIR3135B,RNU1-61P_x000D_,HLA-DOB,HLA-DQA1,HLA-DQA2,HLA-DQB1,HLA-DQB2,HLA-DRA,HLA-DRB1,HLA-DRB5,MIR3135B,PSMB8,PSMB9,RNU1-61P,TAP1,TAP2_x000D_	-	-	-	-
chr6	32634514	rs9274529	452	712	1164	0.000336932	K27ac,K4me3	Pro-All	DHS	C	2a	G	A	rs9272346	Type 1 diabetes	E2F4,NFYA,NFYB,RFX5,SP1	137	-	-	chr6:32380000-32390000..chr6:32670000-32680000,chr6:32400000-32405000..chr6:32660000-32665000,chr6:32380000-32385000..chr6:32755000-32760000,chr6:32380000-32390000..chr6:32830000-32840000	HLA-DQA1,HLA-DQB1,HLA-DRA,HLA-DRB1,HLA-DRB5,RNU1-61P_x000D_,HLA-DQA1,HLA-DQA2,HLA-DQB1,HLA-DQB2,HLA-DRA,HLA-DRB1,HLA-DRB5,MIR3135B,RNU1-61P_x000D_,HLA-DOB,HLA-DQA1,HLA-DQA2,HLA-DQB1,HLA-DQB2,HLA-DRA,HLA-DRB1,HLA-DRB5,MIR3135B,PSMB8,PSMB9,RNU1-61P,TAP1,TAP2_x000D_	-	-	-	-
chr6	32634634	rs9274536	508	12	520	2.64433e-130	K27ac	Pro-All	DHS	C	4	T	C	rs9272346	Type 1 diabetes	RUNX3	19	-	-	chr6:32380000-32390000..chr6:32670000-32680000,chr6:32400000-32405000..chr6:32660000-32665000,chr6:32380000-32385000..chr6:32755000-32760000,chr6:32380000-32390000..chr6:32830000-32840000	HLA-DQA1,HLA-DQB1,HLA-DRA,HLA-DRB1,HLA-DRB5,RNU1-61P_x000D_,HLA-DQA1,HLA-DQA2,HLA-DQB1,HLA-DQB2,HLA-DRA,HLA-DRB1,HLA-DRB5,MIR3135B,RNU1-61P_x000D_,HLA-DOB,HLA-DQA1,HLA-DQA2,HLA-DQB1,HLA-DQB2,HLA-DRA,HLA-DRB1,HLA-DRB5,MIR3135B,PSMB8,PSMB9,RNU1-61P,TAP1,TAP2_x000D_	-	-	-	-
chr6	167370230	rs2247314	13	43	56	0.000674443	K27ac	Mix-All	DHS	C	4	C	T	rs9355610	Graves' disease	-	-	-	-	chr6:167185000-167190000..chr6:167550000-167555000,chr6:167180000-167190000..chr6:167700000-167710000	FGFR1OP,MIR3939,RNASET2_x000D_,CCR6,FGFR1OP,GPR31,MIR3939,RNASET2,TCP10L2_x000D_	-	-	-	-
chr9	33124872	rs12342831	60	24	84	0.000937922	K27ac	Enh-All	DHS	C	1f	C	T	rs10113903,rs10813951,rs10813957,rs3780486	IgG glycosylation; IgG glycosylation; IgG glycosylation; IgG glycosylation	SUH	2	-	-	chr9:33080000-33085000..chr9:33220000-33225000	B4GALT1,RNU4ATAC15P_x000D_	-	-	-	-
chr9	123659304	rs1860823	44	98	142	8.23206e-05	K27ac	Enh-All	DHS	C	4	C	T	rs1953126,rs881375	Celiac disease and Rheumatoid arthritis; Rheumatoid arthritis	-	-	-	-	chr9:123515000-123520000..chr9:123825000-123830000	C5,PHF19,PSMD5,TRAF1_x000D_	-	-	Distal	chr9:123658968-123659382___PHF19_123631189#chr9:123617928-123631189,TRAF1_123689173#chr9:123664670-123689173
chr9	123659339	rs1860824	58	122	180	2.82714e-05	K27ac	Enh-All	DHS	C	4	T	G	rs1953126,rs881375	Celiac disease and Rheumatoid arthritis; Rheumatoid arthritis	-	-	-	-	chr9:123515000-123520000..chr9:123825000-123830000	C5,PHF19,PSMD5,TRAF1_x000D_	-	-	Distal	chr9:123658968-123659382___PHF19_123631189#chr9:123617928-123631189,TRAF1_123689173#chr9:123664670-123689173
chr9	123686219	rs1930780	666	999	1665	2.67044e-15	K27ac,K4me3	Enh-All	-	C	1f	G	C	rs1953126,rs881375	Celiac disease and Rheumatoid arthritis; Rheumatoid arthritis	-	-	-	-	chr9:123515000-123520000..chr9:123825000-123830000	C5,PHF19,PSMD5,TRAF1_x000D_	-	-	Distal,Probe	chr9:123686170-123686462___PHF19_123631189#chr9:123617928-123631189,TRAF1_123689173#chr9:123664670-123689173

## Sheet: GM19238
																Motifs analyses		HiC interactions				HiCap interactions
Chromosome	Position (hg19)	SNP ID	G1	G2	GTotal	binomial test p-value	TFs/his mod defining AS-SNP	Annotated Regions	DHS	(C)ommon (R)are	RegulomeDB score	Reference allele	Alternative allele	in LD with GWAS SNP	Associated Traits	PMM predicted TFBS altered	Total BSs altered by AS-SNP	Contact Domains	Domain Genes	Loop Domains	Loop Genes	AS-SNPs Probes	AS-SNPs Probes-ID	GM12878 Probes	GM12878 Probes-ID
chr1	170043998	rs73039160	359	439	798	1.57874e-44	CTCF,K27ac,K4me3,SA1	Mix-All	DHS	R	2a	T	C	chr1:170043604:170044204,	Amyotrophic lateral sclerosis VIA rs1541160	ARNT2,BACH1,BARX2,CTCFL,CTCF_joined_0,CTCF_joined_1,CTCF_joined_2,CTCF_joined_3,CTCF_joined_4,CTCF_joined_5,CTCF_joined_6,CTCF_joined_7,E2F3,E2F7,GATA4,GMEB2,HXA13,MNT,OVOL2,TFDP1,THAP1,UBIP1,ZN281	69	-	-	chr1:169880000-169890000..chr1:170500000-170510000	KIFAP3,METTL11B,MIR3119-2,RN7SL269P_x000D_	-	-	-	-
chr10	63805617	rs4948496	243	125	368	2.71081e-08	K4me1	Enh-All	-	C	4	C	T	direct hit	Systemic lupus erythematosus	-	-	chr10:63655000-63660000..chr10:63805000-63810000,chr10:63805000-63810000..chr10:64000000-64005000	NoGene,RTKN2	chr10:63655000-63660000..chr10:64000000-64005000	ARID5B_x000D_	-	-	Probe	ARID5B_63661012#chr10:63661012-63856707
chr13	43052880	rs2062305	241	141	382	7.15255e-06	CTCF	Ins-All	-	C	4	A	G	direct hit	Crohn's disease	-	-	-	-	-	-	-	-	Distal	chr13:43051793-43053584___RS95330902_42951449#chr13:42951449-42951449
chr13	79380816	rs2184180	34	198	232	6.25668e-15	CTCF,SA1	Ins-All	-	C	4	G	T	direct hit	IgG glycosylation	-	-	-	-	chr13:78715000-78720000..chr13:79550000-79555000	POU4F1,RNF219,RNY3P3_x000D_	-	-	Probe	LINC00331_79414185#chr13:79361453-79414185
chr15	58746830	rs3825776	34	87	121	2.61832e-05	K4me1	Enh-All	DHS	C	2b	C	T	direct hit	Amyotrophic lateral sclerosis	-	-	-	-	chr15:58520000-58530000..chr15:59820000-59830000	ADAM10,C15ORF31,CCNB2,FAM63B,FAM81A,LDHAL6B,LIPC,MIR2116,MYO1E,RN7SKP95,RNF111,RNU4-80P,RNU6-212P,SLTM_x000D_	-	-	Probe	LIPC_58724174#chr15:58724174-58861073
chr1	2516781	rs60733400	119	214	333	1.79337e-06	K4me3	Mix-All	DHS	C	4	A	G	rs3748816,rs3890745,rs4648356	Celiac disease; Rheumatoid arthritis; Multiple sclerosis	-	-	chr1:2130000-2135000..chr1:2515000-2520000,chr1:2480000-2485000..chr1:2515000-2520000	C1orf86,NoGene	chr1:2345000-2350000..chr1:3340000-3345000	ACTRT2,FAM213B,HES5,MMEL1,PANK4,PLCH2,TNFRSF14,TTC34_x000D_	-	-	-	-
chr1	2574078	rs9970196	138	68	206	7.09185e-06	K27ac	Pro-All	DHS	C	4	C	T	rs3748816,rs3890745,rs4648356	Celiac disease; Rheumatoid arthritis; Multiple sclerosis	CTCF_joined_0,CTCF_joined_3,P63	3	-	-	chr1:2345000-2350000..chr1:3340000-3345000	ACTRT2,FAM213B,HES5,MMEL1,PANK4,PLCH2,TNFRSF14,TTC34_x000D_	-	-	-	-
chr1	170043904	rs522444	133	140	273	0.000253417	K4me3,SA1	Mix-All	DHS	C	4	C	G	rs1541160	Amyotrophic lateral sclerosis	BARX2,CEBPB_joined,GMEB2,PBX2,REST_joined_0	13	-	-	chr1:169880000-169890000..chr1:170500000-170510000	KIFAP3,METTL11B,MIR3119-2,RN7SL269P_x000D_	-	-	-	-
chr1	192524985	rs4658054	116	516	632	8.96328e-21	K27ac,K4me3	Enh-All	-	C	6	T	G	rs1323292,rs2816316	Multiple sclerosis; Celiac disease	-	-	chr1:192485000-192490000..chr1:192520000-192525000,chr1:192520000-192525000..chr1:192575000-192580000	NoGene	chr1:192445000-192450000..chr1:192575000-192580000,chr1:192485000-192490000..chr1:192575000-192580000,chr1:192520000-192525000..chr1:192575000-192580000,chr1:192440000-192450000..chr1:192780000-192790000,chr1:192440000-192450000..chr1:192980000-192990000	RGS1_x000D_,RGS1,RGS13_x000D_,RGS1,RGS13,RGS2,RN7SKP126_x000D_	-	-	-	-
chr10	35474421	rs2505639	107	59	166	0.000863507	K27ac	Enh-All	-	C	1b	G	A	rs11010067,rs12242110,rs17582416	Inflammatory bowel disease; Crohn's disease; Crohn's disease	-	-	-	-	chr10:35410000-35415000..chr10:35505000-35510000,chr10:35410000-35420000..chr10:35620000-35630000,chr10:35400000-35410000..chr10:35850000-35860000,chr10:35400000-35410000..chr10:37160000-37170000	CREM,RNU7-77P_x000D_,RNU6-1167P,RNU6-794P,RNU7-77P_x000D_,CREM,RNU6-1167P,RNU6-794P,RNU7-77P_x000D_,CCNY,CREM,FZD8,GJD4,MIR4683,NAMPTL,RNU6-1167P,RNU6-794P,RNU7-77P_x000D_	-	-	-	-
chr11	61596633	rs99780	1340	1116	2456	3.37214e-05	K27ac	Mix-All	DHS	C	2b	T	C	rs102275	Crohn's disease	-	-	-	-	chr11:61560000-61570000..chr11:61710000-61720000,chr11:61560000-61565000..chr11:61875000-61880000	FADS3,MIR1908,RAB3IL1,RNU6-1243P_x000D_,AP003733.1,BEST1,FADS1,FADS3,FTH1,MIR1908,RAB3IL1,RNU6-1243P_x000D_	-	-	-	-
chr13	79380816	rs2184180	34	198	232	6.25668e-15	CTCF,SA1	Ins-All	-	C	4	G	T	rs9574309	IgG glycosylation	-	-	-	-	chr13:78715000-78720000..chr13:79550000-79555000	POU4F1,RNF219,RNY3P3_x000D_	-	-	Probe	LINC00331_79414185#chr13:79361453-79414185
chr16	10965597	rs6416647	44	129	173	7.59539e-10	K27ac	Enh-All	-	C	2b	C	T	rs4781011	Ulcerative colitis	BATF,SPI1,SUH	5	-	-	chr16:10605000-10610000..chr16:11010000-11015000,chr16:10390000-10400000..chr16:10970000-10980000	EMP2,NUBP1,TEKT5,TVP23A_x000D_,ATF7IP2,EMP2,NUBP1,RN7SL99P,RNU6-633P,TEKT5,TVP23A_x000D_	-	-	-	-
chr16	10982345	rs8043545	137	82	219	0.000876917	K27ac	Enh-All	-	C	4	C	G	rs4781011	Ulcerative colitis	RUNX3	1	-	-	chr16:10605000-10610000..chr16:11010000-11015000	EMP2,NUBP1,TEKT5,TVP23A_x000D_	-	-	Probe	CIITA_10971054#chr16:10971054-11018840
chr16	11188930	rs12919083	332	96	428	1.03418e-17	K27ac,K4me1	Enh-All	DHS	C	1f	C	A	rs11865121,rs12708716,rs12708716,rs12924729	Multiple sclerosis; Type 1 diabetes; Type 1 diabetes autoantibodies; Primary biliary cirrhosis	-	-	-	-	chr16:11060000-11065000..chr16:11455000-11460000,chr16:11190000-11200000..chr16:11450000-11460000	MIR548H2,PRM1,PRM2,PRM3,RMI2,SOCS1,TNP2_x000D_	-	-	-	-
chr17	37910368	rs2941522	229	144	373	7.70637e-05	K4me3	Pro-All	DHS	C	4	T	C	rs12946510,rs2305480,rs2872507,rs2872507,rs2872507,rs2872507,rs907092	Inflammatory bowel disease; Ulcerative colitis; Crohn's disease; Rheumatoid arthritis; Type 1 diabetes autoantibodies; Ulcerative colitis; Primary biliary cirrhosis	-	-	chr17:37910000-37915000..chr17:38020000-38025000	IKZF3;ZPBP2	-	-	-	-	Distal	chr17:37910131-37910788___STARD3_37793332#chr17:37793332-37820454
chr17	38082807	rs12603332	218	419	637	8.50731e-06	K27ac,K4me3	Pro-All	DHS	C	1f	C	T	rs2290400,rs8067378,rs9303277,rs9303277	Type 1 diabetes; Ulcerative colitis; Primary biliary cirrhosis; Systemic lupus erythematosus and Systemic sclerosis	CTCF_joined_3,CTCF_joined_4,NRF1,RUNX3	4	-	-	chr17:38025000-38030000..chr17:38130000-38135000	GSDMB,LRRC3C,ORMDL3_x000D_	-	-	Distal	chr17:38082605-38083750___GSDMB_38074903#chr17:38060847-38074903
chr18	29261466	rs55831622	108	50	158	7.88183e-05	CTCF	Mix-All	-	C	2b	G	C	rs10438933	Amyotrophic lateral sclerosis	-	-	-	-	chr18:29135000-29140000..chr18:29300000-29305000,chr18:29130000-29135000..chr18:29400000-29405000	B4GALT6,RN7SKP44,RNU6-1002P,TTR_x000D_,B4GALT6,RN7SKP44,RNU6-1002P,SLC25A52,TTR_x000D_	-	-	Distal,Probe	chr18:29260891-29261657___B4GALT6_29264686#chr18:29202208-29264686,B4GALT6_29264686#chr18:29202208-29264686
chr19	47121745	rs9304662	161	268	429	1.77913e-06	K27ac	Enh-All	-	C	6	G	A	rs1126510	Ulcerative colitis	-	-	-	-	chr19:47115000-47120000..chr19:47165000-47170000,chr19:47035000-47040000..chr19:47165000-47170000	DACT3,GNG8,PTGIR_x000D_,CALM3,DACT3,GNG8,PTGIR_x000D_	-	-	-	-
chr2	113541819	rs3783525	140	20	160	6.37288e-22	K27ac	Mix-All	-	C	5	A	T	rs6542095	Endometriosis	-	-	-	-	chr2:113510000-113515000..chr2:113640000-113645000,chr2:113505000-113510000..chr2:113705000-113710000,chr2:113370000-113380000..chr2:113710000-113720000	IL1A,IL1B_x000D_,IL1A,IL1B,IL37_x000D_,CKAP2L,IL1A,IL1B,IL37,NT5DC4,SLC20A1_x000D_	-	-	-	-
chr20	44002665	rs2231626	634	474	1108	3.16865e-05	CTCF	Mix-All	DHS	C	4	G	C	rs1008953	Psoriasis	-	-	-	-	chr20:43990000-43995000..chr20:44065000-44070000,chr20:43950000-43955000..chr20:44400000-44405000	DBNDD2,PIGT,TP53TG5_x000D_,AL031663.2,DBNDD2,EPPIN,EPPIN-WFDC6,MIR3617,PIGT,RNA5SP485,SPINT3,SPINT4,SYS1,SYS1-DBNDD2,TP53TG5,WFDC10A,WFDC10B,WFDC11,WFDC13,WFDC2,WFDC6,WFDC8,WFDC9_x000D_	-	-	Probe	SYS1_43990576#chr20:43990576-44005442
chr21	43835827	rs7278547	539	689	1228	9.43099e-05	K27ac	Enh-All	DHS	C	5	G	A	rs3788013,rs9976767	Type 1 diabetes autoantibodies; Type 1 diabetes	-	-	-	-	chr21:43730000-43740000..chr21:43860000-43870000,chr21:43570000-43575000..chr21:43865000-43870000,chr21:43725000-43730000..chr21:43955000-43960000,chr21:43565000-43570000..chr21:43955000-43960000	RNU6-1149P,TFF1,TFF2,TMPRSS3_x000D_,ABCG1,RNA5SP492,RNU6-1149P,TFF1,TFF2,TFF3,TMPRSS3_x000D_,RNU6-1149P,RSPH1,TFF1,TFF2,TFF3,TMPRSS3,UBASH3A_x000D_,ABCG1,RNA5SP492,RNU6-1149P,RSPH1,TFF1,TFF2,TFF3,TMPRSS3,UBASH3A_x000D_	-	-	Distal	chr21:43835645-43835963___TMPRSS3_43816955#chr21:43791995-43816955
chr22	21983260	rs2298429	41	87	128	0.000574085	K4me1	Mix-All	-	C	1f	G	A	rs181359,rs2266959,rs2298428,rs2298428,rs5754217	Crohn's disease; Inflammatory bowel disease; Celiac disease; Celiac disease and Rheumatoid arthritis; Systemic lupus erythematosus	-	-	-	-	-	-	-	-	-	-
chr22	39844574	rs8136980	401	639	1040	2.05699e-07	K27ac,K4me3	Enh-All	DHS	C	4	A	G	rs4821897,rs909674	IgG glycosylation; IgG glycosylation	-	-	-	-	chr22:39565000-39570000..chr22:39915000-39920000	MGAT3,MIEF1,PDGFB,RPL3,SNORD43,SNORD83A,SNORD83B,SYNGR1,TAB1_x000D_	-	-	-	-
chr22	41418297	rs9611460	314	199	513	3.42743e-06	K4me3	Mix-All	DHS	C	4	C	T	rs4820425	Crohn's disease	GMEB2,KLF3,KLF5,NKX28,SP4,Z280D	6	-	-	-	-	-	-	-	-
chr3	49712297	rs11130213	44	12	56	0.000240529	K4me1	Mix-All	DHS	C	4	T	C	rs3197999,rs3197999,rs3197999,rs3197999,rs9822268,rs9858542,rs9858542	Crohn's disease; Inflammatory bowel disease; Primary sclerosing cholangitis; Ulcerative colitis; Ulcerative colitis; Crohn's disease; Ulcerative colitis	BATF	1	chr3:49575000-49580000..chr3:49710000-49715000	NoGene	-	-	-	-	-	-
chr3	113464859	rs1048892	2268	2916	5184	3.90739e-12	CTCF,K4me3	Pro-All	DHS	C	4	G	A	rs11711311	IgG glycosylation	-	-	chr3:113460000-113465000..chr3:113545000-113550000,chr3:113210000-113220000..chr3:113460000-113470000	GRAMD1C,SPICE1	chr3:113455000-113460000..chr3:113630000-113635000,chr3:113460000-113465000..chr3:113545000-113550000,chr3:113450000-113460000..chr3:113770000-113780000,chr3:113450000-113460000..chr3:113870000-113880000	ATP6V1A_x000D_,ATP6V1A,GRAMD1C,ZDHHC23_x000D_,ATP6V1A,GRAMD1C,KIAA1407,QTRTD1,ZDHHC23_x000D_	-	-	Probe	NAA50_113465120#chr3:113435306-113465120
chr3	113467777	rs13077644	320	171	491	1.77514e-05	K27ac,K4me3	Mix-All	-	C	2c	A	G	rs11711311	IgG glycosylation	AP2A,BC11A,CASZ1,CR3L2,CR3L4,CUX1,DLX4,FOXF1,FOXK1,GATA4,GLI1,HES7,HSF2,HXA7,HXA9,HXB8,LHX3,MAD1,MEIS2,NFKB1,NKX25,NKX61,NR1H2,NR1H3,NSD2,PBX2,RELB,RORA,SPI1,SRBP1,STAT2,TFDP1,TFDP2,TGIF1,YBOX3,ZBT17,ZN407,ZNF83	56	chr3:113210000-113220000..chr3:113460000-113470000	SPICE1	chr3:113455000-113460000..chr3:113630000-113635000,chr3:113460000-113465000..chr3:113545000-113550000,chr3:113450000-113460000..chr3:113770000-113780000,chr3:113450000-113460000..chr3:113870000-113880000	ATP6V1A_x000D_,ATP6V1A,GRAMD1C,ZDHHC23_x000D_,ATP6V1A,GRAMD1C,KIAA1407,QTRTD1,ZDHHC23_x000D_	-	-	-	-
chr3	119120577	rs10511390	253	133	386	9.65053e-09	K27ac	Enh-All	DHS	C	4	C	G	rs11712165	Celiac disease	FOXA2	1	-	-	chr3:118860000-118870000..chr3:119400000-119410000,chr3:118600000-118605000..chr3:119395000-119400000	ADPRH,ARHGAP31,B4GALT4,CD80,COX17,PLA1A,POGLUT1,POPDC2,RNU6-1127P,TIMMDC1,TMEM39A,UPK1B_x000D_,ADPRH,ARHGAP31,B4GALT4,C3orf30,CD80,IGSF11,PLA1A,POGLUT1,POPDC2,RNU6-1127P,TIMMDC1,TMEM39A,UPK1B_x000D_	-	-	Probe	ARHGAP31_119013219#chr3:119013219-119138323
chr3	119278693	rs41271393	72	128	200	0.000825623	K4me1	Pro-All	-	C	4	T	C	rs59374417	Vitiligo	CEBPB_joined	3	chr3:119275000-119280000..chr3:119395000-119400000	COX17	chr3:118860000-118870000..chr3:119400000-119410000,chr3:118600000-118605000..chr3:119395000-119400000	ADPRH,ARHGAP31,B4GALT4,CD80,COX17,PLA1A,POGLUT1,POPDC2,RNU6-1127P,TIMMDC1,TMEM39A,UPK1B_x000D_,ADPRH,ARHGAP31,B4GALT4,C3orf30,CD80,IGSF11,PLA1A,POGLUT1,POPDC2,RNU6-1127P,TIMMDC1,TMEM39A,UPK1B_x000D_	-	-	-	-
chr3	119278915	rs68180496	1584	968	2552	2.90477e-29	K4me3,SA1	Pro-All	-	C	5	T	G	rs59374417	Vitiligo	REST_joined_0	4	chr3:119275000-119280000..chr3:119395000-119400000	COX17	chr3:118860000-118870000..chr3:119400000-119410000,chr3:118600000-118605000..chr3:119395000-119400000	ADPRH,ARHGAP31,B4GALT4,CD80,COX17,PLA1A,POGLUT1,POPDC2,RNU6-1127P,TIMMDC1,TMEM39A,UPK1B_x000D_,ADPRH,ARHGAP31,B4GALT4,C3orf30,CD80,IGSF11,PLA1A,POGLUT1,POPDC2,RNU6-1127P,TIMMDC1,TMEM39A,UPK1B_x000D_	-	-	-	-
chr3	119279148	rs34394661	2048	1348	3396	6.71038e-12	K27ac,K4me3,SA1	Pro-All	-	C	4	A	G	rs59374417	Vitiligo	-	-	chr3:119275000-119280000..chr3:119395000-119400000	COX17	chr3:118860000-118870000..chr3:119400000-119410000,chr3:118600000-118605000..chr3:119395000-119400000	ADPRH,ARHGAP31,B4GALT4,CD80,COX17,PLA1A,POGLUT1,POPDC2,RNU6-1127P,TIMMDC1,TMEM39A,UPK1B_x000D_,ADPRH,ARHGAP31,B4GALT4,C3orf30,CD80,IGSF11,PLA1A,POGLUT1,POPDC2,RNU6-1127P,TIMMDC1,TMEM39A,UPK1B_x000D_	-	-	-	-
chr3	119279281	rs3915166	1468	1108	2576	2.08117e-06	K27ac,K4me3	Pro-All	-	C	5	G	A	rs59374417	Vitiligo	KDM5A	4	chr3:119275000-119280000..chr3:119395000-119400000	COX17	chr3:118860000-118870000..chr3:119400000-119410000,chr3:118600000-118605000..chr3:119395000-119400000	ADPRH,ARHGAP31,B4GALT4,CD80,COX17,PLA1A,POGLUT1,POPDC2,RNU6-1127P,TIMMDC1,TMEM39A,UPK1B_x000D_,ADPRH,ARHGAP31,B4GALT4,C3orf30,CD80,IGSF11,PLA1A,POGLUT1,POPDC2,RNU6-1127P,TIMMDC1,TMEM39A,UPK1B_x000D_	-	-	-	-
chr3	119279351	rs3915165	2360	1708	4068	1.23871e-13	K27ac,K4me3,SA1	Pro-All	-	C	2b	T	G	rs59374417	Vitiligo	-	-	chr3:119275000-119280000..chr3:119395000-119400000	COX17	chr3:118860000-118870000..chr3:119400000-119410000,chr3:118600000-118605000..chr3:119395000-119400000	ADPRH,ARHGAP31,B4GALT4,CD80,COX17,PLA1A,POGLUT1,POPDC2,RNU6-1127P,TIMMDC1,TMEM39A,UPK1B_x000D_,ADPRH,ARHGAP31,B4GALT4,C3orf30,CD80,IGSF11,PLA1A,POGLUT1,POPDC2,RNU6-1127P,TIMMDC1,TMEM39A,UPK1B_x000D_	-	-	-	-
chr3	186718745	rs13322676	1208	1132	2340	0.000734078	K27ac,K4me3	Enh-All	DHS	C	4	C	A	rs11710456	IgG glycosylation	SPI1,STA5B,SUH	7	-	-	chr3:186565000-186570000..chr3:186875000-186880000	ST6GAL1_x000D_	-	-	-	-
chr5	131563501	rs113823725	101	212	313	3.86589e-09	K4me3	Pro-All	DHS	C	4	G	C	rs3091338	Crohn's disease	ATOH1	3	-	-	chr5:131400000-131405000..chr5:131705000-131710000,chr5:131400000-131410000..chr5:131830000-131840000	CSF2,MIR3936,P4HA2,PDLIM4,SLC22A4_x000D_,C5orf56,IRF1,MIR3936,P4HA2,PDLIM4,SLC22A4,SLC22A5_x000D_	-	-	-	-
chr5	150226586	rs10058943	12	68	80	1.46209e-09	K4me3	Mix-All	DHS	C	2b	G	A	rs1000113,rs11741861,rs11747270,rs13361189,rs7714584	Crohn's disease; Inflammatory bowel disease; Crohn's disease; Crohn's disease; Crohn's disease	GATA2,NFE2	4	chr5:149835000-149840000..chr5:150225000-150230000,chr5:149940000-149945000..chr5:150225000-150230000	NoGene	chr5:150180000-150190000..chr5:150540000-150550000	ANXA6,GPX3,IRGM,TNIP1,ZNF300_x000D_	-	-	-	-
chr6	32556887	rs9270236	803	200	1003	2.66456e-16	K27ac,K4me3	Mix-All	-	C	3a	T	C	rs9271100	Systemic lupus erythematosus	DLX2,FOXA2,GATA4,LHX2,P73,PRD14	90	-	-	chr6:32380000-32390000..chr6:32670000-32680000,chr6:32400000-32405000..chr6:32660000-32665000,chr6:32380000-32385000..chr6:32755000-32760000,chr6:32380000-32390000..chr6:32830000-32840000	HLA-DQA1,HLA-DQB1,HLA-DRA,HLA-DRB1,HLA-DRB5,RNU1-61P_x000D_,HLA-DQA1,HLA-DQA2,HLA-DQB1,HLA-DQB2,HLA-DRA,HLA-DRB1,HLA-DRB5,MIR3135B,RNU1-61P_x000D_,HLA-DOB,HLA-DQA1,HLA-DQA2,HLA-DQB1,HLA-DQB2,HLA-DRA,HLA-DRB1,HLA-DRB5,MIR3135B,PSMB8,PSMB9,RNU1-61P,TAP1,TAP2_x000D_	-	-	-	-
chr6	32556908	rs9270237	798	168	966	2.37873e-23	K27ac,K4me3	Mix-All	-	C	3a	A	C	rs9271100	Systemic lupus erythematosus	ALX4,CASZ1,CEBPB_joined,CR3L2,ELF3,FOXF1,FOXK1,GLI1,MSX2,NKX25,ZBT17	116	-	-	chr6:32380000-32390000..chr6:32670000-32680000,chr6:32400000-32405000..chr6:32660000-32665000,chr6:32380000-32385000..chr6:32755000-32760000,chr6:32380000-32390000..chr6:32830000-32840000	HLA-DQA1,HLA-DQB1,HLA-DRA,HLA-DRB1,HLA-DRB5,RNU1-61P_x000D_,HLA-DQA1,HLA-DQA2,HLA-DQB1,HLA-DQB2,HLA-DRA,HLA-DRB1,HLA-DRB5,MIR3135B,RNU1-61P_x000D_,HLA-DOB,HLA-DQA1,HLA-DQA2,HLA-DQB1,HLA-DQB2,HLA-DRA,HLA-DRB1,HLA-DRB5,MIR3135B,PSMB8,PSMB9,RNU1-61P,TAP1,TAP2_x000D_	-	-	-	-
chr6	32557060	rs9270258	625	320	945	1.96355e-11	K27ac,K4me3	Mix-All	-	C	4	A	G	rs9271100	Systemic lupus erythematosus	-	-	-	-	chr6:32380000-32390000..chr6:32670000-32680000,chr6:32400000-32405000..chr6:32660000-32665000,chr6:32380000-32385000..chr6:32755000-32760000,chr6:32380000-32390000..chr6:32830000-32840000	HLA-DQA1,HLA-DQB1,HLA-DRA,HLA-DRB1,HLA-DRB5,RNU1-61P_x000D_,HLA-DQA1,HLA-DQA2,HLA-DQB1,HLA-DQB2,HLA-DRA,HLA-DRB1,HLA-DRB5,MIR3135B,RNU1-61P_x000D_,HLA-DOB,HLA-DQA1,HLA-DQA2,HLA-DQB1,HLA-DQB2,HLA-DRA,HLA-DRB1,HLA-DRB5,MIR3135B,PSMB8,PSMB9,RNU1-61P,TAP1,TAP2_x000D_	-	-	-	-
chr6	32576341	rs9271093	119	39	158	1.37731e-09	K27ac	Enh-All	-	C	3a	A	G	rs9271640	Multiple sclerosis (OCB status)	CASZ1,FOXK1,GLI1,GZF1,HES7,HXA2,IRF3,LHX4,NKX61,NR1D1,PRDM1,YBOX3,ZN407	414	-	-	chr6:32380000-32390000..chr6:32670000-32680000,chr6:32400000-32405000..chr6:32660000-32665000,chr6:32380000-32385000..chr6:32755000-32760000,chr6:32380000-32390000..chr6:32830000-32840000	HLA-DQA1,HLA-DQB1,HLA-DRA,HLA-DRB1,HLA-DRB5,RNU1-61P_x000D_,HLA-DQA1,HLA-DQA2,HLA-DQB1,HLA-DQB2,HLA-DRA,HLA-DRB1,HLA-DRB5,MIR3135B,RNU1-61P_x000D_,HLA-DOB,HLA-DQA1,HLA-DQA2,HLA-DQB1,HLA-DQB2,HLA-DRA,HLA-DRB1,HLA-DRB5,MIR3135B,PSMB8,PSMB9,RNU1-61P,TAP1,TAP2_x000D_	-	-	-	-
chr6	137963053	rs12524433	84	185	269	0.000191231	CTCF,SA1	Ins-All	-	C	6	T	A	rs10499194,rs13192841	Rheumatoid arthritis; Multiple sclerosis	CEBPE,COT2,EVI1,FOXK1,FOXO3,GATA3,GATA4,GLI1,HES7,HSF4,HXB13,LHX2,MAD1,MEF2D,MSX1,NFE2,NKX25,PDX1,ZBT17,ZFAT	25	chr6:137405000-137410000..chr6:137960000-137965000,chr6:137595000-137600000..chr6:137960000-137965000,chr6:137480000-137490000..chr6:137960000-137970000,chr6:137290000-137300000..chr6:137960000-137970000	NoGene,NoGene,IL22RA2,NoGene	-	-	-	-	-	-
chr6	138002175	rs6927172	32	88	120	2.0702e-06	K27ac	Enh-All	-	C	2b	G	C	rs2327832,rs6920220,rs6920220,rs6920220	Celiac disease; Inflammatory bowel disease; Rheumatoid arthritis; Ulcerative colitis	-	-	-	-	-	-	-	-	-	-
chr6	167369991	rs2247325	101	53	154	0.000515831	K27ac	Mix-All	DHS	C	4	G	A	rs9355610	Graves' disease	CDX2,FOXD2,KDM5A,KLF10,MAD3,NRF1,ZNF84	15	-	-	chr6:167185000-167190000..chr6:167550000-167555000,chr6:167180000-167190000..chr6:167700000-167710000	FGFR1OP,MIR3939,RNASET2_x000D_,CCR6,FGFR1OP,GPR31,MIR3939,RNASET2,TCP10L2_x000D_	-	-	-	-
chr6	167371110	rs2149085	243	163	406	0.000415089	K4me3	Mix-All	-	C	4	C	T	rs1819333,rs415890	Inflammatory bowel disease; Crohn's disease	KDM5A,NR5A2	6	-	-	chr6:167185000-167190000..chr6:167550000-167555000,chr6:167180000-167190000..chr6:167700000-167710000	FGFR1OP,MIR3939,RNASET2_x000D_,CCR6,FGFR1OP,GPR31,MIR3939,RNASET2,TCP10L2_x000D_	-	-	-	-
chr7	23483815	rs12540730	92	40	132	9.45776e-05	K4me1	Enh-All	-	C	4	G	A	rs11763760	IgG glycosylation	-	-	-	-	chr7:23310000-23315000..chr7:23740000-23745000	CCDC126,IGF2BP3,MALSU1,RNU7-143P,TRA2A_x000D_	-	-	-	-
chr8	11337887	rs1564267	53	16	69	0.000119582	K4me1	Enh-All	DHS	C	1f	C	T	rs2254546,rs2254546,rs7812879	Kawasaki disease; Systemic lupus erythematosus; Systemic lupus erythematosus	-	-	chr8:11330000-11340000..chr8:11410000-11420000	BLK	chr8:11270000-11275000..chr8:11410000-11415000,chr8:11330000-11335000..chr8:11595000-11600000,chr8:11270000-11275000..chr8:11595000-11600000,chr8:6600000-6610000..chr8:11350000-11360000	FAM167A_x000D_,BLK,LINC00208_x000D_,BLK,FAM167A,LINC00208_x000D_,C8orf12,C8orf74,CLDN23,DEFA1,DEFA1B,DEFA3,DEFA4,DEFA5,DEFA6,DEFB1,DEFB103A,DEFB103B,DEFB104A,DEFB104B,DEFB105A,DEFB105B,DEFB106A,DEFB106B,DEFB107A,DEFB107B,DEFB4A,DEFB4B,ERI1,FAM167A,FAM66E,MFHAS1,MIR4286,MIR4660,MIR548I3,MIR597,MIR598,MSRA,MTMR9,PPP1R3B,PRSS55,RN7SL178P,RN7SL293P,RNA5SP252,RNU6-1084P,RNU6-1151P,RNU6-526P,RNU6-682P,…	-	-	-	-

## Sheet: GM10847
																Motifs analyses		HiC interactions				HiCap interactions
Chromosome	Position (hg19)	SNP ID	G1	G2	GTotal	binomial test p-value	TFs/his mod defining AS-SNP	Annotated Regions	DHS	(C)ommon (R)are	RegulomeDB score	Reference allele	Alternative allele	in LD with GWAS SNP	Associated Traits	PMM predicted TFBS altered	Total BSs altered by AS-SNP	Contact Domains	Domain Genes	Loop Domains	Loop Genes	AS-SNPs Probes	AS-SNPs Probes-ID	GM12878 Probes	GM12878 Probes-ID
chr13	43052880	rs2062305	69	128	197	0.000757382	CTCF	Ins-All	-	C	4	A	G	direct hit	Crohn's disease	-	-	-	-	-	-	-	-	Distal	chr13:43051793-43053584___RS95330902_42951449#chr13:42951449-42951449
chr15	79235446	rs3825932	118	53	171	1.60693e-05	K27ac	Pro-All	-	C	1f	C	T	direct hit	Type 1 diabetes	AP2A	1	-	-	chr15:79200000-79205000..chr15:79475000-79480000	CTSH,RASGRF1_x000D_	-	-	-	-
chr22	37310046	rs2075726	186	64	250	9.66908e-07	K27ac,K4me3	Mix-All	DHS	C	5	A	G	direct hit	Ankylosing spondylitis	FOSB,SUH	9	-	-	chr22:37250000-37260000..chr22:37370000-37380000,chr22:37180000-37185000..chr22:37375000-37380000,chr22:36940000-36950000..chr22:37370000-37380000,chr22:37250000-37260000..chr22:37610000-37620000,chr22:37170000-37180000..chr22:37590000-37600000	CSF2RB_x000D_,CSF2RB,NCF4,PVALB_x000D_,CACNG2,CSF2RB,IFT27,NCF4,PVALB_x000D_,C1QTNF6,CSF2RB,IL2RB,KCTD17,MPST,RN7SKP214,SSTR3,TEX33,TMPRSS6,TST_x000D_,CSF2RB,IL2RB,KCTD17,MPST,NCF4,PVALB,RN7SKP214,TEX33,TMPRSS6,TST_x000D_	-	-	-	-
chr1	2478511	rs2477678	72	12	84	8.88369e-10	SA1	Mix-All	DHS	C	4	A	T	rs10797432,rs734999	Ulcerative colitis; Ulcerative colitis	-	-	-	-	chr1:2130000-2135000..chr1:2515000-2520000,chr1:2345000-2350000..chr1:3340000-3345000	HES5,MORN1,PANK4,PEX10,PLCH2,RER1,SKI,TNFRSF14_x000D_,ACTRT2,FAM213B,HES5,MMEL1,PANK4,PLCH2,TNFRSF14,TTC34_x000D_	-	-	-	-
chr1	10271540	rs35111552	90	163	253	8.18045e-05	K4me3	Mix-All	-	C	2b	G	C	rs10492972	Multiple sclerosis	-	-	-	-	chr1:9930000-9935000..chr1:10480000-10485000	KIF1B,LZIC,MIR1273D,MIR5697,NMNAT1,RBP7,RN7SKP269,RN7SL721P,RN7SL731P,RNU6-37P,RNU6-828P,UBE4B_x000D_	-	-	Probe	KIF1B_10270763#chr1:10270763-10441661
chr1	152161354	rs1390490	120	202	322	0.000157328	CTCF	Mix-All	DHS	C	4	C	T	rs3126085	Atopic dermatitis	-	-	chr1:152160000-152165000..chr1:152430000-152435000	NoGene	chr1:152030000-152040000..chr1:152410000-152420000	CRNN,FLG,FLG2,HRNR,RPTN,TCHH,TCHHL1_x000D_	-	-	Distal	chr1:152160948-152161440___S100A11_152009511#chr1:152004981-152009511
chr10	30722908	rs306587	44	12	56	0.000418938	SA1	Pro-All	DHS	C	2a	C	G	rs1042058	Inflammatory bowel disease	ATOH1,BACH1,CEBPD,EPAS1,GMEB1,GMEB2,HBP1,HINFP,HXA5,HXC8,ID3,KDM5B,KLF5,MAD3,MYB,NKX28,NR4A1,OVOL2,PBX2,PO2F2,PO5F1,SOX9,STAT2,THAP1,UBF1,ZNF84	128	-	-	chr10:30705000-30710000..chr10:30820000-30825000,chr10:30680000-30685000..chr10:30875000-30880000,chr10:29800000-29805000..chr10:30960000-30965000	MAP3K8_x000D_,MAP3K8,RN7SL63P_x000D_,KIAA1462,LYZL2,MAP3K8,MIR604,MIR938,MTPAP,RN7SL241P,RN7SL63P,RNU6-598P,RNU6-908P_x000D_	-	-	-	-
chr11	61582708	rs174561	54	113	167	9.0671e-05	K4me3	Mix-All	DHS	C	2b	C	T	rs102275	Crohn's disease	-	-	-	-	chr11:61560000-61570000..chr11:61710000-61720000,chr11:61560000-61565000..chr11:61875000-61880000	FADS3,MIR1908,RAB3IL1,RNU6-1243P_x000D_,AP003733.1,BEST1,FADS1,FADS3,FTH1,MIR1908,RAB3IL1,RNU6-1243P_x000D_	-	-	-	-
chr17	37558369	rs9901219	988	1236	2224	1.57016e-09	K4me3,SA1	Pro-All	DHS	C	4	G	T	rs7208487	Primary biliary cirrhosis	-	-	-	-	-	-	-	-	-	-
chr21	43845092	rs883868	768	928	1696	1.10212e-10	K27ac,K4me1	Enh-All	DHS	C	4	C	T	rs3788013	Type 1 diabetes autoantibodies	-	-	-	-	chr21:43730000-43740000..chr21:43860000-43870000,chr21:43570000-43575000..chr21:43865000-43870000,chr21:43725000-43730000..chr21:43955000-43960000,chr21:43565000-43570000..chr21:43955000-43960000	RNU6-1149P,TFF1,TFF2,TMPRSS3_x000D_,ABCG1,RNA5SP492,RNU6-1149P,TFF1,TFF2,TFF3,TMPRSS3_x000D_,RNU6-1149P,RSPH1,TFF1,TFF2,TFF3,TMPRSS3,UBASH3A_x000D_,ABCG1,RNA5SP492,RNU6-1149P,RSPH1,TFF1,TFF2,TFF3,TMPRSS3,UBASH3A_x000D_	-	-	Distal	chr21:43844957-43845668___ABCG1_43619798#chr21:43619798-43717354,TMPRSS3_43816955#chr21:43791995-43816955
chr22	37309916	rs2075725	266	106	372	1.48416e-07	K27ac,K4me3	Mix-All	-	C	5	A	G	rs2075726	Ankylosing spondylitis	GATD1,GMEB2,HHEX,HNF1B,LHX4,NFIC,NR4A1,PLAG1,SP4,TFCP2,THAP1,ZBT39,ZNF84	42	-	-	chr22:37250000-37260000..chr22:37370000-37380000,chr22:37180000-37185000..chr22:37375000-37380000,chr22:36940000-36950000..chr22:37370000-37380000,chr22:37250000-37260000..chr22:37610000-37620000,chr22:37170000-37180000..chr22:37590000-37600000	CSF2RB_x000D_,CSF2RB,NCF4,PVALB_x000D_,CACNG2,CSF2RB,IFT27,NCF4,PVALB_x000D_,C1QTNF6,CSF2RB,IL2RB,KCTD17,MPST,RN7SKP214,SSTR3,TEX33,TMPRSS6,TST_x000D_,CSF2RB,IL2RB,KCTD17,MPST,NCF4,PVALB,RN7SKP214,TEX33,TMPRSS6,TST_x000D_	-	-	-	-
chr22	50971047	rs361725	676	412	1088	7.75862e-14	K27ac	Pro-All	-	C	3a	C	T	rs140522	Multiple sclerosis	ATF2,CEBPD,E2F3,E2F7,GATA2,GATD1,KLF6,LHX4,MEF2C,MNT,NFYC,SOX9,SP4,TFDP1	15	chr22:23270000-23280000..chr22:50970000-50980000	NoGene	-	-	-	-	-	-
chr3	119278693	rs41271393	56	12	68	7.45327e-06	K4me1	Pro-All	-	C	4	T	C	rs59374417	Vitiligo	CEBPB_joined	3	chr3:119275000-119280000..chr3:119395000-119400000	COX17	chr3:118860000-118870000..chr3:119400000-119410000,chr3:118600000-118605000..chr3:119395000-119400000	ADPRH,ARHGAP31,B4GALT4,CD80,COX17,PLA1A,POGLUT1,POPDC2,RNU6-1127P,TIMMDC1,TMEM39A,UPK1B_x000D_,ADPRH,ARHGAP31,B4GALT4,C3orf30,CD80,IGSF11,PLA1A,POGLUT1,POPDC2,RNU6-1127P,TIMMDC1,TMEM39A,UPK1B_x000D_	-	-	-	-
chr3	119278915	rs68180496	364	248	612	5.9109e-05	K27ac	Pro-All	-	C	5	T	G	rs59374417	Vitiligo	REST_joined_0	4	chr3:119275000-119280000..chr3:119395000-119400000	COX17	chr3:118860000-118870000..chr3:119400000-119410000,chr3:118600000-118605000..chr3:119395000-119400000	ADPRH,ARHGAP31,B4GALT4,CD80,COX17,PLA1A,POGLUT1,POPDC2,RNU6-1127P,TIMMDC1,TMEM39A,UPK1B_x000D_,ADPRH,ARHGAP31,B4GALT4,C3orf30,CD80,IGSF11,PLA1A,POGLUT1,POPDC2,RNU6-1127P,TIMMDC1,TMEM39A,UPK1B_x000D_	-	-	-	-
chr3	119279148	rs34394661	500	312	812	0.000106795	K27ac,K4me3	Pro-All	-	C	4	A	G	rs59374417	Vitiligo	-	-	chr3:119275000-119280000..chr3:119395000-119400000	COX17	chr3:118860000-118870000..chr3:119400000-119410000,chr3:118600000-118605000..chr3:119395000-119400000	ADPRH,ARHGAP31,B4GALT4,CD80,COX17,PLA1A,POGLUT1,POPDC2,RNU6-1127P,TIMMDC1,TMEM39A,UPK1B_x000D_,ADPRH,ARHGAP31,B4GALT4,C3orf30,CD80,IGSF11,PLA1A,POGLUT1,POPDC2,RNU6-1127P,TIMMDC1,TMEM39A,UPK1B_x000D_	-	-	-	-
chr3	119279235	rs1852212	224	124	348	1.87774e-06	K4me3	Pro-All	-	C	5	T	C	rs59374417	Vitiligo	-	-	chr3:119275000-119280000..chr3:119395000-119400000	COX17	chr3:118860000-118870000..chr3:119400000-119410000,chr3:118600000-118605000..chr3:119395000-119400000	ADPRH,ARHGAP31,B4GALT4,CD80,COX17,PLA1A,POGLUT1,POPDC2,RNU6-1127P,TIMMDC1,TMEM39A,UPK1B_x000D_,ADPRH,ARHGAP31,B4GALT4,C3orf30,CD80,IGSF11,PLA1A,POGLUT1,POPDC2,RNU6-1127P,TIMMDC1,TMEM39A,UPK1B_x000D_	-	-	-	-
chr3	119279351	rs3915165	456	324	780	4.28588e-05	K4me3	Pro-All	-	C	2b	T	G	rs59374417	Vitiligo	-	-	chr3:119275000-119280000..chr3:119395000-119400000	COX17	chr3:118860000-118870000..chr3:119400000-119410000,chr3:118600000-118605000..chr3:119395000-119400000	ADPRH,ARHGAP31,B4GALT4,CD80,COX17,PLA1A,POGLUT1,POPDC2,RNU6-1127P,TIMMDC1,TMEM39A,UPK1B_x000D_,ADPRH,ARHGAP31,B4GALT4,C3orf30,CD80,IGSF11,PLA1A,POGLUT1,POPDC2,RNU6-1127P,TIMMDC1,TMEM39A,UPK1B_x000D_	-	-	-	-
chr5	102595837	rs28157	55	110	165	0.000307058	K4me3	Mix-All	-	C	4	T	G	rs26232	Rheumatoid arthritis	EHF,FLI1,FOXC1,NFE2,NKX61	10	-	-	chr5:102560000-102565000..chr5:102810000-102815000	C5orf30_x000D_	-	-	Distal	chr5:102595282-102596513___PAM_102201526#chr5:102201526-102366808
chr7	107519996	rs17411033	166	251	417	0.000869441	CTCF	Ins-All	DHS	C	2a	A	G	rs4598195	Ulcerative colitis	CTCFL,CTCF_joined_1,CTCF_joined_3,CTCF_joined_5,CTCF_joined_6,CTCF_joined_7,UBIP1,ZN281	8	chr7:107100000-107110000..chr7:107510000-107520000	COG5	-	-	-	-	-	-
chr9	33141791	rs10813955	86	24	110	7.53934e-08	K27ac	Enh-All	-	C	4	T	C	rs10113903,rs10813951,rs10813957,rs12342831,rs3780486	IgG glycosylation; IgG glycosylation; IgG glycosylation; IgG glycosylation; IgG glycosylation	-	-	-	-	chr9:33080000-33085000..chr9:33220000-33225000	B4GALT1,RNU4ATAC15P_x000D_	-	-	-	-
chr9	123687211	rs7034492	548	404	952	6.37715e-05	K27ac	Enh-All	-	C	3a	A	G	rs1953126,rs881375	Celiac disease and Rheumatoid arthritis; Rheumatoid arthritis	ARI3A,ATF2,ATF3,ATF6A,ATOH1,BARH1,BBX,CIC,DBP,DLX1,E2F7,EPAS1,ETV7,FOXF2,FOXG1,FOXO4,GLI3,HBP1,HEYL,HHEX,HINFP,HXA5,HXB8,HXC11,ID3,IRX2,KLF6,MAD3,MYBB,MYNN,MZF1,NFAT5,NGN3,NR4A2,PBX2,PITX1,PO5F1,RAX2,SOX9,UBIP1,VEZF1,ZBT39,ZNF83	132	-	-	chr9:123515000-123520000..chr9:123825000-123830000	C5,PHF19,PSMD5,TRAF1_x000D_	-	-	Probe	TRAF1_123689173#chr9:123664670-123689173
chr9	123690292	rs2416806	112	56	168	0.000952251	K4me1	Enh-All	-	C	4	C	G	rs1953126,rs881375	Celiac disease and Rheumatoid arthritis; Rheumatoid arthritis	-	-	-	-	chr9:123515000-123520000..chr9:123825000-123830000	C5,PHF19,PSMD5,TRAF1_x000D_	-	-	Distal	chr9:123689593-123690625___PHF19_123631189#chr9:123617928-123631189

## Sheet: 7LCLs
																Motifs analyses		HiC interactions				HiCap interactions
Chromosome	Position (hg19)	SNP ID	G1	G2	GTotal	binomial test p-value	TFs/his mod defining AS-SNP	Annotated Regions	DHS	(C)ommon (R)are	RegulomeDB score	Reference allele	Alternative allele	in LD with GWAS SNP	Associated Traits	PMM predicted TFBS altered	Total BSs altered by AS-SNP	Contact Domains	Domain Genes	Loop Domains	Loop Genes	AS-SNPs Probes	AS-SNPs Probes-ID	GM12878 Probes	GM12878 Probes-ID
chr1	170043998	rs73039160	359	439	798	1.57874e-44	CTCF,K27ac,K4me3,SA1	Mix-All	DHS	R	2a	T	C	chr1:170043604:170044204,	Amyotrophic lateral sclerosis VIA rs1541160	ARNT2,BACH1,BARX2,CTCFL,CTCF_joined_0,CTCF_joined_1,CTCF_joined_2,CTCF_joined_3,CTCF_joined_4,CTCF_joined_5,CTCF_joined_6,CTCF_joined_7,E2F3,E2F7,GATA4,GMEB2,HXA13,MNT,OVOL2,TFDP1,THAP1,UBIP1,ZN281	69	-	-	chr1:169880000-169890000..chr1:170500000-170510000	KIFAP3,METTL11B,MIR3119-2,RN7SL269P_x000D_	-	-	-	-
chr6	32557291	rs35406650	13	203	216	3.54494e-43	K4me3	Mix-All	-	R	4	A	C/G/T	chr6:32556967:32557567,	Systemic lupus erythematosus VIA rs9271100	-	-	-	-	chr6:32380000-32390000..chr6:32670000-32680000,chr6:32400000-32405000..chr6:32660000-32665000,chr6:32380000-32385000..chr6:32755000-32760000,chr6:32380000-32390000..chr6:32830000-32840000	HLA-DQA1,HLA-DQB1,HLA-DRA,HLA-DRB1,HLA-DRB5,RNU1-61P_x000D_,HLA-DQA1,HLA-DQA2,HLA-DQB1,HLA-DQB2,HLA-DRA,HLA-DRB1,HLA-DRB5,MIR3135B,RNU1-61P_x000D_,HLA-DOB,HLA-DQA1,HLA-DQA2,HLA-DQB1,HLA-DQB2,HLA-DRA,HLA-DRB1,HLA-DRB5,MIR3135B,PSMB8,PSMB9,RNU1-61P,TAP1,TAP2_x000D_	-	-	-	-
chr6	32605720	rs112072542	3132	2056	5188	8.1483e-49	K4me3	Pro-All	-	R	5	G	A	chr6:32605120:32605720,chr6:32605255:32605855,chr6:32605257:32605857,chr6:32605258:32605858,chr6:32605309:32605909,chr6:32605346:32605946,chr6:32605396:32605996,chr6:32605405:32606005,chr6:32605408:32606008,chr6:32605620:32606220,chr6:32605643:32606243,chr6:32605672:32606272,	Inflammatory bowel disease VIA rs477515, IgA nephropathy; Rheumatoid arthritis VIA rs660895, Multiple sclerosis (OCB status) VIA rs9271640, Type 1 diabetes VIA rs9272346,	BATF,RUNX3	41	-	-	chr6:32380000-32390000..chr6:32670000-32680000,chr6:32400000-32405000..chr6:32660000-32665000,chr6:32380000-32385000..chr6:32755000-32760000,chr6:32380000-32390000..chr6:32830000-32840000	HLA-DQA1,HLA-DQB1,HLA-DRA,HLA-DRB1,HLA-DRB5,RNU1-61P_x000D_,HLA-DQA1,HLA-DQA2,HLA-DQB1,HLA-DQB2,HLA-DRA,HLA-DRB1,HLA-DRB5,MIR3135B,RNU1-61P_x000D_,HLA-DOB,HLA-DQA1,HLA-DQA2,HLA-DQB1,HLA-DQB2,HLA-DRA,HLA-DRB1,HLA-DRB5,MIR3135B,PSMB8,PSMB9,RNU1-61P,TAP1,TAP2_x000D_	-	-	-	-
chr1	44319373	rs3011225	187	353	540	1.51965e-11	K27ac	Enh-All	DHS	C	2b	A	G	direct hit	Amyotrophic lateral sclerosis (age of onset)	BBX,ELF4,FOXF2,MAFF,MAFG,MEF2C,MIXL1,MNX1,NF2L1,NFKB1,NKX28,NKX61,NR5A2,RUNX3,TFE2	15	-	-	chr1:43990000-43995000..chr1:44400000-44405000,chr1:43995000-44000000..chr1:44505000-44510000	KDM4A,RNU6-1058P,ST3GAL3_x000D_,ARTN,ATP6V0B,B4GALT2,CCDC24,DPH2,IPO13,KDM4A,RNU6-1058P,SLC6A9,ST3GAL3_x000D_	-	-	-	-
chr1	117100957	rs1335532	1604	1212	2816	3.07135e-12	K27ac	Enh-All	-	C	3a	G	A	direct hit	Multiple sclerosis	-	-	chr1:117100000-117105000..chr1:118205000-118210000	NoGene	-	-	-	-	-	-
chr10	63805617	rs4948496	285	189	474	0.000271329	K4me1	Enh-All	-	C	4	C	T	direct hit	Systemic lupus erythematosus	-	-	chr10:63655000-63660000..chr10:63805000-63810000,chr10:63805000-63810000..chr10:64000000-64005000	NoGene,RTKN2	chr10:63655000-63660000..chr10:64000000-64005000	ARID5B_x000D_	-	-	Probe	ARID5B_63661012#chr10:63661012-63856707
chr12	56401085	rs10876864	100	173	273	7.97329e-05	K27ac	Pro-All	DHS	C	1f	A	G	direct hit	Vitiligo	-	-	-	-	chr12:56130000-56135000..chr12:56425000-56430000	CDK2,DGKA,DNAJC14,GDF11,MMP19,ORMDL2,PMEL,RAB5B,RNU1-69P,SARNP,SUOX,WIBG_x000D_	-	-	Distal	chr12:56400653-56401765___GDF11_56137063#chr12:56137063-56146665
chr14	69273905	rs194749	48	114	162	8.20827e-06	K4me1	Mix-All	DHS	C	3a	C	T	direct hit	Inflammatory bowel disease	CEBPB_joined,RFX2,ZBT7B	3	-	-	chr14:68710000-68720000..chr14:69280000-69290000,chr14:68400000-68405000..chr14:69285000-69290000	RNU6-921P,ZFP36L1_x000D_,RN7SL108P,RN7SL706P,RNU6-921P,ZFP36L1_x000D_	-	-	-	-
chr22	21982892	rs2298428	142	290	432	1.96574e-11	K4me3	Mix-All	-	C	4	T	C	direct hit	Celiac disease and Rheumatoid arthritis	-	-	-	-	-	-	-	-	-	-
chr22	37310046	rs2075726	186	64	250	3.59523e-07	K27ac,K4me3	Mix-All	DHS	C	5	A	G	direct hit	Ankylosing spondylitis	FOSB,SUH	9	-	-	chr22:37250000-37260000..chr22:37370000-37380000,chr22:37180000-37185000..chr22:37375000-37380000,chr22:36940000-36950000..chr22:37370000-37380000,chr22:37250000-37260000..chr22:37610000-37620000,chr22:37170000-37180000..chr22:37590000-37600000	CSF2RB_x000D_,CSF2RB,NCF4,PVALB_x000D_,CACNG2,CSF2RB,IFT27,NCF4,PVALB_x000D_,C1QTNF6,CSF2RB,IL2RB,KCTD17,MPST,RN7SKP214,SSTR3,TEX33,TMPRSS6,TST_x000D_,CSF2RB,IL2RB,KCTD17,MPST,NCF4,PVALB,RN7SKP214,TEX33,TMPRSS6,TST_x000D_	-	-	-	-
chr6	32915852	rs16871226	672	422	1094	0.000240918	CTCF,K27ac,K4me3	Enh-All	-	C	4	G	A	direct hit	IgG glycosylation	-	-	-	-	chr6:32840000-32850000..chr6:32950000-32960000	BRD2,HLA-DMA,HLA-DMB_x000D_	-	-	Distal	chr6:32915094-32916460___PHF1_33378772#chr6:33378772-33384230
chr6	44232920	rs2233434	112	52	164	6.92526e-05	SA1	Mix-All	DHS	C	4	G	A	direct hit	Rheumatoid arthritis	-	-	chr6:44230000-44240000..chr6:44300000-44310000	NoGene	chr6:44135000-44140000..chr6:44305000-44310000	AARS2,HSP90AB1,MIR4647,NFKBIE,SLC29A1,SLC35B2,TCTE1,TMEM151B_x000D_	-	-	-	-
chr7	28189411	rs1635852	54	20	74	0.000528271	K27ac	Enh-All	-	C	2b	C	T	direct hit	Systemic lupus erythematosus and Systemic sclerosis	-	-	-	-	-	-	-	-	Distal	chr7:28189290-28189755___RS849135_28196413#chr7:28196413-28196413
chr7	128573967	rs4728142	393	225	618	1.29676e-06	K27ac,K4me3	Enh-All	-	C	1f	A	G	direct hit	Ulcerative colitis	-	-	-	-	chr7:128545000-128550000..chr7:128730000-128735000	IRF5,RN7SL306P,TNPO3_x000D_	-	-	Distal	chr7:128573713-128574334___AHCYL2_128864854#chr7:128864854-129070052
chr1	2478511	rs2477678	196	116	312	0.000137531	SA1	Mix-All	DHS	C	4	A	T	rs10797432,rs734999	Ulcerative colitis; Ulcerative colitis	-	-	-	-	chr1:2130000-2135000..chr1:2515000-2520000,chr1:2345000-2350000..chr1:3340000-3345000	HES5,MORN1,PANK4,PEX10,PLCH2,RER1,SKI,TNFRSF14_x000D_,ACTRT2,FAM213B,HES5,MMEL1,PANK4,PLCH2,TNFRSF14,TTC34_x000D_	-	-	-	-
chr1	2479983	rs1974044	5104	4720	9824	6.05023e-08	CTCF,K27ac	Enh-All	DHS	C	4	G	A	rs10797432,rs734999	Ulcerative colitis; Ulcerative colitis	FOSB	2	-	-	chr1:2130000-2135000..chr1:2515000-2520000,chr1:2345000-2350000..chr1:3340000-3345000	HES5,MORN1,PANK4,PEX10,PLCH2,RER1,SKI,TNFRSF14_x000D_,ACTRT2,FAM213B,HES5,MMEL1,PANK4,PLCH2,TNFRSF14,TTC34_x000D_	-	-	-	-
chr1	2488608	rs1886730	4188	4136	8324	1.12133e-09	K27ac,K4me3	Pro-All	DHS	C	1b	C	T	rs10797432,rs734999	Ulcerative colitis; Ulcerative colitis	GATA2,KLF5,MAD3,NR4A2,STA5A	5	-	-	chr1:2480000-2485000..chr1:2515000-2520000,chr1:2130000-2135000..chr1:2515000-2520000,chr1:2345000-2350000..chr1:3340000-3345000	TNFRSF14_x000D_,HES5,MORN1,PANK4,PEX10,PLCH2,RER1,SKI,TNFRSF14_x000D_,ACTRT2,FAM213B,HES5,MMEL1,PANK4,PLCH2,TNFRSF14,TTC34_x000D_	-	-	-	-
chr1	2507938	rs10752745	623	1088	1711	7.32591e-28	K27ac	Enh-All	DHS	C	5	G	A	rs10797432,rs734999	Ulcerative colitis; Ulcerative colitis	AP2A,AP2C,CTCF_joined_5	3	-	-	chr1:2480000-2485000..chr1:2515000-2520000,chr1:2130000-2135000..chr1:2515000-2520000,chr1:2345000-2350000..chr1:3340000-3345000	TNFRSF14_x000D_,HES5,MORN1,PANK4,PEX10,PLCH2,RER1,SKI,TNFRSF14_x000D_,ACTRT2,FAM213B,HES5,MMEL1,PANK4,PLCH2,TNFRSF14,TTC34_x000D_	-	-	-	-
chr1	10270496	rs61784580	327	221	548	0.00013582	SA1	Mix-All	DHS	C	2a	A	G	rs10492972	Multiple sclerosis	BARX2,BATF,IRF3,NFE2,NFYA,NFYB	6	-	-	chr1:9930000-9935000..chr1:10480000-10485000	KIF1B,LZIC,MIR1273D,MIR5697,NMNAT1,RBP7,RN7SKP269,RN7SL721P,RN7SL731P,RNU6-37P,RNU6-828P,UBE4B_x000D_	-	-	-	-
chr1	10458378	rs6674843	439	638	1077	2.31995e-08	K4me3	Pro-All	DHS	C	3a	T	A	rs10492972	Multiple sclerosis	NANOG,NFE2,PO5F1	4	-	-	chr1:9930000-9935000..chr1:10480000-10485000	KIF1B,LZIC,MIR1273D,MIR5697,NMNAT1,RBP7,RN7SKP269,RN7SL721P,RN7SL731P,RNU6-37P,RNU6-828P,UBE4B_x000D_	-	-	-	-
chr1	25291010	rs6672420	108	224	332	1.28016e-08	K4me1	Mix-All	-	C	4	T	A	rs10751776,rs10903122	IgG glycosylation; Celiac disease	-	-	-	-	chr1:25285000-25290000..chr1:25355000-25360000,chr1:25170000-25175000..chr1:25365000-25370000,chr1:25170000-25175000..chr1:25425000-25430000,chr1:25170000-25175000..chr1:25530000-25535000	MIR4425_x000D_,MIR4425,RUNX3_x000D_	-	-	Probe	RUNX3_25291501#chr1:25226001-25291501
chr1	44249485	rs917294	270	370	640	0.000489385	K27ac	Enh-All	DHS	C	1f	G	A	rs3011225	Amyotrophic lateral sclerosis (age of onset)	-	-	-	-	chr1:43990000-43995000..chr1:44400000-44405000,chr1:43995000-44000000..chr1:44505000-44510000	KDM4A,RNU6-1058P,ST3GAL3_x000D_,ARTN,ATP6V0B,B4GALT2,CCDC24,DPH2,IPO13,KDM4A,RNU6-1058P,SLC6A9,ST3GAL3_x000D_	-	-	Distal	chr1:44248499-44249515___ARTN_44398991#chr1:44398991-44402912,PTPRF_43996546#chr1:43996546-44089343
chr1	117100957	rs1335532	1604	1212	2816	3.07135e-12	K27ac	Enh-All	-	C	3a	G	A	rs2300747	Multiple sclerosis	-	-	chr1:117100000-117105000..chr1:118205000-118210000	NoGene	-	-	-	-	-	-
chr1	152161354	rs1390490	502	721	1223	0.000223239	CTCF,K4me3	Mix-All	DHS	C	4	C	T	rs3126085	Atopic dermatitis	-	-	chr1:152160000-152165000..chr1:152430000-152435000	NoGene	chr1:152030000-152040000..chr1:152410000-152420000	CRNN,FLG,FLG2,HRNR,RPTN,TCHH,TCHHL1_x000D_	-	-	Distal	chr1:152160948-152161440___S100A11_152009511#chr1:152004981-152009511
chr1	170043904	rs522444	144	235	379	7.26895e-05	SA1	Mix-All	DHS	C	4	C	G	rs1541160	Amyotrophic lateral sclerosis	BARX2,CEBPB_joined,GMEB2,PBX2,REST_joined_0	13	-	-	chr1:169880000-169890000..chr1:170500000-170510000	KIFAP3,METTL11B,MIR3119-2,RN7SL269P_x000D_	-	-	-	-
chr1	183602308	rs12032504	195	119	314	0.000182783	K4me3	Pro-All	-	C	5	T	G	rs10911390	Systemic lupus erythematosus	NDF2,Z280D	2	-	-	chr1:183440000-183450000..chr1:183780000-183790000,chr1:183440000-183450000..chr1:183870000-183880000,chr1:182850000-182860000..chr1:186290000-186300000	APOBEC4,ARPC5,NCF2_x000D_,APOBEC4,ARPC5,C1orf21,COLGALT2,EDEM3,FAM129A,HMCN1,IVNS1ABP,LAMC1,LAMC2,NCF2,NMNAT2,PRG4,RGL1,RN7SL654P,RNA5SP71,RNA5SP72,RNF2,RNU6-1240P,RNU6-41P,RNU7-13P,RNU7-183P,SHCBP1L,SMG7,SWT1,TRMT1L,TSEN15_x000D_	-	-	Distal	chr1:183602188-183603147___APOBEC4_183622448#chr1:183615410-183622448,RGL1_183774214#chr1:183774214-183897685
chr1	183604258	rs11811536	280	195	475	0.000603861	K27ac	Pro-All	-	C	2b	A	C	rs10911390	Systemic lupus erythematosus	RUNX3,STA5B	2	-	-	chr1:183440000-183450000..chr1:183780000-183790000,chr1:183440000-183450000..chr1:183870000-183880000,chr1:182850000-182860000..chr1:186290000-186300000	APOBEC4,ARPC5,NCF2_x000D_,APOBEC4,ARPC5,C1orf21,COLGALT2,EDEM3,FAM129A,HMCN1,IVNS1ABP,LAMC1,LAMC2,NCF2,NMNAT2,PRG4,RGL1,RN7SL654P,RNA5SP71,RNA5SP72,RNF2,RNU6-1240P,RNU6-41P,RNU7-13P,RNU7-183P,SHCBP1L,SMG7,SWT1,TRMT1L,TSEN15_x000D_	-	-	Distal	chr1:183603159-183604510___APOBEC4_183622448#chr1:183615410-183622448
chr1	192524985	rs4658054	216	608	824	1.34543e-12	K27ac,K4me3	Enh-All	-	C	6	T	G	rs1323292,rs2816316	Multiple sclerosis; Celiac disease	-	-	chr1:192485000-192490000..chr1:192520000-192525000,chr1:192520000-192525000..chr1:192575000-192580000	NoGene	chr1:192445000-192450000..chr1:192575000-192580000,chr1:192485000-192490000..chr1:192575000-192580000,chr1:192520000-192525000..chr1:192575000-192580000,chr1:192440000-192450000..chr1:192780000-192790000,chr1:192440000-192450000..chr1:192980000-192990000	RGS1_x000D_,RGS1,RGS13_x000D_,RGS1,RGS13,RGS2,RN7SKP126_x000D_	-	-	-	-
chr10	81965436	rs28365998	184	348	532	1.73497e-07	K27ac,SA1	Pro-All	DHS	C	2b	A	C	rs728616	Chronic obstructive pulmonary disease-related biomarkers	-	-	-	-	chr10:81900000-81905000..chr10:81975000-81980000,chr10:81000000-81010000..chr10:82230000-82240000	ANXA11_x000D_,AL133481.1,AL359195.1,ANXA11,DYDC1,DYDC2,EIF5AL1,FAM213A,MAT1A,NUTM2B,NUTM2E,PLAC9,PPIF,SFTPA1,SFTPA2,SFTPD,TMEM254,ZCCHC24_x000D_	-	-	-	-
chr11	64053157	rs887314	447	296	743	4.55595e-07	K4me3	Pro-All	DHS	C	4	G	T	rs694739,rs694739	Alopecia areata; Crohn's disease	ATF2,ATF6A,ATOH1,BCL6,CTCF_joined_5,ELK4,EPAS1,GATA4,GATD1,GMEB1,GMEB2,HHEX,HINFP,HXA5,HXA6,IRF4,KAT5,KDM5A,KDM5B,MAD3,MAZ,MYBB,MZF1,NFYC,NR4A1,OVOL2,PBX2,SOX9,SP4,THAP1,UBIP1	34	-	-	chr11:63970000-63975000..chr11:64065000-64070000	BAD,DNAJC4,FKBP2,GPR137,NUDT22,PLCB3,PPP1R14B,TRPT1,VEGFB_x000D_	-	-	-	-
chr11	96026842	rs476940	51	17	68	0.000352782	K4me3	Mix-All	DHS	C	4	T	C	rs483905	Ulcerative colitis	-	-	-	-	chr11:95745000-95750000..chr11:96120000-96125000,chr11:95570000-95580000..chr11:96120000-96130000,chr11:94890000-94895000..chr11:96155000-96160000	MIR1260B_x000D_,MAML2,MIR1260B_x000D_,CCDC82,CEP57,FAM76B,MAML2,MIR1260B,MTMR2,RNA5SP345,SESN3_x000D_	-	-	-	-
chr11	116604070	rs180353	50	138	188	2.53955e-06	K27ac,K4me1	Mix-All	DHS	C	4	C	T	rs180358	Multiple sclerosis (severity)	NR5A2	1	-	-	-	-	-	-	-	-
chr12	12760658	rs12811932	884	1268	2152	3.04636e-15	K27ac	Enh-All	-	C	4	C	T	rs12822507	Systemic lupus erythematosus	BATF	1	-	-	chr12:12530000-12535000..chr12:12855000-12860000,chr12:11720000-11730000..chr12:12860000-12870000,chr12:12160000-12170000..chr12:14920000-14930000	CREBL2,DUSP16,GPR19_x000D_,BCL2L14,CREBL2,DUSP16,ETV6,GPR19,LOH12CR1,LOH12CR2,LRP6,MANSC1,RNU6-1295P,RNU6-545P_x000D_,APOLD1,ATF7IP,BCL2L14,C12orf36,CDKN1B,CREBL2,DDX47,DUSP16,EMP1,GPR19,GPRC5A,GPRC5D,GRIN2B,GSG1,GUCY2C,HEBP1,KIAA1467,LOH12CR1,LOH12CR2,LRP6,MANSC1,MIR613,MIR614,PLBD1,RN7SKP134,RN7SKP162,RN7SL46P,RN7SL676P,RNA5SP353,RNU6-1295P,RNU6-491P,RNU6-545P,RNU6-590P_x000D_	-	-	-	-
chr12	56401085	rs10876864	100	173	273	7.97329e-05	K27ac	Pro-All	DHS	C	1f	A	G	rs11171739	Type 1 diabetes	-	-	-	-	chr12:56130000-56135000..chr12:56425000-56430000	CDK2,DGKA,DNAJC14,GDF11,MMP19,ORMDL2,PMEL,RAB5B,RNU1-69P,SARNP,SUOX,WIBG_x000D_	-	-	Distal	chr12:56400653-56401765___GDF11_56137063#chr12:56137063-56146665
chr12	56435412	rs705704	1602	1375	2977	2.95709e-06	CTCF,K4me3,SA1	Pro-All	DHS	C	1f	A	G	rs1701704,rs1701704,rs1701704,rs2292239,rs2292239,rs2456973	Alopecia areata; Type 1 diabetes; Type 1 diabetes autoantibodies; Type 1 diabetes; Type 1 diabetes autoantibodies; Vitiligo	-	-	-	-	-	-	-	-	-	-
chr12	56435504	rs705705	828	371	1199	1.87308e-13	CTCF,SA1	Pro-All	DHS	C	2a	C	G	rs1701704,rs1701704,rs1701704,rs2292239,rs2292239,rs2456973	Alopecia areata; Type 1 diabetes; Type 1 diabetes autoantibodies; Type 1 diabetes; Type 1 diabetes autoantibodies; Vitiligo	ARNT2,ATF2,ATF6A,BACH1,BARX2,BMAL1,CEBPD,DBP,DLX6,E2F7,EPAS1,FEV,FOXC1,FOXD2,FOXG1,FOXM1,FOXO4,FOXP1,FOXP2,GABPA,GATA2,GATA4,GATD1,GLI3,GMEB1,HHEX,HINFP,HNF1B,HXA4,HXA6,HXB6,HXB8,HXC6,HXD11,ID1,IRF4,IRX2,KAT5,KLF10,KLF15,KLF6,MAD3,MEF2C,MNT,MYBA,MZF1,NF2L3,NFAT5,NR4A1,PBX2,PO5F1,SOX9,TFCP2,TFDP1,VEZF1,Z280D,ZBTB2,ZN266,ZN281,ZN407,ZN711,ZNF84	166	-	-	-	-	-	-	-	-
chr14	22984586	rs3764159	319	422	741	0.000897496	K27ac	Enh-All	-	C	2b	C	A	rs1154155	Narcolepsy	FLI1,MSX2,STAT2	3	-	-	chr14:22855000-22860000..chr14:23035000-23040000,chr14:22770000-22780000..chr14:23030000-23040000,chr14:22940000-22950000..chr14:23120000-23130000,chr14:22850000-22855000..chr14:23110000-23115000,chr14:22860000-22870000..chr14:23310000-23320000	TRAC,TRAJ1,TRAJ10,TRAJ11,TRAJ12,TRAJ13,TRAJ14,TRAJ15,TRAJ16,TRAJ17,TRAJ18,TRAJ19,TRAJ2,TRAJ20,TRAJ21,TRAJ22,TRAJ23,TRAJ24,TRAJ25,TRAJ26,TRAJ27,TRAJ28,TRAJ29,TRAJ3,TRAJ30,TRAJ31,TRAJ32,TRAJ33,TRAJ34,TRAJ35,TRAJ36,TRAJ37,TRAJ38,TRAJ39,TRAJ4,TRAJ40,TRAJ41,TRAJ42,TRAJ43,TRAJ44,TRAJ45,TRAJ46,TRAJ47,TRAJ48,TRAJ49,TRAJ5,TRAJ50,TRAJ51,TRAJ52,TRAJ53,TRAJ54,TRAJ55,TRAJ56,TRAJ57,TRAJ58,TRAJ59,TRAJ6,TRAJ60,T…	-	-	-	-
chr14	69260563	rs12889006	2256	1948	4204	1.69796e-05	K27ac	Pro-All	-	C	2a	C	G	rs4902647	Multiple sclerosis	-	-	-	-	chr14:68710000-68720000..chr14:69280000-69290000,chr14:68400000-68405000..chr14:69285000-69290000	RNU6-921P,ZFP36L1_x000D_,RN7SL108P,RN7SL706P,RNU6-921P,ZFP36L1_x000D_	-	-	Probe	ZFP36L1_69262960#chr14:69254371-69262960
chr14	69260588	rs3825568	48	100	148	0.000462063	K4me1	Pro-All	-	C	4	T	C	rs4902647	Multiple sclerosis	NRF1	3	-	-	chr14:68710000-68720000..chr14:69280000-69290000,chr14:68400000-68405000..chr14:69285000-69290000	RNU6-921P,ZFP36L1_x000D_,RN7SL108P,RN7SL706P,RNU6-921P,ZFP36L1_x000D_	-	-	Probe	ZFP36L1_69262960#chr14:69254371-69262960
chr14	69261162	rs2236263	388	416	804	9.60619e-06	CTCF,K4me1	Pro-All	DHS	C	4	T	A	rs1465788	Type 1 diabetes	-	-	-	-	chr14:68710000-68720000..chr14:69280000-69290000,chr14:68400000-68405000..chr14:69285000-69290000	RNU6-921P,ZFP36L1_x000D_,RN7SL108P,RN7SL706P,RNU6-921P,ZFP36L1_x000D_	-	-	Probe	ZFP36L1_69262960#chr14:69254371-69262960
chr16	10965597	rs6416647	415	569	984	8.52767e-06	K27ac	Enh-All	-	C	2b	C	T	rs4781011	Ulcerative colitis	BATF,SPI1,SUH	5	-	-	chr16:10605000-10610000..chr16:11010000-11015000,chr16:10390000-10400000..chr16:10970000-10980000	EMP2,NUBP1,TEKT5,TVP23A_x000D_,ATF7IP2,EMP2,NUBP1,RN7SL99P,RNU6-633P,TEKT5,TVP23A_x000D_	-	-	-	-
chr16	11189148	rs12917716	1262	729	1991	1.97298e-22	K27ac,K4me1	Enh-All	-	C	3a	C	G	rs12599402,rs12708716,rs12708716,rs2903692	Systemic lupus erythematosus; Type 1 diabetes; Type 1 diabetes autoantibodies; Type 1 diabetes	ALX4,ATF5,FOXF1,HES7,IRF3,MAD1,NFKB1,STAT2,YBOX3	9	-	-	chr16:11060000-11065000..chr16:11455000-11460000,chr16:11190000-11200000..chr16:11450000-11460000	MIR548H2,PRM1,PRM2,PRM3,RMI2,SOCS1,TNP2_x000D_	-	-	-	-
chr16	11347048	rs1111186	1100	1292	2392	0.000683058	K4me3	Enh-All	-	C	4	C	T	rs4780355	Crohn's disease and psoriasis	NANOG,SPI1	4	chr16:11270000-11275000..chr16:11345000-11350000	CLEC16A	chr16:11060000-11065000..chr16:11455000-11460000,chr16:11190000-11200000..chr16:11450000-11460000	MIR548H2,PRM1,PRM2,PRM3,RMI2,SOCS1,TNP2_x000D_	-	-	-	-
chr16	11404428	rs2216763	152	234	386	0.000658868	K4me1	Enh-All	-	C	3a	A	G	rs12928822	Celiac disease	-	-	-	-	chr16:11060000-11065000..chr16:11455000-11460000,chr16:11190000-11200000..chr16:11450000-11460000	MIR548H2,PRM1,PRM2,PRM3,RMI2,SOCS1,TNP2_x000D_	-	-	-	-
chr16	28875204	rs11864750	100	416	516	1.29129e-12	K27ac,K4me3	Pro-All	DHS	C	2a	T	A	rs8049439	Inflammatory bowel disease (early onset)	ATF2,ATOH1,BCL6,BMAL1,GATA4,HES1,HXA5,ID3,KLF5,MAD3,MAZ,NFAT5,NKX28,PO5F1,Z280D,ZN281,ZN711	18	-	-	-	-	-	-	-	-
chr16	68573945	rs1182968	182	106	288	8.29627e-05	K4me3	Pro-All	DHS	C	1f	T	C	rs1728785	Ulcerative colitis	-	-	-	-	chr16:68555000-68560000..chr16:69150000-69155000	CDH1,CDH3,RNA5SP429,RNU4-36P,RNU6-898P,TANGO6,ZFP90_x000D_	-	-	-	-
chr17	37558369	rs9901219	1972	2312	4284	9.63928e-10	K4me3,SA1	Pro-All	DHS	C	4	G	T	rs7208487	Primary biliary cirrhosis	-	-	-	-	-	-	-	-	-	-
chr17	38029120	rs12936231	204	325	529	4.65153e-06	SA1	Enh-All	-	C	1f	G	C	rs2290400,rs2305480,rs2872507,rs2872507,rs2872507,rs2872507,rs8067378,rs907092,rs9303277,rs9303277	Type 1 diabetes; Ulcerative colitis; Crohn's disease; Rheumatoid arthritis; Type 1 diabetes autoantibodies; Ulcerative colitis; Ulcerative colitis; Primary biliary cirrhosis; Primary biliary cirrhosis; Systemic lupus erythematosus and Systemic sclerosis	-	-	chr17:38025000-38030000..chr17:38130000-38135000	GSDMA	-	-	-	-	Distal	chr17:38028177-38029335___ERBB2_37844336#chr17:37844336-37884915,GSDMB_38074903#chr17:38060847-38074903,IKZF3_37934478#chr17:37913967-37934478
chr17	38080865	rs4065275	179	43	222	2.4115e-11	CTCF,K27ac	Enh-All	-	C	4	G	A	rs2290400,rs2305480,rs2872507,rs2872507,rs2872507,rs2872507,rs8067378,rs9303277,rs9303277	Type 1 diabetes; Ulcerative colitis; Crohn's disease; Rheumatoid arthritis; Type 1 diabetes autoantibodies; Ulcerative colitis; Ulcerative colitis; Primary biliary cirrhosis; Systemic lupus erythematosus and Systemic sclerosis	-	-	-	-	chr17:38025000-38030000..chr17:38130000-38135000	GSDMB,LRRC3C,ORMDL3_x000D_	-	-	Distal	chr17:38080540-38081030___GSDMB_38074903#chr17:38060847-38074903,IKZF3_37934478#chr17:37913967-37934478
chr17	38080912	rs8076131	87	17	104	8.45435e-11	CTCF	Enh-All	-	C	1d	A	G	rs12946510,rs2290400,rs2305480,rs2872507,rs2872507,rs2872507,rs2872507,rs8067378,rs907092,rs9303277,rs9303277	Inflammatory bowel disease; Type 1 diabetes; Ulcerative colitis; Crohn's disease; Rheumatoid arthritis; Type 1 diabetes autoantibodies; Ulcerative colitis; Ulcerative colitis; Primary biliary cirrhosis; Primary biliary cirrhosis; Systemic lupus erythematosus and Systemic sclerosis	-	-	-	-	chr17:38025000-38030000..chr17:38130000-38135000	GSDMB,LRRC3C,ORMDL3_x000D_	Probe	rs8076131_GM12878_C_gwas#chr17:38080912-38080912	Distal	chr17:38080540-38081030___GSDMB_38074903#chr17:38060847-38074903,IKZF3_37934478#chr17:37913967-37934478
chr17	38082807	rs12603332	840	688	1528	0.000796933	K4me3	Pro-All	DHS	C	1f	C	T	rs2290400,rs8067378,rs9303277,rs9303277	Type 1 diabetes; Ulcerative colitis; Primary biliary cirrhosis; Systemic lupus erythematosus and Systemic sclerosis	CTCF_joined_3,CTCF_joined_4,NRF1,RUNX3	4	-	-	chr17:38025000-38030000..chr17:38130000-38135000	GSDMB,LRRC3C,ORMDL3_x000D_	-	-	Distal	chr17:38082605-38083750___GSDMB_38074903#chr17:38060847-38074903
chr17	45811549	rs41519545	661	2458	3119	1.23737e-118	K27ac,K4me3	Pro-All	DHS	C	5	T	G	rs11651000	IgG glycosylation	-	-	-	-	chr17:45770000-45780000..chr17:45880000-45890000	TBX21_x000D_	-	-	-	-
chr18	54752212	rs12457489	531	267	798	5.72628e-15	K27ac,K4me3	Mix-All	DHS	C	4	T	C	rs1557351	Multiple sclerosis (age of onset)	-	-	-	-	chr18:54740000-54750000..chr18:55500000-55510000,chr18:54415000-54420000..chr18:55110000-55115000,chr18:54540000-54550000..chr18:55110000-55120000,chr18:54710000-54720000..chr18:55110000-55120000,chr18:54410000-54420000..chr18:55220000-55230000,chr18:54535000-54540000..chr18:55225000-55230000	ATP8B1,BOD1L2,FECH,NARS,ONECUT2,RNU6-737P,RNU6-742P,ST8SIA3_x000D_,BOD1L2,RNU6-737P,ST8SIA3_x000D_,BOD1L2,ONECUT2,RNU6-737P,ST8SIA3_x000D_	-	-	-	-
chr18	54752528	rs1557352	112	33	145	4.6516e-10	K27ac	Mix-All	DHS	C	5	T	A	rs1557351	Multiple sclerosis (age of onset)	-	-	-	-	chr18:54740000-54750000..chr18:55500000-55510000,chr18:54415000-54420000..chr18:55110000-55115000,chr18:54540000-54550000..chr18:55110000-55120000,chr18:54710000-54720000..chr18:55110000-55120000,chr18:54410000-54420000..chr18:55220000-55230000,chr18:54535000-54540000..chr18:55225000-55230000	ATP8B1,BOD1L2,FECH,NARS,ONECUT2,RNU6-737P,RNU6-742P,ST8SIA3_x000D_,BOD1L2,RNU6-737P,ST8SIA3_x000D_,BOD1L2,ONECUT2,RNU6-737P,ST8SIA3_x000D_	-	-	-	-
chr2	68596501	rs17035374	61	22	83	0.000440364	K4me1	Enh-All	-	C	4	A	G	rs17035378	Celiac disease	CTCF_joined_5,NDF2	3	chr2:68590000-68600000..chr2:68660000-68670000	NoGene	chr2:68435000-68440000..chr2:68670000-68675000	CNRIP1,PLEK_x000D_	-	-	Probe	PLEK_68592321#chr2:68592321-68624585
chr2	68645870	rs12468278	72	125	197	0.00098221	K27ac	Enh-All	-	C	5	G	A	rs17035378	Celiac disease	-	-	-	-	chr2:68435000-68440000..chr2:68670000-68675000	CNRIP1,PLEK_x000D_	-	-	-	-
chr2	113541819	rs3783525	512	92	604	6.03945e-09	K27ac,K4me3	Mix-All	-	C	5	A	T	rs6542095	Endometriosis	-	-	-	-	chr2:113510000-113515000..chr2:113640000-113645000,chr2:113505000-113510000..chr2:113705000-113710000,chr2:113370000-113380000..chr2:113710000-113720000	IL1A,IL1B_x000D_,IL1A,IL1B,IL37_x000D_,CKAP2L,IL1A,IL1B,IL37,NT5DC4,SLC20A1_x000D_	-	-	-	-
chr2	135046984	rs4954125	140	388	528	2.67726e-26	K27ac	Enh-All	-	C	5	G	T	rs4953911	Multiple sclerosis (severity)	-	-	-	-	chr2:134640000-134650000..chr2:135160000-135170000,chr2:134875000-134880000..chr2:135170000-135175000,chr2:134870000-134880000..chr2:135650000-135660000	MIR3679,RNA5SP104_x000D_,MIR3679,MIR5590,RNA5SP104,TMEM163_x000D_	-	-	Probe	MGAT5_135011829#chr2:135011829-135212192
chr2	135052633	rs10202994	247	352	599	0.000131557	K27ac	Enh-All	-	C	5	G	A	rs4953911	Multiple sclerosis (severity)	-	-	-	-	chr2:134640000-134650000..chr2:135160000-135170000,chr2:134875000-134880000..chr2:135170000-135175000,chr2:134870000-134880000..chr2:135650000-135660000	MIR3679,RNA5SP104_x000D_,MIR3679,MIR5590,RNA5SP104,TMEM163_x000D_	-	-	Distal,Probe	chr2:135051821-135052974___MIR3679_134884695#chr2:134884695-134884763,MGAT5_135011829#chr2:135011829-135212192
chr2	219149163	rs11692780	463	327	790	1.19568e-05	K27ac	Enh-All	DHS	C	4	G	A	rs2382817	Inflammatory bowel disease	-	-	-	-	-	-	-	-	-	-
chr2	219151767	rs13005100	40	92	132	0.000138021	SA1	Enh-All	DHS	C	1f	T	C	rs2382817	Inflammatory bowel disease	SOX3,ZBT17	2	-	-	-	-	-	-	-	-
chr2	231122057	rs13023767	291	659	950	3.21173e-17	K27ac,K4me1,K4me3	Enh-All	-	C	6	G	T	rs6716753,rs7423615	Crohn's disease; Crohn's disease	-	-	-	-	chr2:231070000-231075000..chr2:231475000-231480000,chr2:230870000-230875000..chr2:231475000-231480000,chr2:230870000-230880000..chr2:231670000-231680000	RN7SL834P,RNU6-451P,SP100,SP140L_x000D_,RN7SL834P,RNU6-451P,RNY4P19,SLC16A14,SP100,SP110,SP140,SP140L_x000D_,RN7SL834P,RNU6-268P,RNU6-451P,RNY4P19,SLC16A14,SP100,SP110,SP140,SP140L_x000D_	-	-	-	-
chr2	234176609	rs3792112	175	70	245	2.40763e-10	K27ac	Enh-All	DHS	C	3a	T	C	rs10210302,rs12994997,rs2241880,rs3792109,rs3828309	Crohn's disease; Crohn's disease; Crohn's disease; Crohn's disease; Crohn's disease	-	-	-	-	chr2:232470000-232480000..chr2:241500000-241510000	AC016757.3,AC079612.1,AC093802.1,AC106876.2,ACKR3,AGAP1,ALPI,ALPP,ALPPL2,ARL4C,ASB1,ASB18,ATG16L1,C2orf82,CHRND,CHRNG,COL6A3,COPS7B,COPS8,DGKD,DIS3L2,ECEL1,EFHD1,EIF4E2,ESPNL,FAM132B,GBX2,GIGYF2,GPC1,HDAC4,HES6,HJURP,ILKAP,INPP5D,IQCA1,KCNJ13,KLHL30,LRRFIP1,MIR1471,MIR149,MIR2467,MIR4269,MIR4440,MIR4441,MIR4786,MIR5001,MIR562,MLPH,MROH2A,MYEOV2,NDUFA10,NEU2,NGEF,NPPC,OR6B2,OR6B3,OTOS,PDE6D,PER2,P…	-	-	Probe,Distal	ATG16L1_234160216#chr2:234160216-234204320,chr2:234176084-234176877___ATG16L1_234160216#chr2:234160216-234204320
chr20	48955595	rs6063502	329	204	533	6.95415e-07	K27ac	Enh-All	DHS	C	4	G	A	rs913678	Inflammatory bowel disease	-	-	-	-	chr20:48800000-48805000..chr20:49075000-49080000,chr20:48795000-48800000..chr20:49190000-49195000,chr20:48590000-48600000..chr20:49070000-49080000	CEBPB,RN7SL636P_x000D_,CEBPB,RN7SL636P,RN7SL672P_x000D_,CEBPB,RN7SL636P,TMEM189,TMEM189-UBE2V1,UBE2V1_x000D_	-	-	-	-
chr20	62330484	rs1295810	168	89	257	7.90628e-06	K27ac	Enh-All	DHS	C	4	A	G	rs2297441	Ulcerative colitis	-	-	-	-	-	-	-	-	Probe,Distal	ARFRP1_62339365#chr20:62329994-62339365,chr20:62330174-62331316___ARFRP1_62339365#chr20:62329994-62339365,MIR941-1_62550801#chr20:62550801-62551124
chr21	34806091	rs17882822	89	218	307	1.62825e-08	K27ac,K4me1	Enh-All	-	C	5	G	A	rs2834215	Crohn's disease	ALX4,FOXK1,HES7,HSF4,ISL2,LHX3,LMX1B,MAD1,MEIS2,RUNX3,ZFAT	14	-	-	chr21:34570000-34575000..chr21:34745000-34750000,chr21:34570000-34575000..chr21:34815000-34820000,chr21:34200000-34210000..chr21:34810000-34820000,chr21:34300000-34310000..chr21:34810000-34820000	IFNAR1,IFNAR2,IL10RB_x000D_,C21orf54,IFNAR1,IFNAR2,IL10RB,OLIG1,OLIG2_x000D_	-	-	Probe	IFNGR2_34775201#chr21:34775201-34809828
chr21	43845092	rs883868	1196	940	2136	1.44697e-06	K4me1	Enh-All	DHS	C	4	C	T	rs3788013	Type 1 diabetes autoantibodies	-	-	-	-	chr21:43730000-43740000..chr21:43860000-43870000,chr21:43570000-43575000..chr21:43865000-43870000,chr21:43725000-43730000..chr21:43955000-43960000,chr21:43565000-43570000..chr21:43955000-43960000	RNU6-1149P,TFF1,TFF2,TMPRSS3_x000D_,ABCG1,RNA5SP492,RNU6-1149P,TFF1,TFF2,TFF3,TMPRSS3_x000D_,RNU6-1149P,RSPH1,TFF1,TFF2,TFF3,TMPRSS3,UBASH3A_x000D_,ABCG1,RNA5SP492,RNU6-1149P,RSPH1,TFF1,TFF2,TFF3,TMPRSS3,UBASH3A_x000D_	-	-	Distal	chr21:43844957-43845668___ABCG1_43619798#chr21:43619798-43717354,TMPRSS3_43816955#chr21:43791995-43816955
chr22	21982892	rs2298428	142	290	432	1.96574e-11	K4me3	Mix-All	-	C	4	T	C	rs181359,rs2266959,rs5754217	Crohn's disease; Inflammatory bowel disease; Systemic lupus erythematosus	-	-	-	-	-	-	-	-	-	-
chr22	21983260	rs2298429	173	257	430	0.000344413	K27ac	Mix-All	-	C	1f	G	A	rs181359,rs2266959,rs2298428,rs2298428,rs5754217	Crohn's disease; Inflammatory bowel disease; Celiac disease; Celiac disease and Rheumatoid arthritis; Systemic lupus erythematosus	-	-	-	-	-	-	-	-	-	-
chr22	37309916	rs2075725	486	185	671	6.42585e-11	K27ac,K4me3	Mix-All	-	C	5	A	G	rs2075726	Ankylosing spondylitis	GATD1,GMEB2,HHEX,HNF1B,LHX4,NFIC,NR4A1,PLAG1,SP4,TFCP2,THAP1,ZBT39,ZNF84	42	-	-	chr22:37250000-37260000..chr22:37370000-37380000,chr22:37180000-37185000..chr22:37375000-37380000,chr22:36940000-36950000..chr22:37370000-37380000,chr22:37250000-37260000..chr22:37610000-37620000,chr22:37170000-37180000..chr22:37590000-37600000	CSF2RB_x000D_,CSF2RB,NCF4,PVALB_x000D_,CACNG2,CSF2RB,IFT27,NCF4,PVALB_x000D_,C1QTNF6,CSF2RB,IL2RB,KCTD17,MPST,RN7SKP214,SSTR3,TEX33,TMPRSS6,TST_x000D_,CSF2RB,IL2RB,KCTD17,MPST,NCF4,PVALB,RN7SKP214,TEX33,TMPRSS6,TST_x000D_	-	-	-	-
chr22	37589869	rs229536	66	20	86	2.12275e-05	K4me1	Enh-All	DHS	C	4	G	A	rs229527,rs229527,rs229541	Graves' disease; Vitiligo; Type 1 diabetes	BATF,CEBPE,EOMES,FOXF1,FOXK1,FOXO3,HES7,HSF4,HXA2,ISL2,LMX1B,MAD1,MEF2D,MSX1,NKX61,PO2F1,SOX3,YBOX3,ZBT17	20	-	-	chr22:37250000-37260000..chr22:37610000-37620000,chr22:37170000-37180000..chr22:37590000-37600000	C1QTNF6,CSF2RB,IL2RB,KCTD17,MPST,RN7SKP214,SSTR3,TEX33,TMPRSS6,TST_x000D_,CSF2RB,IL2RB,KCTD17,MPST,NCF4,PVALB,RN7SKP214,TEX33,TMPRSS6,TST_x000D_	-	-	-	-
chr22	39843409	rs5757678	188	109	297	0.000133726	K4me1	Enh-All	DHS	C	1b	T	C	rs4821897,rs909674	IgG glycosylation; IgG glycosylation	-	-	-	-	chr22:39565000-39570000..chr22:39915000-39920000	MGAT3,MIEF1,PDGFB,RPL3,SNORD43,SNORD83A,SNORD83B,SYNGR1,TAB1_x000D_	-	-	-	-
chr22	39844574	rs8136980	691	878	1569	1.99419e-05	K27ac	Enh-All	DHS	C	4	A	G	rs4821897,rs909674	IgG glycosylation; IgG glycosylation	-	-	-	-	chr22:39565000-39570000..chr22:39915000-39920000	MGAT3,MIEF1,PDGFB,RPL3,SNORD43,SNORD83A,SNORD83B,SYNGR1,TAB1_x000D_	-	-	-	-
chr22	41418297	rs9611460	700	561	1261	0.000729831	K4me3	Mix-All	DHS	C	4	C	T	rs4820425	Crohn's disease	GMEB2,KLF3,KLF5,NKX28,SP4,Z280D	6	-	-	-	-	-	-	-	-
chr22	50971047	rs361725	5168	4372	9540	8.97094e-15	K27ac	Pro-All	-	C	3a	C	T	rs140522	Multiple sclerosis	ATF2,CEBPD,E2F3,E2F7,GATA2,GATD1,KLF6,LHX4,MEF2C,MNT,NFYC,SOX9,SP4,TFDP1	15	chr22:23270000-23280000..chr22:50970000-50980000	NoGene	-	-	-	-	-	-
chr3	49712297	rs11130213	44	12	56	0.000424339	K4me1	Mix-All	DHS	C	4	T	C	rs3197999,rs3197999,rs3197999,rs3197999,rs9822268,rs9858542,rs9858542	Crohn's disease; Inflammatory bowel disease; Primary sclerosing cholangitis; Ulcerative colitis; Ulcerative colitis; Crohn's disease; Ulcerative colitis	BATF	1	chr3:49575000-49580000..chr3:49710000-49715000	NoGene	-	-	-	-	-	-
chr3	69253455	rs6776027	69	31	100	0.000931181	K27ac	Mix-All	-	C	2b	C	T	rs6806528	Celiac disease	-	-	-	-	chr3:69170000-69180000..chr3:69720000-69730000	FRMD4B_x000D_	-	-	Probe	FRMD4B_69435455#chr3:69217933-69435455
chr3	113464859	rs1048892	8352	8992	17344	1.33094e-05	K4me3	Pro-All	DHS	C	4	G	A	rs11711311	IgG glycosylation	-	-	chr3:113460000-113465000..chr3:113545000-113550000,chr3:113210000-113220000..chr3:113460000-113470000	GRAMD1C,SPICE1	chr3:113455000-113460000..chr3:113630000-113635000,chr3:113460000-113465000..chr3:113545000-113550000,chr3:113450000-113460000..chr3:113770000-113780000,chr3:113450000-113460000..chr3:113870000-113880000	ATP6V1A_x000D_,ATP6V1A,GRAMD1C,ZDHHC23_x000D_,ATP6V1A,GRAMD1C,KIAA1407,QTRTD1,ZDHHC23_x000D_	-	-	Probe	NAA50_113465120#chr3:113435306-113465120
chr3	113467777	rs13077644	621	424	1045	0.000108482	K27ac,K4me3	Mix-All	-	C	2c	A	G	rs11711311	IgG glycosylation	AP2A,BC11A,CASZ1,CR3L2,CR3L4,CUX1,DLX4,FOXF1,FOXK1,GATA4,GLI1,HES7,HSF2,HXA7,HXA9,HXB8,LHX3,MAD1,MEIS2,NFKB1,NKX25,NKX61,NR1H2,NR1H3,NSD2,PBX2,RELB,RORA,SPI1,SRBP1,STAT2,TFDP1,TFDP2,TGIF1,YBOX3,ZBT17,ZN407,ZNF83	56	chr3:113210000-113220000..chr3:113460000-113470000	SPICE1	chr3:113455000-113460000..chr3:113630000-113635000,chr3:113460000-113465000..chr3:113545000-113550000,chr3:113450000-113460000..chr3:113770000-113780000,chr3:113450000-113460000..chr3:113870000-113880000	ATP6V1A_x000D_,ATP6V1A,GRAMD1C,ZDHHC23_x000D_,ATP6V1A,GRAMD1C,KIAA1407,QTRTD1,ZDHHC23_x000D_	-	-	-	-
chr3	119120577	rs10511390	401	246	647	1.53029e-08	K27ac	Enh-All	DHS	C	4	C	G	rs11712165	Celiac disease	FOXA2	1	-	-	chr3:118860000-118870000..chr3:119400000-119410000,chr3:118600000-118605000..chr3:119395000-119400000	ADPRH,ARHGAP31,B4GALT4,CD80,COX17,PLA1A,POGLUT1,POPDC2,RNU6-1127P,TIMMDC1,TMEM39A,UPK1B_x000D_,ADPRH,ARHGAP31,B4GALT4,C3orf30,CD80,IGSF11,PLA1A,POGLUT1,POPDC2,RNU6-1127P,TIMMDC1,TMEM39A,UPK1B_x000D_	-	-	Probe	ARHGAP31_119013219#chr3:119013219-119138323
chr3	119278693	rs41271393	3008	2556	5564	7.87655e-07	K4me1,K4me3,SA1	Pro-All	-	C	4	T	C	rs59374417	Vitiligo	CEBPB_joined	3	chr3:119275000-119280000..chr3:119395000-119400000	COX17	chr3:118860000-118870000..chr3:119400000-119410000,chr3:118600000-118605000..chr3:119395000-119400000	ADPRH,ARHGAP31,B4GALT4,CD80,COX17,PLA1A,POGLUT1,POPDC2,RNU6-1127P,TIMMDC1,TMEM39A,UPK1B_x000D_,ADPRH,ARHGAP31,B4GALT4,C3orf30,CD80,IGSF11,PLA1A,POGLUT1,POPDC2,RNU6-1127P,TIMMDC1,TMEM39A,UPK1B_x000D_	-	-	-	-
chr3	119278915	rs68180496	2948	2236	5184	1.70905e-21	K4me3	Pro-All	-	C	5	T	G	rs59374417	Vitiligo	REST_joined_0	4	chr3:119275000-119280000..chr3:119395000-119400000	COX17	chr3:118860000-118870000..chr3:119400000-119410000,chr3:118600000-118605000..chr3:119395000-119400000	ADPRH,ARHGAP31,B4GALT4,CD80,COX17,PLA1A,POGLUT1,POPDC2,RNU6-1127P,TIMMDC1,TMEM39A,UPK1B_x000D_,ADPRH,ARHGAP31,B4GALT4,C3orf30,CD80,IGSF11,PLA1A,POGLUT1,POPDC2,RNU6-1127P,TIMMDC1,TMEM39A,UPK1B_x000D_	-	-	-	-
chr3	119279148	rs34394661	1644	1356	3000	1.95511e-06	K4me3	Pro-All	-	C	4	A	G	rs59374417	Vitiligo	-	-	chr3:119275000-119280000..chr3:119395000-119400000	COX17	chr3:118860000-118870000..chr3:119400000-119410000,chr3:118600000-118605000..chr3:119395000-119400000	ADPRH,ARHGAP31,B4GALT4,CD80,COX17,PLA1A,POGLUT1,POPDC2,RNU6-1127P,TIMMDC1,TMEM39A,UPK1B_x000D_,ADPRH,ARHGAP31,B4GALT4,C3orf30,CD80,IGSF11,PLA1A,POGLUT1,POPDC2,RNU6-1127P,TIMMDC1,TMEM39A,UPK1B_x000D_	-	-	-	-
chr3	119279235	rs1852212	864	704	1568	0.000452639	K4me3	Pro-All	-	C	5	T	C	rs59374417	Vitiligo	-	-	chr3:119275000-119280000..chr3:119395000-119400000	COX17	chr3:118860000-118870000..chr3:119400000-119410000,chr3:118600000-118605000..chr3:119395000-119400000	ADPRH,ARHGAP31,B4GALT4,CD80,COX17,PLA1A,POGLUT1,POPDC2,RNU6-1127P,TIMMDC1,TMEM39A,UPK1B_x000D_,ADPRH,ARHGAP31,B4GALT4,C3orf30,CD80,IGSF11,PLA1A,POGLUT1,POPDC2,RNU6-1127P,TIMMDC1,TMEM39A,UPK1B_x000D_	-	-	-	-
chr3	119279281	rs3915166	1348	1144	2492	0.000372808	K4me3	Pro-All	-	C	5	G	A	rs59374417	Vitiligo	KDM5A	4	chr3:119275000-119280000..chr3:119395000-119400000	COX17	chr3:118860000-118870000..chr3:119400000-119410000,chr3:118600000-118605000..chr3:119395000-119400000	ADPRH,ARHGAP31,B4GALT4,CD80,COX17,PLA1A,POGLUT1,POPDC2,RNU6-1127P,TIMMDC1,TMEM39A,UPK1B_x000D_,ADPRH,ARHGAP31,B4GALT4,C3orf30,CD80,IGSF11,PLA1A,POGLUT1,POPDC2,RNU6-1127P,TIMMDC1,TMEM39A,UPK1B_x000D_	-	-	-	-
chr3	119279351	rs3915165	2324	1860	4184	1.67923e-11	K4me3	Pro-All	-	C	2b	T	G	rs59374417	Vitiligo	-	-	chr3:119275000-119280000..chr3:119395000-119400000	COX17	chr3:118860000-118870000..chr3:119400000-119410000,chr3:118600000-118605000..chr3:119395000-119400000	ADPRH,ARHGAP31,B4GALT4,CD80,COX17,PLA1A,POGLUT1,POPDC2,RNU6-1127P,TIMMDC1,TMEM39A,UPK1B_x000D_,ADPRH,ARHGAP31,B4GALT4,C3orf30,CD80,IGSF11,PLA1A,POGLUT1,POPDC2,RNU6-1127P,TIMMDC1,TMEM39A,UPK1B_x000D_	-	-	-	-
chr3	186718745	rs13322676	240	344	584	0.000168786	K4me3	Enh-All	DHS	C	4	C	A	rs11710456	IgG glycosylation	SPI1,STA5B,SUH	7	-	-	chr3:186565000-186570000..chr3:186875000-186880000	ST6GAL1_x000D_	-	-	-	-
chr5	102595837	rs28157	166	81	247	6.89549e-07	K27ac	Mix-All	-	C	4	T	G	rs26232	Rheumatoid arthritis	EHF,FLI1,FOXC1,NFE2,NKX61	10	-	-	chr5:102560000-102565000..chr5:102810000-102815000	C5orf30_x000D_	-	-	Distal	chr5:102595282-102596513___PAM_102201526#chr5:102201526-102366808
chr5	102595892	rs28158	165	101	266	0.00056942	K27ac	Mix-All	-	C	2b	G	C	rs26232	Rheumatoid arthritis	CR3L1	2	-	-	chr5:102560000-102565000..chr5:102810000-102815000	C5orf30_x000D_	-	-	Distal	chr5:102595282-102596513___PAM_102201526#chr5:102201526-102366808
chr5	131799961	rs2706336	529	741	1270	3.64e-08	K27ac	Enh-All	-	C	4	C	T	rs12521868,rs2188962,rs2188962	Crohn's disease; Crohn's disease; Inflammatory bowel disease	-	-	-	-	chr5:131710000-131720000..chr5:131830000-131840000,chr5:131400000-131410000..chr5:131830000-131840000,chr5:131720000-131725000..chr5:132150000-132155000	C5orf56,IRF1_x000D_,C5orf56,IRF1,MIR3936,P4HA2,PDLIM4,SLC22A4,SLC22A5_x000D_,C5orf56,CCNI2,IL13,IL4,IL5,IRF1,KIF3A,RAD50,SEPT8_x000D_	-	-	Probe	C5ORF56_131746464#chr5:131746464-131811736
chr5	150226586	rs10058943	29	78	107	2.45648e-05	K4me3	Mix-All	DHS	C	2b	G	A	rs1000113,rs11741861,rs11747270,rs13361189,rs7714584	Crohn's disease; Inflammatory bowel disease; Crohn's disease; Crohn's disease; Crohn's disease	GATA2,NFE2	4	chr5:149835000-149840000..chr5:150225000-150230000,chr5:149940000-149945000..chr5:150225000-150230000	NoGene	chr5:150180000-150190000..chr5:150540000-150550000	ANXA6,GPX3,IRGM,TNIP1,ZNF300_x000D_	-	-	-	-
chr5	150226639	rs10051924	22	63	85	9.14153e-05	K4me3	Mix-All	DHS	C	4	C	T	rs1000113,rs11741861,rs11747270,rs13361189,rs7714584	Crohn's disease; Inflammatory bowel disease; Crohn's disease; Crohn's disease; Crohn's disease	-	-	chr5:149835000-149840000..chr5:150225000-150230000,chr5:149940000-149945000..chr5:150225000-150230000	NoGene	chr5:150180000-150190000..chr5:150540000-150550000	ANXA6,GPX3,IRGM,TNIP1,ZNF300_x000D_	-	-	-	-
chr6	27774824	rs200483	239	148	387	4.31208e-05	K4me3	Mix-All	-	C	1d	A	G	rs17693963	Schizophrenia	-	-	chr6:27120000-27130000..chr6:27770000-27780000	NoGene	chr6:27645000-27650000..chr6:27860000-27865000,chr6:27480000-27490000..chr6:27860000-27870000,chr6:27120000-27125000..chr6:27860000-27865000,chr6:26190000-26200000..chr6:27780000-27790000,chr6:26030000-26035000..chr6:27775000-27780000,chr6:26030000-26040000..chr6:27860000-27870000	HIST1H1B,HIST1H2AI,HIST1H2AJ,HIST1H2AK,HIST1H2AL,HIST1H2BL,HIST1H2BM,HIST1H2BN,HIST1H3H,HIST1H3I,HIST1H4J,HIST1H4K,HIST1H4L_x000D_,HIST1H1B,HIST1H2AI,HIST1H2AJ,HIST1H2AK,HIST1H2AL,HIST1H2BL,HIST1H2BM,HIST1H2BN,HIST1H3H,HIST1H3I,HIST1H4J,HIST1H4K,HIST1H4L,RNU6-471P,TRNAI6_x000D_,HIST1H1B,HIST1H2AI,HIST1H2AJ,HIST1H2AK,HIST1H2AL,HIST1H2BL,HIST1H2BM,HIST1H2BN,HIST1H3H,HIST1H3I,HIST1H4J,HIST1H4K,HIST1…	-	-	-	-
chr6	32556548	rs9270215	288	472	760	4.82277e-10	K4me3	Mix-All	-	C	7	T	G	rs9271100	Systemic lupus erythematosus	-	-	-	-	chr6:32380000-32390000..chr6:32670000-32680000,chr6:32400000-32405000..chr6:32660000-32665000,chr6:32380000-32385000..chr6:32755000-32760000,chr6:32380000-32390000..chr6:32830000-32840000	HLA-DQA1,HLA-DQB1,HLA-DRA,HLA-DRB1,HLA-DRB5,RNU1-61P_x000D_,HLA-DQA1,HLA-DQA2,HLA-DQB1,HLA-DQB2,HLA-DRA,HLA-DRB1,HLA-DRB5,MIR3135B,RNU1-61P_x000D_,HLA-DOB,HLA-DQA1,HLA-DQA2,HLA-DQB1,HLA-DQB2,HLA-DRA,HLA-DRB1,HLA-DRB5,MIR3135B,PSMB8,PSMB9,RNU1-61P,TAP1,TAP2_x000D_	-	-	-	-
chr6	32557267	rs9270281	1589	779	2368	3.27712e-19	K27ac,K4me3	Mix-All	-	C	2b	G	A	rs9271100	Systemic lupus erythematosus	-	-	-	-	chr6:32380000-32390000..chr6:32670000-32680000,chr6:32400000-32405000..chr6:32660000-32665000,chr6:32380000-32385000..chr6:32755000-32760000,chr6:32380000-32390000..chr6:32830000-32840000	HLA-DQA1,HLA-DQB1,HLA-DRA,HLA-DRB1,HLA-DRB5,RNU1-61P_x000D_,HLA-DQA1,HLA-DQA2,HLA-DQB1,HLA-DQB2,HLA-DRA,HLA-DRB1,HLA-DRB5,MIR3135B,RNU1-61P_x000D_,HLA-DOB,HLA-DQA1,HLA-DQA2,HLA-DQB1,HLA-DQB2,HLA-DRA,HLA-DRB1,HLA-DRB5,MIR3135B,PSMB8,PSMB9,RNU1-61P,TAP1,TAP2_x000D_	-	-	-	-
chr6	32576341	rs9271093	186	112	298	0.000137219	K27ac	Enh-All	-	C	3a	A	G	rs9271640	Multiple sclerosis (OCB status)	CASZ1,FOXK1,GLI1,GZF1,HES7,HXA2,IRF3,LHX4,NKX61,NR1D1,PRDM1,YBOX3,ZN407	414	-	-	chr6:32380000-32390000..chr6:32670000-32680000,chr6:32400000-32405000..chr6:32660000-32665000,chr6:32380000-32385000..chr6:32755000-32760000,chr6:32380000-32390000..chr6:32830000-32840000	HLA-DQA1,HLA-DQB1,HLA-DRA,HLA-DRB1,HLA-DRB5,RNU1-61P_x000D_,HLA-DQA1,HLA-DQA2,HLA-DQB1,HLA-DQB2,HLA-DRA,HLA-DRB1,HLA-DRB5,MIR3135B,RNU1-61P_x000D_,HLA-DOB,HLA-DQA1,HLA-DQA2,HLA-DQB1,HLA-DQB2,HLA-DRA,HLA-DRB1,HLA-DRB5,MIR3135B,PSMB8,PSMB9,RNU1-61P,TAP1,TAP2_x000D_	-	-	-	-
chr6	32591751	rs4959030	487	650	1137	1.20687e-05	K27ac	Enh-All	-	C	4	G	A	rs9271640	Multiple sclerosis (OCB status)	-	-	-	-	chr6:32380000-32390000..chr6:32670000-32680000,chr6:32400000-32405000..chr6:32660000-32665000,chr6:32380000-32385000..chr6:32755000-32760000,chr6:32380000-32390000..chr6:32830000-32840000	HLA-DQA1,HLA-DQB1,HLA-DRA,HLA-DRB1,HLA-DRB5,RNU1-61P_x000D_,HLA-DQA1,HLA-DQA2,HLA-DQB1,HLA-DQB2,HLA-DRA,HLA-DRB1,HLA-DRB5,MIR3135B,RNU1-61P_x000D_,HLA-DOB,HLA-DQA1,HLA-DQA2,HLA-DQB1,HLA-DQB2,HLA-DRA,HLA-DRB1,HLA-DRB5,MIR3135B,PSMB8,PSMB9,RNU1-61P,TAP1,TAP2_x000D_	-	-	-	-
chr6	32591752	rs4959030	304	461	765	1.69437e-07	K27ac	Enh-All	-	C	4	G	A	rs9271640	Multiple sclerosis (OCB status)	BBX,RUNX2,RUNX3	48	-	-	chr6:32380000-32390000..chr6:32670000-32680000,chr6:32400000-32405000..chr6:32660000-32665000,chr6:32380000-32385000..chr6:32755000-32760000,chr6:32380000-32390000..chr6:32830000-32840000	HLA-DQA1,HLA-DQB1,HLA-DRA,HLA-DRB1,HLA-DRB5,RNU1-61P_x000D_,HLA-DQA1,HLA-DQA2,HLA-DQB1,HLA-DQB2,HLA-DRA,HLA-DRB1,HLA-DRB5,MIR3135B,RNU1-61P_x000D_,HLA-DOB,HLA-DQA1,HLA-DQA2,HLA-DQB1,HLA-DQB2,HLA-DRA,HLA-DRB1,HLA-DRB5,MIR3135B,PSMB8,PSMB9,RNU1-61P,TAP1,TAP2_x000D_	-	-	-	-
chr6	32591921	rs4959108	92	166	258	3.51157e-05	K27ac	Enh-All	-	C	6	A	G	rs9271640	Multiple sclerosis (OCB status)	ALX4,BATF,COT2,HES7,HSF4,LHX3,NKX31	77	-	-	chr6:32380000-32390000..chr6:32670000-32680000,chr6:32400000-32405000..chr6:32660000-32665000,chr6:32380000-32385000..chr6:32755000-32760000,chr6:32380000-32390000..chr6:32830000-32840000	HLA-DQA1,HLA-DQB1,HLA-DRA,HLA-DRB1,HLA-DRB5,RNU1-61P_x000D_,HLA-DQA1,HLA-DQA2,HLA-DQB1,HLA-DQB2,HLA-DRA,HLA-DRB1,HLA-DRB5,MIR3135B,RNU1-61P_x000D_,HLA-DOB,HLA-DQA1,HLA-DQA2,HLA-DQB1,HLA-DQB2,HLA-DRA,HLA-DRB1,HLA-DRB5,MIR3135B,PSMB8,PSMB9,RNU1-61P,TAP1,TAP2_x000D_	-	-	-	-
chr6	32591976	rs9271629	87	223	310	1.36926e-13	K27ac	Enh-All	-	C	6	A	C	rs9271640	Multiple sclerosis (OCB status)	FOXO3,HES7,HXB13,MSX2,NFAC4	23	-	-	chr6:32380000-32390000..chr6:32670000-32680000,chr6:32400000-32405000..chr6:32660000-32665000,chr6:32380000-32385000..chr6:32755000-32760000,chr6:32380000-32390000..chr6:32830000-32840000	HLA-DQA1,HLA-DQB1,HLA-DRA,HLA-DRB1,HLA-DRB5,RNU1-61P_x000D_,HLA-DQA1,HLA-DQA2,HLA-DQB1,HLA-DQB2,HLA-DRA,HLA-DRB1,HLA-DRB5,MIR3135B,RNU1-61P_x000D_,HLA-DOB,HLA-DQA1,HLA-DQA2,HLA-DQB1,HLA-DQB2,HLA-DRA,HLA-DRB1,HLA-DRB5,MIR3135B,PSMB8,PSMB9,RNU1-61P,TAP1,TAP2_x000D_	-	-	-	-
chr6	32593167	rs4587163	130	298	428	6.77489e-15	K27ac	Enh-All	-	C	5	T	C	rs477515	Inflammatory bowel disease	-	-	-	-	chr6:32380000-32390000..chr6:32670000-32680000,chr6:32400000-32405000..chr6:32660000-32665000,chr6:32380000-32385000..chr6:32755000-32760000,chr6:32380000-32390000..chr6:32830000-32840000	HLA-DQA1,HLA-DQB1,HLA-DRA,HLA-DRB1,HLA-DRB5,RNU1-61P_x000D_,HLA-DQA1,HLA-DQA2,HLA-DQB1,HLA-DQB2,HLA-DRA,HLA-DRB1,HLA-DRB5,MIR3135B,RNU1-61P_x000D_,HLA-DOB,HLA-DQA1,HLA-DQA2,HLA-DQB1,HLA-DQB2,HLA-DRA,HLA-DRB1,HLA-DRB5,MIR3135B,PSMB8,PSMB9,RNU1-61P,TAP1,TAP2_x000D_	-	-	-	-
chr6	32593220	rs9271702	266	426	692	1.64235e-08	K27ac	Enh-All	-	C	7	G	T	rs9271640	Multiple sclerosis (OCB status)	CEBPD	12	-	-	chr6:32380000-32390000..chr6:32670000-32680000,chr6:32400000-32405000..chr6:32660000-32665000,chr6:32380000-32385000..chr6:32755000-32760000,chr6:32380000-32390000..chr6:32830000-32840000	HLA-DQA1,HLA-DQB1,HLA-DRA,HLA-DRB1,HLA-DRB5,RNU1-61P_x000D_,HLA-DQA1,HLA-DQA2,HLA-DQB1,HLA-DQB2,HLA-DRA,HLA-DRB1,HLA-DRB5,MIR3135B,RNU1-61P_x000D_,HLA-DOB,HLA-DQA1,HLA-DQA2,HLA-DQB1,HLA-DQB2,HLA-DRA,HLA-DRB1,HLA-DRB5,MIR3135B,PSMB8,PSMB9,RNU1-61P,TAP1,TAP2_x000D_	-	-	-	-
chr6	32604968	rs9272410	388	168	556	1.41105e-10	K27ac,K4me3	Pro-All	DHS	C	2b	G	A	rs9271640	Multiple sclerosis (OCB status)	-	-	-	-	chr6:32380000-32390000..chr6:32670000-32680000,chr6:32400000-32405000..chr6:32660000-32665000,chr6:32380000-32385000..chr6:32755000-32760000,chr6:32380000-32390000..chr6:32830000-32840000	HLA-DQA1,HLA-DQB1,HLA-DRA,HLA-DRB1,HLA-DRB5,RNU1-61P_x000D_,HLA-DQA1,HLA-DQA2,HLA-DQB1,HLA-DQB2,HLA-DRA,HLA-DRB1,HLA-DRB5,MIR3135B,RNU1-61P_x000D_,HLA-DOB,HLA-DQA1,HLA-DQA2,HLA-DQB1,HLA-DQB2,HLA-DRA,HLA-DRB1,HLA-DRB5,MIR3135B,PSMB8,PSMB9,RNU1-61P,TAP1,TAP2_x000D_	-	-	-	-
chr6	32605078	rs9272417	304	140	444	1.08662e-13	K27ac	Pro-All	DHS	C	4	G	A	rs660895,rs660895	IgA nephropathy; Rheumatoid arthritis	-	-	-	-	chr6:32380000-32390000..chr6:32670000-32680000,chr6:32400000-32405000..chr6:32660000-32665000,chr6:32380000-32385000..chr6:32755000-32760000,chr6:32380000-32390000..chr6:32830000-32840000	HLA-DQA1,HLA-DQB1,HLA-DRA,HLA-DRB1,HLA-DRB5,RNU1-61P_x000D_,HLA-DQA1,HLA-DQA2,HLA-DQB1,HLA-DQB2,HLA-DRA,HLA-DRB1,HLA-DRB5,MIR3135B,RNU1-61P_x000D_,HLA-DOB,HLA-DQA1,HLA-DQA2,HLA-DQB1,HLA-DQB2,HLA-DRA,HLA-DRB1,HLA-DRB5,MIR3135B,PSMB8,PSMB9,RNU1-61P,TAP1,TAP2_x000D_	-	-	-	-
chr6	32605101	rs9272420	772	292	1064	2.28711e-21	K27ac,K4me3	Pro-All	DHS	C	2b	G	A	rs477515	Inflammatory bowel disease	CEBPB_joined,RFX2	82	-	-	chr6:32380000-32390000..chr6:32670000-32680000,chr6:32400000-32405000..chr6:32660000-32665000,chr6:32380000-32385000..chr6:32755000-32760000,chr6:32380000-32390000..chr6:32830000-32840000	HLA-DQA1,HLA-DQB1,HLA-DRA,HLA-DRB1,HLA-DRB5,RNU1-61P_x000D_,HLA-DQA1,HLA-DQA2,HLA-DQB1,HLA-DQB2,HLA-DRA,HLA-DRB1,HLA-DRB5,MIR3135B,RNU1-61P_x000D_,HLA-DOB,HLA-DQA1,HLA-DQA2,HLA-DQB1,HLA-DQB2,HLA-DRA,HLA-DRB1,HLA-DRB5,MIR3135B,PSMB8,PSMB9,RNU1-61P,TAP1,TAP2_x000D_	-	-	-	-
chr6	32605132	rs9272422	2328	784	3112	2.47351e-51	K27ac,K4me3,SA1	Pro-All	DHS	C	4	C	T	rs660895,rs660895	IgA nephropathy; Rheumatoid arthritis	BACH1,FOSB,LHX4,MAFF,MAFK,P63	314	-	-	chr6:32380000-32390000..chr6:32670000-32680000,chr6:32400000-32405000..chr6:32660000-32665000,chr6:32380000-32385000..chr6:32755000-32760000,chr6:32380000-32390000..chr6:32830000-32840000	HLA-DQA1,HLA-DQB1,HLA-DRA,HLA-DRB1,HLA-DRB5,RNU1-61P_x000D_,HLA-DQA1,HLA-DQA2,HLA-DQB1,HLA-DQB2,HLA-DRA,HLA-DRB1,HLA-DRB5,MIR3135B,RNU1-61P_x000D_,HLA-DOB,HLA-DQA1,HLA-DQA2,HLA-DQB1,HLA-DQB2,HLA-DRA,HLA-DRB1,HLA-DRB5,MIR3135B,PSMB8,PSMB9,RNU1-61P,TAP1,TAP2_x000D_	-	-	-	-
chr6	32605178	rs9272425	1536	772	2308	1.38644e-13	K27ac,K4me3,SA1	Pro-All	DHS	C	4	C	T	rs660895,rs660895	IgA nephropathy; Rheumatoid arthritis	CEBPB_joined,RUNX3	50	-	-	chr6:32380000-32390000..chr6:32670000-32680000,chr6:32400000-32405000..chr6:32660000-32665000,chr6:32380000-32385000..chr6:32755000-32760000,chr6:32380000-32390000..chr6:32830000-32840000	HLA-DQA1,HLA-DQB1,HLA-DRA,HLA-DRB1,HLA-DRB5,RNU1-61P_x000D_,HLA-DQA1,HLA-DQA2,HLA-DQB1,HLA-DQB2,HLA-DRA,HLA-DRB1,HLA-DRB5,MIR3135B,RNU1-61P_x000D_,HLA-DOB,HLA-DQA1,HLA-DQA2,HLA-DQB1,HLA-DQB2,HLA-DRA,HLA-DRB1,HLA-DRB5,MIR3135B,PSMB8,PSMB9,RNU1-61P,TAP1,TAP2_x000D_	-	-	-	-
chr6	32605257	rs1047989	3324	2592	5916	5.95574e-20	K27ac	Pro-All	DHS	C	4	A	C	rs9272346	Type 1 diabetes	-	-	-	-	chr6:32380000-32390000..chr6:32670000-32680000,chr6:32400000-32405000..chr6:32660000-32665000,chr6:32380000-32385000..chr6:32755000-32760000,chr6:32380000-32390000..chr6:32830000-32840000	HLA-DQA1,HLA-DQB1,HLA-DRA,HLA-DRB1,HLA-DRB5,RNU1-61P_x000D_,HLA-DQA1,HLA-DQA2,HLA-DQB1,HLA-DQB2,HLA-DRA,HLA-DRB1,HLA-DRB5,MIR3135B,RNU1-61P_x000D_,HLA-DOB,HLA-DQA1,HLA-DQA2,HLA-DQB1,HLA-DQB2,HLA-DRA,HLA-DRB1,HLA-DRB5,MIR3135B,PSMB8,PSMB9,RNU1-61P,TAP1,TAP2_x000D_	-	-	-	-
chr6	32605336	rs9272435	2180	1396	3576	6.32702e-12	K27ac,K4me3,SA1	Pro-All	-	C	4	A	G	rs477515	Inflammatory bowel disease	-	-	-	-	chr6:32380000-32390000..chr6:32670000-32680000,chr6:32400000-32405000..chr6:32660000-32665000,chr6:32380000-32385000..chr6:32755000-32760000,chr6:32380000-32390000..chr6:32830000-32840000	HLA-DQA1,HLA-DQB1,HLA-DRA,HLA-DRB1,HLA-DRB5,RNU1-61P_x000D_,HLA-DQA1,HLA-DQA2,HLA-DQB1,HLA-DQB2,HLA-DRA,HLA-DRB1,HLA-DRB5,MIR3135B,RNU1-61P_x000D_,HLA-DOB,HLA-DQA1,HLA-DQA2,HLA-DQB1,HLA-DQB2,HLA-DRA,HLA-DRB1,HLA-DRB5,MIR3135B,PSMB8,PSMB9,RNU1-61P,TAP1,TAP2_x000D_	-	-	-	-
chr6	32605380	rs9272441	72	28	100	0.000234948	SA1	Pro-All	-	C	5	G	T	rs9272346	Type 1 diabetes	CEBPD,FOXF1,HES7,MAD1,ZBT17	260	-	-	chr6:32380000-32390000..chr6:32670000-32680000,chr6:32400000-32405000..chr6:32660000-32665000,chr6:32380000-32385000..chr6:32755000-32760000,chr6:32380000-32390000..chr6:32830000-32840000	HLA-DQA1,HLA-DQB1,HLA-DRA,HLA-DRB1,HLA-DRB5,RNU1-61P_x000D_,HLA-DQA1,HLA-DQA2,HLA-DQB1,HLA-DQB2,HLA-DRA,HLA-DRB1,HLA-DRB5,MIR3135B,RNU1-61P_x000D_,HLA-DOB,HLA-DQA1,HLA-DQA2,HLA-DQB1,HLA-DQB2,HLA-DRA,HLA-DRB1,HLA-DRB5,MIR3135B,PSMB8,PSMB9,RNU1-61P,TAP1,TAP2_x000D_	-	-	-	-
chr6	32605400	rs9272442	964	744	1708	1.10293e-06	K27ac	Pro-All	-	C	5	T	C	rs9272346	Type 1 diabetes	-	-	-	-	chr6:32380000-32390000..chr6:32670000-32680000,chr6:32400000-32405000..chr6:32660000-32665000,chr6:32380000-32385000..chr6:32755000-32760000,chr6:32380000-32390000..chr6:32830000-32840000	HLA-DQA1,HLA-DQB1,HLA-DRA,HLA-DRB1,HLA-DRB5,RNU1-61P_x000D_,HLA-DQA1,HLA-DQA2,HLA-DQB1,HLA-DQB2,HLA-DRA,HLA-DRB1,HLA-DRB5,MIR3135B,RNU1-61P_x000D_,HLA-DOB,HLA-DQA1,HLA-DQA2,HLA-DQB1,HLA-DQB2,HLA-DRA,HLA-DRB1,HLA-DRB5,MIR3135B,PSMB8,PSMB9,RNU1-61P,TAP1,TAP2_x000D_	-	-	-	-
chr6	32605418	rs9272444	2156	948	3104	9.21589e-39	K27ac,K4me3	Pro-All	-	C	5	C	G	rs477515	Inflammatory bowel disease	-	-	-	-	chr6:32380000-32390000..chr6:32670000-32680000,chr6:32400000-32405000..chr6:32660000-32665000,chr6:32380000-32385000..chr6:32755000-32760000,chr6:32380000-32390000..chr6:32830000-32840000	HLA-DQA1,HLA-DQB1,HLA-DRA,HLA-DRB1,HLA-DRB5,RNU1-61P_x000D_,HLA-DQA1,HLA-DQA2,HLA-DQB1,HLA-DQB2,HLA-DRA,HLA-DRB1,HLA-DRB5,MIR3135B,RNU1-61P_x000D_,HLA-DOB,HLA-DQA1,HLA-DQA2,HLA-DQB1,HLA-DQB2,HLA-DRA,HLA-DRB1,HLA-DRB5,MIR3135B,PSMB8,PSMB9,RNU1-61P,TAP1,TAP2_x000D_	-	-	-	-
chr6	32605419	rs9272444	1936	732	2668	7.04623e-60	K27ac,K4me3	Pro-All	-	C	5	C	G	rs477515	Inflammatory bowel disease	-	-	-	-	chr6:32380000-32390000..chr6:32670000-32680000,chr6:32400000-32405000..chr6:32660000-32665000,chr6:32380000-32385000..chr6:32755000-32760000,chr6:32380000-32390000..chr6:32830000-32840000	HLA-DQA1,HLA-DQB1,HLA-DRA,HLA-DRB1,HLA-DRB5,RNU1-61P_x000D_,HLA-DQA1,HLA-DQA2,HLA-DQB1,HLA-DQB2,HLA-DRA,HLA-DRB1,HLA-DRB5,MIR3135B,RNU1-61P_x000D_,HLA-DOB,HLA-DQA1,HLA-DQA2,HLA-DQB1,HLA-DQB2,HLA-DRA,HLA-DRB1,HLA-DRB5,MIR3135B,PSMB8,PSMB9,RNU1-61P,TAP1,TAP2_x000D_	-	-	-	-
chr6	32605420	rs9272444	2124	1336	3460	1.96726e-32	K27ac,K4me3	Pro-All	-	C	5	C	G	rs477515	Inflammatory bowel disease	CEBPB_joined	50	-	-	chr6:32380000-32390000..chr6:32670000-32680000,chr6:32400000-32405000..chr6:32660000-32665000,chr6:32380000-32385000..chr6:32755000-32760000,chr6:32380000-32390000..chr6:32830000-32840000	HLA-DQA1,HLA-DQB1,HLA-DRA,HLA-DRB1,HLA-DRB5,RNU1-61P_x000D_,HLA-DQA1,HLA-DQA2,HLA-DQB1,HLA-DQB2,HLA-DRA,HLA-DRB1,HLA-DRB5,MIR3135B,RNU1-61P_x000D_,HLA-DOB,HLA-DQA1,HLA-DQA2,HLA-DQB1,HLA-DQB2,HLA-DRA,HLA-DRB1,HLA-DRB5,MIR3135B,PSMB8,PSMB9,RNU1-61P,TAP1,TAP2_x000D_	-	-	-	-
chr6	32605555	rs9272456	216	348	564	3.22498e-07	K27ac	Pro-All	-	C	7	A	T	rs660895,rs660895	IgA nephropathy; Rheumatoid arthritis	AP2A,FOSB,NFKB1	52	-	-	chr6:32380000-32390000..chr6:32670000-32680000,chr6:32400000-32405000..chr6:32660000-32665000,chr6:32380000-32385000..chr6:32755000-32760000,chr6:32380000-32390000..chr6:32830000-32840000	HLA-DQA1,HLA-DQB1,HLA-DRA,HLA-DRB1,HLA-DRB5,RNU1-61P_x000D_,HLA-DQA1,HLA-DQA2,HLA-DQB1,HLA-DQB2,HLA-DRA,HLA-DRB1,HLA-DRB5,MIR3135B,RNU1-61P_x000D_,HLA-DOB,HLA-DQA1,HLA-DQA2,HLA-DQB1,HLA-DQB2,HLA-DRA,HLA-DRB1,HLA-DRB5,MIR3135B,PSMB8,PSMB9,RNU1-61P,TAP1,TAP2_x000D_	-	-	-	-
chr6	32605557	rs9272458	560	776	1336	5.70786e-08	K4me3	Pro-All	-	C	7	A	G	rs9271640	Multiple sclerosis (OCB status)	AP2A,FOSB,NFKB1	52	-	-	chr6:32380000-32390000..chr6:32670000-32680000,chr6:32400000-32405000..chr6:32660000-32665000,chr6:32380000-32385000..chr6:32755000-32760000,chr6:32380000-32390000..chr6:32830000-32840000	HLA-DQA1,HLA-DQB1,HLA-DRA,HLA-DRB1,HLA-DRB5,RNU1-61P_x000D_,HLA-DQA1,HLA-DQA2,HLA-DQB1,HLA-DQB2,HLA-DRA,HLA-DRB1,HLA-DRB5,MIR3135B,RNU1-61P_x000D_,HLA-DOB,HLA-DQA1,HLA-DQA2,HLA-DQB1,HLA-DQB2,HLA-DRA,HLA-DRB1,HLA-DRB5,MIR3135B,PSMB8,PSMB9,RNU1-61P,TAP1,TAP2_x000D_	-	-	-	-
chr6	32605558	rs9272458	1152	616	1768	4.2049e-12	K27ac,K4me3	Pro-All	-	C	7	A	G	rs9271640	Multiple sclerosis (OCB status)	AP2A,FOSB,NFKB1	52	-	-	chr6:32380000-32390000..chr6:32670000-32680000,chr6:32400000-32405000..chr6:32660000-32665000,chr6:32380000-32385000..chr6:32755000-32760000,chr6:32380000-32390000..chr6:32830000-32840000	HLA-DQA1,HLA-DQB1,HLA-DRA,HLA-DRB1,HLA-DRB5,RNU1-61P_x000D_,HLA-DQA1,HLA-DQA2,HLA-DQB1,HLA-DQB2,HLA-DRA,HLA-DRB1,HLA-DRB5,MIR3135B,RNU1-61P_x000D_,HLA-DOB,HLA-DQA1,HLA-DQA2,HLA-DQB1,HLA-DQB2,HLA-DRA,HLA-DRB1,HLA-DRB5,MIR3135B,PSMB8,PSMB9,RNU1-61P,TAP1,TAP2_x000D_	-	-	-	-
chr6	32605609	rs9272461	516	232	748	6.03317e-06	K27ac,K4me3	Pro-All	-	C	7	A	G	rs660895,rs660895	IgA nephropathy; Rheumatoid arthritis	FOSB,RUNX2,RUNX3	145	-	-	chr6:32380000-32390000..chr6:32670000-32680000,chr6:32400000-32405000..chr6:32660000-32665000,chr6:32380000-32385000..chr6:32755000-32760000,chr6:32380000-32390000..chr6:32830000-32840000	HLA-DQA1,HLA-DQB1,HLA-DRA,HLA-DRB1,HLA-DRB5,RNU1-61P_x000D_,HLA-DQA1,HLA-DQA2,HLA-DQB1,HLA-DQB2,HLA-DRA,HLA-DRB1,HLA-DRB5,MIR3135B,RNU1-61P_x000D_,HLA-DOB,HLA-DQA1,HLA-DQA2,HLA-DQB1,HLA-DQB2,HLA-DRA,HLA-DRB1,HLA-DRB5,MIR3135B,PSMB8,PSMB9,RNU1-61P,TAP1,TAP2_x000D_	-	-	-	-
chr6	32605646	rs9272463	243	153	396	5.02891e-05	K27ac	Pro-All	-	C	6	G	T	rs477515	Inflammatory bowel disease	-	-	-	-	chr6:32380000-32390000..chr6:32670000-32680000,chr6:32400000-32405000..chr6:32660000-32665000,chr6:32380000-32385000..chr6:32755000-32760000,chr6:32380000-32390000..chr6:32830000-32840000	HLA-DQA1,HLA-DQB1,HLA-DRA,HLA-DRB1,HLA-DRB5,RNU1-61P_x000D_,HLA-DQA1,HLA-DQA2,HLA-DQB1,HLA-DQB2,HLA-DRA,HLA-DRB1,HLA-DRB5,MIR3135B,RNU1-61P_x000D_,HLA-DOB,HLA-DQA1,HLA-DQA2,HLA-DQB1,HLA-DQB2,HLA-DRA,HLA-DRB1,HLA-DRB5,MIR3135B,PSMB8,PSMB9,RNU1-61P,TAP1,TAP2_x000D_	-	-	-	-
chr6	32605696	rs9272466	612	1665	2277	3.74625e-39	K27ac,K4me3	Pro-All	-	C	5	T	G	rs660895,rs660895	IgA nephropathy; Rheumatoid arthritis	-	-	-	-	chr6:32380000-32390000..chr6:32670000-32680000,chr6:32400000-32405000..chr6:32660000-32665000,chr6:32380000-32385000..chr6:32755000-32760000,chr6:32380000-32390000..chr6:32830000-32840000	HLA-DQA1,HLA-DQB1,HLA-DRA,HLA-DRB1,HLA-DRB5,RNU1-61P_x000D_,HLA-DQA1,HLA-DQA2,HLA-DQB1,HLA-DQB2,HLA-DRA,HLA-DRB1,HLA-DRB5,MIR3135B,RNU1-61P_x000D_,HLA-DOB,HLA-DQA1,HLA-DQA2,HLA-DQB1,HLA-DQB2,HLA-DRA,HLA-DRB1,HLA-DRB5,MIR3135B,PSMB8,PSMB9,RNU1-61P,TAP1,TAP2_x000D_	-	-	-	-
chr6	32605705	rs9272467	288	1449	1737	5.45987e-33	K27ac,K4me3	Pro-All	-	C	5	T	G	rs9272346	Type 1 diabetes	-	-	-	-	chr6:32380000-32390000..chr6:32670000-32680000,chr6:32400000-32405000..chr6:32660000-32665000,chr6:32380000-32385000..chr6:32755000-32760000,chr6:32380000-32390000..chr6:32830000-32840000	HLA-DQA1,HLA-DQB1,HLA-DRA,HLA-DRB1,HLA-DRB5,RNU1-61P_x000D_,HLA-DQA1,HLA-DQA2,HLA-DQB1,HLA-DQB2,HLA-DRA,HLA-DRB1,HLA-DRB5,MIR3135B,RNU1-61P_x000D_,HLA-DOB,HLA-DQA1,HLA-DQA2,HLA-DQB1,HLA-DQB2,HLA-DRA,HLA-DRB1,HLA-DRB5,MIR3135B,PSMB8,PSMB9,RNU1-61P,TAP1,TAP2_x000D_	-	-	-	-
chr6	32605708	rs9272468	162	414	576	8.71229e-25	K4me3	Pro-All	-	C	5	A	G	rs9272346	Type 1 diabetes	-	-	-	-	chr6:32380000-32390000..chr6:32670000-32680000,chr6:32400000-32405000..chr6:32660000-32665000,chr6:32380000-32385000..chr6:32755000-32760000,chr6:32380000-32390000..chr6:32830000-32840000	HLA-DQA1,HLA-DQB1,HLA-DRA,HLA-DRB1,HLA-DRB5,RNU1-61P_x000D_,HLA-DQA1,HLA-DQA2,HLA-DQB1,HLA-DQB2,HLA-DRA,HLA-DRB1,HLA-DRB5,MIR3135B,RNU1-61P_x000D_,HLA-DOB,HLA-DQA1,HLA-DQA2,HLA-DQB1,HLA-DQB2,HLA-DRA,HLA-DRB1,HLA-DRB5,MIR3135B,PSMB8,PSMB9,RNU1-61P,TAP1,TAP2_x000D_	-	-	-	-
chr6	32605920	rs9272482	2148	3124	5272	6.56736e-11	K27ac,K4me3	Pro-All	-	C	4	A	G	rs9272346	Type 1 diabetes	ISL1,ISL2,MSX1,NFAC4,NKX31,SOX3	146	-	-	chr6:32380000-32390000..chr6:32670000-32680000,chr6:32400000-32405000..chr6:32660000-32665000,chr6:32380000-32385000..chr6:32755000-32760000,chr6:32380000-32390000..chr6:32830000-32840000	HLA-DQA1,HLA-DQB1,HLA-DRA,HLA-DRB1,HLA-DRB5,RNU1-61P_x000D_,HLA-DQA1,HLA-DQA2,HLA-DQB1,HLA-DQB2,HLA-DRA,HLA-DRB1,HLA-DRB5,MIR3135B,RNU1-61P_x000D_,HLA-DOB,HLA-DQA1,HLA-DQA2,HLA-DQB1,HLA-DQB2,HLA-DRA,HLA-DRB1,HLA-DRB5,MIR3135B,PSMB8,PSMB9,RNU1-61P,TAP1,TAP2_x000D_	-	-	-	-
chr6	32605943	rs9272484	705	1084	1789	8.67357e-07	K27ac,K4me3	Pro-All	-	C	4	A	G	rs9272346	Type 1 diabetes	FOXH1,RUNX3,USF1	87	-	-	chr6:32380000-32390000..chr6:32670000-32680000,chr6:32400000-32405000..chr6:32660000-32665000,chr6:32380000-32385000..chr6:32755000-32760000,chr6:32380000-32390000..chr6:32830000-32840000	HLA-DQA1,HLA-DQB1,HLA-DRA,HLA-DRB1,HLA-DRB5,RNU1-61P_x000D_,HLA-DQA1,HLA-DQA2,HLA-DQB1,HLA-DQB2,HLA-DRA,HLA-DRB1,HLA-DRB5,MIR3135B,RNU1-61P_x000D_,HLA-DOB,HLA-DQA1,HLA-DQA2,HLA-DQB1,HLA-DQB2,HLA-DRA,HLA-DRB1,HLA-DRB5,MIR3135B,PSMB8,PSMB9,RNU1-61P,TAP1,TAP2_x000D_	-	-	-	-
chr6	32605972	rs9272485	297	469	766	9.35553e-06	K27ac,K4me3	Pro-All	-	C	3a	G	A	rs477515	Inflammatory bowel disease	-	-	-	-	chr6:32380000-32390000..chr6:32670000-32680000,chr6:32400000-32405000..chr6:32660000-32665000,chr6:32380000-32385000..chr6:32755000-32760000,chr6:32380000-32390000..chr6:32830000-32840000	HLA-DQA1,HLA-DQB1,HLA-DRA,HLA-DRB1,HLA-DRB5,RNU1-61P_x000D_,HLA-DQA1,HLA-DQA2,HLA-DQB1,HLA-DQB2,HLA-DRA,HLA-DRB1,HLA-DRB5,MIR3135B,RNU1-61P_x000D_,HLA-DOB,HLA-DQA1,HLA-DQA2,HLA-DQB1,HLA-DQB2,HLA-DRA,HLA-DRB1,HLA-DRB5,MIR3135B,PSMB8,PSMB9,RNU1-61P,TAP1,TAP2_x000D_	-	-	-	-
chr6	32606617	rs41268938	16	46	62	0.000902622	K27ac	Pro-All	-	C	5	T	A	rs660895,rs660895	IgA nephropathy; Rheumatoid arthritis	FOXC1,LHX4,PBX2	18	-	-	chr6:32380000-32390000..chr6:32670000-32680000,chr6:32400000-32405000..chr6:32660000-32665000,chr6:32380000-32385000..chr6:32755000-32760000,chr6:32380000-32390000..chr6:32830000-32840000	HLA-DQA1,HLA-DQB1,HLA-DRA,HLA-DRB1,HLA-DRB5,RNU1-61P_x000D_,HLA-DQA1,HLA-DQA2,HLA-DQB1,HLA-DQB2,HLA-DRA,HLA-DRB1,HLA-DRB5,MIR3135B,RNU1-61P_x000D_,HLA-DOB,HLA-DQA1,HLA-DQA2,HLA-DQB1,HLA-DQB2,HLA-DRA,HLA-DRB1,HLA-DRB5,MIR3135B,PSMB8,PSMB9,RNU1-61P,TAP1,TAP2_x000D_	-	-	-	-
chr6	32606885	rs9272545	272	1088	1360	1.84672e-27	K27ac,K4me3	Pro-All	-	C	5	A,T	G	rs9272346	Type 1 diabetes	-	-	-	-	chr6:32380000-32390000..chr6:32670000-32680000,chr6:32400000-32405000..chr6:32660000-32665000,chr6:32380000-32385000..chr6:32755000-32760000,chr6:32380000-32390000..chr6:32830000-32840000	HLA-DQA1,HLA-DQB1,HLA-DRA,HLA-DRB1,HLA-DRB5,RNU1-61P_x000D_,HLA-DQA1,HLA-DQA2,HLA-DQB1,HLA-DQB2,HLA-DRA,HLA-DRB1,HLA-DRB5,MIR3135B,RNU1-61P_x000D_,HLA-DOB,HLA-DQA1,HLA-DQA2,HLA-DQB1,HLA-DQB2,HLA-DRA,HLA-DRB1,HLA-DRB5,MIR3135B,PSMB8,PSMB9,RNU1-61P,TAP1,TAP2_x000D_	-	-	-	-
chr6	32607281	rs9272574	304	604	908	4.99595e-22	K4me3	Pro-All	-	C	5	A	G	rs9272346	Type 1 diabetes	-	-	-	-	chr6:32380000-32390000..chr6:32670000-32680000,chr6:32400000-32405000..chr6:32660000-32665000,chr6:32380000-32385000..chr6:32755000-32760000,chr6:32380000-32390000..chr6:32830000-32840000	HLA-DQA1,HLA-DQB1,HLA-DRA,HLA-DRB1,HLA-DRB5,RNU1-61P_x000D_,HLA-DQA1,HLA-DQA2,HLA-DQB1,HLA-DQB2,HLA-DRA,HLA-DRB1,HLA-DRB5,MIR3135B,RNU1-61P_x000D_,HLA-DOB,HLA-DQA1,HLA-DQA2,HLA-DQB1,HLA-DQB2,HLA-DRA,HLA-DRB1,HLA-DRB5,MIR3135B,PSMB8,PSMB9,RNU1-61P,TAP1,TAP2_x000D_	-	-	-	-
chr6	32609545	rs34965214	56	20	76	0.000260439	K27ac	Pro-All	-	C	7	T	C	rs660895,rs660895	IgA nephropathy; Rheumatoid arthritis	-	-	-	-	chr6:32380000-32390000..chr6:32670000-32680000,chr6:32400000-32405000..chr6:32660000-32665000,chr6:32380000-32385000..chr6:32755000-32760000,chr6:32380000-32390000..chr6:32830000-32840000	HLA-DQA1,HLA-DQB1,HLA-DRA,HLA-DRB1,HLA-DRB5,RNU1-61P_x000D_,HLA-DQA1,HLA-DQA2,HLA-DQB1,HLA-DQB2,HLA-DRA,HLA-DRB1,HLA-DRB5,MIR3135B,RNU1-61P_x000D_,HLA-DOB,HLA-DQA1,HLA-DQA2,HLA-DQB1,HLA-DQB2,HLA-DRA,HLA-DRB1,HLA-DRB5,MIR3135B,PSMB8,PSMB9,RNU1-61P,TAP1,TAP2_x000D_	-	-	-	-
chr6	32609722	rs9272742	96	36	132	2.15463e-06	K4me3	Pro-All	-	C	4	T	C	rs660895,rs660895	IgA nephropathy; Rheumatoid arthritis	-	-	-	-	chr6:32380000-32390000..chr6:32670000-32680000,chr6:32400000-32405000..chr6:32660000-32665000,chr6:32380000-32385000..chr6:32755000-32760000,chr6:32380000-32390000..chr6:32830000-32840000	HLA-DQA1,HLA-DQB1,HLA-DRA,HLA-DRB1,HLA-DRB5,RNU1-61P_x000D_,HLA-DQA1,HLA-DQA2,HLA-DQB1,HLA-DQB2,HLA-DRA,HLA-DRB1,HLA-DRB5,MIR3135B,RNU1-61P_x000D_,HLA-DOB,HLA-DQA1,HLA-DQA2,HLA-DQB1,HLA-DQB2,HLA-DRA,HLA-DRB1,HLA-DRB5,MIR3135B,PSMB8,PSMB9,RNU1-61P,TAP1,TAP2_x000D_	-	-	-	-
chr6	32627211	rs9273407	69	18	87	3.53524e-07	K27ac	Mix-All	-	C	5	C	T	rs9272346	Type 1 diabetes	-	-	-	-	chr6:32380000-32390000..chr6:32670000-32680000,chr6:32400000-32405000..chr6:32660000-32665000,chr6:32380000-32385000..chr6:32755000-32760000,chr6:32380000-32390000..chr6:32830000-32840000	HLA-DQA1,HLA-DQB1,HLA-DRA,HLA-DRB1,HLA-DRB5,RNU1-61P_x000D_,HLA-DQA1,HLA-DQA2,HLA-DQB1,HLA-DQB2,HLA-DRA,HLA-DRB1,HLA-DRB5,MIR3135B,RNU1-61P_x000D_,HLA-DOB,HLA-DQA1,HLA-DQA2,HLA-DQB1,HLA-DQB2,HLA-DRA,HLA-DRB1,HLA-DRB5,MIR3135B,PSMB8,PSMB9,RNU1-61P,TAP1,TAP2_x000D_	-	-	-	-
chr6	32627573	rs9273441	92	228	320	7.95452e-08	K27ac,K4me3	Enh-All	-	C	5	G	C	rs9272346	Type 1 diabetes	FOXC1,MIXL1,RUNX3	66	-	-	chr6:32380000-32390000..chr6:32670000-32680000,chr6:32400000-32405000..chr6:32660000-32665000,chr6:32380000-32385000..chr6:32755000-32760000,chr6:32380000-32390000..chr6:32830000-32840000	HLA-DQA1,HLA-DQB1,HLA-DRA,HLA-DRB1,HLA-DRB5,RNU1-61P_x000D_,HLA-DQA1,HLA-DQA2,HLA-DQB1,HLA-DQB2,HLA-DRA,HLA-DRB1,HLA-DRB5,MIR3135B,RNU1-61P_x000D_,HLA-DOB,HLA-DQA1,HLA-DQA2,HLA-DQB1,HLA-DQB2,HLA-DRA,HLA-DRB1,HLA-DRB5,MIR3135B,PSMB8,PSMB9,RNU1-61P,TAP1,TAP2_x000D_	-	-	-	-
chr6	32627600	rs9273443	1824	264	2088	2.98952e-263	K27ac,K4me3,SA1	Enh-All	-	C	5	T	G	rs9272346	Type 1 diabetes	-	-	-	-	chr6:32380000-32390000..chr6:32670000-32680000,chr6:32400000-32405000..chr6:32660000-32665000,chr6:32380000-32385000..chr6:32755000-32760000,chr6:32380000-32390000..chr6:32830000-32840000	HLA-DQA1,HLA-DQB1,HLA-DRA,HLA-DRB1,HLA-DRB5,RNU1-61P_x000D_,HLA-DQA1,HLA-DQA2,HLA-DQB1,HLA-DQB2,HLA-DRA,HLA-DRB1,HLA-DRB5,MIR3135B,RNU1-61P_x000D_,HLA-DOB,HLA-DQA1,HLA-DQA2,HLA-DQB1,HLA-DQB2,HLA-DRA,HLA-DRB1,HLA-DRB5,MIR3135B,PSMB8,PSMB9,RNU1-61P,TAP1,TAP2_x000D_	-	-	-	-
chr6	32627635	rs9273444	2192	364	2556	1.41135e-274	K27ac,K4me1,K4me3,SA1	Enh-All	-	C	3a	G	T	rs9272346	Type 1 diabetes	-	-	-	-	chr6:32380000-32390000..chr6:32670000-32680000,chr6:32400000-32405000..chr6:32660000-32665000,chr6:32380000-32385000..chr6:32755000-32760000,chr6:32380000-32390000..chr6:32830000-32840000	HLA-DQA1,HLA-DQB1,HLA-DRA,HLA-DRB1,HLA-DRB5,RNU1-61P_x000D_,HLA-DQA1,HLA-DQA2,HLA-DQB1,HLA-DQB2,HLA-DRA,HLA-DRB1,HLA-DRB5,MIR3135B,RNU1-61P_x000D_,HLA-DOB,HLA-DQA1,HLA-DQA2,HLA-DQB1,HLA-DQB2,HLA-DRA,HLA-DRB1,HLA-DRB5,MIR3135B,PSMB8,PSMB9,RNU1-61P,TAP1,TAP2_x000D_	-	-	-	-
chr6	32627646	rs9273445	3552	796	4348	0	K27ac,K4me1,K4me3,SA1	Enh-All	-	C	3a	G	A	rs9272346	Type 1 diabetes	-	-	-	-	chr6:32380000-32390000..chr6:32670000-32680000,chr6:32400000-32405000..chr6:32660000-32665000,chr6:32380000-32385000..chr6:32755000-32760000,chr6:32380000-32390000..chr6:32830000-32840000	HLA-DQA1,HLA-DQB1,HLA-DRA,HLA-DRB1,HLA-DRB5,RNU1-61P_x000D_,HLA-DQA1,HLA-DQA2,HLA-DQB1,HLA-DQB2,HLA-DRA,HLA-DRB1,HLA-DRB5,MIR3135B,RNU1-61P_x000D_,HLA-DOB,HLA-DQA1,HLA-DQA2,HLA-DQB1,HLA-DQB2,HLA-DRA,HLA-DRB1,HLA-DRB5,MIR3135B,PSMB8,PSMB9,RNU1-61P,TAP1,TAP2_x000D_	-	-	-	-
chr6	32627714	rs1063355	1440	364	1804	1.89467e-06	CTCF,K27ac,K4me3	Enh-All	-	C	1d	G	T	rs9272346	Type 1 diabetes	-	-	-	-	chr6:32380000-32390000..chr6:32670000-32680000,chr6:32400000-32405000..chr6:32660000-32665000,chr6:32380000-32385000..chr6:32755000-32760000,chr6:32380000-32390000..chr6:32830000-32840000	HLA-DQA1,HLA-DQB1,HLA-DRA,HLA-DRB1,HLA-DRB5,RNU1-61P_x000D_,HLA-DQA1,HLA-DQA2,HLA-DQB1,HLA-DQB2,HLA-DRA,HLA-DRB1,HLA-DRB5,MIR3135B,RNU1-61P_x000D_,HLA-DOB,HLA-DQA1,HLA-DQA2,HLA-DQB1,HLA-DQB2,HLA-DRA,HLA-DRB1,HLA-DRB5,MIR3135B,PSMB8,PSMB9,RNU1-61P,TAP1,TAP2_x000D_	-	-	-	-
chr6	32627906	rs1063349	1088	208	1296	5.52298e-129	K27ac,K4me3	Enh-All	-	C	2b	C	T	rs9272346	Type 1 diabetes	HNF4A,TF7L2	86	-	-	chr6:32380000-32390000..chr6:32670000-32680000,chr6:32400000-32405000..chr6:32660000-32665000,chr6:32380000-32385000..chr6:32755000-32760000,chr6:32380000-32390000..chr6:32830000-32840000	HLA-DQA1,HLA-DQB1,HLA-DRA,HLA-DRB1,HLA-DRB5,RNU1-61P_x000D_,HLA-DQA1,HLA-DQA2,HLA-DQB1,HLA-DQB2,HLA-DRA,HLA-DRB1,HLA-DRB5,MIR3135B,RNU1-61P_x000D_,HLA-DOB,HLA-DQA1,HLA-DQA2,HLA-DQB1,HLA-DQB2,HLA-DRA,HLA-DRB1,HLA-DRB5,MIR3135B,PSMB8,PSMB9,RNU1-61P,TAP1,TAP2_x000D_	-	-	-	-
chr6	32628247	rs9273493	472	216	688	1.14996e-17	K27ac,K4me3	Enh-All	-	C	5	C	T	rs9272346	Type 1 diabetes	-	-	-	-	chr6:32380000-32390000..chr6:32670000-32680000,chr6:32400000-32405000..chr6:32660000-32665000,chr6:32380000-32385000..chr6:32755000-32760000,chr6:32380000-32390000..chr6:32830000-32840000	HLA-DQA1,HLA-DQB1,HLA-DRA,HLA-DRB1,HLA-DRB5,RNU1-61P_x000D_,HLA-DQA1,HLA-DQA2,HLA-DQB1,HLA-DQB2,HLA-DRA,HLA-DRB1,HLA-DRB5,MIR3135B,RNU1-61P_x000D_,HLA-DOB,HLA-DQA1,HLA-DQA2,HLA-DQB1,HLA-DQB2,HLA-DRA,HLA-DRB1,HLA-DRB5,MIR3135B,PSMB8,PSMB9,RNU1-61P,TAP1,TAP2_x000D_	-	-	-	-
chr6	32628473	rs9273510	1328	528	1856	4.85985e-30	K27ac,K4me1,K4me3,SA1	Enh-All	-	C	6	C	G	rs9272346	Type 1 diabetes	-	-	-	-	chr6:32380000-32390000..chr6:32670000-32680000,chr6:32400000-32405000..chr6:32660000-32665000,chr6:32380000-32385000..chr6:32755000-32760000,chr6:32380000-32390000..chr6:32830000-32840000	HLA-DQA1,HLA-DQB1,HLA-DRA,HLA-DRB1,HLA-DRB5,RNU1-61P_x000D_,HLA-DQA1,HLA-DQA2,HLA-DQB1,HLA-DQB2,HLA-DRA,HLA-DRB1,HLA-DRB5,MIR3135B,RNU1-61P_x000D_,HLA-DOB,HLA-DQA1,HLA-DQA2,HLA-DQB1,HLA-DQB2,HLA-DRA,HLA-DRB1,HLA-DRB5,MIR3135B,PSMB8,PSMB9,RNU1-61P,TAP1,TAP2_x000D_	-	-	-	-
chr6	32628474	rs9273510	1492	636	2128	4.93577e-44	K27ac,K4me1,K4me3,SA1	Enh-All	-	C	6	C	G	rs9272346	Type 1 diabetes	-	-	-	-	chr6:32380000-32390000..chr6:32670000-32680000,chr6:32400000-32405000..chr6:32660000-32665000,chr6:32380000-32385000..chr6:32755000-32760000,chr6:32380000-32390000..chr6:32830000-32840000	HLA-DQA1,HLA-DQB1,HLA-DRA,HLA-DRB1,HLA-DRB5,RNU1-61P_x000D_,HLA-DQA1,HLA-DQA2,HLA-DQB1,HLA-DQB2,HLA-DRA,HLA-DRB1,HLA-DRB5,MIR3135B,RNU1-61P_x000D_,HLA-DOB,HLA-DQA1,HLA-DQA2,HLA-DQB1,HLA-DQB2,HLA-DRA,HLA-DRB1,HLA-DRB5,MIR3135B,PSMB8,PSMB9,RNU1-61P,TAP1,TAP2_x000D_	-	-	-	-
chr6	32628595	rs9273524	44	160	204	6.20545e-07	K4me1,K4me3	Enh-All	-	C	7	C	T	rs9272346	Type 1 diabetes	SPI1	23	-	-	chr6:32380000-32390000..chr6:32670000-32680000,chr6:32400000-32405000..chr6:32660000-32665000,chr6:32380000-32385000..chr6:32755000-32760000,chr6:32380000-32390000..chr6:32830000-32840000	HLA-DQA1,HLA-DQB1,HLA-DRA,HLA-DRB1,HLA-DRB5,RNU1-61P_x000D_,HLA-DQA1,HLA-DQA2,HLA-DQB1,HLA-DQB2,HLA-DRA,HLA-DRB1,HLA-DRB5,MIR3135B,RNU1-61P_x000D_,HLA-DOB,HLA-DQA1,HLA-DQA2,HLA-DQB1,HLA-DQB2,HLA-DRA,HLA-DRB1,HLA-DRB5,MIR3135B,PSMB8,PSMB9,RNU1-61P,TAP1,TAP2_x000D_	-	-	-	-
chr6	32634514	rs9274529	3956	2004	5960	3.05818e-07	CTCF,K27ac,K4me3,SA1	Pro-All	DHS	C	2a	G	A	rs9272346	Type 1 diabetes	E2F4,NFYA,NFYB,RFX5,SP1	137	-	-	chr6:32380000-32390000..chr6:32670000-32680000,chr6:32400000-32405000..chr6:32660000-32665000,chr6:32380000-32385000..chr6:32755000-32760000,chr6:32380000-32390000..chr6:32830000-32840000	HLA-DQA1,HLA-DQB1,HLA-DRA,HLA-DRB1,HLA-DRB5,RNU1-61P_x000D_,HLA-DQA1,HLA-DQA2,HLA-DQB1,HLA-DQB2,HLA-DRA,HLA-DRB1,HLA-DRB5,MIR3135B,RNU1-61P_x000D_,HLA-DOB,HLA-DQA1,HLA-DQA2,HLA-DQB1,HLA-DQB2,HLA-DRA,HLA-DRB1,HLA-DRB5,MIR3135B,PSMB8,PSMB9,RNU1-61P,TAP1,TAP2_x000D_	-	-	-	-
chr6	32634634	rs9274536	696	1876	2572	8.83021e-76	K27ac,K4me1,K4me3	Pro-All	DHS	C	4	T	C	rs9272346	Type 1 diabetes	RUNX3	19	-	-	chr6:32380000-32390000..chr6:32670000-32680000,chr6:32400000-32405000..chr6:32660000-32665000,chr6:32380000-32385000..chr6:32755000-32760000,chr6:32380000-32390000..chr6:32830000-32840000	HLA-DQA1,HLA-DQB1,HLA-DRA,HLA-DRB1,HLA-DRB5,RNU1-61P_x000D_,HLA-DQA1,HLA-DQA2,HLA-DQB1,HLA-DQB2,HLA-DRA,HLA-DRB1,HLA-DRB5,MIR3135B,RNU1-61P_x000D_,HLA-DOB,HLA-DQA1,HLA-DQA2,HLA-DQB1,HLA-DQB2,HLA-DRA,HLA-DRB1,HLA-DRB5,MIR3135B,PSMB8,PSMB9,RNU1-61P,TAP1,TAP2_x000D_	-	-	-	-
chr6	44228815	rs28362859	372	248	620	6.15393e-06	K27ac	Enh-All	-	C	4	C	A	rs2233434	Rheumatoid arthritis	NKX61,SPI1	2	-	-	chr6:44135000-44140000..chr6:44305000-44310000	AARS2,HSP90AB1,MIR4647,NFKBIE,SLC29A1,SLC35B2,TCTE1,TMEM151B_x000D_	-	-	-	-
chr6	137963053	rs12524433	84	185	269	0.000264307	CTCF,SA1	Ins-All	-	C	6	T	A	rs10499194,rs13192841	Rheumatoid arthritis; Multiple sclerosis	CEBPE,COT2,EVI1,FOXK1,FOXO3,GATA3,GATA4,GLI1,HES7,HSF4,HXB13,LHX2,MAD1,MEF2D,MSX1,NFE2,NKX25,PDX1,ZBT17,ZFAT	25	chr6:137405000-137410000..chr6:137960000-137965000,chr6:137595000-137600000..chr6:137960000-137965000,chr6:137480000-137490000..chr6:137960000-137970000,chr6:137290000-137300000..chr6:137960000-137970000	NoGene,NoGene,IL22RA2,NoGene	-	-	-	-	-	-
chr6	167369991	rs2247325	101	53	154	0.000717289	K27ac	Mix-All	DHS	C	4	G	A	rs9355610	Graves' disease	CDX2,FOXD2,KDM5A,KLF10,MAD3,NRF1,ZNF84	15	-	-	chr6:167185000-167190000..chr6:167550000-167555000,chr6:167180000-167190000..chr6:167700000-167710000	FGFR1OP,MIR3939,RNASET2_x000D_,CCR6,FGFR1OP,GPR31,MIR3939,RNASET2,TCP10L2_x000D_	-	-	-	-
chr6	167371110	rs2149085	318	215	533	8.75968e-05	K4me3	Mix-All	-	C	4	C	T	rs1819333,rs415890	Inflammatory bowel disease; Crohn's disease	KDM5A,NR5A2	6	-	-	chr6:167185000-167190000..chr6:167550000-167555000,chr6:167180000-167190000..chr6:167700000-167710000	FGFR1OP,MIR3939,RNASET2_x000D_,CCR6,FGFR1OP,GPR31,MIR3939,RNASET2,TCP10L2_x000D_	-	-	-	-
chr6	167371234	rs2757042	202	126	328	0.000197548	K27ac	Mix-All	-	C	2b	T	A	rs1819333,rs415890	Inflammatory bowel disease; Crohn's disease	SUH	3	-	-	chr6:167185000-167190000..chr6:167550000-167555000,chr6:167180000-167190000..chr6:167700000-167710000	FGFR1OP,MIR3939,RNASET2_x000D_,CCR6,FGFR1OP,GPR31,MIR3939,RNASET2,TCP10L2_x000D_	-	-	-	-
chr6	167371737	rs2769347	725	567	1292	8.28294e-05	K27ac	Enh-All	-	C	4	A	T	rs1819333,rs415890	Inflammatory bowel disease; Crohn's disease	GABPA,GATA4,TFDP1	3	-	-	chr6:167185000-167190000..chr6:167550000-167555000,chr6:167180000-167190000..chr6:167700000-167710000	FGFR1OP,MIR3939,RNASET2_x000D_,CCR6,FGFR1OP,GPR31,MIR3939,RNASET2,TCP10L2_x000D_	-	-	-	-
chr7	26903661	rs73069539	228	608	836	3.66682e-16	K27ac,K4me3	Pro-All	DHS	C	3a	T	C	rs10486483,rs7804356	Crohn's disease; Type 1 diabetes	ARI3A,ARNT2,ATF2,ATF6A,BACH1,BARH1,BARX2,BMAL1,CEBPD,CR3L4,DBP,E2F3,E2F7,EGR1,ETV7,FEV,FLI1,FOXC1,FOXM1,FOXO4,FOXP2,GABPA,GATA4,GMEB1,GMEB2,HES1,HES4,HEYL,HHEX,HINFP,HNF1B,HXA4,HXA5,HXC11,HXD11,ID2,ID3,KLF5,LYL1,MAD3,MAZ,MNT,MYBB,MZF1,NFIC,NFYC,NR4A1,NR5A2,PBX2,PO5F1,SOX9,SPI1,SRBP1,TF7L2,TFCP2,TFDP1,TFE2,VEZF1,ZBTB2,ZN217,ZNF84	66	-	-	chr7:26720000-26725000..chr7:27195000-27200000,chr7:26405000-26410000..chr7:27195000-27200000,chr7:25890000-25900000..chr7:27210000-27220000	HOTAIRM1,HOXA-AS2,HOXA1,HOXA2,HOXA3,HOXA4,HOXA5,HOXA6_x000D_,C7orf71,HOTAIRM1,HOXA-AS2,HOXA1,HOXA2,HOXA3,HOXA4,HOXA5,HOXA6,KIAA0087,SKAP2_x000D_,C7orf71,CBX3,HNRNPA2B1,HOTAIRM1,HOXA-AS2,HOXA-AS3,HOXA1,HOXA2,HOXA3,HOXA4,HOXA5,HOXA6,HOXA7,KIAA0087,MIR148A,MIR196B,NFE2L3,SKAP2,SNX10_x000D_	-	-	Probe	SKAP2_26904362#chr7:26706680-26904362
chr7	28189411	rs1635852	54	20	74	0.000528271	K27ac	Enh-All	-	C	2b	C	T	rs864745	Crohn's disease	-	-	-	-	-	-	-	-	Distal	chr7:28189290-28189755___RS849135_28196413#chr7:28196413-28196413
chr7	107519996	rs17411033	637	462	1099	4.1953e-06	SA1	Ins-All	DHS	C	2a	A	G	rs4598195	Ulcerative colitis	CTCFL,CTCF_joined_1,CTCF_joined_3,CTCF_joined_5,CTCF_joined_6,CTCF_joined_7,UBIP1,ZN281	8	chr7:107100000-107110000..chr7:107510000-107520000	COG5	-	-	-	-	-	-
chr7	149297104	rs354042	134	204	338	0.000857035	K27ac	Enh-All	DHS	C	4	G	A	rs354033	Multiple sclerosis	-	-	-	-	-	-	-	-	-	-
chr8	11337887	rs1564267	1531	913	2444	4.06805e-09	CTCF,SA1	Enh-All	DHS	C	1f	C	T	rs2254546,rs2254546,rs7812879	Kawasaki disease; Systemic lupus erythematosus; Systemic lupus erythematosus	-	-	chr8:11330000-11340000..chr8:11410000-11420000	BLK	chr8:11270000-11275000..chr8:11410000-11415000,chr8:11330000-11335000..chr8:11595000-11600000,chr8:11270000-11275000..chr8:11595000-11600000,chr8:6600000-6610000..chr8:11350000-11360000	FAM167A_x000D_,BLK,LINC00208_x000D_,BLK,FAM167A,LINC00208_x000D_,C8orf12,C8orf74,CLDN23,DEFA1,DEFA1B,DEFA3,DEFA4,DEFA5,DEFA6,DEFB1,DEFB103A,DEFB103B,DEFB104A,DEFB104B,DEFB105A,DEFB105B,DEFB106A,DEFB106B,DEFB107A,DEFB107B,DEFB4A,DEFB4B,ERI1,FAM167A,FAM66E,MFHAS1,MIR4286,MIR4660,MIR548I3,MIR597,MIR598,MSRA,MTMR9,PPP1R3B,PRSS55,RN7SL178P,RN7SL293P,RNA5SP252,RNU6-1084P,RNU6-1151P,RNU6-526P,RNU6-682P,…	-	-	-	-
chr9	33125000	rs10971420	109	41	150	2.82044e-07	K27ac	Enh-All	DHS	C	2b	C	T	rs10113903,rs10758189,rs10813951,rs10813957,rs12342831,rs3780486	IgG glycosylation; IgG glycosylation; IgG glycosylation; IgG glycosylation; IgG glycosylation; IgG glycosylation	-	-	-	-	chr9:33080000-33085000..chr9:33220000-33225000	B4GALT1,RNU4ATAC15P_x000D_	-	-	-	-
chr9	33125942	rs3780495	118	54	172	9.76882e-06	K27ac	Enh-All	-	C	4	C	A	rs10113903,rs10758189,rs10813951,rs10813957,rs12342831,rs3780486	IgG glycosylation; IgG glycosylation; IgG glycosylation; IgG glycosylation; IgG glycosylation; IgG glycosylation	-	-	-	-	chr9:33080000-33085000..chr9:33220000-33225000	B4GALT1,RNU4ATAC15P_x000D_	-	-	-	-
chr9	33135634	rs10738906	106	42	148	1.39862e-06	K27ac	Enh-All	-	C	1f	C	T	rs10113903,rs10758189,rs10813951,rs10813957,rs12342831,rs3780486	IgG glycosylation; IgG glycosylation; IgG glycosylation; IgG glycosylation; IgG glycosylation; IgG glycosylation	-	-	-	-	chr9:33080000-33085000..chr9:33220000-33225000	B4GALT1,RNU4ATAC15P_x000D_	-	-	-	-
chr9	33141791	rs10813955	177	52	229	9.83941e-16	K27ac	Enh-All	-	C	4	T	C	rs10113903,rs10813951,rs10813957,rs12342831,rs3780486	IgG glycosylation; IgG glycosylation; IgG glycosylation; IgG glycosylation; IgG glycosylation	-	-	-	-	chr9:33080000-33085000..chr9:33220000-33225000	B4GALT1,RNU4ATAC15P_x000D_	-	-	-	-
chr9	123686219	rs1930780	5832	6327	12159	6.17953e-13	K4me1,K4me3,SA1	Enh-All	-	C	1f	G	C	rs1953126,rs881375	Celiac disease and Rheumatoid arthritis; Rheumatoid arthritis	-	-	-	-	chr9:123515000-123520000..chr9:123825000-123830000	C5,PHF19,PSMD5,TRAF1_x000D_	-	-	Distal,Probe	chr9:123686170-123686462___PHF19_123631189#chr9:123617928-123631189,TRAF1_123689173#chr9:123664670-123689173
chr9	123687211	rs7034492	2420	2068	4488	1.6044e-07	CTCF,K27ac,SA1	Enh-All	-	C	3a	A	G	rs1953126,rs881375	Celiac disease and Rheumatoid arthritis; Rheumatoid arthritis	ARI3A,ATF2,ATF3,ATF6A,ATOH1,BARH1,BBX,CIC,DBP,DLX1,E2F7,EPAS1,ETV7,FOXF2,FOXG1,FOXO4,GLI3,HBP1,HEYL,HHEX,HINFP,HXA5,HXB8,HXC11,ID3,IRX2,KLF6,MAD3,MYBB,MYNN,MZF1,NFAT5,NGN3,NR4A2,PBX2,PITX1,PO5F1,RAX2,SOX9,UBIP1,VEZF1,ZBT39,ZNF83	132	-	-	chr9:123515000-123520000..chr9:123825000-123830000	C5,PHF19,PSMD5,TRAF1_x000D_	-	-	Probe	TRAF1_123689173#chr9:123664670-123689173
chr9	123689597	rs3761846	1056	884	1940	0.00056029	K27ac	Enh-All	-	C	4	T	C	rs3761847	Rheumatoid arthritis	-	-	-	-	chr9:123515000-123520000..chr9:123825000-123830000	C5,PHF19,PSMD5,TRAF1_x000D_	-	-	Distal	chr9:123689593-123690625___PHF19_123631189#chr9:123617928-123631189
chr9	123690292	rs2416806	552	404	956	5.39359e-05	K4me1	Enh-All	-	C	4	C	G	rs1953126,rs881375	Celiac disease and Rheumatoid arthritis; Rheumatoid arthritis	-	-	-	-	chr9:123515000-123520000..chr9:123825000-123830000	C5,PHF19,PSMD5,TRAF1_x000D_	-	-	Distal	chr9:123689593-123690625___PHF19_123631189#chr9:123617928-123631189
chr9	139267533	rs4078099	167	56	223	0.000324264	K27ac,K4me3	Mix-All	DHS	C	2a	A	G	rs10781499,rs10781499,rs10781500,rs10781500,rs4077515,rs4077515	Inflammatory bowel disease; Ulcerative colitis; Ankylosing spondylitis; Ulcerative colitis; Crohn's disease; Ulcerative colitis	MAX,MNT,MYC_joined_1,MYC_joined_2,USF1,USF2	9	-	-	-	-	-	-	Probe	CARD9_139268133#chr9:139258407-139268133
