# Supplementary material for: Allele specific chromatin signals, 3D interactions, and motif predictions for immune and B cell related diseases
Source: Sci Rep. 2019 Feb 25;9:2695. doi: 10.1038/s41598-019-39633-0 (PMC6389883; doi:10.1038/s41598-019-39633-0)
Supplement: Supplementary file 4 — Table S3 [file 41598_2019_39633_MOESM4_ESM.xlsx]

## Sheet: Info
Each worksheet report the AS-SNPs defined in different cell lines.
	Chromosome	The chromosome where the AS-SNP is located.
	Position (hg19)	The coordinate of the AS-SNP based on the human assembly GRCh37 (hg19)
	SNP ID	The AS-SNP ID, or "rs tag"
	G1	Number of ChIP-seq reads aligned and overlapping the reference (G1) or alternative (G2) alleles at the heterozygous SNP. See Extended Methods in Supplementary Material.
	G2
	GTotal	Total number of ChIP-seq reads overlapping the AS-SNP
	binomial test p-value	p value from the binomial test to determine the significance of the G1 and G2 read counts difference. Corrected for multiple testing (Benjamini-Hochberg)
	TFs/his mod defining AS-SNP	TFs or histone modifications whose reads overlap the AS-SNP
	Annotated Regions	The region annotations for the area of the AS-SNP. The regions are predicted with ChromHMM and TFNet. Enh: Enhancer, Pro:Promoter, Ins: Insulator, Mix: Mixed. When TFNet and ChromHMM are in consensus the annotation is also marked –All.
	DHS	Wheather the AS-SNP is located in a DNAseI hypersensitive region
	(C)ommon (R)are	The allele frequency of the AS-SNP in the population. Common ≥ 1%, Rare <1%
	RegulomeDB score	Regulome database score (Boyle AP, et al. Genome Research 2012, 22(9):1790-1797.)
	Reference allele	Reference allele
	Alternative allele	Alternative allele
	in LD with eQTL SNP	The eQTL SNP(s) in linkage disequilibrium with the AS-SNP. Direct hits (when the AS-SNP is a eQTL SNP) are marked as such.
	Genecode ID	Genecode ID format
	Gene Symbol	Gene symbol from Ensembl
Motifs analyses	PMM predicted TFBS altered	Unique TFBSs that have been predicted to be altered by the AS-SNP as predicted by Parsimonious Markov Models (PMMs).
	Total BSs altered by AS-SNP	The total number of binding sites affected by the AS-SNP according to PMMs. This number includes all binding sites, not just unique ones.
HiC interactions	Contact Domains	Coordinates of the contact (interaction) domains in HiC-defined TADs
	Domain Genes	Genes located in contact (interaction) domains in HiC-defined TADs
	Loop Domains	Coordinates of the loop domains in HiC-defined TADs
	Loop Genes	Genes located in loop domains in HiC-defined TADs
HiCap interactions	AS-SNPs Probes	Location of the AS-SNPs in HiCap probes designed at selected AS-SNPs. Probe: AS-SNPs overlap the probe, Distal: AS-SNP harbored in the probe contact region.
	AS-SNPs Probes-ID	ID for HiCap probes designed at selected AS-SNPs
	GM12878 Probes	Location of the AS-SNPs in HiCap probes designed at gene promoters in GM12878. Probe: AS-SNPs overlap the probe, Distal: AS-SNP harbored in the probe contact region.
	GM12878 Probes-ID	ID for HiCap probes designed at gene promoters in GM12878
	eQTL Signal Overlap	Match: wheather there is consensus between the gene associated in the eQTL study and the interaction highlighted by HiCap

## Sheet: GM12878
																	Motifs analyses		HiC interactions				HiCap interactions
Chromosome	Position (hg19)	SNP ID	G1	G2	GTotal	binomial test p-value	TFs/his mod defining AS-SNP	Annotated Regions	DHS	(C)ommon (R)are	RegulomeDB score	Reference allele	Alternative allele	in LD with eQTL SNP	Genecode ID	Gene Symbol	PMM predicted TFBS altered	Total BSs altered by AS-SNP	Contact Domains	Domain Genes	Loop Domains	Loop Genes	AS-SNPs Probes	AS-SNPs Probes-ID	GM12878 Probes	GM12878 Probes-ID	eQTL Signal Overlap
chr4	53578309	rs73248690	590	370	960	0.000774686	K27ac,K4me3	Pro-All	DHS	R	4	G	A	chr4:53577913:53578513,	ENSG00000226950.2 VIA rs113985786	DANCR VIA rs113985786	-	-	chr4:53510000-53515000..chr4:53575000-53580000	USP46	chr4:53410000-53420000..chr4:53840000-53850000,chr4:53240000-53245000..chr4:53845000-53850000,chr4:53230000-53240000..chr4:55100000-55110000	DANCR,ERVMER34-1,MIR4449,RASL11B,SNORA26,USP46_x000D_,DANCR,ERVMER34-1,MIR4449,RASL11B,RNU6-1252P,SNORA26,USP46_x000D_,AC110792.1,CHIC2,DANCR,ERVMER34-1,GSX2,LNX1,MIR4449,RASL11B,RNU6-1252P,RNU6-310P,SCFD2,SNORA26,USP46_x000D_	-	-	-	-	-
chr6	166700947	rs143542583	190	59	249	3.40035e-16	K27ac	Enh-All	-	R	-	C	T	chr6:166700475:166701075,	ENSG00000176381.4 VIA rs9355569,rs9355570,rs9365995	PRR18 VIA rs9355569,rs9355570,rs9365995	CEBPB_joined,FOSB,HNF1B,KDM5A,TYY1	7	-	-	chr6:166690000-166695000..chr6:166725000-166730000,chr6:166685000-166690000..chr6:166810000-166815000	PRR18_x000D_,MPC1,PRR18,SFT2D1_x000D_	-	-	-	-	-
chr1	38455891	rs4360494	1421	1761	3182	2.92653e-16	CTCF,K27ac,K4me3,SA1	Pro-All	DHS	C	2c	G	C	direct hit	ENSG00000183386.5	FHL3	AP2C,CTCFL,CTCF_joined_0,CTCF_joined_1,CTCF_joined_2,CTCF_joined_3,CTCF_joined_4,CTCF_joined_5,CTCF_joined_6,CTCF_joined_7,ZN281	22	-	-	chr1:38350000-38360000..chr1:39290000-39300000	FHL3,MIR3659,POU3F1,RNU6-510P,RNU6-753P,SF3A3,UTP11L_x000D_	-	-	-	-	-
chr1	167632688	rs1234556	141	73	214	1.51355e-05	K27ac	Enh-All	-	C	5	C	T	direct hit	ENSG00000198771.6	RCSD1	AP2A,CTCF_joined_0,CTCF_joined_4	5	-	-	-	-	-	-	-	-	-
chr11	10563062	rs16907959	81	194	275	2.19377e-06	CTCF,K4me3	Mix-All	DHS	C	4	C	A	direct hit	ENSG00000110315.2	RNF141	-	-	-	-	chr11:10425000-10430000..chr11:10670000-10675000,chr11:10425000-10430000..chr11:10755000-10760000,chr11:10220000-10230000..chr11:10750000-10760000	LYVE1,MTRNR2L8,RNF141_x000D_,LYVE1,MRVI1,MTRNR2L8,RNF141_x000D_,ADM,AMPD3,LYVE1,MRVI1,MTRNR2L8,RNF141,RNU6ATAC33P_x000D_	-	-	Probe	MRVI1-AS1_10562782#chr11:10562782-10621479	-
chr11	44087989	rs2074038	369	853	1222	2.85706e-35	K27ac,K4me3	Pro-All	DHS	C	1b	G	T	direct hit	ENSG00000110455.9	ACCS	FLI1,IRF4,PBX2,SPI1,STAT3	10	-	-	-	-	-	-	Probe	ACCS_44087728#chr11:44087728-44105569	Match
chr12	56401085	rs10876864	100	173	273	4.23286e-05	K27ac	Pro-All	DHS	C	1f	G	A	direct hit	ENSG00000197728.5	RPS26	-	-	-	-	chr12:56130000-56135000..chr12:56425000-56430000	CDK2,DGKA,DNAJC14,GDF11,MMP19,ORMDL2,PMEL,RAB5B,RNU1-69P,SARNP,SUOX,WIBG_x000D_	-	-	Distal	chr12:56400653-56401765___GDF11_56137063#chr12:56137063-56146665	-
chr12	120906910	rs2673623	971	1215	2186	0.000772321	K27ac,K4me3	Pro-All	-	C	3a	G	A	direct hit	ENSG00000257218.1	GATC	-	-	-	-	-	-	-	-	-	-	-
chr13	21050176	rs7324189	43	86	129	0.000551803	K27ac	Enh-All	DHS	C	2b	C	T	direct hit	ENSG00000165475.9	CRYL1	BBX,CDC5L,CR3L4,EHF,ELF1,FLI1,FOXF2,GATD1,HXA1,LHX4,NKX61,NRF1	14	-	-	chr13:20755000-20760000..chr13:21060000-21065000,chr13:20760000-20770000..chr13:21400000-21410000,chr13:20755000-20760000..chr13:21495000-21500000,chr13:19940000-19945000..chr13:25045000-25050000,chr13:19960000-19965000..chr13:25015000-25020000,chr13:19920000-19925000..chr13:25110000-25115000	GJB2,GJB6,MIR4499_x000D_,CRYL1,GJB6,IFT88,IL17D,MIR4499,N6AMT2,RNU2-7P_x000D_,CRYL1,GJB2,GJB6,IFT88,IL17D,MIR4499,N6AMT2,RNU2-7P,XPO4_x000D_,AL359736.1,C1QTNF9,C1QTNF9-AS1,C1QTNF9B,CRYL1,FGF9,GJA3,GJB2,GJB6,IFT88,IL17D,LATS2,LINC00327,MICU2,MIPEP,MIR2276,MIR4499,MPHOSPH8,MRP63,N6AMT2,PSPC1,RN7SL166P,RN7SL766P,RN7SL80P,RNA5SP25,RNU2-7P,RNU4-9P,RNU6-51P,RNU6-58P,RNU6-59P,RNY3P4,SACS,SAP18,SGCG,SKA3…	-	-	-	-	-
chr13	111124255	rs4284503	235	92	327	1.41874e-14	K27ac	Enh-All	DHS	C	1b	G	A	direct hit	ENSG00000139832.3	RAB20	EGR1,GABPA,GATA4,IRF9,MNX1,MYF6,RELB,TFDP1,YBOX1	27	chr13:109810000-109820000..chr13:111120000-111130000	MYO16	-	-	-	-	-	-	-
chr14	73393391	rs12587742	36	74	110	0.000998568	K27ac	Mix-All	DHS	C	1a	G	A	direct hit	ENSG00000119599.12	DCAF4	-	-	-	-	chr14:72980000-72985000..chr14:73370000-73375000,chr14:72980000-72985000..chr14:73410000-73415000,chr14:72980000-72990000..chr14:73930000-73940000	DPF3_x000D_,DCAF4,DPF3,PAPLN,PSEN1,RBM25,RN7SL586P,RNU6-419P,ZFYVE1_x000D_	-	-	Probe	DCAF4_73393039#chr14:73393039-73426357	Match
chr14	92339908	rs2267990	65	22	87	1.67517e-05	K27ac	Pro-All	DHS	C	4	C	T	direct hit	ENSG00000140092.10	FBLN5	GATA4,HNF1B,LHX4	7	-	-	chr14:91960000-91970000..chr14:94430000-94440000	ATXN3,BTBD7,C14orf142,CATSPERB,CHGA,COX8C,CPSF2,FAM181A,FAM181A-AS1,FBLN5,GOLGA5,ITPK1,ITPK1-AS1,LGMN,MIR4506,MOAP1,NDUFB1,PRIMA1,RIN3,RNU6-1258P,RNU6-366P,SLC24A4,TC2N,TMEM251,TRIP11,UBR7,UNC79_x000D_	-	-	-	-	-
chr15	41057507	rs72735627	28	70	98	0.000140533	K4me3	Mix-All	DHS	C	4	C	T	direct hit	ENSG00000137880.4	GCHFR	RUNX3	1	-	-	-	-	-	-	-	-	-
chr2	31442622	rs7585737	75	189	264	1.26599e-11	K27ac	Enh-All	DHS	C	4	G	T	direct hit	ENSG00000214711.5	CAPN14	-	-	-	-	chr2:31080000-31085000..chr2:31555000-31560000,chr2:30935000-30940000..chr2:31555000-31560000,chr2:30935000-30940000..chr2:31745000-31750000,chr2:30380000-30390000..chr2:31550000-31560000	CAPN14,EHD3,GALNT14,RNA5SP90_x000D_,CAPN13,CAPN14,EHD3,GALNT14,RNA5SP90_x000D_,CAPN13,CAPN14,EHD3,GALNT14,RNA5SP90,XDH_x000D_,CAPN13,CAPN14,EHD3,GALNT14,LBH,LCLAT1,RNA5SP90_x000D_	-	-	Distal	chr2:31441812-31443466___RS649729_31464385#chr2:31464385-31464385	-
chr2	42333345	rs4953236	511	405	916	5.65347e-08	K27ac,K4me1	Enh-All	DHS	C	2a	G	A	direct hit	ENSG00000143924.14	EML4	AP2A,ARNT2,ATF2,ATOH1,BACH1,BARX2,BCL6,BMAL1,CEBPD,CTCF_joined_2,CTCF_joined_4,E2F7,ETS1,FEV,FLI1,FOXD2,FOXJ2,FOXP1,FOXP2,GATA2,GATD1,GLI3,GMEB2,HBP1,HES4,HINFP,HNF1B,HXA5,HXC11,ID1,ID3,KDM5B,KLF3,KLF5,KLF6,LYL1,MAD3,MAZ,MNT,NF2L3,NR4A1,OVOL2,PBX2,PBX3,RCOR1,RFX7,SNPC4,SOX9,TFCP2,THAP1,ZBT39,ZBT7A,ZN217,ZN263,ZNF84	67	chr2:42330000-42335000..chr2:42395000-42400000	EML4	-	-	-	-	-	-	-
chr2	46762034	rs4952833	278	198	476	0.000786587	K27ac	Enh-All	DHS	C	1f	T	C	direct hit	ENSG00000250565.2	ATP6V1E2	-	-	-	-	chr2:46685000-46690000..chr2:46875000-46880000,chr2:46230000-46240000..chr2:46870000-46880000	ATP6V1E2,CRIPT,PIGF,RHOQ_x000D_,ATP6V1E2,CRIPT,EPAS1,PIGF,RHOQ,RN7SL817P,TMEM247_x000D_	-	-	Distal	chr2:46760882-46762470___ATP6V1E2_46747096#chr2:46738985-46747096,RHOQ_46769866#chr2:46769866-46811827	Match
chr2	46762200	rs60154242	499	366	865	2.57474e-05	K27ac	Enh-All	-	C	7	A	G	direct hit	ENSG00000250565.2	ATP6V1E2	RUNX2,RUNX3	4	-	-	chr2:46685000-46690000..chr2:46875000-46880000,chr2:46230000-46240000..chr2:46870000-46880000	ATP6V1E2,CRIPT,PIGF,RHOQ_x000D_,ATP6V1E2,CRIPT,EPAS1,PIGF,RHOQ,RN7SL817P,TMEM247_x000D_	-	-	Distal	chr2:46760882-46762470___ATP6V1E2_46747096#chr2:46738985-46747096,RHOQ_46769866#chr2:46769866-46811827	Match
chr2	113993385	rs7576384	37	447	484	8.35147e-33	K27ac,K4me3	Pro-All	DHS	C	4	C	G	direct hit	ENSG00000125618.12	PAX8	BBX,ELF1,ELF2,KDM5A,MYBA,MYOD1,NF2L3,NKX61,NR4A2,NSD2,TSH1,ZBT44,ZNF83	13	-	-	chr2:113895000-113900000..chr2:114130000-114135000	PAX8,PSD4_x000D_	-	-	-	-	-
chr2	235199587	rs1464264	128	41	169	9.43791e-11	K27ac	Enh-All	DHS	C	1f	G	A	direct hit	ENSG00000188042.5	ARL4C	CEBPB_joined,MYF6,RUNX3,SUH	5	chr2:235195000-235200000..chr2:235400000-235405000	ARL4C	chr2:235040000-235045000..chr2:235450000-235455000,chr2:232470000-232480000..chr2:241500000-241510000	ARL4C_x000D_,AC016757.3,AC079612.1,AC093802.1,AC106876.2,ACKR3,AGAP1,ALPI,ALPP,ALPPL2,ARL4C,ASB1,ASB18,ATG16L1,C2orf82,CHRND,CHRNG,COL6A3,COPS7B,COPS8,DGKD,DIS3L2,ECEL1,EFHD1,EIF4E2,ESPNL,FAM132B,GBX2,GIGYF2,GPC1,HDAC4,HES6,HJURP,ILKAP,INPP5D,IQCA1,KCNJ13,KLHL30,LRRFIP1,MIR1471,MIR149,MIR2467,MIR4269,MIR4440,MIR4441,MIR4786,MIR5001,MIR562,MLPH,MROH2A,MYEOV2,NDUFA10,NEU2,NGEF,NPPC,OR6B2,OR6B3,OTOS…	-	-	-	-	-
chr20	62270637	rs909333	28	64	92	0.00094872	K4me3	Enh-All	DHS	C	4	T	G	direct hit	ENSG00000101216.6	GMEB2	ESR1_joined_2,ESR2,SPI1	3	-	-	chr20:62170000-62175000..chr20:62275000-62280000	C20orf195,GMEB2,HELZ2_x000D_	-	-	-	-	-
chr20	62600621	rs817334	692	536	1228	3.46356e-05	K27ac	Mix-All	DHS	C	2b	G	A	direct hit	ENSG00000196700.3	ZNF512B	-	-	-	-	-	-	-	-	-	-	-
chr22	26827335	rs880421	200	350	550	9.97887e-06	K27ac,K4me3	Enh-All	DHS	C	2b	T	G	direct hit	ENSG00000128203.6	ASPHD2	ATF1,BATF,DLX2,DLX4,EHF,FOSB,FOXK1,FOXM1,FOXO3,HNF1B,JUNB,JUN,LHX4,MEF2A,NFAT5,NKX25,NKX61,SPI1,TGIF1	19	-	-	chr22:26795000-26800000..chr22:26855000-26860000,chr22:26760000-26770000..chr22:27040000-27050000	ASPHD2_x000D_,ASPHD2,CRYBA4,CRYBB1,HPS4,MIR548J,RNA5SP495,SRRD,TFIP11,TPST2_x000D_	-	-	Distal	chr22:26826969-26827937___MIAT_27053445#chr22:27053445-27072440	-
chr22	42336172	rs5758511	44	93	137	0.000178863	K4me3	Enh-All	DHS	C	1f	G	A	direct hit	ENSG00000100162.10	CENPM	FOXO4,LHX4,SUH	3	chr22:42090000-42095000..chr22:42335000-42340000,chr22:42220000-42225000..chr22:42335000-42340000	C22orf46,CCDC134	-	-	-	-	Probe	CENPM_42336223#chr22:42334724-42336223	Match
chr22	42836337	rs1016110	171	450	621	2.63689e-12	K27ac,K4me3	Enh-All	DHS	C	2b	A	C	direct hit	ENSG00000230107.1	CTA-126B4.7	-	-	-	-	-	-	-	-	-	-	-
chr22	50971047	rs361725	3492	2880	6372	9.26719e-09	K27ac,K4me3	Pro-All	-	C	3a	T	C	direct hit	ENSG00000025708.8	TYMP	ATF2,CEBPD,E2F3,E2F7,GATA2,GATD1,KLF6,LHX4,MEF2C,MNT,NFYC,SOX9,SP4,TFDP1	15	chr22:23270000-23280000..chr22:50970000-50980000	NoGene	-	-	-	-	-	-	-
chr3	12598963	rs2255648	881	730	1611	0.000808056	K4me3	Mix-All	DHS	C	4	A	G	direct hit	ENSG00000075975.11	MKRN2	-	-	-	-	chr3:11955000-11960000..chr3:12910000-12915000	C3orf83,MKRN2,PPARG,RAF1,RN7SL147P,RNA5SP123,RNU6-377P,RNU6-404P,RPL32,SNORA7A,SYN2,TIMP4,TMEM40,TSEN2_x000D_	-	-	-	-	-
chr3	108012290	rs7613885	347	470	817	6.61395e-05	K27ac	Enh-All	-	C	6	G	A	direct hit	ENSG00000114455.9	HHLA2	-	-	-	-	chr3:107870000-107875000..chr3:108125000-108130000,chr3:107870000-107875000..chr3:108190000-108195000,chr3:106950000-106960000..chr3:108190000-108200000,chr3:98270000-98280000..chr3:111840000-111850000	AC078855.1,HHLA2,IFT57_x000D_,AC078855.1,BBX,CCDC54,CD47,HHLA2,IFT57,LINC00636_x000D_,ABHD10,ABI3BP,AC078855.1,ALCAM,BBX,CBLB,CCDC54,CD47,CD96,CEP97,CMSS1,COL8A1,DCBLD2,DPPA2,DPPA4,DZIP3,FILIP1L,GPR128,GUCA1C,HHLA2,IFT57,IMPG2,KIAA1524,LINC00488,LINC00636,LNP1,MIR3921,MIR4445,MIR548AB,MIR567,MORC1,MYH15,NFKBIZ,NIT2,NXPE3,PCNP,PHLDB2,PLCXD2,PVRL3,RETNLB,RNU1-43P,RNU6-1236P,RNU6-1256P,RNU6-1263P,RN…	-	-	-	-	-
chr4	42322910	rs3103189	11	67	78	2.43384e-09	K4me1	Enh-All	-	C	4	G	A	direct hit	ENSG00000178343.4	SHISA3	-	-	-	-	chr4:42280000-42285000..chr4:42520000-42525000,chr4:40200000-40210000..chr4:42630000-42640000	SHISA3_x000D_,APBB2,BEND4,CHRNA9,DCAF4L1,LIMCH1,MIR4802,NSUN7,PHOX2B,RBM47,RNA5SP160,RNU1-49P,RNU6-1195P,RNU6-836P,RNU7-74P,SHISA3,SLC30A9,TMEM33,UCHL1_x000D_	-	-	-	-	-
chr4	178362122	rs13106192	40	113	153	1.74648e-08	K27ac	Pro-All	-	C	6	C	G	direct hit	ENSG00000038002.4	AGA	-	-	-	-	-	-	-	-	Distal,Probe	chr4:178361434-178362208___AGA_178363657#chr4:178351928-178363657,AGA_178363657#chr4:178351928-178363657	Match
chr5	138730037	rs11748963	544	1952	2496	3.43892e-196	CTCF,K4me1,SA1	Pro-All	DHS	C	2a	T	C	direct hit	ENSG00000228672.2	PROB1	-	-	-	-	-	-	-	-	-	-	-
chr6	32627906	rs1063349	1040	44	1084	4.10565e-254	K27ac,K4me1	Enh-All	-	C	2b	T	C	direct hit	ENSG00000237541.3	HLA-DQA2	HNF4A,TF7L2	86	-	-	chr6:32380000-32390000..chr6:32670000-32680000,chr6:32400000-32405000..chr6:32660000-32665000,chr6:32380000-32385000..chr6:32755000-32760000,chr6:32380000-32390000..chr6:32830000-32840000	HLA-DQA1,HLA-DQB1,HLA-DRA,HLA-DRB1,HLA-DRB5,RNU1-61P_x000D_,HLA-DQA1,HLA-DQA2,HLA-DQB1,HLA-DQB2,HLA-DRA,HLA-DRB1,HLA-DRB5,MIR3135B,RNU1-61P_x000D_,HLA-DOB,HLA-DQA1,HLA-DQA2,HLA-DQB1,HLA-DQB2,HLA-DRA,HLA-DRB1,HLA-DRB5,MIR3135B,PSMB8,PSMB9,RNU1-61P,TAP1,TAP2_x000D_	-	-	-	-	-
chr6	82958246	rs9294254	129	56	185	4.11827e-07	K27ac	Mix-All	-	C	4	A	G	direct hit	ENSG00000005700.10	IBTK	NKX31,PDX1	3	chr6:82955000-82960000..chr6:83765000-83770000	UBE3D	-	-	-	-	-	-	-
chr6	130581552	rs11154537	261	542	803	1.20898e-22	K27ac,K4me1,K4me3	Enh-All	-	C	4	C	T	direct hit	ENSG00000164484.7	TMEM200A	BACH1	4	-	-	-	-	-	-	Probe	SAMD3_130686570#chr6:130465446-130686570	-
chr6	132726355	rs1338937	141	400	541	2.88782e-25	K27ac,K4me3	Mix-All	DHS	C	3a	G	A	direct hit	ENSG00000079931.10	MOXD1	PDX1	6	-	-	chr6:132590000-132600000..chr6:132800000-132810000,chr6:132230000-132240000..chr6:132800000-132810000	MOXD1_x000D_,CTGF,MIR548AJ1,MOXD1_x000D_	-	-	-	-	-
chr6	134609291	rs4896038	330	86	416	2.07091e-33	K27ac	Mix-All	-	C	4	A	C	direct hit	ENSG00000118515.7	SGK1	-	-	-	-	chr6:134495000-134500000..chr6:135260000-135265000,chr6:134485000-134490000..chr6:134960000-134965000,chr6:134485000-134490000..chr6:135140000-135145000,chr6:134470000-134480000..chr6:135750000-135760000	RNA5SP218_x000D_,RNA5SP218,SGK1_x000D_,ALDH8A1,HBS1L,MIR548A2,MYB,RNA5SP218,SGK1_x000D_	-	-	-	-	-
chr7	24758753	rs754555	185	278	463	6.25566e-05	K27ac	Enh-All	DHS	C	4	C	T	direct hit	ENSG00000105928.9	DFNA5	SPI1	5	-	-	-	-	-	-	-	-	-
chr7	73256920	rs10233067	31	169	200	7.2676e-23	K4me3	Mix-All	DHS	C	4	T	C	direct hit	ENSG00000165171.6	WBSCR27	BARX2	2	-	-	chr7:66190000-66195000..chr7:73380000-73385000,chr7:65935000-65940000..chr7:75775000-75780000,chr7:65855000-65860000..chr7:75715000-75720000	ABHD11,AUTS2,BAZ1B,BCL7B,CALN1,CLDN3,CLDN4,DNAJC30,FKBP6,FZD9,LINC00035,MIR3914-1,MIR4284,MIR4650-1,MIR4650-2,MLXIPL,NSUN5,POM121,RN7SKP75,RN7SL265P,RN7SL371P,RN7SL377P,RN7SL43P,RN7SL625P,RNA5SP231,RNA5SP232,RNU6-1080P,RNU6-1198P,RNU6-1254P,RNU6-229P,RNU6-832P,RP11-313P13.5,SBDS,STX1A,TBL2,TMEM248,TRIM50,TRIM74,TYW1,TYW1B,VPS37D,WBSCR17,WBSCR22,WBSCR27,WBSCR28,Y_RNA_x000D_,ABHD11,AC004878.8,AUTS2…	-	-	-	-	-
chr7	99747130	rs12878	528	668	1196	0.000282536	K4me3	Pro-All	DHS	C	1b	G	A	direct hit	ENSG00000221838.5	AP4M1	-	-	-	-	chr7:99725000-99730000..chr7:99945000-99950000,chr7:99725000-99730000..chr7:100005000-100010000,chr7:99575000-99580000..chr7:100930000-100935000	C7orf43,GAL3ST4,GATS,GPC2,LAMTOR4,MIR4658,PVRIG,SPDYE3,STAG3_x000D_,C7orf43,GAL3ST4,GATS,GPC2,LAMTOR4,MIR4658,PILRA,PILRB,PVRIG,SPDYE3,STAG3_x000D_,ACHE,ACTL6B,AGFG2,AP1S1,AP4M1,C7orf43,C7orf61,CLDN15,CNPY4,COPS6,EPHB4,EPO,FBXO24,FIS1,GAL3ST4,GATS,GIGYF1,GNB2,GPC2,LAMTOR4,LRCH4,MBLAC1,MCM7,MEPCE,MIR106B,MIR25,MIR4653,MIR4658,MIR93,MOGAT3,MOSPD3,MUC12,MUC17,MUC3A,NAT16,NYAP1,PCOLCE,PILRA,PILRB,PLO…	-	-	-	-	-
chr8	99305539	rs4288343	507	105	612	1.85735e-38	K27ac,K4me3	Pro-All	DHS	C	1a	A	T	direct hit	ENSG00000104361.5	NIPAL2	EHF,ELF1,IRF4,SPI1	8	-	-	chr8:99175000-99180000..chr8:99480000-99485000	KCNS2,NIPAL2,RNU6-748P,RNU6-914P_x000D_	-	-	-	-	-
chr9	214706	rs540473	214	89	303	4.0976e-12	K27ac	Pro-All	DHS	C	4	G	C	direct hit	ENSG00000183784.5	C9orf66	-	-	-	-	-	-	-	-	-	-	-
chr9	116113396	rs7873862	17	100	117	1.70334e-14	K27ac	Enh-All	DHS	C	1f	C	T	direct hit	ENSG00000119411.10	BSPRY	ZBT7B	2	-	-	chr9:116035000-116040000..chr9:116170000-116175000	ALAD,BSPRY,HDHD3,RNF183,WDR31_x000D_	-	-	Probe	BSPRY_116111811#chr9:116111811-116133513	Match
chr9	116163645	rs1771220	154	239	393	0.000114258	K4me3	Mix-All	DHS	C	4	G	C	direct hit	ENSG00000148218.11	ALAD	-	-	-	-	chr9:116035000-116040000..chr9:116170000-116175000	ALAD,BSPRY,HDHD3,RNF183,WDR31_x000D_	-	-	-	-	-
chr1	25850206	rs35172831	13	102	115	1.13163e-16	SA1	Ins-All	DHS	C	2a	C	T	rs28633797	ENSG00000183726.6	TMEM50A	-	-	-	-	chr1:25720000-25730000..chr1:26130000-26140000	LDLRAP1,MAN1C1,TMEM57_x000D_	-	-	-	-	-
chr1	29062813	rs3753692	671	255	926	2.8511e-25	K27ac,K4me3	Pro-All	DHS	C	4	G	T	rs10915189	ENSG00000120656.7	TAF12	EHF,NKX61	4	-	-	chr1:28970000-28980000..chr1:29200000-29210000,chr1:28835000-28840000..chr1:29200000-29205000,chr1:28680000-28690000..chr1:29200000-29210000	GMEB1,OPRD1,YTHDF2_x000D_,GMEB1,OPRD1,RAB42,RNU11,SNHG12,SNORD99,TAF12,TRNAU1AP,YTHDF2_x000D_,GMEB1,OPRD1,PHACTR4,RAB42,RCC1,RNU11,RNU6ATAC27P,SNHG12,SNHG3,SNORA73B,SNORD99,TAF12,TRNAU1AP,YTHDF2_x000D_	-	-	-	-	-
chr1	38455891	rs4360494	1421	1761	3182	2.92653e-16	CTCF,K27ac,K4me3,SA1	Pro-All	DHS	C	2c	G	C	rs61776719	ENSG00000183520.7	UTP11L	AP2C,CTCFL,CTCF_joined_0,CTCF_joined_1,CTCF_joined_2,CTCF_joined_3,CTCF_joined_4,CTCF_joined_5,CTCF_joined_6,CTCF_joined_7,ZN281	22	-	-	chr1:38350000-38360000..chr1:39290000-39300000	FHL3,MIR3659,POU3F1,RNU6-510P,RNU6-753P,SF3A3,UTP11L_x000D_	-	-	-	-	-
chr1	38456106	rs4072980	375	466	841	2.81328e-06	CTCF,K4me3,SA1	Pro-All	DHS	C	3a	A	G	rs4360494,rs61776719	ENSG00000183386.5; ENSG00000183520.7	FHL3, UTP11L	SUH	2	-	-	chr1:38350000-38360000..chr1:39290000-39300000	FHL3,MIR3659,POU3F1,RNU6-510P,RNU6-753P,SF3A3,UTP11L_x000D_	-	-	-	-	-
chr1	43855578	rs839753	309	410	719	0.000820796	K4me3	Pro-All	DHS	C	2a	G	C	rs839757	ENSG00000159479.12	MED8	COT2,PPARG	2	-	-	chr1:43690000-43695000..chr1:43880000-43885000	C1orf210,CDC20,ELOVL1,MED8,MPL,TIE1,TMEM125_x000D_	-	-	-	-	-
chr1	43919413	rs6692611	317	202	519	3.61317e-06	K4me3	Mix-All	DHS	C	4	A	G	rs839757	ENSG00000159479.12	MED8	-	-	-	-	-	-	-	-	-	-	-
chr1	85458862	rs7516329	68	151	219	1.72372e-07	K4me3	Pro-All	-	C	7	G	T	rs532185,rs603746	ENSG00000153898.8; ENSG00000153898.8	MCOLN2, MCOLN2	ISL1,NFE2,NKX61,RUNX3	4	-	-	chr1:85410000-85415000..chr1:85720000-85725000	MCOLN3,MIR4423,SYDE2,WDR63_x000D_	-	-	-	-	-
chr1	85459198	rs7516610	36	79	115	0.000360192	K4me3	Pro-All	-	C	5	G	A	rs532185,rs603746	ENSG00000153898.8; ENSG00000153898.8	MCOLN2, MCOLN2	LHX4	2	-	-	chr1:85410000-85415000..chr1:85720000-85725000	MCOLN3,MIR4423,SYDE2,WDR63_x000D_	-	-	-	-	-
chr1	85461256	rs2389792	620	114	734	1.50753e-52	K27ac,K4me3	Pro-All	DHS	C	2b	C	T	rs532185,rs603746	ENSG00000153898.8; ENSG00000153898.8	MCOLN2, MCOLN2	BATF,DLX2	2	-	-	chr1:85410000-85415000..chr1:85720000-85725000	MCOLN3,MIR4423,SYDE2,WDR63_x000D_	-	-	-	-	-
chr1	85462194	rs4907119	944	1469	2413	1.65685e-14	K27ac,K4me3	Pro-All	-	C	4	G	C	rs532185,rs603746	ENSG00000153898.8; ENSG00000153898.8	MCOLN2, MCOLN2	-	-	-	-	chr1:85410000-85415000..chr1:85720000-85725000	MCOLN3,MIR4423,SYDE2,WDR63_x000D_	-	-	-	-	-
chr1	85462665	rs11161505	289	423	712	2.54574e-06	K27ac	Pro-All	DHS	C	2b	T	G	rs532185	ENSG00000153898.8	MCOLN2	-	-	-	-	chr1:85410000-85415000..chr1:85720000-85725000	MCOLN3,MIR4423,SYDE2,WDR63_x000D_	-	-	-	-	-
chr1	85462909	rs1837328	701	426	1127	0.000363778	K27ac,K4me3	Pro-All	DHS	C	2b	C	G	rs532185,rs603746	ENSG00000153898.8; ENSG00000153898.8	MCOLN2, MCOLN2	-	-	-	-	chr1:85410000-85415000..chr1:85720000-85725000	MCOLN3,MIR4423,SYDE2,WDR63_x000D_	-	-	-	-	-
chr1	85463108	rs7552445	208	346	554	0.000594074	CTCF,K27ac	Pro-All	DHS	C	4	C	T	rs532185,rs603746	ENSG00000153898.8; ENSG00000153898.8	MCOLN2, MCOLN2	-	-	-	-	chr1:85410000-85415000..chr1:85720000-85725000	MCOLN3,MIR4423,SYDE2,WDR63_x000D_	-	-	-	-	-
chr1	85463738	rs7522851	347	622	969	1.39241e-08	K27ac,K4me3	Pro-All	-	C	1f	C	A	rs532185,rs603746	ENSG00000153898.8; ENSG00000153898.8	MCOLN2, MCOLN2	RUNX2,RUNX3,ZN143	3	-	-	chr1:85410000-85415000..chr1:85720000-85725000	MCOLN3,MIR4423,SYDE2,WDR63_x000D_	-	-	-	-	-
chr1	111744528	rs35430374	6786	1971	8757	0	K27ac,K4me3,SA1	Enh-All	-	C	4	A	C	rs12756391	ENSG00000162777.12	DENND2D	RUNX3	2	-	-	chr1:111420000-111425000..chr1:111765000-111770000	CEPT1,DENND2D,DRAM2,LRIF1,RNA5SP54_x000D_	-	-	-	-	-
chr1	154839799	rs6656494	173	34	207	1.96905e-22	K27ac	Enh-All	DHS	C	4	G	A	rs10908444	ENSG00000163344.5	PMVK	-	-	-	-	chr1:154635000-154640000..chr1:154850000-154855000,chr1:154535000-154540000..chr1:154850000-154855000,chr1:154640000-154650000..chr1:155030000-155040000	KCNN3_x000D_,ADAR,CHRNB2,KCNN3_x000D_,CKS1B,DCST1,DCST2,FLAD1,KCNN3,LENEP,MIR4258,PBXIP1,PMVK,PYGO2,SHC1,ZBTB7B_x000D_	-	-	-	-	-
chr1	154912968	rs12095061	996	1216	2212	1.2446e-05	K27ac	Enh-All	-	C	3a	T	A	rs10908444	ENSG00000163344.5	PMVK	-	-	-	-	chr1:154640000-154650000..chr1:155030000-155040000	CKS1B,DCST1,DCST2,FLAD1,KCNN3,LENEP,MIR4258,PBXIP1,PMVK,PYGO2,SHC1,ZBTB7B_x000D_	-	-	-	-	-
chr1	154913021	rs6699043	1256	1908	3164	9.70527e-18	K27ac,K4me3	Enh-All	-	C	5	C	T	rs10908444	ENSG00000163344.5	PMVK	-	-	-	-	chr1:154640000-154650000..chr1:155030000-155040000	CKS1B,DCST1,DCST2,FLAD1,KCNN3,LENEP,MIR4258,PBXIP1,PMVK,PYGO2,SHC1,ZBTB7B_x000D_	-	-	-	-	-
chr1	160807153	rs3753389	206	286	492	0.000968221	K27ac	Enh-All	-	C	1f	T	C	rs60755678,rs6671710	ENSG00000122223.8; ENSG00000122223.8	CD244, CD244	NANOG	1	chr1:160805000-160810000..chr1:160845000-160850000,chr1:160805000-160810000..chr1:160920000-160925000	ITLN1,ITLN2	chr1:160745000-160750000..chr1:160920000-160925000,chr1:160650000-160655000..chr1:160920000-160925000,chr1:160695000-160700000..chr1:160920000-160925000	CD244,ITLN1,LY9_x000D_,CD244,ITLN1,LY9,SLAMF7_x000D_	-	-	Distal	chr1:160806442-160808260___ITLN2_160924589#chr1:160914815-160924589	-
chr1	181399279	rs12077014	150	568	718	1.94495e-56	K27ac	Enh-All	DHS	C	3a	G	A	rs6424809,rs6703397	ENSG00000198216.6; ENSG00000198216.6	CACNA1E, CACNA1E	FOXC1	1	-	-	-	-	-	-	-	-	-
chr1	181399618	rs4287138	74	131	205	0.000258747	K27ac	Enh-All	DHS	C	4	T	G	rs6424809,rs6703397	ENSG00000198216.6; ENSG00000198216.6	CACNA1E, CACNA1E	CEBPE,NR5A2,RFX2,RUNX3	13	-	-	-	-	-	-	-	-	-
chr1	181399683	rs4287140	79	157	236	1.92205e-06	K27ac	Enh-All	DHS	C	2b	A	G	rs6424809,rs6703397	ENSG00000198216.6; ENSG00000198216.6	CACNA1E, CACNA1E	FOXA2	4	-	-	-	-	-	-	-	-	-
chr1	181399775	rs4288560	117	369	486	4.05441e-30	K27ac	Enh-All	DHS	C	4	A	G	rs6424809,rs6703397	ENSG00000198216.6; ENSG00000198216.6	CACNA1E, CACNA1E	-	-	-	-	-	-	-	-	-	-	-
chr1	181399880	rs4477226	168	504	672	1.95467e-38	K27ac	Enh-All	-	C	4	T	C	rs6424809,rs6703397	ENSG00000198216.6; ENSG00000198216.6	CACNA1E, CACNA1E	-	-	-	-	-	-	-	-	-	-	-
chr1	212872553	rs28549276	262	509	771	1.11239e-09	CTCF,K4me3	Pro-All	DHS	C	4	T	C	rs1156058	ENSG00000123685.4	BATF3	-	-	-	-	-	-	-	-	Probe	BATF3_212873327#chr1:212859758-212873327	Match
chr1	212894865	rs6703982	61	16	77	1.13462e-06	K27ac	Pro-All	DHS	C	2b	C	T	rs1032963	ENSG00000117697.10	NSL1	-	-	-	-	-	-	-	-	-	-	-
chr1	231093302	rs12132896	302	117	419	1.20634e-14	K27ac,K4me3	Enh-All	-	C	6	C	T	rs6666486	ENSG00000173409.9	ARV1	FOSB,RUNX2	2	-	-	chr1:231055000-231060000..chr1:231345000-231350000,chr1:230770000-230780000..chr1:231340000-231350000,chr1:229550000-229560000..chr1:231960000-231970000	ARV1,FAM89A,MIR1182_x000D_,AGT,ARV1,C1orf198,CAPN9,FAM89A,MIR1182,RN7SL467P,RN7SL837P,RNA5SP79,TTC13_x000D_,ABCB10,ACTA1,AGT,ARV1,C1orf131,C1orf198,CAPN9,COG2,EGLN1,EXOC8,FAM89A,GALNT2,GNPAT,MIR1182,NUP133,PGBD5,RN7SL467P,RN7SL837P,RNA5SP78,RNA5SP79,RNA5SP80,RNU4-21P,RNU5A-5P,SPRTN,TAF5L,TRIM67,TSNAX,TSNAX-DISC1,TTC13,URB2_x000D_	-	-	-	-	-
chr1	231377690	rs822626	47	92	139	0.00049266	K27ac	Pro-All	DHS	C	4	C	T	rs562503	ENSG00000116906.7	GNPAT	CR3L1	2	-	-	chr1:229550000-229560000..chr1:231960000-231970000	ABCB10,ACTA1,AGT,ARV1,C1orf131,C1orf198,CAPN9,COG2,EGLN1,EXOC8,FAM89A,GALNT2,GNPAT,MIR1182,NUP133,PGBD5,RN7SL467P,RN7SL837P,RNA5SP78,RNA5SP79,RNA5SP80,RNU4-21P,RNU5A-5P,SPRTN,TAF5L,TRIM67,TSNAX,TSNAX-DISC1,TTC13,URB2_x000D_	-	-	Probe	GNPAT_231376918#chr1:231376918-231413719	Match
chr1	231377761	rs822625	50	95	145	0.00065704	K27ac	Pro-All	DHS	C	4	A	G	rs562503	ENSG00000116906.7	GNPAT	-	-	-	-	chr1:229550000-229560000..chr1:231960000-231970000	ABCB10,ACTA1,AGT,ARV1,C1orf131,C1orf198,CAPN9,COG2,EGLN1,EXOC8,FAM89A,GALNT2,GNPAT,MIR1182,NUP133,PGBD5,RN7SL467P,RN7SL837P,RNA5SP78,RNA5SP79,RNA5SP80,RNU4-21P,RNU5A-5P,SPRTN,TAF5L,TRIM67,TSNAX,TSNAX-DISC1,TTC13,URB2_x000D_	-	-	Probe	GNPAT_231376918#chr1:231376918-231413719	Match
chr10	70586998	rs12268540	243	92	335	1.15933e-15	K4me3	Pro-All	DHS	C	4	C	G	rs884181	ENSG00000165730.10	STOX1	-	-	-	-	-	-	-	-	-	-	-
chr10	70587148	rs12268631	347	168	515	5.23279e-06	K27ac,K4me3	Pro-All	DHS	C	4	A	G	rs884181	ENSG00000165730.10	STOX1	-	-	-	-	-	-	-	-	-	-	-
chr10	73074278	rs7894968	557	741	1298	5.76253e-06	SA1	Ins-All	DHS	C	4	C	G	rs946979	ENSG00000198246.7	SLC29A3	-	-	chr10:73070000-73080000..chr10:73650000-73660000,chr10:73070000-73075000..chr10:73330000-73335000	NoGene,CDH23	-	-	-	-	-	-	-
chr10	73744948	rs4746103	57	197	254	3.87439e-18	K27ac	Enh-All	DHS	C	2b	C	G	rs2091331	ENSG00000122863.5	CHST3	COT2	3	-	-	chr10:73715000-73720000..chr10:73805000-73810000,chr10:73650000-73660000..chr10:74090000-74100000	CHST3_x000D_,ANAPC16,ASCC1,CHST3,DDIT4,SPOCK2_x000D_	-	-	-	-	-
chr10	73744987	rs4746104	30	105	135	4.16698e-10	K27ac	Enh-All	DHS	C	4	T	C	rs2091331	ENSG00000122863.5	CHST3	-	-	-	-	chr10:73715000-73720000..chr10:73805000-73810000,chr10:73650000-73660000..chr10:74090000-74100000	CHST3_x000D_,ANAPC16,ASCC1,CHST3,DDIT4,SPOCK2_x000D_	-	-	-	-	-
chr10	73745476	rs1006974	31	106	137	5.87227e-10	K27ac	Enh-All	DHS	C	1f	C	T	rs2091331	ENSG00000122863.5	CHST3	-	-	-	-	chr10:73715000-73720000..chr10:73805000-73810000,chr10:73650000-73660000..chr10:74090000-74100000	CHST3_x000D_,ANAPC16,ASCC1,CHST3,DDIT4,SPOCK2_x000D_	-	-	-	-	-
chr10	73745599	rs2127357	76	232	308	1.17247e-15	K27ac,K4me1	Enh-All	DHS	C	2b	C	T	rs2091331	ENSG00000122863.5	CHST3	CTCF_joined_0,CTCF_joined_6,RUNX3	6	-	-	chr10:73715000-73720000..chr10:73805000-73810000,chr10:73650000-73660000..chr10:74090000-74100000	CHST3_x000D_,ANAPC16,ASCC1,CHST3,DDIT4,SPOCK2_x000D_	-	-	-	-	-
chr10	102757442	rs11190786	412	548	960	4.57639e-05	K27ac	Mix-All	DHS	C	3a	G	A	rs12253241,rs4917916,rs7902510	ENSG00000055950.12; ENSG00000055950.12; ENSG00000055950.12	MRPL43, MRPL43, MRPL43	-	-	-	-	-	-	-	-	-	-	-
chr10	102758337	rs7903239	266	370	636	0.00013913	K27ac	Pro-All	DHS	C	2b	T	G	rs12253241,rs4917916,rs7902510	ENSG00000055950.12; ENSG00000055950.12; ENSG00000055950.12	MRPL43, MRPL43, MRPL43	ARNT2,ATF2,BACH1,BARX2,BCL6,CREB1,DBP,DLX1,E2F3,E2F7,EGR1,FOXO4,FOXP2,GABPA,GATA2,GLI2,GMEB1,HHEX,HINFP,HXA4,HXA6,ID2,KLF5,MAD3,MNT,MYBB,MYC_joined_2,NFAT5,PO5F1,TFCP2,TFDP1,TFE2,ZBTB2,ZNF83,ZNF84	68	-	-	-	-	-	-	-	-	-
chr10	102758625	rs11190787	188	311	499	2.10478e-07	K27ac	Pro-All	DHS	C	4	T	G	rs12253241,rs4917916,rs7902510	ENSG00000055950.12; ENSG00000055950.12; ENSG00000055950.12	MRPL43, MRPL43, MRPL43	ARNT,BMAL1,CRBL2,FOSB,FOXC1,FOXF2,FOXH1,GATD1,GZF1,LHX4,MAD3,MAFF,MAZ,MCR,MSX2,MTA3,MYBA,MYF6,MYNN,NDF2,NF2L3,NFKB1,NR5A2,RELB,RLF,SUH,TFCP2,ZBT17	64	-	-	-	-	-	-	-	-	-
chr11	9630969	rs10770047	129	50	179	1.82994e-08	K27ac	Enh-All	-	C	1d	C	G	rs7118466,rs7118581,rs7124238,rs7124238,rs7124238	ENSG00000133789.10; ENSG00000133789.10; ENSG00000133789.10; ENSG00000133812.10; ENSG00000246273.2	SWAP70, SWAP70, SWAP70, SBF2, SBF2-AS1	FOSB,HAND1	2	chr11:9630000-9635000..chr11:9770000-9775000	SWAP70	-	-	-	-	-	-	-
chr11	11642438	rs79462091	406	178	584	2.05301e-08	K27ac,K4me3	Pro-All	DHS	C	2b	C	T	rs12284842	ENSG00000110328.5	GALNT18	AP2A	1	-	-	chr11:10955000-10960000..chr11:11805000-11810000,chr11:11045000-11050000..chr11:11805000-11810000,chr11:10810000-10820000..chr11:11800000-11810000	CSNK2A3,GALNT18,MIR4299_x000D_,CSNK2A3,GALNT18,MIR4299,SNORD97,ZBED5_x000D_	-	-	-	-	-
chr11	30344883	rs11826681	379	221	600	3.81373e-07	K27ac,SA1	Pro-All	DHS	C	1a	C	G	rs1879671	ENSG00000152219.4	ARL14EP	-	-	-	-	-	-	-	-	Probe	ARL14EP_30344645#chr11:30344645-30359770	Match
chr11	62325272	rs7930896	3536	2940	6476	1.1956e-12	K27ac	Enh-All	DHS	C	1f	G	A	rs3923805	ENSG00000204922.4	C11orf83	FOXH1,NFE2,P63	3	chr11:62190000-62200000..chr11:62320000-62330000	SCGB1A1	chr11:62190000-62200000..chr11:62460000-62470000	AHNAK,B3GAT3,C11orf48,C11orf83,EEF1G,EML3,GANAB,INTS5,LRRN4CL,METTL12,MTA2,ROM1,SNORA57,TUT1,UBXN1_x000D_	-	-	-	-	-
chr11	62366454	rs11231156	130	71	201	0.000125708	K27ac	Enh-All	-	C	1f	A	G	rs3923805	ENSG00000204922.4	C11orf83	AP2A	1	-	-	chr11:62190000-62200000..chr11:62460000-62470000	AHNAK,B3GAT3,C11orf48,C11orf83,EEF1G,EML3,GANAB,INTS5,LRRN4CL,METTL12,MTA2,ROM1,SNORA57,TUT1,UBXN1_x000D_	-	-	Probe	MTA2_62369312#chr11:62360674-62369312	-
chr11	62380119	rs12798970	300	182	482	4.26463e-07	K27ac	Pro-All	DHS	C	4	C	G	rs3923805	ENSG00000204922.4	C11orf83	KDM5A	1	-	-	chr11:62190000-62200000..chr11:62460000-62470000	AHNAK,B3GAT3,C11orf48,C11orf83,EEF1G,EML3,GANAB,INTS5,LRRN4CL,METTL12,MTA2,ROM1,SNORA57,TUT1,UBXN1_x000D_	-	-	Probe	EML3_62380237#chr11:62369690-62380237	-
chr11	62434173	rs11231181	1108	972	2080	0.000910459	K4me1,K4me3	Enh-All	-	C	1f	A	G	rs11231182,rs661182	ENSG00000162194.8; ENSG00000149541.5	C11orf48, B3GAT3	ESR2,RUNX2	2	-	-	chr11:62190000-62200000..chr11:62460000-62470000	AHNAK,B3GAT3,C11orf48,C11orf83,EEF1G,EML3,GANAB,INTS5,LRRN4CL,METTL12,MTA2,ROM1,SNORA57,TUT1,UBXN1_x000D_	-	-	-	-	-
chr11	118443944	rs11216906	2816	2472	5288	1.53275e-05	K4me3	Pro-All	DHS	C	4	A	G	rs11216909	ENSG00000118096.3	IFT46	-	-	-	-	-	-	-	-	Probe	ARCN1_118443101#chr11:118443101-118473747	-
chr11	126163691	rs611953	19	86	105	1.65831e-10	K27ac	Enh-All	-	C	3a	A	G	rs587891	ENSG00000110074.6	FOXRED1	-	-	-	-	-	-	-	-	-	-	-
chr12	6562285	rs2041384	1144	696	1840	1.95935e-24	K27ac	Mix-All	-	C	1b	T	C	rs2534709	ENSG00000139192.7	TAPBPL	-	-	-	-	chr12:6535000-6540000..chr12:6570000-6575000,chr12:6535000-6540000..chr12:6640000-6645000	CD27_x000D_,CD27,MRPL51,SCARNA10,TAPBPL,VAMP1_x000D_	-	-	Probe	TAPBPL_6561176#chr12:6561176-6571488	Match
chr12	6562293	rs2041385	1984	1600	3584	1.15481e-05	K27ac,K4me1,K4me3	Mix-All	-	C	1b	T	C	rs2534709	ENSG00000139192.7	TAPBPL	-	-	-	-	chr12:6535000-6540000..chr12:6570000-6575000,chr12:6535000-6540000..chr12:6640000-6645000	CD27_x000D_,CD27,MRPL51,SCARNA10,TAPBPL,VAMP1_x000D_	-	-	Probe	TAPBPL_6561176#chr12:6561176-6571488	Match
chr12	6570821	rs2534711	372	240	612	8.27758e-07	K4me3	Enh-All	-	C	1b	G	T	rs2534709	ENSG00000139192.7	TAPBPL	-	-	chr12:6535000-6540000..chr12:6570000-6575000	NoGene	chr12:6535000-6540000..chr12:6640000-6645000	CD27,MRPL51,SCARNA10,TAPBPL,VAMP1_x000D_	-	-	Distal,Probe	chr12:6569990-6571516___CD27_6554050#chr12:6554050-6560884,MRPL51_6602471#chr12:6601315-6602471,TAPBPL_6561176#chr12:6561176-6571488,VAMP1_6580065#chr12:6571403-6580065,ZNF384_6798738#chr12:6775642-6798738,TAPBPL_6561176#chr12:6561176-6571488	Match
chr12	6580144	rs2534721	190	83	273	8.7922e-10	K4me3	Pro-All	DHS	C	1f	A	C	rs2534709	ENSG00000139192.7	TAPBPL	RUNX3	4	-	-	chr12:6535000-6540000..chr12:6640000-6645000	CD27,MRPL51,SCARNA10,TAPBPL,VAMP1_x000D_	-	-	-	-	-
chr12	6580249	rs2072378	183	102	285	1.20362e-05	K4me3	Pro-All	DHS	C	4	C	T	rs2534709	ENSG00000139192.7	TAPBPL	BACH1,EHF,ELF1,ELF2,FOSL2,GMEB1,KDM5B,MAD3,MAZ,NFYC,REST_joined_0,TYY1,Z280D	49	-	-	chr12:6535000-6540000..chr12:6640000-6645000	CD27,MRPL51,SCARNA10,TAPBPL,VAMP1_x000D_	-	-	-	-	-
chr12	7262024	rs3782925	562	296	858	0.000377193	K27ac,K4me3	Pro-All	DHS	C	4	T	C	rs730165	ENSG00000139182.9	CLSTN3	-	-	-	-	-	-	-	-	Probe	C1RL-AS1_7260903#chr12:7260903-7274447	-
chr12	9885526	rs12304510	2170	1636	3806	1.22116e-12	K27ac,K4me3	Pro-All	-	C	5	T	C	rs2268146	ENSG00000184293.3	CLECL1	PRD14,SUH	2	chr12:9800000-9805000..chr12:9885000-9890000	NoGene	-	-	-	-	-	-	-
chr12	9885999	rs10492166	397	242	639	5.7833e-09	K27ac	Pro-All	DHS	C	4	A	G	rs2268146	ENSG00000184293.3	CLECL1	-	-	chr12:9800000-9805000..chr12:9885000-9890000	NoGene	-	-	-	-	-	-	-
chr12	27360903	rs11048916	758	1228	1986	9.4245e-22	K27ac,K4me3	Enh-All	-	C	6	C	T	rs4315213	ENSG00000211455.3	STK38L	DLX2,FOXH1,HXB13,ZFAT,ZIC2	10	-	-	chr12:27175000-27180000..chr12:27455000-27460000	C12orf71_x000D_	-	-	-	-	-
chr12	54954696	rs3782407	54	110	164	0.000170377	K4me1	Mix-All	DHS	C	5	T	C	rs1795814	ENSG00000123360.7	PDE1B	BACH1,RUNX3	2	-	-	-	-	-	-	Probe	PDE1B_54943176#chr12:54943176-54973023	Match
chr12	58335330	rs3751326	108	49	157	1.13027e-05	K27ac	Pro-All	DHS	C	2b	G	C	rs10431506,rs11172388	ENSG00000166896.3; ENSG00000166896.3	XRCC6BP1, XRCC6BP1	CTCF_joined_5,E2F4,MAD3,PO5F1,SP4,UBIP1,ZN711	7	-	-	-	-	-	-	-	-	-
chr12	70984019	rs1465934	250	166	416	0.000566625	CTCF	Ins-All	DHS	C	4	T	C	rs1465931	ENSG00000135643.4	KCNMB4	-	-	chr12:70980000-70985000..chr12:71110000-71115000	PTPRR	chr12:70290000-70295000..chr12:71120000-71125000	CNOT2,KCNMB4,PTPRB,RNU4-65P_x000D_	-	-	Probe	PTPRB_71031220#chr12:70910631-71031220	-
chr12	108956417	rs10778648	466	674	1140	3.78328e-06	K27ac,K4me3	Pro-All	DHS	C	2a	T	G	rs4964723	ENSG00000136003.11	ISCU	-	-	chr12:108955000-108960000..chr12:109010000-109015000,chr12:108955000-108960000..chr12:109195000-109200000,chr12:108955000-108960000..chr12:109245000-109250000,chr12:108955000-108960000..chr12:109530000-109535000	ALKBH2,NoGene,SSH1	-	-	-	-	-	-	-
chr12	108961354	rs888547	179	276	455	2.35183e-05	K27ac	Enh-All	-	C	2b	T	C	rs4964723	ENSG00000136003.11	ISCU	-	-	-	-	chr12:108955000-108960000..chr12:109010000-109015000,chr12:108955000-108960000..chr12:109195000-109200000,chr12:108955000-108960000..chr12:109245000-109250000,chr12:108955000-108960000..chr12:109530000-109535000	TMEM119_x000D_,CORO1C,RNU7-169P,SELPLG,TMEM119_x000D_,CORO1C,MIR619,RNU7-169P,SELPLG,TMEM119_x000D_,CORO1C,DAO,MIR619,RNA5SP372,RNU6-361P,RNU7-169P,SELPLG,SSH1,SVOP,TMEM119,USP30_x000D_	-	-	-	-	-
chr12	108964634	rs888551	124	197	321	0.000550635	SA1	Enh-All	-	C	4	G	A	rs4964723	ENSG00000136003.11	ISCU	-	-	-	-	chr12:108955000-108960000..chr12:109010000-109015000,chr12:108955000-108960000..chr12:109195000-109200000,chr12:108955000-108960000..chr12:109245000-109250000,chr12:108955000-108960000..chr12:109530000-109535000	TMEM119_x000D_,CORO1C,RNU7-169P,SELPLG,TMEM119_x000D_,CORO1C,MIR619,RNU7-169P,SELPLG,TMEM119_x000D_,CORO1C,DAO,MIR619,RNA5SP372,RNU6-361P,RNU7-169P,SELPLG,SSH1,SVOP,TMEM119,USP30_x000D_	-	-	-	-	-
chr12	108964674	rs888552	248	363	611	1.45972e-05	K27ac	Enh-All	-	C	4	A	G	rs4964723	ENSG00000136003.11	ISCU	-	-	-	-	chr12:108955000-108960000..chr12:109010000-109015000,chr12:108955000-108960000..chr12:109195000-109200000,chr12:108955000-108960000..chr12:109245000-109250000,chr12:108955000-108960000..chr12:109530000-109535000	TMEM119_x000D_,CORO1C,RNU7-169P,SELPLG,TMEM119_x000D_,CORO1C,MIR619,RNU7-169P,SELPLG,TMEM119_x000D_,CORO1C,DAO,MIR619,RNA5SP372,RNU6-361P,RNU7-169P,SELPLG,SSH1,SVOP,TMEM119,USP30_x000D_	-	-	-	-	-
chr12	109125988	rs4964274	564	592	1156	2.65899e-06	K27ac,K4me1	Pro-All	DHS	C	2a	G	T	rs11114023,rs2302700	ENSG00000110880.6; ENSG00000110880.6	CORO1C, CORO1C	-	-	-	-	chr12:109055000-109060000..chr12:109195000-109200000,chr12:109050000-109060000..chr12:109530000-109540000,chr12:108955000-108960000..chr12:109195000-109200000,chr12:108955000-108960000..chr12:109245000-109250000,chr12:108955000-108960000..chr12:109530000-109535000	RNU7-169P_x000D_,DAO,MIR619,RNA5SP372,RNU6-361P,RNU7-169P,SSH1,SVOP,USP30_x000D_,CORO1C,RNU7-169P,SELPLG,TMEM119_x000D_,CORO1C,MIR619,RNU7-169P,SELPLG,TMEM119_x000D_,CORO1C,DAO,MIR619,RNA5SP372,RNU6-361P,RNU7-169P,SELPLG,SSH1,SVOP,TMEM119,USP30_x000D_	-	-	-	-	-
chr12	124166500	rs7964443	275	438	713	6.8498e-09	K27ac	Enh-All	DHS	C	1f	C	T	rs66647364	ENSG00000168778.7	TCTN2	-	-	-	-	-	-	-	-	Probe	TCTN2_124155659#chr12:124155659-124192950	Match
chr12	124172555	rs7298831	89	22	111	6.57163e-10	K27ac	Mix-All	DHS	C	1f	T	A	rs66647364	ENSG00000168778.7	TCTN2	CEBPA,CEBPD,FOXH1,GATA2	4	-	-	-	-	-	-	Probe	TCTN2_124155659#chr12:124155659-124192950	Match
chr13	27825753	rs3118727	887	725	1612	0.000293491	K4me3	Pro-All	DHS	C	4	G	C	rs2478927	ENSG00000122026.6	RPL21	-	-	chr13:27745000-27750000..chr13:27825000-27830000	USP12	chr13:27560000-27565000..chr13:27855000-27860000,chr13:27560000-27565000..chr13:27930000-27935000,chr13:27740000-27750000..chr13:28020000-28030000	RASL11A,RPL21,SNORA27,SNORD102,USP12_x000D_,RASL11A,RNU6-70P,RPL21,SNORA27,SNORD102,USP12_x000D_,GTF3A,RASL11A,RNU6-70P,RNY1P1,RPL21,SNORA27,SNORD102_x000D_	-	-	Probe	RPL21_27825691#chr13:27825691-27830702	Match
chr13	42908350	rs9566964	662	841	1503	5.68094e-05	SA1	Mix-All	DHS	C	4	A	G	rs7998061	ENSG00000023516.7	AKAP11	-	-	-	-	-	-	-	-	Distal	chr13:42908058-42909691___RS95330902_42951449#chr13:42951449-42951449	-
chr13	43052880	rs2062305	344	568	912	3.01164e-06	CTCF,K27ac,SA1	Ins-All	-	C	4	G	A	rs1853573	ENSG00000120659.10	TNFSF11	-	-	-	-	-	-	-	-	Distal	chr13:43051793-43053584___RS95330902_42951449#chr13:42951449-42951449	-
chr13	43571021	rs9533339	102	50	152	0.000309253	K4me1	Mix-All	-	C	1a	A	G	rs9533340	ENSG00000133106.10	EPSTI1	-	-	-	-	chr13:43540000-43550000..chr13:44380000-44390000	DNAJC15,ENOX1_x000D_	-	-	Distal	chr13:43569464-43571297___DNAJC15_43597361#chr13:43597361-43683306	-
chr13	111123730	rs2391832	143	38	181	1.57831e-14	K27ac	Enh-All	DHS	C	4	T	C	rs4284503	ENSG00000139832.3	RAB20	GATA2,IRF4,SPI1	9	chr13:109810000-109820000..chr13:111120000-111130000	MYO16	-	-	-	-	-	-	-
chr14	24898780	rs5025771	124	59	183	1.15005e-05	K4me3	Pro-All	DHS	C	4	C	G	rs1956905,rs7143804	ENSG00000139899.6; ENSG00000139899.6	CBLN3, CBLN3	-	-	-	-	chr14:24800000-24810000..chr14:24900000-24910000,chr14:24800000-24805000..chr14:24900000-24905000,chr14:24710000-24715000..chr14:24905000-24910000	NFATC4,NYNRIN,RNU6-802P_x000D_,NFATC4,NYNRIN,RIPK3,RNU6-802P_x000D_,ADCY4,CBLN3,CIDEB,DHRS1,LTB4R,LTB4R2,NFATC4,NOP9,NYNRIN,RABGGTA,RIPK3,RNU6-802P,TGM1_x000D_	-	-	-	-	-
chr14	55815932	rs11851169	153	62	215	3.26005e-06	K27ac,K4me3	Pro-All	DHS	C	4	A	G	rs10140857	ENSG00000126787.8	DLGAP5	PDX1	2	-	-	-	-	-	-	Probe	FBXO34_55738020#chr14:55738020-55819801	-
chr14	55816411	rs28612464	165	37	202	3.8278e-12	K27ac,K4me3	Mix-All	-	C	5	C	T	rs10140857	ENSG00000126787.8	DLGAP5	ARNT2,ASCL2,ATOH1,BACH1,BBX,CEBPD,COT2,E2F4,E2F7,ELK1,GATD1,HXA4,HXA6,KDM5B,MAD3,NFYC,NR4A1,RARG,RFX1,SOX9,SP4,TFDP1	24	-	-	-	-	-	-	Probe	FBXO34_55738020#chr14:55738020-55819801	-
chr14	77426077	rs12889775	483	257	740	2.89687e-08	K27ac,K4me3	Enh-All	-	C	5	G	T	rs6574341	ENSG00000119669.3	IRF2BPL	RUNX3	2	chr14:77425000-77430000..chr14:77505000-77510000	NoGene	chr14:77345000-77350000..chr14:77535000-77540000,chr14:77175000-77180000..chr14:77530000-77535000,chr14:77330000-77340000..chr14:77780000-77790000	IRF2BPL,RN7SKP17,RN7SL356P_x000D_,ANGEL1,C14orf166B,IRF2BPL,RN7SKP17,RN7SL356P,VASH1_x000D_,AC007375.1,IRF2BPL,KIAA1737,MIR1260A,NGB,RN7SKP17,RN7SL356P,TMEM63C,ZDHHC22_x000D_	-	-	-	-	-
chr14	77427469	rs8181996	3192	2428	5620	2.25027e-15	CTCF,K27ac,K4me1,K4me3	Enh-All	-	C	4	G	C	rs6574341	ENSG00000119669.3	IRF2BPL	NFAC4	1	chr14:77425000-77430000..chr14:77505000-77510000	NoGene	chr14:77345000-77350000..chr14:77535000-77540000,chr14:77175000-77180000..chr14:77530000-77535000,chr14:77330000-77340000..chr14:77780000-77790000	IRF2BPL,RN7SKP17,RN7SL356P_x000D_,ANGEL1,C14orf166B,IRF2BPL,RN7SKP17,RN7SL356P,VASH1_x000D_,AC007375.1,IRF2BPL,KIAA1737,MIR1260A,NGB,RN7SKP17,RN7SL356P,TMEM63C,ZDHHC22_x000D_	-	-	-	-	-
chr14	92339850	rs2267989	82	40	122	0.000522054	K27ac	Pro-All	DHS	C	1b	A	G	rs2267990	ENSG00000140092.10	FBLN5	-	-	-	-	chr14:91960000-91970000..chr14:94430000-94440000	ATXN3,BTBD7,C14orf142,CATSPERB,CHGA,COX8C,CPSF2,FAM181A,FAM181A-AS1,FBLN5,GOLGA5,ITPK1,ITPK1-AS1,LGMN,MIR4506,MOAP1,NDUFB1,PRIMA1,RIN3,RNU6-1258P,RNU6-366P,SLC24A4,TC2N,TMEM251,TRIP11,UBR7,UNC79_x000D_	-	-	-	-	-
chr15	52027537	rs8040986	246	139	385	4.37979e-07	K4me3	Mix-All	-	C	4	T	G	rs11049	ENSG00000140280.9	LYSMD2	PDX1	1	-	-	chr15:51935000-51940000..chr15:52065000-52070000	LYSMD2,SCG3_x000D_	-	-	-	-	-
chr15	52130231	rs7170910	185	40	225	4.77246e-15	K27ac,K4me3	Enh-All	DHS	C	2b	A	G	rs11049	ENSG00000140280.9	LYSMD2	-	-	-	-	-	-	-	-	Probe	TMOD3_52121824#chr15:52121824-52204331	-
chr15	64539727	rs72756955	10	40	50	0.000128009	K4me3	Enh-All	-	C	4	T	G	rs72755056,rs72756907	ENSG00000028528.10; ENSG00000028528.10	SNX1, SNX1	HES7	1	-	-	-	-	-	-	-	-	-
chr15	64754990	rs72741334	71	130	201	0.000125708	K27ac	Enh-All	-	C	5	G	A	rs72755056,rs72756907	ENSG00000028528.10; ENSG00000028528.10	SNX1, SNX1	-	-	-	-	-	-	-	-	Distal	chr15:64753858-64755228___ZNF609_64791618#chr15:64791618-64978266	-
chr15	64757099	rs28731170	24	58	82	0.000948053	K4me3	Enh-All	-	C	4	T	G	rs72755056,rs72756907	ENSG00000028528.10; ENSG00000028528.10	SNX1, SNX1	RUNX3	1	-	-	-	-	-	-	Distal	chr15:64755507-64757219___ZNF609_64791618#chr15:64791618-64978266	-
chr15	65117822	rs3743046	211	301	512	0.000382874	K4me3	Mix-All	DHS	C	1f	A	C	rs832881	ENSG00000140451.8	PIF1	-	-	-	-	chr15:65025000-65030000..chr15:65195000-65200000	MIR1272,PIF1,PLEKHO2,RBPMS2,RN7SL348P_x000D_	-	-	-	-	-
chr15	65128177	rs12916466	205	47	252	6.31386e-23	SA1	Mix-All	DHS	C	4	C	T	rs1628955	ENSG00000249240.2	AC069368.3	-	-	-	-	chr15:65025000-65030000..chr15:65195000-65200000	MIR1272,PIF1,PLEKHO2,RBPMS2,RN7SL348P_x000D_	-	-	-	-	-
chr15	65165436	rs2037517	61	370	431	6.89124e-42	K27ac,K4me1	Enh-All	DHS	C	1b	T	C	rs832881	ENSG00000140451.8	PIF1	BARH1,E2F8,GMEB1,HXA1,IRF4,TFDP1	14	-	-	chr15:65025000-65030000..chr15:65195000-65200000	MIR1272,PIF1,PLEKHO2,RBPMS2,RN7SL348P_x000D_	-	-	-	-	-
chr15	65183733	rs2220258	117	215	332	1.77155e-06	K4me1	Enh-All	-	C	1d	T	C	rs832881	ENSG00000140451.8	PIF1	-	-	-	-	chr15:65025000-65030000..chr15:65195000-65200000	MIR1272,PIF1,PLEKHO2,RBPMS2,RN7SL348P_x000D_	-	-	Distal	chr15:65183431-65184250___MIR1272_65054714#chr15:65054585-65054714	-
chr15	80189398	rs79182819	922	1561	2483	7.08704e-15	K27ac,K4me3	Mix-All	DHS	R	4	T	C	rs72736553	ENSG00000136371.5	MTHFS	-	-	-	-	chr15:80060000-80070000..chr15:80280000-80290000,chr15:80060000-80065000..chr15:80465000-80470000,chr15:79670000-79680000..chr15:80460000-80470000	BCL2A1,C15ORF37,C15orf37,MTHFS,RNU6-667P,ST20,ST20-MTHFS_x000D_,BCL2A1,C15ORF37,C15orf37,MTHFS,RNU6-667P,ST20,ST20-MTHFS,ZFAND6_x000D_,BCL2A1,C15ORF37,C15orf37,KIAA1024,MTHFS,RNU6-667P,ST20,ST20-MTHFS,ZFAND6_x000D_	-	-	-	-	-
chr15	80265888	rs1987102	162	87	249	9.38921e-06	K27ac	Enh-All	-	C	4	C	T	rs8026803	ENSG00000140379.7	BCL2A1	PO5F1,TFCP2	2	-	-	chr15:80060000-80070000..chr15:80280000-80290000,chr15:80060000-80065000..chr15:80465000-80470000,chr15:79670000-79680000..chr15:80460000-80470000	BCL2A1,C15ORF37,C15orf37,MTHFS,RNU6-667P,ST20,ST20-MTHFS_x000D_,BCL2A1,C15ORF37,C15orf37,MTHFS,RNU6-667P,ST20,ST20-MTHFS,ZFAND6_x000D_,BCL2A1,C15ORF37,C15orf37,KIAA1024,MTHFS,RNU6-667P,ST20,ST20-MTHFS,ZFAND6_x000D_	-	-	-	-	-
chr15	90709197	rs8039188	89	23	112	8.43487e-09	K4me1	Enh-All	DHS	C	4	G	A	rs2970354,rs4424888	ENSG00000185033.10; ENSG00000185033.10	SEMA4B, SEMA4B	-	-	-	-	chr15:90700000-90705000..chr15:90760000-90765000,chr15:90700000-90705000..chr15:90830000-90835000,chr15:89180000-89190000..chr15:91200000-91210000	RN7SL346P_x000D_,CIB1,GDPGP1,NGRN,RN7SL346P,TTLL13_x000D_,ABHD2,ACAN,ANPEP,AP3S2,C15orf38,C15orf38-AP3S2,CIB1,CRTC3,FANCI,GABARAPL3,GDPGP1,HAPLN3,IDH2,IQGAP1,KIF7,MESP1,MESP2,MFGE8,MIR3174,MIR5009,MIR5094,MIR9-3,NGRN,PEX11A,PLIN1,POLG,RHCG,RLBP1,RN7SL346P,RN7SL736P,RN7SL755P,RNU6-1111P,RNU6-132P,RNU7-111P,RNU7-195P,SEMA4B,TICRR,TTLL13,WDR93,ZNF710,ZNF774_x000D_	-	-	-	-	-
chr15	99791339	rs56315393	420	931	1351	2.48466e-21	K27ac,K4me3	Pro-All	DHS	C	2b	A	C	rs10152794,rs8042439	ENSG00000103852.8; ENSG00000103852.8	TTC23, TTC23	-	-	-	-	-	-	-	-	-	-	-
chr16	661142	rs7204088	26	121	147	2.87475e-07	CTCF,SA1	Ins-All	DHS	C	4	C	T	rs34523874	ENSG00000007541.10	PIGQ	CEBPB_joined,FOSB	6	-	-	chr16:440000-450000..chr16:710000-720000	C16orf11,C16orf13,CAPN15,DECR2,FAM195A,MIR3176,MIR5587,NHLRC4,PIGQ,RAB11FIP3,RAB40C,WFIKKN1_x000D_	-	-	-	-	-
chr16	2040453	rs113235071	401	248	649	0.000125611	K27ac,K4me3	Mix-All	DHS	C	4	C	T	rs72766639	ENSG00000261790.1	AC005606.14	ATF6A,KLF10,MZF1,PBX2	4	-	-	-	-	-	-	-	-	-
chr16	2059997	rs61742167	124	56	180	6.77827e-06	SA1	Mix-All	DHS	C	4	T	C	rs72766639	ENSG00000261790.1	AC005606.14	NKX28	2	-	-	-	-	-	-	-	-	-
chr16	4476089	rs1139652	294	205	499	0.000244589	K27ac	Pro-All	DHS	C	4	T	C	rs4785964,rs6500602	ENSG00000103415.7; ENSG00000103423.9	HMOX2, DNAJA3	CTCF_joined_0,CTCF_joined_2,CTCF_joined_4,ZEB1	4	-	-	-	-	-	-	-	-	-
chr16	20811092	rs4783504	155	307	462	4.04529e-05	CTCF,SA1	Ins-All	-	C	2a	G	T	rs12149771,rs2341643	ENSG00000066654.8; ENSG00000196678.9	THUMPD1, ERI2	-	-	-	-	-	-	-	-	Probe	ERI2_20817795#chr16:20807661-20817795	-
chr16	21295383	rs2733913	142	42	184	4.41049e-05	CTCF,K4me3,SA1	Pro-All	-	C	2b	G	C	rs2629092	ENSG00000103316.6	CRYM	-	-	-	-	chr16:21195000-21200000..chr16:21565000-21570000	ANKS4B,CRYM,CRYM-AS1,MIR3680-1,NPIPB3,ZP2_x000D_	-	-	Probe	CRYM_21314457#chr16:21269838-21314457	Match
chr16	84208891	rs12597782	345	21	366	3.38498e-06	K4me1,SA1	Enh-All	DHS	C	1f	G	C	rs2278043	ENSG00000103168.12	TAF1C	MAFK	3	-	-	chr16:83990000-83995000..chr16:84220000-84225000	DNAAF1,HSDL1,MBTPS1,NECAB2,RNA5SP432,SLC38A8_x000D_	-	-	-	-	-
chr16	84209138	rs34693209	444	37	481	8.2096e-14	K27ac,SA1	Enh-All	DHS	C	2a	T	A	rs2278043	ENSG00000103168.12	TAF1C	-	-	-	-	chr16:83990000-83995000..chr16:84220000-84225000	DNAAF1,HSDL1,MBTPS1,NECAB2,RNA5SP432,SLC38A8_x000D_	-	-	-	-	-
chr17	655920	rs910924	204	112	316	4.48957e-06	CTCF	Pro-All	DHS	C	4	A	G	rs72810267	ENSG00000262228.1	RP11-676J12.4	-	-	-	-	-	-	-	-	Probe	DBIL5P_655572#chr17:655572-658576	-
chr17	35850225	rs853199	48	101	149	0.000229779	CTCF	Mix-All	DHS	C	2b	T	C	rs853198,rs865483	ENSG00000161326.8; ENSG00000161326.8	DUSP14, DUSP14	ATF2,CTCFL,CTCF_joined_0,CTCF_joined_1,CTCF_joined_2,CTCF_joined_3,CTCF_joined_4,CTCF_joined_5,CTCF_joined_6,CTCF_joined_7,MYB	11	-	-	-	-	-	-	-	-	-
chr17	53514808	rs4794586	291	182	473	2.68636e-06	K27ac	Enh-All	DHS	C	4	C	T	rs9889629	ENSG00000108960.3	MMD	CTCF_joined_1,CTCF_joined_5,NDF2,NR4A2,UBIP1,ZBT39,ZN281	21	-	-	chr17:53070000-53080000..chr17:53590000-53600000	HLF,MMD_x000D_	-	-	-	-	-
chr18	33729871	rs1785910	388	169	557	1.06793e-19	K27ac	Enh-All	-	C	5	G	A	rs1010955,rs483583,rs610492	ENSG00000134759.9; ENSG00000134759.9; ENSG00000134759.9	ELP2, ELP2, ELP2	-	-	-	-	chr18:33595000-33600000..chr18:33860000-33865000,chr18:33670000-33675000..chr18:33860000-33865000,chr18:33670000-33680000..chr18:34150000-34160000,chr18:33335000-33340000..chr18:33860000-33865000	ELP2,MOCOS,SLC39A6_x000D_,C18orf21,ELP2,MIR187,MIR3929,MOCOS,RPRD1A,SLC39A6_x000D_	-	-	-	-	-
chr2	27309406	rs7602823	1404	1760	3164	6.2785e-09	CTCF	Pro-All	DHS	C	4	A	G	rs6746337	ENSG00000138030.8	KHK	ZN711	4	chr2:27190000-27195000..chr2:27305000-27310000	MAPRE3	chr2:27190000-27195000..chr2:27420000-27425000,chr2:27180000-27185000..chr2:27500000-27505000	ABHD1,AGBL5,C2orf53,CGREF1,EMILIN1,KHK,OST4,PREB,TCF23,TMEM214_x000D_,ABHD1,AGBL5,ATRAID,C2orf53,CAD,CGREF1,EMILIN1,KHK,MAPRE3,OST4,PREB,SLC30A3,SLC5A6,TCF23,TMEM214_x000D_	-	-	-	-	-
chr2	27309659	rs6742004	376	572	948	2.18103e-09	K4me3	Pro-All	DHS	C	4	A	C	rs6746337	ENSG00000138030.8	KHK	NFE2	5	chr2:27190000-27195000..chr2:27305000-27310000	MAPRE3	chr2:27190000-27195000..chr2:27420000-27425000,chr2:27180000-27185000..chr2:27500000-27505000	ABHD1,AGBL5,C2orf53,CGREF1,EMILIN1,KHK,OST4,PREB,TCF23,TMEM214_x000D_,ABHD1,AGBL5,ATRAID,C2orf53,CAD,CGREF1,EMILIN1,KHK,MAPRE3,OST4,PREB,SLC30A3,SLC5A6,TCF23,TMEM214_x000D_	-	-	-	-	-
chr2	29093695	rs4563180	456	342	798	0.000196527	K27ac	Pro-All	DHS	C	2b	G	C	rs6547882	ENSG00000171103.6	TRMT61B	ERF,FOXD2,HBP1,HINFP,HXC11,ID3,KLF5,PBX2,TFCP2	9	-	-	chr2:29040000-29045000..chr2:29415000-29420000	C2orf71,CLIP4,FAM179A,SNORD53,SNORD92,TRMT61B,WDR43_x000D_	-	-	-	-	-
chr2	29118258	rs4407214	1780	1500	3280	7.40962e-06	K4me3	Pro-All	DHS	C	2b	G	T	rs3924271	ENSG00000163811.7	WDR43	-	-	-	-	chr2:29040000-29045000..chr2:29415000-29420000	C2orf71,CLIP4,FAM179A,SNORD53,SNORD92,TRMT61B,WDR43_x000D_	-	-	-	-	-
chr2	42329711	rs7597228	4836	2700	7536	2.33212e-89	K27ac,K4me1,K4me3	Pro-All	DHS	C	2b	G	C	rs4953236	ENSG00000143924.14	EML4	RUNX3	3	chr2:42320000-42330000..chr2:42420000-42430000	EML4	-	-	-	-	-	-	-
chr2	46069488	rs61763780	109	192	301	8.09694e-06	K27ac	Enh-All	-	C	3a	C	A	rs78171983	ENSG00000171132.9	PRKCE	-	-	-	-	-	-	-	-	-	-	-
chr2	54788276	rs6545430	839	697	1536	0.000869569	K27ac	Pro-All	-	C	4	C	T	rs13391803	ENSG00000143947.8	RPS27A	BRAC,CR3L1,EMX1,HES7,MAD1,MCR,RORA,SOX3	8	-	-	-	-	-	-	Probe	SPTBN1_54785530#chr2:54785530-54898583	-
chr2	54791687	rs34978408	48	16	64	0.00024164	K27ac	Enh-All	-	C	6	A	C	rs13391803	ENSG00000143947.8	RPS27A	GABPA,SIX5,SUH,TFE2	4	-	-	-	-	-	-	Probe	SPTBN1_54785530#chr2:54785530-54898583	-
chr2	54806711	rs59667887	557	318	875	7.20101e-12	K27ac,K4me1	Mix-All	-	C	5	A	G	rs13391803	ENSG00000143947.8	RPS27A	-	-	-	-	-	-	-	-	Probe	SPTBN1_54785530#chr2:54785530-54898583	-
chr2	54806712	rs59667887	320	165	485	1.39527e-11	K27ac	Mix-All	-	C	5	A	G	rs13391803	ENSG00000143947.8	RPS27A	-	-	-	-	-	-	-	-	Probe	SPTBN1_54785530#chr2:54785530-54898583	-
chr2	85537312	rs9248	151	22	173	1.21458e-23	K27ac	Enh-All	-	C	5	A	G	rs1053560	ENSG00000152291.9	TGOLN2	E2F4,E2F7,KDM5B,TFDP1	4	-	-	-	-	-	-	Distal	chr2:85537273-85538054___ELMOD3_85581842#chr2:85581842-85618875	-
chr2	113993385	rs7576384	37	447	484	8.35147e-33	K27ac,K4me3	Pro-All	DHS	C	4	G	C	rs4849181	ENSG00000125618.12	PAX8	BBX,ELF1,ELF2,KDM5A,MYBA,MYOD1,NF2L3,NKX61,NR4A2,NSD2,TSH1,ZBT44,ZNF83	13	-	-	chr2:113895000-113900000..chr2:114130000-114135000	PAX8,PSD4_x000D_	-	-	-	-	-
chr2	152117780	rs2271811	214	568	782	2.10569e-36	K27ac	Pro-All	DHS	C	4	C	T	rs4665137,rs55775354	ENSG00000123609.6; ENSG00000184898.6	NMI, RBM43	-	-	-	-	-	-	-	-	Probe	RBM43_152118389#chr2:152104727-152118389	-
chr2	160760427	rs2136969	1316	976	2292	3.79327e-05	CTCF,K27ac	Pro-All	DHS	C	4	A	C	rs10176387,rs13027256,rs13027256	ENSG00000054219.9; ENSG00000054219.9; ENSG00000248672.1	LY75, LY75, LY75-CD302	ESR2	1	-	-	-	-	-	-	-	-	-
chr2	160760799	rs6744553	2508	2224	4732	0.000198938	K4me3	Pro-All	DHS	C	4	G	C	rs10176387,rs13027256,rs13027256	ENSG00000054219.9; ENSG00000054219.9; ENSG00000248672.1	LY75, LY75, LY75-CD302	NRF1	3	-	-	-	-	-	-	-	-	-
chr2	207665585	rs957414	272	416	688	8.04625e-07	SA1	Ins-All	DHS	C	4	A	T	rs3815686	ENSG00000138400.8	MDH1B	-	-	-	-	chr2:207660000-207665000..chr2:208335000-208340000,chr2:207555000-207560000..chr2:208335000-208340000,chr2:204100000-204110000..chr2:209130000-209140000	CPO,KLF7,MIR1302-4,MIR2355_x000D_,CPO,FASTKD2,KLF7,MDH1B,MIR1302-4,MIR2355,MIR3130-1_x000D_,ABI2,ADAM23,C2orf80,CCNYL1,CD28,CPO,CREB1,CRYGA,CRYGB,CRYGC,CRYGD,CTLA4,DYTN,EEF1B2,FASTKD2,FZD5,GPR1,ICOS,INO80D,KLF7,MDH1B,METTL21A,MIR1302-4,MIR2355,MIR3130-1,MIR4775,NDUFS1,NRP2,PARD3B,PLEKHM3,RAPH1,RN7SKP178,RN7SKP200,RN7SKP260,RN7SL670P,RNA5SP116,RNU6-360P,RNU6-474P,RNU6-664P,SNORA41,SNORD51,ZDBF2_x0…	-	-	-	-	-
chr20	43271555	rs6031688	180	112	292	0.000390206	K4me3	Enh-All	DHS	C	2b	A	G	rs58116673	ENSG00000196839.8	ADA	ATOH1,E2F4,ETS1,PBX2,SPI1,STA5B,Z280D,ZN143,ZNF83	18	-	-	-	-	-	-	Distal	chr20:43271401-43272669___PKIG_43160421#chr20:43160421-43247678	-
chr20	43273200	rs6017375	249	345	594	0.000288654	K27ac	Enh-All	-	C	3a	C	G	rs762539	ENSG00000196839.8	ADA	CTCF_joined_6,RUNX2	4	-	-	-	-	-	-	Distal	chr20:43272669-43273799___PKIG_43160421#chr20:43160421-43247678,SERINC3_43150726#chr20:43127900-43150726	-
chr20	43273390	rs6031690	418	539	957	0.000314476	K27ac	Enh-All	-	C	4	A	G	rs762539	ENSG00000196839.8	ADA	-	-	-	-	-	-	-	-	Distal	chr20:43272669-43273799___PKIG_43160421#chr20:43160421-43247678,SERINC3_43150726#chr20:43127900-43150726	-
chr20	44420280	rs6032541	58	160	218	8.8908e-11	SA1	Pro-All	DHS	C	1f	G	A	rs6124741	ENSG00000101457.8	DNTTIP1	CTCF_joined_0,CTCF_joined_1,CTCF_joined_3,CTCF_joined_4,CTCF_joined_5,CTCF_joined_6,CTCF_joined_7,NRF1,TYY1	9	-	-	-	-	-	-	-	-	-
chr20	48248326	rs235031	87	40	127	0.000370659	K4me1	Mix-All	-	C	4	T	C	rs235026	ENSG00000158470.5	B4GALT5	-	-	-	-	chr20:48225000-48230000..chr20:48460000-48465000,chr20:47940000-47950000..chr20:48470000-48480000	B4GALT5,RN7SL197P,RNU6-919P,RNU7-72P_x000D_,B4GALT5,KCNB1,PTGIS,RN7SL197P,RNU6-919P,RNU7-72P_x000D_	-	-	-	-	-
chr20	52680585	rs459113	33	184	217	2.29675e-25	K27ac	Enh-All	DHS	C	1b	A	C	rs290391	ENSG00000101132.5	PFDN4	NFIC	1	chr20:52020000-52030000..chr20:52680000-52690000,chr20:52195000-52200000..chr20:52680000-52685000	TSHZ2,ZNF217	chr20:52565000-52570000..chr20:52815000-52820000,chr20:52560000-52570000..chr20:53250000-53260000,chr20:52190000-52200000..chr20:52810000-52820000,chr20:50920000-50930000..chr20:52810000-52820000	CYP24A1,MIR4756_x000D_,CYP24A1,MIR4756,PFDN4_x000D_,BCAS1,CYP24A1,MIR4756,RNU7-14P_x000D_,BCAS1,CYP24A1,MIR4756,RN7SKP184,RNU7-14P,TSHZ2,ZNF217_x000D_	Probe	rs459113_GM12878_C_gwas#chr20:52680585-52680585	-	-	-
chr20	52681083	rs463420	66	383	449	3.48144e-41	K27ac,K4me3	Enh-All	DHS	C	1f	G	A	rs290391	ENSG00000101132.5	PFDN4	-	-	chr20:52020000-52030000..chr20:52680000-52690000,chr20:52195000-52200000..chr20:52680000-52685000	TSHZ2,ZNF217	chr20:52565000-52570000..chr20:52815000-52820000,chr20:52560000-52570000..chr20:53250000-53260000,chr20:52190000-52200000..chr20:52810000-52820000,chr20:50920000-50930000..chr20:52810000-52820000	CYP24A1,MIR4756_x000D_,CYP24A1,MIR4756,PFDN4_x000D_,BCAS1,CYP24A1,MIR4756,RNU7-14P_x000D_,BCAS1,CYP24A1,MIR4756,RN7SKP184,RNU7-14P,TSHZ2,ZNF217_x000D_	-	-	-	-	-
chr21	15895578	rs2822722	105	264	369	9.2691e-12	K27ac,K4me3	Enh-All	-	C	4	C	A	rs2822734	ENSG00000155307.13	SAMSN1	-	-	-	-	chr21:15630000-15640000..chr21:16950000-16960000,chr21:15750000-15760000..chr21:17100000-17110000	HSPA13,NRIP1,SAMSN1_x000D_,NRIP1,RNU6-1326P,SAMSN1_x000D_	-	-	Probe	SAMSN1_15918681#chr21:15857548-15918681	Match
chr21	34634045	rs6517156	16	145	161	6.26009e-26	K27ac	Enh-All	-	C	5	G	C	rs2300371	ENSG00000223799.1	IL10RB-AS1	-	-	-	-	chr21:34570000-34575000..chr21:34745000-34750000,chr21:34570000-34575000..chr21:34815000-34820000,chr21:34200000-34210000..chr21:34810000-34820000,chr21:34300000-34310000..chr21:34810000-34820000	IFNAR1,IFNAR2,IL10RB_x000D_,C21orf54,IFNAR1,IFNAR2,IL10RB,OLIG1,OLIG2_x000D_	-	-	-	-	-
chr21	38557408	rs2835652	27	79	106	1.9461e-06	K27ac	Enh-All	-	C	1f	T	G	rs2252402,rs3787788	ENSG00000182670.9; ENSG00000182670.9	TTC3, TTC3	-	-	-	-	-	-	-	-	-	-	-
chr21	38580151	rs2835668	338	170	508	6.70179e-13	K27ac	Enh-All	DHS	C	4	G	C	rs2252402,rs3787788	ENSG00000182670.9; ENSG00000182670.9	TTC3, TTC3	MAFF,MYF6,P63,RFX2	6	-	-	-	-	-	-	-	-	-
chr21	38580309	rs7277820	872	660	1532	3.37995e-07	K27ac	Enh-All	DHS	C	1f	G	A	rs2252402,rs3787788	ENSG00000182670.9; ENSG00000182670.9	TTC3, TTC3	LMX1B	3	-	-	-	-	-	-	-	-	-
chr21	38581125	rs2835671	481	316	797	3.1716e-08	K27ac	Enh-All	DHS	C	1f	G	T	rs2252402,rs3787788	ENSG00000182670.9; ENSG00000182670.9	TTC3, TTC3	-	-	-	-	-	-	-	-	-	-	-
chr21	38581522	rs2835674	193	120	313	0.000142452	K27ac	Enh-All	DHS	C	4	A	T	rs2252402,rs3787788	ENSG00000182670.9; ENSG00000182670.9	TTC3, TTC3	-	-	-	-	-	-	-	-	-	-	-
chr22	21982892	rs2298428	56	210	266	7.56096e-21	K4me3	Mix-All	-	C	4	T	C	rs2256609	ENSG00000185651.10	UBE2L3	-	-	-	-	-	-	-	-	-	-	-
chr22	21983260	rs2298429	264	522	786	2.35226e-14	K27ac,K4me3	Mix-All	-	C	1f	G	A	rs2256609	ENSG00000185651.10	UBE2L3	-	-	-	-	-	-	-	-	-	-	-
chr22	37612265	rs5756566	174	194	368	0.000478411	K27ac,K4me1	Enh-All	DHS	C	5	A	G	rs737550	ENSG00000183473.5	SSTR3	BARX2,GABPA,PO5F1,TFDP1	13	chr22:37250000-37260000..chr22:37610000-37620000	NCF4	-	-	-	-	-	-	-
chr22	41777883	rs2234058	269	363	632	0.000909481	K4me3	Mix-All	DHS	C	2b	A	G	rs28638318	ENSG00000100413.12	POLR3H	-	-	-	-	-	-	-	-	Probe	TEF_41763336#chr22:41763336-41795332	-
chr22	46647388	rs73177051	31	139	170	2.58168e-16	K4me3	Mix-All	DHS	C	5	T	G	rs6008552	ENSG00000075234.12	TTC38	JUN	2	-	-	chr22:46510000-46520000..chr22:46700000-46710000,chr22:46510000-46520000..chr22:46940000-46950000,chr22:46010000-46015000..chr22:47985000-47990000	CDPF1,PKDREJ,PPARA,TTC38_x000D_,CDPF1,CELSR1,GTSE1,PKDREJ,PPARA,TRMU,TTC38_x000D_,ATXN10,C22orf26,CDPF1,CELSR1,CERK,FLJ27365,GRAMD4,GTSE1,MIR3619,MIR4762,MIR4763,MIRLET7A3,MIRLET7B,PKDREJ,PPARA,RNU6-1161P,TBC1D22A,TRMU,TTC38,WNT7B_x000D_	-	-	-	-	-
chr3	99863183	rs6767441	49	15	64	0.000260127	K4me1	Enh-All	-	C	3a	C	T	rs13059754	ENSG00000184220.6	CMSS1	-	-	-	-	chr3:99785000-99790000..chr3:99970000-99975000,chr3:99555000-99560000..chr3:99970000-99975000,chr3:99550000-99560000..chr3:100300000-100310000,chr3:98270000-98280000..chr3:111840000-111850000	TMEM30C_x000D_,MIR3921,TMEM30C_x000D_,LNP1,MIR3921,NIT2,TBC1D23,TMEM30C,TMEM45A,TOMM70A_x000D_,ABHD10,ABI3BP,AC078855.1,ALCAM,BBX,CBLB,CCDC54,CD47,CD96,CEP97,CMSS1,COL8A1,DCBLD2,DPPA2,DPPA4,DZIP3,FILIP1L,GPR128,GUCA1C,HHLA2,IFT57,IMPG2,KIAA1524,LINC00488,LINC00636,LNP1,MIR3921,MIR4445,MIR548AB,MIR567,MORC1,MYH15,NFKBIZ,NIT2,NXPE3,PCNP,PHLDB2,PLCXD2,PVRL3,RETNLB,RNU1-43P,RNU6-1236P,RNU6-1256P,RNU6…	-	-	Distal,Probe,Probe	chr3:99862962-99863870___CMSS1_99833773#chr3:99833773-99897476,CMSS1_99833773#chr3:99833773-99897476,CMSS1_99536677#chr3:99536677-99897476	Match
chr3	108012420	rs12493468	244	386	630	9.20003e-08	K27ac	Enh-All	-	C	7	T	G	rs7613885	ENSG00000114455.9	HHLA2	-	-	-	-	chr3:107870000-107875000..chr3:108125000-108130000,chr3:107870000-107875000..chr3:108190000-108195000,chr3:106950000-106960000..chr3:108190000-108200000,chr3:98270000-98280000..chr3:111840000-111850000	AC078855.1,HHLA2,IFT57_x000D_,AC078855.1,BBX,CCDC54,CD47,HHLA2,IFT57,LINC00636_x000D_,ABHD10,ABI3BP,AC078855.1,ALCAM,BBX,CBLB,CCDC54,CD47,CD96,CEP97,CMSS1,COL8A1,DCBLD2,DPPA2,DPPA4,DZIP3,FILIP1L,GPR128,GUCA1C,HHLA2,IFT57,IMPG2,KIAA1524,LINC00488,LINC00636,LNP1,MIR3921,MIR4445,MIR548AB,MIR567,MORC1,MYH15,NFKBIZ,NIT2,NXPE3,PCNP,PHLDB2,PLCXD2,PVRL3,RETNLB,RNU1-43P,RNU6-1236P,RNU6-1256P,RNU6-1263P,RN…	-	-	-	-	-
chr3	108012434	rs12496470	348	496	844	1.7826e-06	K27ac	Enh-All	-	C	6	A	G	rs7613885	ENSG00000114455.9	HHLA2	FOXH1	3	-	-	chr3:107870000-107875000..chr3:108125000-108130000,chr3:107870000-107875000..chr3:108190000-108195000,chr3:106950000-106960000..chr3:108190000-108200000,chr3:98270000-98280000..chr3:111840000-111850000	AC078855.1,HHLA2,IFT57_x000D_,AC078855.1,BBX,CCDC54,CD47,HHLA2,IFT57,LINC00636_x000D_,ABHD10,ABI3BP,AC078855.1,ALCAM,BBX,CBLB,CCDC54,CD47,CD96,CEP97,CMSS1,COL8A1,DCBLD2,DPPA2,DPPA4,DZIP3,FILIP1L,GPR128,GUCA1C,HHLA2,IFT57,IMPG2,KIAA1524,LINC00488,LINC00636,LNP1,MIR3921,MIR4445,MIR548AB,MIR567,MORC1,MYH15,NFKBIZ,NIT2,NXPE3,PCNP,PHLDB2,PLCXD2,PVRL3,RETNLB,RNU1-43P,RNU6-1236P,RNU6-1256P,RNU6-1263P,RN…	-	-	-	-	-
chr3	152224114	rs7643339	123	38	161	8.60528e-11	K27ac	Enh-All	-	C	5	C	T	rs73156820,rs73156820	ENSG00000169860.4; ENSG00000241732.1	P2RY1, RP11-38P22.2	CR3L1,FOXF1,FOXP1,HES7,HSF4,LHX3,LMX1B,MAD1,PDX1,RORA	24	-	-	-	-	-	-	-	-	-
chr3	152224148	rs11717758	184	57	241	8.13952e-12	K27ac,K4me3	Enh-All	-	C	7	A	G	rs73156820,rs73156820	ENSG00000169860.4; ENSG00000241732.1	P2RY1, RP11-38P22.2	-	-	-	-	-	-	-	-	-	-	-
chr3	152229760	rs17373053	441	96	537	2.95744e-52	K27ac	Enh-All	-	C	5	A	T	rs73156820,rs73156820	ENSG00000169860.4; ENSG00000241732.1	P2RY1, RP11-38P22.2	-	-	-	-	-	-	-	-	-	-	-
chr3	152230100	rs17373074	548	185	733	4.54648e-41	K27ac	Enh-All	-	C	4	C	T	rs73156820,rs73156820	ENSG00000169860.4; ENSG00000241732.1	P2RY1, RP11-38P22.2	-	-	-	-	-	-	-	-	-	-	-
chr3	152234166	rs16864367	89	23	112	1.56904e-09	K27ac	Mix-All	-	C	1d	A	G	rs73156820,rs73156820	ENSG00000169860.4; ENSG00000241732.1	P2RY1, RP11-38P22.2	COE1,MNX1,MYF6,RUNX3,SUH	13	-	-	-	-	-	-	-	-	-
chr3	152237337	rs2871849	76	17	93	2.83555e-09	K27ac	Mix-All	-	C	3a	A	C	rs73156820,rs73156820	ENSG00000169860.4; ENSG00000241732.1	P2RY1, RP11-38P22.2	CR3L1,DLX2,DLX4,FOXA1,FOXA2,FOXK1,FOXM1,FOXO3,GLI1,HES1,ISL1,LHX2,MAD1,MSX2,NFAC4,NKX31,RORA,RUNX2,RUNX3,ZEB1,ZEP1,ZIC2	23	-	-	-	-	-	-	-	-	-
chr3	152242477	rs67713752	65	18	83	9.96984e-07	K27ac	Ins-All	-	C	2b	G	A	rs73156820,rs73156820	ENSG00000169860.4; ENSG00000241732.1	P2RY1, RP11-38P22.2	ALX4,MSX1,PDX1	6	-	-	-	-	-	-	-	-	-
chr3	196729569	rs114521616	403	212	615	1.94032e-05	K27ac,K4me3	Pro-All	DHS	C	2b	T	C	rs1056664	ENSG00000163975.7	MFI2	-	-	-	-	chr3:196700000-196710000..chr3:197230000-197240000	DLG1,MFI2,MIR4797_x000D_	-	-	Probe	MFI2_196756687#chr3:196728611-196756687	Match
chr4	38763693	rs10023850	1770	1561	3331	0.000854952	K27ac	Mix-All	-	C	6	A	G	rs114719937,rs5743560,rs73236618	ENSG00000174125.3; ENSG00000174123.6; ENSG00000174125.3	TLR1, TLR10, TLR1	-	-	chr4:38760000-38770000..chr4:39030000-39040000,chr4:38760000-38765000..chr4:38855000-38860000,chr4:38760000-38765000..chr4:39135000-39140000	TMEM156,NoGene,TLR1;TLR6	chr4:38310000-38320000..chr4:39030000-39040000	AC021860.1,FAM114A1,KLF3,MIR574,RNA5SP158,TLR1,TLR10,TLR6_x000D_	-	-	-	-	-
chr4	38782221	rs7653908	168	319	487	5.46233e-11	K27ac	Mix-All	-	C	6	C	G	rs114719937,rs5743560,rs73236618	ENSG00000174125.3; ENSG00000174123.6; ENSG00000174125.3	TLR1, TLR10, TLR1	-	-	-	-	chr4:38760000-38765000..chr4:38855000-38860000,chr4:38760000-38770000..chr4:39030000-39040000,chr4:38760000-38765000..chr4:39135000-39140000,chr4:38310000-38320000..chr4:39030000-39040000	TLR10_x000D_,FAM114A1,MIR574,TLR1,TLR10,TLR6_x000D_,FAM114A1,KLHL5,MIR574,TLR1,TLR10,TLR6,TMEM156_x000D_,AC021860.1,FAM114A1,KLF3,MIR574,RNA5SP158,TLR1,TLR10,TLR6_x000D_	-	-	Probe	TLR10_38784611#chr4:38773859-38784611	Match
chr4	38783848	rs11725309	8640	7064	15704	2.41196e-25	K27ac,K4me3	Pro-All	-	C	1f	C	T	rs114719937,rs5743560,rs73236618	ENSG00000174125.3; ENSG00000174123.6; ENSG00000174125.3	TLR1, TLR10, TLR1	-	-	-	-	chr4:38760000-38765000..chr4:38855000-38860000,chr4:38760000-38770000..chr4:39030000-39040000,chr4:38760000-38765000..chr4:39135000-39140000,chr4:38310000-38320000..chr4:39030000-39040000	TLR10_x000D_,FAM114A1,MIR574,TLR1,TLR10,TLR6_x000D_,FAM114A1,KLHL5,MIR574,TLR1,TLR10,TLR6,TMEM156_x000D_,AC021860.1,FAM114A1,KLF3,MIR574,RNA5SP158,TLR1,TLR10,TLR6_x000D_	-	-	Probe	TLR10_38784611#chr4:38773859-38784611	Match
chr4	38784633	rs10012017	207	131	338	0.000137747	K27ac	Pro-All	DHS	C	4	T	G	rs114719937,rs5743560,rs73236618	ENSG00000174125.3; ENSG00000174123.6; ENSG00000174125.3	TLR1, TLR10, TLR1	-	-	-	-	chr4:38760000-38765000..chr4:38855000-38860000,chr4:38760000-38770000..chr4:39030000-39040000,chr4:38760000-38765000..chr4:39135000-39140000,chr4:38310000-38320000..chr4:39030000-39040000	TLR10_x000D_,FAM114A1,MIR574,TLR1,TLR10,TLR6_x000D_,FAM114A1,KLHL5,MIR574,TLR1,TLR10,TLR6,TMEM156_x000D_,AC021860.1,FAM114A1,KLF3,MIR574,RNA5SP158,TLR1,TLR10,TLR6_x000D_	-	-	-	-	-
chr4	38784724	rs10004195	135	58	193	1.5682e-07	K27ac	Pro-All	-	C	1f	A	T	rs114719937,rs5743560,rs73236618	ENSG00000174125.3; ENSG00000174123.6; ENSG00000174125.3	TLR1, TLR10, TLR1	RUNX3	4	-	-	chr4:38760000-38765000..chr4:38855000-38860000,chr4:38760000-38770000..chr4:39030000-39040000,chr4:38760000-38765000..chr4:39135000-39140000,chr4:38310000-38320000..chr4:39030000-39040000	TLR10_x000D_,FAM114A1,MIR574,TLR1,TLR10,TLR6_x000D_,FAM114A1,KLHL5,MIR574,TLR1,TLR10,TLR6,TMEM156_x000D_,AC021860.1,FAM114A1,KLF3,MIR574,RNA5SP158,TLR1,TLR10,TLR6_x000D_	-	-	-	-	-
chr4	38805942	rs5743566	385	621	1006	1.5686e-08	K27ac,K4me3	Mix-All	DHS	C	4	C	G	rs114719937,rs5743560,rs73236618	ENSG00000174125.3; ENSG00000174123.6; ENSG00000174125.3	TLR1, TLR10, TLR1	-	-	-	-	chr4:38760000-38765000..chr4:38855000-38860000,chr4:38760000-38770000..chr4:39030000-39040000,chr4:38760000-38765000..chr4:39135000-39140000,chr4:38310000-38320000..chr4:39030000-39040000	TLR10_x000D_,FAM114A1,MIR574,TLR1,TLR10,TLR6_x000D_,FAM114A1,KLHL5,MIR574,TLR1,TLR10,TLR6,TMEM156_x000D_,AC021860.1,FAM114A1,KLF3,MIR574,RNA5SP158,TLR1,TLR10,TLR6_x000D_	-	-	Probe	TLR1_38806412#chr4:38797875-38806412	Match
chr4	38805983	rs5743565	204	300	504	7.5227e-05	K27ac	Mix-All	DHS	C	1b	C	T	rs114719937,rs5743560,rs73236618	ENSG00000174125.3; ENSG00000174123.6; ENSG00000174125.3	TLR1, TLR10, TLR1	-	-	-	-	chr4:38760000-38765000..chr4:38855000-38860000,chr4:38760000-38770000..chr4:39030000-39040000,chr4:38760000-38765000..chr4:39135000-39140000,chr4:38310000-38320000..chr4:39030000-39040000	TLR10_x000D_,FAM114A1,MIR574,TLR1,TLR10,TLR6_x000D_,FAM114A1,KLHL5,MIR574,TLR1,TLR10,TLR6,TMEM156_x000D_,AC021860.1,FAM114A1,KLF3,MIR574,RNA5SP158,TLR1,TLR10,TLR6_x000D_	-	-	Probe	TLR1_38806412#chr4:38797875-38806412	Match
chr4	38806019	rs5743563	59	20	79	0.000155762	SA1	Mix-All	DHS	C	1c	G	A	rs114719937,rs5743560,rs73236618	ENSG00000174125.3; ENSG00000174123.6; ENSG00000174125.3	TLR1, TLR10, TLR1	HSF4,TFDP1	5	-	-	chr4:38760000-38765000..chr4:38855000-38860000,chr4:38760000-38770000..chr4:39030000-39040000,chr4:38760000-38765000..chr4:39135000-39140000,chr4:38310000-38320000..chr4:39030000-39040000	TLR10_x000D_,FAM114A1,MIR574,TLR1,TLR10,TLR6_x000D_,FAM114A1,KLHL5,MIR574,TLR1,TLR10,TLR6,TMEM156_x000D_,AC021860.1,FAM114A1,KLF3,MIR574,RNA5SP158,TLR1,TLR10,TLR6_x000D_	-	-	Probe	TLR1_38806412#chr4:38797875-38806412	Match
chr4	38806096	rs5743562	813	1110	1923	1.88914e-07	K27ac,K4me3	Mix-All	-	C	4	C	T	rs114719937,rs5743560,rs73236618	ENSG00000174125.3; ENSG00000174123.6; ENSG00000174125.3	TLR1, TLR10, TLR1	CEBPB_joined,NFKB1	8	-	-	chr4:38760000-38765000..chr4:38855000-38860000,chr4:38760000-38770000..chr4:39030000-39040000,chr4:38760000-38765000..chr4:39135000-39140000,chr4:38310000-38320000..chr4:39030000-39040000	TLR10_x000D_,FAM114A1,MIR574,TLR1,TLR10,TLR6_x000D_,FAM114A1,KLHL5,MIR574,TLR1,TLR10,TLR6,TMEM156_x000D_,AC021860.1,FAM114A1,KLF3,MIR574,RNA5SP158,TLR1,TLR10,TLR6_x000D_	-	-	Probe	TLR1_38806412#chr4:38797875-38806412	Match
chr4	38806462	rs56357984	528	943	1471	2.32439e-13	K27ac,K4me3,SA1	Mix-All	-	C	4	A	G	rs114719937,rs5743560,rs73236618	ENSG00000174125.3; ENSG00000174123.6; ENSG00000174125.3	TLR1, TLR10, TLR1	CEBPA,CEBPB_joined,FOXH1,RUNX3	4	-	-	chr4:38760000-38765000..chr4:38855000-38860000,chr4:38760000-38770000..chr4:39030000-39040000,chr4:38760000-38765000..chr4:39135000-39140000,chr4:38310000-38320000..chr4:39030000-39040000	TLR10_x000D_,FAM114A1,MIR574,TLR1,TLR10,TLR6_x000D_,FAM114A1,KLHL5,MIR574,TLR1,TLR10,TLR6,TMEM156_x000D_,AC021860.1,FAM114A1,KLF3,MIR574,RNA5SP158,TLR1,TLR10,TLR6_x000D_	-	-	-	-	-
chr4	39031842	rs2254212	762	1577	2339	6.5608e-45	K27ac,K4me3	Pro-All	-	C	1f	C	T	rs2566097,rs2711976	ENSG00000121895.7; ENSG00000121895.7	TMEM156, TMEM156	-	-	chr4:38310000-38320000..chr4:39030000-39040000,chr4:38760000-38770000..chr4:39030000-39040000	NoGene,RNA5SP158	chr4:38905000-38910000..chr4:39135000-39140000,chr4:38900000-38910000..chr4:39430000-39440000,chr4:38760000-38765000..chr4:39135000-39140000	KLHL5,TMEM156_x000D_,KLHL5,MIR5591,RFC1,RNU6-32P,RNU6-887P,TMEM156,WDR19_x000D_,FAM114A1,KLHL5,MIR574,TLR1,TLR10,TLR6,TMEM156_x000D_	-	-	Probe	TMEM156_39034041#chr4:38968365-39034041	Match
chr4	53578213	rs9994546	463	250	713	7.49219e-09	K27ac,K4me3	Pro-All	DHS	C	2b	T	C	rs113985786	ENSG00000226950.2	DANCR	-	-	chr4:53510000-53515000..chr4:53575000-53580000	USP46	chr4:53410000-53420000..chr4:53840000-53850000,chr4:53240000-53245000..chr4:53845000-53850000,chr4:53230000-53240000..chr4:55100000-55110000	DANCR,ERVMER34-1,MIR4449,RASL11B,SNORA26,USP46_x000D_,DANCR,ERVMER34-1,MIR4449,RASL11B,RNU6-1252P,SNORA26,USP46_x000D_,AC110792.1,CHIC2,DANCR,ERVMER34-1,GSX2,LNX1,MIR4449,RASL11B,RNU6-1252P,RNU6-310P,SCFD2,SNORA26,USP46_x000D_	-	-	-	-	-
chr4	122722368	rs3828485	272	385	657	4.27791e-05	K27ac	Pro-All	DHS	C	4	A	G	rs2221628	ENSG00000123737.8	EXOSC9	-	-	-	-	-	-	-	-	-	-	-
chr4	139113336	rs4863771	204	89	293	2.02648e-05	K27ac,K4me1	Enh-All	-	C	4	T	G	rs13120371	ENSG00000151012.9	SLC7A11	-	-	-	-	chr4:138740000-138750000..chr4:139600000-139610000,chr4:138960000-138965000..chr4:139600000-139605000,chr4:138030000-138040000..chr4:139600000-139610000	SLC7A11_x000D_,PCDH18,SLC7A11_x000D_	-	-	Distal,Probe	chr4:139112388-139114378___SLC7A11_139163503#chr4:139085247-139163503,SLC7A11_139163503#chr4:139085247-139163503	Match
chr4	139113641	rs7687893	67	20	87	1.9368e-06	K27ac	Enh-All	-	C	5	C	T	rs13120371	ENSG00000151012.9	SLC7A11	COT2,FOXA2,HSF4,ISL2,MEF2C,MSX1,PDX1,ZFAT	8	-	-	chr4:138740000-138750000..chr4:139600000-139610000,chr4:138960000-138965000..chr4:139600000-139605000,chr4:138030000-138040000..chr4:139600000-139610000	SLC7A11_x000D_,PCDH18,SLC7A11_x000D_	-	-	Distal,Probe	chr4:139112388-139114378___SLC7A11_139163503#chr4:139085247-139163503,SLC7A11_139163503#chr4:139085247-139163503	Match
chr4	140222034	rs3806767	4048	2984	7032	5.36256e-12	CTCF,K27ac,K4me3	Pro-All	-	C	4	G	C	rs6817138	ENSG00000109390.7	NDUFC1	-	-	-	-	chr4:140020000-140030000..chr4:140450000-140460000,chr4:139950000-139960000..chr4:140450000-140460000	ACA64,MGARP,NAA15,NDUFC1,RAB33B,RN7SL311P,RNU6-1074P,RNU6-1214P,RNU6-506P_x000D_,ACA64,MGARP,NAA15,NDUFC1,RAB33B,RN7SL311P,RN7SL382P,RNU6-1074P,RNU6-1214P,RNU6-506P,RNU6-531P_x000D_	-	-	-	-	-
chr4	164415734	rs2276979	248	379	627	9.00113e-07	K27ac	Pro-All	DHS	C	4	A	G	rs4292287	ENSG00000145416.9	MARCH1	-	-	-	-	chr4:164400000-164405000..chr4:164585000-164590000,chr4:164405000-164410000..chr4:164460000-164465000,chr4:164405000-164410000..chr4:164675000-164680000,chr4:163415000-163420000..chr4:164465000-164470000	TMA16_x000D_,NAF1,NPY1R,NPY5R,TKTL2,TMA16_x000D_	-	-	-	-	-
chr4	176932795	rs2333337	43	10	53	2.10157e-05	K27ac	Mix-All	-	C	4	G	C	rs1564880	ENSG00000150625.12	GPM6A	-	-	-	-	chr4:176870000-176880000..chr4:177250000-177260000	ASB5,SPATA4,WDR17_x000D_	-	-	-	-	-
chr4	178362122	rs13106192	40	113	153	1.74648e-08	K27ac	Pro-All	-	C	6	G	C	rs11131799	ENSG00000038002.4	AGA	-	-	-	-	-	-	-	-	Distal,Probe	chr4:178361434-178362208___AGA_178363657#chr4:178351928-178363657,AGA_178363657#chr4:178351928-178363657	Match
chr4	185770076	rs66921474	12	49	61	8.04446e-06	K27ac	Enh-All	-	C	6	T	C	rs6852527	ENSG00000251230.1	RP11-701P16.5	-	-	-	-	chr4:185665000-185670000..chr4:185900000-185905000	ACSL1,MIR3945,MIR4455_x000D_	-	-	Distal	chr4:185769703-185771316___MIR4455_185859594#chr4:185859536-185859594	-
chr5	14870606	rs10073421	10	50	60	2.67218e-06	SA1	Pro-All	DHS	C	4	G	T	rs3006069,rs835153	ENSG00000154122.8; ENSG00000154122.8	ANKH, ANKH	-	-	-	-	chr5:14720000-14725000..chr5:15000000-15005000	MIR4637_x000D_	-	-	-	-	-
chr5	14870691	rs10065666	157	182	339	0.000180654	K4me3,SA1	Pro-All	DHS	C	2b	C	G	rs3006069,rs835153	ENSG00000154122.8; ENSG00000154122.8	ANKH, ANKH	-	-	-	-	chr5:14720000-14725000..chr5:15000000-15005000	MIR4637_x000D_	-	-	-	-	-
chr5	34008100	rs3195676	211	362	573	1.90882e-09	K27ac	Pro-All	DHS	C	4	C	T	rs10941112	ENSG00000242110.3	AMACR	-	-	-	-	chr5:33995000-34000000..chr5:34465000-34470000,chr5:20830000-20835000..chr5:34370000-34375000	C1QTNF3_x000D_,ADAMTS12,AMACR,C1QTNF3,C5orf17,C5orf22,CDH10,CDH12,CDH6,CDH9,DROSHA,GOLPH3,MIR4279,MIR579,MTMR12,NPR3,PDZD2,PRDM9,RN7SKP207,RN7SL572P,RNU4-43P,RNU6-1079P,RNU6-358P,RNU6-363P,RNU6-374P,RNU6-378P,RNU6-738P,RNU6-760P,RNU6-909P,RNU6-923P,RXFP3,SLC45A2,SUB1,TARS,ZFR_x000D_	-	-	-	-	-
chr5	82374119	rs10474080	232	155	387	0.00032504	K27ac	Pro-All	-	C	6	A	G	rs6452501	ENSG00000174695.5	TMEM167A	FOXA2,MSX2,NANOG,P63,P73,PO5F1	6	-	-	chr5:81645000-81650000..chr5:82855000-82860000,chr5:81930000-81940000..chr5:82760000-82770000,chr5:81930000-81940000..chr5:82860000-82870000	SCARNA18,TMEM167A,XRCC4_x000D_	-	-	-	-	-
chr5	110409067	rs2289277	147	35	182	2.58701e-16	K4me3	Pro-All	DHS	R	2b	G	C	rs3806933	ENSG00000145777.10	TSLP	-	-	-	-	chr5:110090000-110100000..chr5:110430000-110440000	TSLP_x000D_	-	-	-	-	-
chr5	110573287	rs62375582	118	301	419	1.98307e-18	K27ac	Enh-All	-	C	5	A	G	rs2546990	ENSG00000152495.6	CAMK4	-	-	-	-	chr5:110490000-110500000..chr5:111480000-111490000	CAMK4,NREP,RN7SKP57,STARD4_x000D_	-	-	-	-	-
chr5	122092913	rs4836225	64	154	218	6.00961e-09	K27ac	Enh-All	-	C	5	A	G	rs67616210,rs6888433	ENSG00000205302.2; ENSG00000205302.2	SNX2, SNX2	-	-	-	-	chr5:121850000-121855000..chr5:122335000-122340000	SNX2_x000D_	-	-	-	-	-
chr5	138775301	rs3923060	235	130	365	2.20068e-07	K27ac	Mix-All	DHS	C	4	C	T	rs3923059	ENSG00000228672.2	PROB1	-	-	-	-	chr5:138755000-138760000..chr5:138895000-138900000	ECSCR,RNU5B-4P,TMEM173_x000D_	-	-	-	-	-
chr5	138775552	rs7445264	86	43	129	0.000551803	K27ac	Mix-All	-	C	4	G	T	rs10900864,rs6596475	ENSG00000170464.5; ENSG00000170469.6	DNAJC18, SPATA24	-	-	-	-	chr5:138755000-138760000..chr5:138895000-138900000	ECSCR,RNU5B-4P,TMEM173_x000D_	-	-	-	-	-
chr6	3260093	rs4959783	401	545	946	2.02062e-05	K4me3	Pro-All	DHS	C	4	G	A	rs6940530	ENSG00000180822.7	PSMG4	-	-	-	-	chr6:3125000-3130000..chr6:3730000-3735000	PSMG4,SLC22A23,TUBB2A,TUBB2B_x000D_	-	-	Probe	PSMG4_3259161#chr6:3259161-3264097	Match
chr6	26361510	rs4712982	39	139	178	2.10006e-13	K27ac	Mix-All	-	C	2b	C	G	rs3902051	ENSG00000124508.12	BTN2A2	-	-	-	-	chr6:26330000-26340000..chr6:26550000-26560000,chr6:26270000-26280000..chr6:27100000-27110000,chr6:26310000-26320000..chr6:27650000-27660000,chr6:26170000-26180000..chr6:26570000-26580000,chr6:26190000-26200000..chr6:27100000-27110000,chr6:26190000-26200000..chr6:27780000-27790000,chr6:26030000-26035000..chr6:27110000-27115000,chr6:26030000-26035000..chr6:27775000-27780000,chr6:26030000-26040000.…	BTN1A1,BTN2A1,BTN2A2,BTN3A1,BTN3A2,BTN3A3,HMGN4,RNU6-1259P,RNU6-502P_x000D_,ABT1,BTN1A1,BTN2A1,BTN2A2,BTN3A1,BTN3A2,BTN3A3,HIST1H4H,HMGN4,RNU2-62P,RNU6-1259P,RNU6-502P,RP11-457M11.2,RP11-457M11.5,TRNAI2,ZNF322_x000D_,ABT1,BTN1A1,BTN2A1,BTN2A2,BTN3A1,BTN3A2,BTN3A3,HIST1H2AG,HIST1H2BJ,HIST1H2BK,HIST1H4I,HMGN4,MIR3143,POM121L2,PRSS16,RNU2-62P,RNU6-1259P,RNU6-471P,RNU6-502P,RP11-457M11.2,RP11-457M11.…	-	-	-	-	-
chr6	26474061	rs2893857	176	463	639	4.30919e-17	K27ac,K4me3	Pro-All	DHS	C	1f	A	C	rs3902051	ENSG00000124508.12	BTN2A2	BACH1,CDX1,FEV,NR4A2	5	-	-	chr6:26330000-26340000..chr6:26550000-26560000,chr6:26270000-26280000..chr6:27100000-27110000,chr6:26310000-26320000..chr6:27650000-27660000,chr6:26170000-26180000..chr6:26570000-26580000,chr6:26190000-26200000..chr6:27100000-27110000,chr6:26190000-26200000..chr6:27780000-27790000,chr6:26030000-26035000..chr6:27110000-27115000,chr6:26030000-26035000..chr6:27775000-27780000,chr6:26030000-26040000.…	BTN1A1,BTN2A1,BTN2A2,BTN3A1,BTN3A2,BTN3A3,HMGN4,RNU6-1259P,RNU6-502P_x000D_,ABT1,BTN1A1,BTN2A1,BTN2A2,BTN3A1,BTN3A2,BTN3A3,HIST1H4H,HMGN4,RNU2-62P,RNU6-1259P,RNU6-502P,RP11-457M11.2,RP11-457M11.5,TRNAI2,ZNF322_x000D_,ABT1,BTN1A1,BTN2A1,BTN2A2,BTN3A1,BTN3A2,BTN3A3,HIST1H2AG,HIST1H2BJ,HIST1H2BK,HIST1H4I,HMGN4,MIR3143,POM121L2,PRSS16,RNU2-62P,RNU6-1259P,RNU6-471P,RNU6-502P,RP11-457M11.2,RP11-457M11.…	-	-	-	-	-
chr6	26474742	rs10484441	1518	1325	2843	0.000863462	K27ac	Pro-All	-	C	1f	C	G	rs3902051	ENSG00000124508.12	BTN2A2	-	-	-	-	chr6:26330000-26340000..chr6:26550000-26560000,chr6:26270000-26280000..chr6:27100000-27110000,chr6:26310000-26320000..chr6:27650000-27660000,chr6:26170000-26180000..chr6:26570000-26580000,chr6:26190000-26200000..chr6:27100000-27110000,chr6:26190000-26200000..chr6:27780000-27790000,chr6:26030000-26035000..chr6:27110000-27115000,chr6:26030000-26035000..chr6:27775000-27780000,chr6:26030000-26040000.…	BTN1A1,BTN2A1,BTN2A2,BTN3A1,BTN3A2,BTN3A3,HMGN4,RNU6-1259P,RNU6-502P_x000D_,ABT1,BTN1A1,BTN2A1,BTN2A2,BTN3A1,BTN3A2,BTN3A3,HIST1H4H,HMGN4,RNU2-62P,RNU6-1259P,RNU6-502P,RP11-457M11.2,RP11-457M11.5,TRNAI2,ZNF322_x000D_,ABT1,BTN1A1,BTN2A1,BTN2A2,BTN3A1,BTN3A2,BTN3A3,HIST1H2AG,HIST1H2BJ,HIST1H2BK,HIST1H4I,HMGN4,MIR3143,POM121L2,PRSS16,RNU2-62P,RNU6-1259P,RNU6-471P,RNU6-502P,RP11-457M11.2,RP11-457M11.…	-	-	-	-	-
chr6	26577453	rs12194036	48	116	164	8.64722e-07	K4me3	Pro-All	-	C	2b	T	A	rs3902051	ENSG00000124508.12	BTN2A2	-	-	chr6:26170000-26180000..chr6:26570000-26580000	HIST1H2BD	chr6:26270000-26280000..chr6:27100000-27110000,chr6:26310000-26320000..chr6:27650000-27660000,chr6:26190000-26200000..chr6:27100000-27110000,chr6:26190000-26200000..chr6:27780000-27790000,chr6:26030000-26035000..chr6:27110000-27115000,chr6:26030000-26035000..chr6:27775000-27780000,chr6:26030000-26040000..chr6:27860000-27870000	ABT1,BTN1A1,BTN2A1,BTN2A2,BTN3A1,BTN3A2,BTN3A3,HIST1H4H,HMGN4,RNU2-62P,RNU6-1259P,RNU6-502P,RP11-457M11.2,RP11-457M11.5,TRNAI2,ZNF322_x000D_,ABT1,BTN1A1,BTN2A1,BTN2A2,BTN3A1,BTN3A2,BTN3A3,HIST1H2AG,HIST1H2BJ,HIST1H2BK,HIST1H4I,HMGN4,MIR3143,POM121L2,PRSS16,RNU2-62P,RNU6-1259P,RNU6-471P,RNU6-502P,RP11-457M11.2,RP11-457M11.5,TRNAI2,TRNAI6,ZNF184,ZNF322,ZNF391_x000D_,ABT1,BTN1A1,BTN2A1,BTN2A2,BTN3A1…	-	-	-	-	-
chr6	27446289	rs4713107	214	342	556	5.02922e-07	K4me3	Pro-All	DHS	C	4	C	G	rs6456781	ENSG00000124613.4	ZNF391	EMX1,KLF5,Z280D	5	chr6:27140000-27150000..chr6:27440000-27450000	NoGene	chr6:27120000-27130000..chr6:27770000-27780000,chr6:27120000-27125000..chr6:27860000-27865000,chr6:26310000-26320000..chr6:27650000-27660000,chr6:26190000-26200000..chr6:27780000-27790000,chr6:26030000-26035000..chr6:27775000-27780000,chr6:26030000-26040000..chr6:27860000-27870000	POM121L2,PRSS16,RNU6-471P,TRNAI6,ZNF184,ZNF391_x000D_,HIST1H1B,HIST1H2AI,HIST1H2AJ,HIST1H2AK,HIST1H2AL,HIST1H2BL,HIST1H2BM,HIST1H2BN,HIST1H3H,HIST1H3I,HIST1H4J,HIST1H4K,HIST1H4L,POM121L2,PRSS16,RNU6-471P,TRNAI6,ZNF184,ZNF391_x000D_,ABT1,BTN1A1,BTN2A1,BTN2A2,BTN3A1,BTN3A2,BTN3A3,HIST1H2AG,HIST1H2BJ,HIST1H2BK,HIST1H4I,HMGN4,MIR3143,POM121L2,PRSS16,RNU2-62P,RNU6-1259P,RNU6-471P,RNU6-502P,RP11-457M11…	Distal	chr6:27445948-27446708___rs6911865_GM12878_C_gwas#chr6:27470778-27470778	-	-	-
chr6	28129580	rs9357065	59	186	245	2.57586e-15	K4me3	Pro-All	DHS	C	4	C	T	rs200969	ENSG00000197279.3	ZNF165	-	-	-	-	chr6:28100000-28105000..chr6:28320000-28325000,chr6:27860000-27870000..chr6:28320000-28330000	NKAPL,PGBD1,ZKSCAN4,ZKSCAN8,ZSCAN9_x000D_,NKAPL,OR2B2,OR2B6,PGBD1,ZKSCAN4,ZKSCAN8,ZNF165,ZSCAN16,ZSCAN9_x000D_	Probe	rs9357065_GM12878_C_gwas#chr6:28129580-28129580	-	-	-
chr6	28129713	rs1225618	59	376	435	2.03964e-15	K27ac,K4me3	Pro-All	DHS	C	1f	C	A	rs9468372	ENSG00000187987.5	ZSCAN23	CTCF_joined_4,NKX61,NR5A2	9	-	-	chr6:28100000-28105000..chr6:28320000-28325000,chr6:27860000-27870000..chr6:28320000-28330000	NKAPL,PGBD1,ZKSCAN4,ZKSCAN8,ZSCAN9_x000D_,NKAPL,OR2B2,OR2B6,PGBD1,ZKSCAN4,ZKSCAN8,ZNF165,ZSCAN16,ZSCAN9_x000D_	-	-	-	-	-
chr6	28129831	rs9357066	36	212	248	4.27378e-30	K4me3	Pro-All	-	C	4	C	T	rs200969	ENSG00000197279.3	ZNF165	BATF,HSF4	8	-	-	chr6:28100000-28105000..chr6:28320000-28325000,chr6:27860000-27870000..chr6:28320000-28330000	NKAPL,PGBD1,ZKSCAN4,ZKSCAN8,ZSCAN9_x000D_,NKAPL,OR2B2,OR2B6,PGBD1,ZKSCAN4,ZKSCAN8,ZNF165,ZSCAN16,ZSCAN9_x000D_	-	-	-	-	-
chr6	32556367	rs9270206	201	352	553	1.47134e-09	K4me3	Pro-All	-	C	4	G	A	rs9270977	ENSG00000196126.6	HLA-DRB1	-	-	-	-	chr6:32380000-32390000..chr6:32670000-32680000,chr6:32400000-32405000..chr6:32660000-32665000,chr6:32380000-32385000..chr6:32755000-32760000,chr6:32380000-32390000..chr6:32830000-32840000	HLA-DQA1,HLA-DQB1,HLA-DRA,HLA-DRB1,HLA-DRB5,RNU1-61P_x000D_,HLA-DQA1,HLA-DQA2,HLA-DQB1,HLA-DQB2,HLA-DRA,HLA-DRB1,HLA-DRB5,MIR3135B,RNU1-61P_x000D_,HLA-DOB,HLA-DQA1,HLA-DQA2,HLA-DQB1,HLA-DQB2,HLA-DRA,HLA-DRB1,HLA-DRB5,MIR3135B,PSMB8,PSMB9,RNU1-61P,TAP1,TAP2_x000D_	-	-	-	-	-
chr6	32556887	rs9270236	224	838	1062	1.01802e-16	K27ac,K4me3	Mix-All	-	C	3a	C	T	rs9270977	ENSG00000196126.6	HLA-DRB1	DLX2,FOXA2,GATA4,LHX2,P73,PRD14	90	-	-	chr6:32380000-32390000..chr6:32670000-32680000,chr6:32400000-32405000..chr6:32660000-32665000,chr6:32380000-32385000..chr6:32755000-32760000,chr6:32380000-32390000..chr6:32830000-32840000	HLA-DQA1,HLA-DQB1,HLA-DRA,HLA-DRB1,HLA-DRB5,RNU1-61P_x000D_,HLA-DQA1,HLA-DQA2,HLA-DQB1,HLA-DQB2,HLA-DRA,HLA-DRB1,HLA-DRB5,MIR3135B,RNU1-61P_x000D_,HLA-DOB,HLA-DQA1,HLA-DQA2,HLA-DQB1,HLA-DQB2,HLA-DRA,HLA-DRB1,HLA-DRB5,MIR3135B,PSMB8,PSMB9,RNU1-61P,TAP1,TAP2_x000D_	-	-	-	-	-
chr6	32556908	rs9270237	169	811	980	2.80197e-20	K27ac,K4me3	Mix-All	-	C	3a	C	A	rs9270977	ENSG00000196126.6	HLA-DRB1	ALX4,CASZ1,CEBPB_joined,CR3L2,ELF3,FOXF1,FOXK1,GLI1,MSX2,NKX25,ZBT17	116	-	-	chr6:32380000-32390000..chr6:32670000-32680000,chr6:32400000-32405000..chr6:32660000-32665000,chr6:32380000-32385000..chr6:32755000-32760000,chr6:32380000-32390000..chr6:32830000-32840000	HLA-DQA1,HLA-DQB1,HLA-DRA,HLA-DRB1,HLA-DRB5,RNU1-61P_x000D_,HLA-DQA1,HLA-DQA2,HLA-DQB1,HLA-DQB2,HLA-DRA,HLA-DRB1,HLA-DRB5,MIR3135B,RNU1-61P_x000D_,HLA-DOB,HLA-DQA1,HLA-DQA2,HLA-DQB1,HLA-DQB2,HLA-DRA,HLA-DRB1,HLA-DRB5,MIR3135B,PSMB8,PSMB9,RNU1-61P,TAP1,TAP2_x000D_	-	-	-	-	-
chr6	32557060	rs9270258	405	309	714	0.000997676	K27ac	Mix-All	-	C	4	G	A	rs9270977	ENSG00000196126.6	HLA-DRB1	-	-	-	-	chr6:32380000-32390000..chr6:32670000-32680000,chr6:32400000-32405000..chr6:32660000-32665000,chr6:32380000-32385000..chr6:32755000-32760000,chr6:32380000-32390000..chr6:32830000-32840000	HLA-DQA1,HLA-DQB1,HLA-DRA,HLA-DRB1,HLA-DRB5,RNU1-61P_x000D_,HLA-DQA1,HLA-DQA2,HLA-DQB1,HLA-DQB2,HLA-DRA,HLA-DRB1,HLA-DRB5,MIR3135B,RNU1-61P_x000D_,HLA-DOB,HLA-DQA1,HLA-DQA2,HLA-DQB1,HLA-DQB2,HLA-DRA,HLA-DRB1,HLA-DRB5,MIR3135B,PSMB8,PSMB9,RNU1-61P,TAP1,TAP2_x000D_	-	-	-	-	-
chr6	32605257	rs1047989	1736	1388	3124	2.92566e-07	K27ac,SA1	Pro-All	DHS	C	4	C	A	rs1063349,rs1063349	ENSG00000232629.4; ENSG00000237541.3	HLA-DQB2, HLA-DQA2	-	-	-	-	chr6:32380000-32390000..chr6:32670000-32680000,chr6:32400000-32405000..chr6:32660000-32665000,chr6:32380000-32385000..chr6:32755000-32760000,chr6:32380000-32390000..chr6:32830000-32840000	HLA-DQA1,HLA-DQB1,HLA-DRA,HLA-DRB1,HLA-DRB5,RNU1-61P_x000D_,HLA-DQA1,HLA-DQA2,HLA-DQB1,HLA-DQB2,HLA-DRA,HLA-DRB1,HLA-DRB5,MIR3135B,RNU1-61P_x000D_,HLA-DOB,HLA-DQA1,HLA-DQA2,HLA-DQB1,HLA-DQB2,HLA-DRA,HLA-DRB1,HLA-DRB5,MIR3135B,PSMB8,PSMB9,RNU1-61P,TAP1,TAP2_x000D_	-	-	-	-	-
chr6	32605274	rs1130034	76	28	104	3.72629e-05	SA1	Pro-All	DHS	C	4	T	C	rs1063349,rs1063349	ENSG00000232629.4; ENSG00000237541.3	HLA-DQB2, HLA-DQA2	-	-	-	-	chr6:32380000-32390000..chr6:32670000-32680000,chr6:32400000-32405000..chr6:32660000-32665000,chr6:32380000-32385000..chr6:32755000-32760000,chr6:32380000-32390000..chr6:32830000-32840000	HLA-DQA1,HLA-DQB1,HLA-DRA,HLA-DRB1,HLA-DRB5,RNU1-61P_x000D_,HLA-DQA1,HLA-DQA2,HLA-DQB1,HLA-DQB2,HLA-DRA,HLA-DRB1,HLA-DRB5,MIR3135B,RNU1-61P_x000D_,HLA-DOB,HLA-DQA1,HLA-DQA2,HLA-DQB1,HLA-DQB2,HLA-DRA,HLA-DRB1,HLA-DRB5,MIR3135B,PSMB8,PSMB9,RNU1-61P,TAP1,TAP2_x000D_	-	-	-	-	-
chr6	32605380	rs9272441	584	700	1284	4.90417e-05	K4me3,SA1	Pro-All	-	C	5	T	G	rs1063349,rs1063349	ENSG00000232629.4; ENSG00000237541.3	HLA-DQB2, HLA-DQA2	CEBPD,FOXF1,HES7,MAD1,ZBT17	260	-	-	chr6:32380000-32390000..chr6:32670000-32680000,chr6:32400000-32405000..chr6:32660000-32665000,chr6:32380000-32385000..chr6:32755000-32760000,chr6:32380000-32390000..chr6:32830000-32840000	HLA-DQA1,HLA-DQB1,HLA-DRA,HLA-DRB1,HLA-DRB5,RNU1-61P_x000D_,HLA-DQA1,HLA-DQA2,HLA-DQB1,HLA-DQB2,HLA-DRA,HLA-DRB1,HLA-DRB5,MIR3135B,RNU1-61P_x000D_,HLA-DOB,HLA-DQA1,HLA-DQA2,HLA-DQB1,HLA-DQB2,HLA-DRA,HLA-DRB1,HLA-DRB5,MIR3135B,PSMB8,PSMB9,RNU1-61P,TAP1,TAP2_x000D_	-	-	-	-	-
chr6	32605400	rs9272442	708	520	1228	4.45721e-07	K27ac	Pro-All	-	C	5	C	T	rs1063349,rs1063349	ENSG00000232629.4; ENSG00000237541.3	HLA-DQB2, HLA-DQA2	-	-	-	-	chr6:32380000-32390000..chr6:32670000-32680000,chr6:32400000-32405000..chr6:32660000-32665000,chr6:32380000-32385000..chr6:32755000-32760000,chr6:32380000-32390000..chr6:32830000-32840000	HLA-DQA1,HLA-DQB1,HLA-DRA,HLA-DRB1,HLA-DRB5,RNU1-61P_x000D_,HLA-DQA1,HLA-DQA2,HLA-DQB1,HLA-DQB2,HLA-DRA,HLA-DRB1,HLA-DRB5,MIR3135B,RNU1-61P_x000D_,HLA-DOB,HLA-DQA1,HLA-DQA2,HLA-DQB1,HLA-DQB2,HLA-DRA,HLA-DRB1,HLA-DRB5,MIR3135B,PSMB8,PSMB9,RNU1-61P,TAP1,TAP2_x000D_	-	-	-	-	-
chr6	32605557	rs9272458	636	1240	1876	7.6293e-16	K27ac,K4me3	Pro-All	-	C	7	G	A	rs114340028,rs9271161	ENSG00000198502.5; ENSG00000198502.5	HLA-DRB5, HLA-DRB5	AP2A,FOSB,NFKB1	52	-	-	chr6:32380000-32390000..chr6:32670000-32680000,chr6:32400000-32405000..chr6:32660000-32665000,chr6:32380000-32385000..chr6:32755000-32760000,chr6:32380000-32390000..chr6:32830000-32840000	HLA-DQA1,HLA-DQB1,HLA-DRA,HLA-DRB1,HLA-DRB5,RNU1-61P_x000D_,HLA-DQA1,HLA-DQA2,HLA-DQB1,HLA-DQB2,HLA-DRA,HLA-DRB1,HLA-DRB5,MIR3135B,RNU1-61P_x000D_,HLA-DOB,HLA-DQA1,HLA-DQA2,HLA-DQB1,HLA-DQB2,HLA-DRA,HLA-DRB1,HLA-DRB5,MIR3135B,PSMB8,PSMB9,RNU1-61P,TAP1,TAP2_x000D_	-	-	-	-	-
chr6	32605920	rs9272482	476	716	1192	4.54338e-11	K4me3	Pro-All	-	C	4	G	A	rs1063349,rs1063349	ENSG00000232629.4; ENSG00000237541.3	HLA-DQB2, HLA-DQA2	ISL1,ISL2,MSX1,NFAC4,NKX31,SOX3	146	-	-	chr6:32380000-32390000..chr6:32670000-32680000,chr6:32400000-32405000..chr6:32660000-32665000,chr6:32380000-32385000..chr6:32755000-32760000,chr6:32380000-32390000..chr6:32830000-32840000	HLA-DQA1,HLA-DQB1,HLA-DRA,HLA-DRB1,HLA-DRB5,RNU1-61P_x000D_,HLA-DQA1,HLA-DQA2,HLA-DQB1,HLA-DQB2,HLA-DRA,HLA-DRB1,HLA-DRB5,MIR3135B,RNU1-61P_x000D_,HLA-DOB,HLA-DQA1,HLA-DQA2,HLA-DQB1,HLA-DQB2,HLA-DRA,HLA-DRB1,HLA-DRB5,MIR3135B,PSMB8,PSMB9,RNU1-61P,TAP1,TAP2_x000D_	-	-	-	-	-
chr6	32605943	rs9272484	310	501	811	0.000146573	K27ac,K4me3	Pro-All	-	C	4	G	A	rs1063349,rs1063349	ENSG00000232629.4; ENSG00000237541.3	HLA-DQB2, HLA-DQA2	FOXH1,RUNX3,USF1	87	-	-	chr6:32380000-32390000..chr6:32670000-32680000,chr6:32400000-32405000..chr6:32660000-32665000,chr6:32380000-32385000..chr6:32755000-32760000,chr6:32380000-32390000..chr6:32830000-32840000	HLA-DQA1,HLA-DQB1,HLA-DRA,HLA-DRB1,HLA-DRB5,RNU1-61P_x000D_,HLA-DQA1,HLA-DQA2,HLA-DQB1,HLA-DQB2,HLA-DRA,HLA-DRB1,HLA-DRB5,MIR3135B,RNU1-61P_x000D_,HLA-DOB,HLA-DQA1,HLA-DQA2,HLA-DQB1,HLA-DQB2,HLA-DRA,HLA-DRB1,HLA-DRB5,MIR3135B,PSMB8,PSMB9,RNU1-61P,TAP1,TAP2_x000D_	-	-	-	-	-
chr6	32627600	rs9273443	1916	120	2036	0	K27ac,K4me1,K4me3,SA1	Enh-All	-	C	5	G	T	rs1063349,rs1063349	ENSG00000232629.4; ENSG00000237541.3	HLA-DQB2, HLA-DQA2	-	-	-	-	chr6:32380000-32390000..chr6:32670000-32680000,chr6:32400000-32405000..chr6:32660000-32665000,chr6:32380000-32385000..chr6:32755000-32760000,chr6:32380000-32390000..chr6:32830000-32840000	HLA-DQA1,HLA-DQB1,HLA-DRA,HLA-DRB1,HLA-DRB5,RNU1-61P_x000D_,HLA-DQA1,HLA-DQA2,HLA-DQB1,HLA-DQB2,HLA-DRA,HLA-DRB1,HLA-DRB5,MIR3135B,RNU1-61P_x000D_,HLA-DOB,HLA-DQA1,HLA-DQA2,HLA-DQB1,HLA-DQB2,HLA-DRA,HLA-DRB1,HLA-DRB5,MIR3135B,PSMB8,PSMB9,RNU1-61P,TAP1,TAP2_x000D_	-	-	-	-	-
chr6	32627635	rs9273444	1500	32	1532	0	K27ac	Enh-All	-	C	3a	T	G	rs1063349,rs1063349	ENSG00000232629.4; ENSG00000237541.3	HLA-DQB2, HLA-DQA2	-	-	-	-	chr6:32380000-32390000..chr6:32670000-32680000,chr6:32400000-32405000..chr6:32660000-32665000,chr6:32380000-32385000..chr6:32755000-32760000,chr6:32380000-32390000..chr6:32830000-32840000	HLA-DQA1,HLA-DQB1,HLA-DRA,HLA-DRB1,HLA-DRB5,RNU1-61P_x000D_,HLA-DQA1,HLA-DQA2,HLA-DQB1,HLA-DQB2,HLA-DRA,HLA-DRB1,HLA-DRB5,MIR3135B,RNU1-61P_x000D_,HLA-DOB,HLA-DQA1,HLA-DQA2,HLA-DQB1,HLA-DQB2,HLA-DRA,HLA-DRB1,HLA-DRB5,MIR3135B,PSMB8,PSMB9,RNU1-61P,TAP1,TAP2_x000D_	-	-	-	-	-
chr6	32627646	rs9273445	2232	36	2268	0	K27ac	Enh-All	-	C	3a	A	G	rs1063349,rs1063349	ENSG00000232629.4; ENSG00000237541.3	HLA-DQB2, HLA-DQA2	-	-	-	-	chr6:32380000-32390000..chr6:32670000-32680000,chr6:32400000-32405000..chr6:32660000-32665000,chr6:32380000-32385000..chr6:32755000-32760000,chr6:32380000-32390000..chr6:32830000-32840000	HLA-DQA1,HLA-DQB1,HLA-DRA,HLA-DRB1,HLA-DRB5,RNU1-61P_x000D_,HLA-DQA1,HLA-DQA2,HLA-DQB1,HLA-DQB2,HLA-DRA,HLA-DRB1,HLA-DRB5,MIR3135B,RNU1-61P_x000D_,HLA-DOB,HLA-DQA1,HLA-DQA2,HLA-DQB1,HLA-DQB2,HLA-DRA,HLA-DRB1,HLA-DRB5,MIR3135B,PSMB8,PSMB9,RNU1-61P,TAP1,TAP2_x000D_	-	-	-	-	-
chr6	32627714	rs1063355	988	16	1004	1.16292e-265	K27ac	Enh-All	-	C	1d	T	G	rs1063349,rs1063349	ENSG00000232629.4; ENSG00000237541.3	HLA-DQB2, HLA-DQA2	-	-	-	-	chr6:32380000-32390000..chr6:32670000-32680000,chr6:32400000-32405000..chr6:32660000-32665000,chr6:32380000-32385000..chr6:32755000-32760000,chr6:32380000-32390000..chr6:32830000-32840000	HLA-DQA1,HLA-DQB1,HLA-DRA,HLA-DRB1,HLA-DRB5,RNU1-61P_x000D_,HLA-DQA1,HLA-DQA2,HLA-DQB1,HLA-DQB2,HLA-DRA,HLA-DRB1,HLA-DRB5,MIR3135B,RNU1-61P_x000D_,HLA-DOB,HLA-DQA1,HLA-DQA2,HLA-DQB1,HLA-DQB2,HLA-DRA,HLA-DRB1,HLA-DRB5,MIR3135B,PSMB8,PSMB9,RNU1-61P,TAP1,TAP2_x000D_	-	-	-	-	-
chr6	32627923	rs9273462	520	24	544	1.50995e-120	K27ac	Enh-All	-	C	3a	A	G	rs1063349,rs1063349	ENSG00000232629.4; ENSG00000237541.3	HLA-DQB2, HLA-DQA2	ESR1_joined_2,ESR2,MAFF,MAFG,MAFK,P63,P73	407	-	-	chr6:32380000-32390000..chr6:32670000-32680000,chr6:32400000-32405000..chr6:32660000-32665000,chr6:32380000-32385000..chr6:32755000-32760000,chr6:32380000-32390000..chr6:32830000-32840000	HLA-DQA1,HLA-DQB1,HLA-DRA,HLA-DRB1,HLA-DRB5,RNU1-61P_x000D_,HLA-DQA1,HLA-DQA2,HLA-DQB1,HLA-DQB2,HLA-DRA,HLA-DRB1,HLA-DRB5,MIR3135B,RNU1-61P_x000D_,HLA-DOB,HLA-DQA1,HLA-DQA2,HLA-DQB1,HLA-DQB2,HLA-DRA,HLA-DRB1,HLA-DRB5,MIR3135B,PSMB8,PSMB9,RNU1-61P,TAP1,TAP2_x000D_	-	-	-	-	-
chr6	32627976	rs1063345	532	24	556	6.51163e-124	K27ac	Enh-All	-	C	4	G	A	rs1063349,rs1063349	ENSG00000232629.4; ENSG00000237541.3	HLA-DQB2, HLA-DQA2	BATF,GATA2,PRDM1,YBOX1	88	-	-	chr6:32380000-32390000..chr6:32670000-32680000,chr6:32400000-32405000..chr6:32660000-32665000,chr6:32380000-32385000..chr6:32755000-32760000,chr6:32380000-32390000..chr6:32830000-32840000	HLA-DQA1,HLA-DQB1,HLA-DRA,HLA-DRB1,HLA-DRB5,RNU1-61P_x000D_,HLA-DQA1,HLA-DQA2,HLA-DQB1,HLA-DQB2,HLA-DRA,HLA-DRB1,HLA-DRB5,MIR3135B,RNU1-61P_x000D_,HLA-DOB,HLA-DQA1,HLA-DQA2,HLA-DQB1,HLA-DQB2,HLA-DRA,HLA-DRB1,HLA-DRB5,MIR3135B,PSMB8,PSMB9,RNU1-61P,TAP1,TAP2_x000D_	-	-	-	-	-
chr6	32627992	rs9273469	244	20	264	1.35854e-48	K27ac	Enh-All	-	C	4	T	C	rs1063349,rs1063349	ENSG00000232629.4; ENSG00000237541.3	HLA-DQB2, HLA-DQA2	BARX2	43	-	-	chr6:32380000-32390000..chr6:32670000-32680000,chr6:32400000-32405000..chr6:32660000-32665000,chr6:32380000-32385000..chr6:32755000-32760000,chr6:32380000-32390000..chr6:32830000-32840000	HLA-DQA1,HLA-DQB1,HLA-DRA,HLA-DRB1,HLA-DRB5,RNU1-61P_x000D_,HLA-DQA1,HLA-DQA2,HLA-DQB1,HLA-DQB2,HLA-DRA,HLA-DRB1,HLA-DRB5,MIR3135B,RNU1-61P_x000D_,HLA-DOB,HLA-DQA1,HLA-DQA2,HLA-DQB1,HLA-DQB2,HLA-DRA,HLA-DRB1,HLA-DRB5,MIR3135B,PSMB8,PSMB9,RNU1-61P,TAP1,TAP2_x000D_	-	-	-	-	-
chr6	32628190	rs9273489	436	140	576	2.91608e-59	K27ac,K4me1,K4me3	Enh-All	-	C	2b	G	A	rs114653103	ENSG00000204227.4	RING1	-	-	-	-	chr6:32380000-32390000..chr6:32670000-32680000,chr6:32400000-32405000..chr6:32660000-32665000,chr6:32380000-32385000..chr6:32755000-32760000,chr6:32380000-32390000..chr6:32830000-32840000	HLA-DQA1,HLA-DQB1,HLA-DRA,HLA-DRB1,HLA-DRB5,RNU1-61P_x000D_,HLA-DQA1,HLA-DQA2,HLA-DQB1,HLA-DQB2,HLA-DRA,HLA-DRB1,HLA-DRB5,MIR3135B,RNU1-61P_x000D_,HLA-DOB,HLA-DQA1,HLA-DQA2,HLA-DQB1,HLA-DQB2,HLA-DRA,HLA-DRB1,HLA-DRB5,MIR3135B,PSMB8,PSMB9,RNU1-61P,TAP1,TAP2_x000D_	-	-	-	-	-
chr6	32628193	rs9273490	708	80	788	1.1381e-106	K27ac,K4me3	Enh-All	-	C	4	A	G	rs9274620,rs9274632	ENSG00000232629.4; ENSG00000232629.4	HLA-DQB2, HLA-DQB2	CEBPB_joined	41	-	-	chr6:32380000-32390000..chr6:32670000-32680000,chr6:32400000-32405000..chr6:32660000-32665000,chr6:32380000-32385000..chr6:32755000-32760000,chr6:32380000-32390000..chr6:32830000-32840000	HLA-DQA1,HLA-DQB1,HLA-DRA,HLA-DRB1,HLA-DRB5,RNU1-61P_x000D_,HLA-DQA1,HLA-DQA2,HLA-DQB1,HLA-DQB2,HLA-DRA,HLA-DRB1,HLA-DRB5,MIR3135B,RNU1-61P_x000D_,HLA-DOB,HLA-DQA1,HLA-DQA2,HLA-DQB1,HLA-DQB2,HLA-DRA,HLA-DRB1,HLA-DRB5,MIR3135B,PSMB8,PSMB9,RNU1-61P,TAP1,TAP2_x000D_	-	-	-	-	-
chr6	32628247	rs9273493	420	104	524	2.98099e-43	K27ac,K4me1	Enh-All	-	C	5	T	C	rs1063349,rs1063349	ENSG00000232629.4; ENSG00000237541.3	HLA-DQB2, HLA-DQA2	-	-	-	-	chr6:32380000-32390000..chr6:32670000-32680000,chr6:32400000-32405000..chr6:32660000-32665000,chr6:32380000-32385000..chr6:32755000-32760000,chr6:32380000-32390000..chr6:32830000-32840000	HLA-DQA1,HLA-DQB1,HLA-DRA,HLA-DRB1,HLA-DRB5,RNU1-61P_x000D_,HLA-DQA1,HLA-DQA2,HLA-DQB1,HLA-DQB2,HLA-DRA,HLA-DRB1,HLA-DRB5,MIR3135B,RNU1-61P_x000D_,HLA-DOB,HLA-DQA1,HLA-DQA2,HLA-DQB1,HLA-DQB2,HLA-DRA,HLA-DRB1,HLA-DRB5,MIR3135B,PSMB8,PSMB9,RNU1-61P,TAP1,TAP2_x000D_	-	-	-	-	-
chr6	32628473	rs9273510	840	52	892	1.36507e-122	K27ac,K4me1	Enh-All	-	C	6	G	C	rs1063349,rs1063349	ENSG00000232629.4; ENSG00000237541.3	HLA-DQB2, HLA-DQA2	-	-	-	-	chr6:32380000-32390000..chr6:32670000-32680000,chr6:32400000-32405000..chr6:32660000-32665000,chr6:32380000-32385000..chr6:32755000-32760000,chr6:32380000-32390000..chr6:32830000-32840000	HLA-DQA1,HLA-DQB1,HLA-DRA,HLA-DRB1,HLA-DRB5,RNU1-61P_x000D_,HLA-DQA1,HLA-DQA2,HLA-DQB1,HLA-DQB2,HLA-DRA,HLA-DRB1,HLA-DRB5,MIR3135B,RNU1-61P_x000D_,HLA-DOB,HLA-DQA1,HLA-DQA2,HLA-DQB1,HLA-DQB2,HLA-DRA,HLA-DRB1,HLA-DRB5,MIR3135B,PSMB8,PSMB9,RNU1-61P,TAP1,TAP2_x000D_	-	-	-	-	-
chr6	32628474	rs9273510	1004	96	1100	4.00796e-145	K27ac,K4me1,K4me3	Enh-All	-	C	6	G	C	rs1063349,rs1063349	ENSG00000232629.4; ENSG00000237541.3	HLA-DQB2, HLA-DQA2	-	-	-	-	chr6:32380000-32390000..chr6:32670000-32680000,chr6:32400000-32405000..chr6:32660000-32665000,chr6:32380000-32385000..chr6:32755000-32760000,chr6:32380000-32390000..chr6:32830000-32840000	HLA-DQA1,HLA-DQB1,HLA-DRA,HLA-DRB1,HLA-DRB5,RNU1-61P_x000D_,HLA-DQA1,HLA-DQA2,HLA-DQB1,HLA-DQB2,HLA-DRA,HLA-DRB1,HLA-DRB5,MIR3135B,RNU1-61P_x000D_,HLA-DOB,HLA-DQA1,HLA-DQA2,HLA-DQB1,HLA-DQB2,HLA-DRA,HLA-DRB1,HLA-DRB5,MIR3135B,PSMB8,PSMB9,RNU1-61P,TAP1,TAP2_x000D_	-	-	-	-	-
chr6	32628621	rs9273527	12	52	64	7.04004e-06	SA1	Enh-All	-	C	7	C	T	rs9274620,rs9274632	ENSG00000232629.4; ENSG00000232629.4	HLA-DQB2, HLA-DQB2	NRF1,SUH,TYY1	63	-	-	chr6:32380000-32390000..chr6:32670000-32680000,chr6:32400000-32405000..chr6:32660000-32665000,chr6:32380000-32385000..chr6:32755000-32760000,chr6:32380000-32390000..chr6:32830000-32840000	HLA-DQA1,HLA-DQB1,HLA-DRA,HLA-DRB1,HLA-DRB5,RNU1-61P_x000D_,HLA-DQA1,HLA-DQA2,HLA-DQB1,HLA-DQB2,HLA-DRA,HLA-DRB1,HLA-DRB5,MIR3135B,RNU1-61P_x000D_,HLA-DOB,HLA-DQA1,HLA-DQA2,HLA-DQB1,HLA-DQB2,HLA-DRA,HLA-DRB1,HLA-DRB5,MIR3135B,PSMB8,PSMB9,RNU1-61P,TAP1,TAP2_x000D_	-	-	-	-	-
chr6	32633196	rs9274440	15	57	72	2.85392e-06	K27ac	Pro-All	-	C	5	G	A	rs9274620,rs9274632	ENSG00000232629.4; ENSG00000232629.4	HLA-DQB2, HLA-DQB2	-	-	-	-	chr6:32380000-32390000..chr6:32670000-32680000,chr6:32400000-32405000..chr6:32660000-32665000,chr6:32380000-32385000..chr6:32755000-32760000,chr6:32380000-32390000..chr6:32830000-32840000	HLA-DQA1,HLA-DQB1,HLA-DRA,HLA-DRB1,HLA-DRB5,RNU1-61P_x000D_,HLA-DQA1,HLA-DQA2,HLA-DQB1,HLA-DQB2,HLA-DRA,HLA-DRB1,HLA-DRB5,MIR3135B,RNU1-61P_x000D_,HLA-DOB,HLA-DQA1,HLA-DQA2,HLA-DQB1,HLA-DQB2,HLA-DRA,HLA-DRB1,HLA-DRB5,MIR3135B,PSMB8,PSMB9,RNU1-61P,TAP1,TAP2_x000D_	-	-	-	-	-
chr6	32633197	rs9274440	15	75	90	6.27504e-10	K27ac	Pro-All	-	C	5	G	A	rs9274620,rs9274632	ENSG00000232629.4; ENSG00000232629.4	HLA-DQB2, HLA-DQB2	CEBPD,FOSB,RUNX3	39	-	-	chr6:32380000-32390000..chr6:32670000-32680000,chr6:32400000-32405000..chr6:32660000-32665000,chr6:32380000-32385000..chr6:32755000-32760000,chr6:32380000-32390000..chr6:32830000-32840000	HLA-DQA1,HLA-DQB1,HLA-DRA,HLA-DRB1,HLA-DRB5,RNU1-61P_x000D_,HLA-DQA1,HLA-DQA2,HLA-DQB1,HLA-DQB2,HLA-DRA,HLA-DRB1,HLA-DRB5,MIR3135B,RNU1-61P_x000D_,HLA-DOB,HLA-DQA1,HLA-DQA2,HLA-DQB1,HLA-DQB2,HLA-DRA,HLA-DRB1,HLA-DRB5,MIR3135B,PSMB8,PSMB9,RNU1-61P,TAP1,TAP2_x000D_	-	-	-	-	-
chr6	32634341	rs3189152	268	4212	4480	0	K27ac,K4me3	Pro-All	DHS	C	4	G	A	rs9274620,rs9274632	ENSG00000232629.4; ENSG00000232629.4	HLA-DQB2, HLA-DQB2	RFX5	35	-	-	chr6:32380000-32390000..chr6:32670000-32680000,chr6:32400000-32405000..chr6:32660000-32665000,chr6:32380000-32385000..chr6:32755000-32760000,chr6:32380000-32390000..chr6:32830000-32840000	HLA-DQA1,HLA-DQB1,HLA-DRA,HLA-DRB1,HLA-DRB5,RNU1-61P_x000D_,HLA-DQA1,HLA-DQA2,HLA-DQB1,HLA-DQB2,HLA-DRA,HLA-DRB1,HLA-DRB5,MIR3135B,RNU1-61P_x000D_,HLA-DOB,HLA-DQA1,HLA-DQA2,HLA-DQB1,HLA-DQB2,HLA-DRA,HLA-DRB1,HLA-DRB5,MIR3135B,PSMB8,PSMB9,RNU1-61P,TAP1,TAP2_x000D_	-	-	-	-	-
chr6	32634373	rs9274522	508	5852	6360	0	K27ac,K4me3	Pro-All	DHS	C	4	T	C	rs9274620,rs9274632	ENSG00000232629.4; ENSG00000232629.4	HLA-DQB2, HLA-DQB2	-	-	-	-	chr6:32380000-32390000..chr6:32670000-32680000,chr6:32400000-32405000..chr6:32660000-32665000,chr6:32380000-32385000..chr6:32755000-32760000,chr6:32380000-32390000..chr6:32830000-32840000	HLA-DQA1,HLA-DQB1,HLA-DRA,HLA-DRB1,HLA-DRB5,RNU1-61P_x000D_,HLA-DQA1,HLA-DQA2,HLA-DQB1,HLA-DQB2,HLA-DRA,HLA-DRB1,HLA-DRB5,MIR3135B,RNU1-61P_x000D_,HLA-DOB,HLA-DQA1,HLA-DQA2,HLA-DQB1,HLA-DQB2,HLA-DRA,HLA-DRB1,HLA-DRB5,MIR3135B,PSMB8,PSMB9,RNU1-61P,TAP1,TAP2_x000D_	-	-	-	-	-
chr6	32634490	rs9274527	2112	644	2756	1.2193e-89	K27ac,K4me3,SA1	Pro-All	DHS	C	4	T	C	rs9274632	ENSG00000232629.4	HLA-DQB2	-	-	-	-	chr6:32380000-32390000..chr6:32670000-32680000,chr6:32400000-32405000..chr6:32660000-32665000,chr6:32380000-32385000..chr6:32755000-32760000,chr6:32380000-32390000..chr6:32830000-32840000	HLA-DQA1,HLA-DQB1,HLA-DRA,HLA-DRB1,HLA-DRB5,RNU1-61P_x000D_,HLA-DQA1,HLA-DQA2,HLA-DQB1,HLA-DQB2,HLA-DRA,HLA-DRB1,HLA-DRB5,MIR3135B,RNU1-61P_x000D_,HLA-DOB,HLA-DQA1,HLA-DQA2,HLA-DQB1,HLA-DQB2,HLA-DRA,HLA-DRB1,HLA-DRB5,MIR3135B,PSMB8,PSMB9,RNU1-61P,TAP1,TAP2_x000D_	-	-	-	-	-
chr6	32634514	rs9274529	3228	940	4168	3.30096e-121	K27ac,K4me3,SA1	Pro-All	DHS	C	2a	A	G	rs1063349,rs1063349	ENSG00000232629.4; ENSG00000237541.3	HLA-DQB2, HLA-DQA2	E2F4,NFYA,NFYB,RFX5,SP1	137	-	-	chr6:32380000-32390000..chr6:32670000-32680000,chr6:32400000-32405000..chr6:32660000-32665000,chr6:32380000-32385000..chr6:32755000-32760000,chr6:32380000-32390000..chr6:32830000-32840000	HLA-DQA1,HLA-DQB1,HLA-DRA,HLA-DRB1,HLA-DRB5,RNU1-61P_x000D_,HLA-DQA1,HLA-DQA2,HLA-DQB1,HLA-DQB2,HLA-DRA,HLA-DRB1,HLA-DRB5,MIR3135B,RNU1-61P_x000D_,HLA-DOB,HLA-DQA1,HLA-DQA2,HLA-DQB1,HLA-DQB2,HLA-DRA,HLA-DRB1,HLA-DRB5,MIR3135B,PSMB8,PSMB9,RNU1-61P,TAP1,TAP2_x000D_	-	-	-	-	-
chr6	32634563	rs9274531	1104	108	1212	5.28179e-98	K27ac,K4me3	Pro-All	DHS	C	2b	T	A	rs9274620,rs9274632	ENSG00000232629.4; ENSG00000232629.4	HLA-DQB2, HLA-DQB2	HSF4,ISL2,KDM5A,MAD1,NFKB1,STAT2,TYY1	53	-	-	chr6:32380000-32390000..chr6:32670000-32680000,chr6:32400000-32405000..chr6:32660000-32665000,chr6:32380000-32385000..chr6:32755000-32760000,chr6:32380000-32390000..chr6:32830000-32840000	HLA-DQA1,HLA-DQB1,HLA-DRA,HLA-DRB1,HLA-DRB5,RNU1-61P_x000D_,HLA-DQA1,HLA-DQA2,HLA-DQB1,HLA-DQB2,HLA-DRA,HLA-DRB1,HLA-DRB5,MIR3135B,RNU1-61P_x000D_,HLA-DOB,HLA-DQA1,HLA-DQA2,HLA-DQB1,HLA-DQB2,HLA-DRA,HLA-DRB1,HLA-DRB5,MIR3135B,PSMB8,PSMB9,RNU1-61P,TAP1,TAP2_x000D_	-	-	-	-	-
chr6	32634564	rs9274531	1352	184	1536	2.94796e-109	K27ac,K4me3	Pro-All	DHS	C	2b	T	A	rs9274620,rs9274632	ENSG00000232629.4; ENSG00000232629.4	HLA-DQB2, HLA-DQB2	HSF4,ISL2,KDM5A,MAD1,NFKB1,STAT2,TYY1	53	-	-	chr6:32380000-32390000..chr6:32670000-32680000,chr6:32400000-32405000..chr6:32660000-32665000,chr6:32380000-32385000..chr6:32755000-32760000,chr6:32380000-32390000..chr6:32830000-32840000	HLA-DQA1,HLA-DQB1,HLA-DRA,HLA-DRB1,HLA-DRB5,RNU1-61P_x000D_,HLA-DQA1,HLA-DQA2,HLA-DQB1,HLA-DQB2,HLA-DRA,HLA-DRB1,HLA-DRB5,MIR3135B,RNU1-61P_x000D_,HLA-DOB,HLA-DQA1,HLA-DQA2,HLA-DQB1,HLA-DQB2,HLA-DRA,HLA-DRB1,HLA-DRB5,MIR3135B,PSMB8,PSMB9,RNU1-61P,TAP1,TAP2_x000D_	-	-	-	-	-
chr6	32634661	rs9274538	22	168	190	1.15795e-24	K27ac,K4me3	Pro-All	DHS	C	4	G	A	rs9274620	ENSG00000232629.4	HLA-DQB2	-	-	-	-	chr6:32380000-32390000..chr6:32670000-32680000,chr6:32400000-32405000..chr6:32660000-32665000,chr6:32380000-32385000..chr6:32755000-32760000,chr6:32380000-32390000..chr6:32830000-32840000	HLA-DQA1,HLA-DQB1,HLA-DRA,HLA-DRB1,HLA-DRB5,RNU1-61P_x000D_,HLA-DQA1,HLA-DQA2,HLA-DQB1,HLA-DQB2,HLA-DRA,HLA-DRB1,HLA-DRB5,MIR3135B,RNU1-61P_x000D_,HLA-DOB,HLA-DQA1,HLA-DQA2,HLA-DQB1,HLA-DQB2,HLA-DRA,HLA-DRB1,HLA-DRB5,MIR3135B,PSMB8,PSMB9,RNU1-61P,TAP1,TAP2_x000D_	-	-	-	-	-
chr6	32657201	rs116567657	91	167	258	1.03319e-05	K27ac	Enh-All	-	C	5	A	T	rs115682700	ENSG00000241106.2	HLA-DOB	-	-	-	-	chr6:32380000-32390000..chr6:32670000-32680000,chr6:32400000-32405000..chr6:32660000-32665000,chr6:32380000-32385000..chr6:32755000-32760000,chr6:32380000-32390000..chr6:32830000-32840000	HLA-DQA1,HLA-DQB1,HLA-DRA,HLA-DRB1,HLA-DRB5,RNU1-61P_x000D_,HLA-DQA1,HLA-DQA2,HLA-DQB1,HLA-DQB2,HLA-DRA,HLA-DRB1,HLA-DRB5,MIR3135B,RNU1-61P_x000D_,HLA-DOB,HLA-DQA1,HLA-DQA2,HLA-DQB1,HLA-DQB2,HLA-DRA,HLA-DRB1,HLA-DRB5,MIR3135B,PSMB8,PSMB9,RNU1-61P,TAP1,TAP2_x000D_	-	-	-	-	-
chr6	32820137	rs116110343	788	984	1772	2.08319e-08	K27ac,K4me1	Mix-All	-	C	5	T	C	rs2071467	ENSG00000204264.4	PSMB8	-	-	-	-	chr6:32380000-32390000..chr6:32830000-32840000	HLA-DOB,HLA-DQA1,HLA-DQA2,HLA-DQB1,HLA-DQB2,HLA-DRA,HLA-DRB1,HLA-DRB5,MIR3135B,PSMB8,PSMB9,RNU1-61P,TAP1,TAP2_x000D_	-	-	-	-	-
chr6	32820799	rs114058002	3360	3816	7176	3.88787e-07	K27ac	Pro-All	-	C	5	A	C	rs2071467	ENSG00000204264.4	PSMB8	COT2,FOXC1,SOX9	9	-	-	chr6:32380000-32390000..chr6:32830000-32840000	HLA-DOB,HLA-DQA1,HLA-DQA2,HLA-DQB1,HLA-DQB2,HLA-DRA,HLA-DRB1,HLA-DRB5,MIR3135B,PSMB8,PSMB9,RNU1-61P,TAP1,TAP2_x000D_	-	-	-	-	-
chr6	42182762	rs7765328	77	146	223	5.89915e-05	SA1	Mix-All	-	C	3a	C	A	rs12660313	ENSG00000048544.5	MRPS10	CR3L1,HES7,MAD1,MEF2D,STAT2	5	-	-	chr6:41690000-41700000..chr6:44210000-44220000	ABCC10,BYSL,C6orf132,C6orf223,C6orf226,CAPN11,CCND3,CNPY3,CRIP3,CUL7,CUL9,DLK2,DNPH1,FRS3,GLTSCR1L,GNMT,GTPBP2,GUCA1A,GUCA1B,KLC4,KLHDC3,LRRC73,MAD2L1BP,MEA1,MED20,MRPL14,MRPL2,MRPS10,MRPS18A,PEX6,PGC,POLH,POLR1C,PPP2R5D,PRICKLE4,PRPH2,PTCRA,PTK7,RN7SL403P,RNU6-1113P,RNU6-761P,RNU6-890P,RPL7L1,RRP36,RSPH9,SLC22A7,SLC29A1,SRF,TAF8,TBCC,TJAP1,TMEM63B,TOMM6,TRERF1,TTBK1,UBR2,USP49,VEGFA,XPO5,YIPF3,Z…	-	-	Probe,Distal	MRPS10_42185633#chr6:42174538-42185633,chr6:42181136-42182902___USP49_41863099#chr6:41757633-41863099	Match
chr6	89856450	rs9342178	176	111	287	0.000441249	K27ac	Pro-All	DHS	C	1b	C	T	rs2297308,rs7756158	ENSG00000154548.8; ENSG00000146281.5	SRSF12, PM20D2	BBX,CDX1,CEBPB_joined,ELF4,FOXJ2,FOXO4,GATD1,GRHL2,HXB4,HXC11,ID1,IRF9,KLF5,LHX4,MCR,MEF2C,MIXL1,MNX1,MXI1,MYBA,MYC_joined_2,MYOD1,NF2L1,NF2L3,NFKB1,NFYB,NKX28,NKX61,NR1I2,NR4A2,NR5A2,NSD2,RLF,STA5A,SUH,TFCP2,TLX1,ZBT24,ZBT44,ZEB1	43	-	-	chr6:89690000-89695000..chr6:90320000-90325000	GABRR1,GABRR2,PNRC1,RN7SL11P,RN7SL336P,RNU2-61P,RRAGD,SRSF12,UBE2J1_x000D_	-	-	Probe	PM20D2_89855768#chr6:89855768-89875288	-
chr6	130581552	rs11154537	261	542	803	1.20898e-22	K27ac,K4me1,K4me3	Enh-All	-	C	4	G	A	rs12200674	ENSG00000164484.7	TMEM200A	BACH1	4	-	-	-	-	-	-	Probe	SAMD3_130686570#chr6:130465446-130686570	-
chr6	130591558	rs6913808	10	192	202	2.47335e-43	K27ac	Mix-All	-	C	1f	G	A	rs11154537,rs12200674	ENSG00000164484.7; ENSG00000164484.7	TMEM200A, TMEM200A	-	-	-	-	-	-	-	-	Probe	SAMD3_130686570#chr6:130465446-130686570	-
chr6	130591861	rs6941691	10	46	56	2.00852e-05	K4me1	Mix-All	-	C	6	C	T	rs11154537,rs12200674	ENSG00000164484.7; ENSG00000164484.7	TMEM200A, TMEM200A	BATF,CEBPE,DLX2,FOXA2,FOXF1,GATA4,HSF4,HXB13,ISL1,ISL2,LHX2,MAD1,MSX1,MSX2,NKX31,PDX1,ZFAT	55	-	-	-	-	-	-	Probe	SAMD3_130686570#chr6:130465446-130686570	-
chr6	130615248	rs4895876	42	98	140	3.40455e-05	SA1	Ins-All	DHS	C	4	G	A	rs11154537,rs12200674	ENSG00000164484.7; ENSG00000164484.7	TMEM200A, TMEM200A	-	-	-	-	-	-	-	-	Probe	SAMD3_130686570#chr6:130465446-130686570	-
chr6	132725606	rs9493308	33	100	133	2.8528e-08	K27ac	Enh-All	-	C	5	T	C	rs1338934,rs1338937	ENSG00000079931.10; ENSG00000079931.10	MOXD1, MOXD1	EMX1,HNF1B	4	-	-	chr6:132590000-132600000..chr6:132800000-132810000,chr6:132230000-132240000..chr6:132800000-132810000	MOXD1_x000D_,CTGF,MIR548AJ1,MOXD1_x000D_	-	-	-	-	-
chr6	132725738	rs9493309	57	266	323	4.53746e-32	K27ac	Enh-All	-	C	4	A	G	rs1338934,rs1338937	ENSG00000079931.10; ENSG00000079931.10	MOXD1, MOXD1	STA5B	3	-	-	chr6:132590000-132600000..chr6:132800000-132810000,chr6:132230000-132240000..chr6:132800000-132810000	MOXD1_x000D_,CTGF,MIR548AJ1,MOXD1_x000D_	-	-	-	-	-
chr6	132725855	rs9388993	75	283	358	2.9999e-28	K27ac	Enh-All	-	C	4	G	A	rs1338934,rs1338937	ENSG00000079931.10; ENSG00000079931.10	MOXD1, MOXD1	FOXA2,FOXH1,FOXK1	12	-	-	chr6:132590000-132600000..chr6:132800000-132810000,chr6:132230000-132240000..chr6:132800000-132810000	MOXD1_x000D_,CTGF,MIR548AJ1,MOXD1_x000D_	-	-	-	-	-
chr6	132726355	rs1338937	141	400	541	2.88782e-25	K27ac,K4me3	Mix-All	DHS	C	3a	A	G	rs1338934	ENSG00000079931.10	MOXD1	PDX1	6	-	-	chr6:132590000-132600000..chr6:132800000-132810000,chr6:132230000-132240000..chr6:132800000-132810000	MOXD1_x000D_,CTGF,MIR548AJ1,MOXD1_x000D_	-	-	-	-	-
chr6	135324051	rs45544135	33	337	370	6.28039e-63	K27ac	Enh-All	-	C	7	C	T	rs12661423	ENSG00000118514.9	ALDH8A1	EMX1,NR5A2,PRD14	4	-	-	chr6:134470000-134480000..chr6:135750000-135760000	ALDH8A1,HBS1L,MIR548A2,MYB,RNA5SP218,SGK1_x000D_	-	-	-	-	-
chr6	135324085	rs4559100	318	814	1132	1.64857e-46	K27ac,K4me3	Enh-All	-	C	1f	C	T	rs12661423	ENSG00000118514.9	ALDH8A1	-	-	-	-	chr6:134470000-134480000..chr6:135750000-135760000	ALDH8A1,HBS1L,MIR548A2,MYB,RNA5SP218,SGK1_x000D_	-	-	-	-	-
chr6	135329969	rs2327578	146	218	364	0.000546296	K27ac	Enh-All	-	C	1f	T	C	rs12661423	ENSG00000118514.9	ALDH8A1	-	-	-	-	chr6:134470000-134480000..chr6:135750000-135760000	ALDH8A1,HBS1L,MIR548A2,MYB,RNA5SP218,SGK1_x000D_	-	-	-	-	-
chr6	135342786	rs4896126	174	312	486	0.000175457	K27ac,K4me3	Enh-All	-	C	3a	A	C	rs12661423	ENSG00000118514.9	ALDH8A1	-	-	-	-	chr6:134470000-134480000..chr6:135750000-135760000	ALDH8A1,HBS1L,MIR548A2,MYB,RNA5SP218,SGK1_x000D_	-	-	Distal	chr6:135342251-135344193___RS9376090_135411228#chr6:135411228-135411228	-
chr6	135342903	rs978036	35	76	111	0.000568177	K4me3	Enh-All	-	C	5	T	C	rs12661423	ENSG00000118514.9	ALDH8A1	-	-	-	-	chr6:134470000-134480000..chr6:135750000-135760000	ALDH8A1,HBS1L,MIR548A2,MYB,RNA5SP218,SGK1_x000D_	-	-	Distal	chr6:135342251-135344193___RS9376090_135411228#chr6:135411228-135411228	-
chr6	166700775	rs61137892	533	153	686	1.44194e-48	K27ac	Enh-All	-	C	5	A	C	rs9355569,rs9355570,rs9365995	ENSG00000176381.4; ENSG00000176381.4; ENSG00000176381.4	PRR18, PRR18, PRR18	COT2,FOXA2,HES1	6	-	-	chr6:166690000-166695000..chr6:166725000-166730000,chr6:166685000-166690000..chr6:166810000-166815000	PRR18_x000D_,MPC1,PRR18,SFT2D1_x000D_	-	-	-	-	-
chr6	166721667	rs115389546	278	121	399	3.11454e-07	K27ac,K4me3	Pro-All	DHS	C	4	G	A	rs10946158	ENSG00000198818.5	SFT2D1	CEBPD,MNT,NR4A2,STA5B,TFDP1	5	-	-	chr6:166690000-166695000..chr6:166725000-166730000,chr6:166685000-166690000..chr6:166810000-166815000	PRR18_x000D_,MPC1,PRR18,SFT2D1_x000D_	-	-	-	-	-
chr7	1200568	rs2960829	265	188	453	0.000936693	K27ac	Pro-All	DHS	C	4	C	T	rs2960830	ENSG00000178381.7	ZFAND2A	-	-	-	-	chr7:1030000-1035000..chr7:1215000-1220000	C7orf50,GPER1,GPR146,MIR339,ZFAND2A_x000D_	-	-	-	-	-
chr7	24758818	rs754554	84	142	226	0.000413472	K27ac	Enh-All	DHS	C	1f	T	G	rs754555	ENSG00000105928.9	DFNA5	-	-	-	-	-	-	-	-	-	-	-
chr7	24758852	rs754553	161	262	423	4.42136e-06	K27ac	Enh-All	DHS	C	1f	T	C	rs754555	ENSG00000105928.9	DFNA5	FOXK1,HES7,ISL2,NFKB1,RORA,SPI1,ZBT17	49	-	-	-	-	-	-	-	-	-
chr7	24795019	rs12700545	589	741	1330	0.000113059	K27ac	Enh-All	DHS	C	1b	C	G	rs754555	ENSG00000105928.9	DFNA5	-	-	-	-	-	-	-	-	-	-	-
chr7	26377088	rs10270099	90	23	113	9.9692e-10	K27ac	Pro-All	-	C	3a	T	C	rs10254065	ENSG00000086300.11	SNX10	FOXC1,PBX2,RELB	3	-	-	chr7:26130000-26135000..chr7:26405000-26410000,chr7:25930000-25935000..chr7:26400000-26405000,chr7:26110000-26120000..chr7:26540000-26550000,chr7:25930000-25940000..chr7:26540000-26550000,chr7:25930000-25940000..chr7:26700000-26710000,chr7:25890000-25900000..chr7:27210000-27220000	CBX3,HNRNPA2B1,NFE2L3_x000D_,CBX3,HNRNPA2B1,MIR148A,NFE2L3_x000D_,CBX3,HNRNPA2B1,NFE2L3,SNX10_x000D_,CBX3,HNRNPA2B1,MIR148A,NFE2L3,SNX10_x000D_,C7orf71,CBX3,HNRNPA2B1,KIAA0087,MIR148A,NFE2L3,SNX10_x000D_,C7orf71,CBX3,HNRNPA2B1,HOTAIRM1,HOXA-AS2,HOXA-AS3,HOXA1,HOXA2,HOXA3,HOXA4,HOXA5,HOXA6,HOXA7,KIAA0087,MIR148A,MIR196B,NFE2L3,SKAP2,SNX10_x000D_	-	-	Probe	SNX10_26331514#chr7:26331514-26413949	Match
chr7	26903661	rs73069539	228	608	836	1.58476e-16	K27ac,K4me3	Pro-All	DHS	C	3a	T	C	rs73069541	ENSG00000005020.8	SKAP2	ARI3A,ARNT2,ATF2,ATF6A,BACH1,BARH1,BARX2,BMAL1,CEBPD,CR3L4,DBP,E2F3,E2F7,EGR1,ETV7,FEV,FLI1,FOXC1,FOXM1,FOXO4,FOXP2,GABPA,GATA4,GMEB1,GMEB2,HES1,HES4,HEYL,HHEX,HINFP,HNF1B,HXA4,HXA5,HXC11,HXD11,ID2,ID3,KLF5,LYL1,MAD3,MAZ,MNT,MYBB,MZF1,NFIC,NFYC,NR4A1,NR5A2,PBX2,PO5F1,SOX9,SPI1,SRBP1,TF7L2,TFCP2,TFDP1,TFE2,VEZF1,ZBTB2,ZN217,ZNF84	66	-	-	chr7:26720000-26725000..chr7:27195000-27200000,chr7:26405000-26410000..chr7:27195000-27200000,chr7:25890000-25900000..chr7:27210000-27220000	HOTAIRM1,HOXA-AS2,HOXA1,HOXA2,HOXA3,HOXA4,HOXA5,HOXA6_x000D_,C7orf71,HOTAIRM1,HOXA-AS2,HOXA1,HOXA2,HOXA3,HOXA4,HOXA5,HOXA6,KIAA0087,SKAP2_x000D_,C7orf71,CBX3,HNRNPA2B1,HOTAIRM1,HOXA-AS2,HOXA-AS3,HOXA1,HOXA2,HOXA3,HOXA4,HOXA5,HOXA6,HOXA7,KIAA0087,MIR148A,MIR196B,NFE2L3,SKAP2,SNX10_x000D_	-	-	Probe	SKAP2_26904362#chr7:26706680-26904362	Match
chr7	32997523	rs28432929	206	25	231	4.21276e-35	K4me3	Pro-All	DHS	C	2c	T	C	rs115737524	ENSG00000122642.6	FKBP9	E2F7,ELF2,ETV7,FOXG1,IRF3,THAP1	6	-	-	chr7:32825000-32830000..chr7:34915000-34920000	BBS9,BMPER,FKBP9,KBTBD2,NPSR1-AS1,NT5C3A,RN7SL132P,RN7SL505P,RNA5SP229,RNU6-388P,RNU6-438P,RP11-89N17.1,RP9_x000D_	-	-	-	-	-
chr7	73256920	rs10233067	31	169	200	7.2676e-23	K4me3	Mix-All	DHS	C	4	T	C	rs10276377	ENSG00000165171.6	WBSCR27	BARX2	2	-	-	chr7:66190000-66195000..chr7:73380000-73385000,chr7:65935000-65940000..chr7:75775000-75780000,chr7:65855000-65860000..chr7:75715000-75720000	ABHD11,AUTS2,BAZ1B,BCL7B,CALN1,CLDN3,CLDN4,DNAJC30,FKBP6,FZD9,LINC00035,MIR3914-1,MIR4284,MIR4650-1,MIR4650-2,MLXIPL,NSUN5,POM121,RN7SKP75,RN7SL265P,RN7SL371P,RN7SL377P,RN7SL43P,RN7SL625P,RNA5SP231,RNA5SP232,RNU6-1080P,RNU6-1198P,RNU6-1254P,RNU6-229P,RNU6-832P,RP11-313P13.5,SBDS,STX1A,TBL2,TMEM248,TRIM50,TRIM74,TYW1,TYW1B,VPS37D,WBSCR17,WBSCR22,WBSCR27,WBSCR28,Y_RNA_x000D_,ABHD11,AC004878.8,AUTS2…	-	-	-	-	-
chr7	73256967	rs10233171	12	53	65	2.04446e-06	K4me3	Mix-All	DHS	C	2a	T	C	rs10233067,rs10276377	ENSG00000165171.6; ENSG00000165171.6	WBSCR27, WBSCR27	AP2A,ATOH1,E2F3,FLI1,FOXP1,GABPA,GATA4,IRF1,JUN,NFIC,PBX3,PO5F1,TFDP1,ZN711	26	-	-	chr7:66190000-66195000..chr7:73380000-73385000,chr7:65935000-65940000..chr7:75775000-75780000,chr7:65855000-65860000..chr7:75715000-75720000	ABHD11,AUTS2,BAZ1B,BCL7B,CALN1,CLDN3,CLDN4,DNAJC30,FKBP6,FZD9,LINC00035,MIR3914-1,MIR4284,MIR4650-1,MIR4650-2,MLXIPL,NSUN5,POM121,RN7SKP75,RN7SL265P,RN7SL371P,RN7SL377P,RN7SL43P,RN7SL625P,RNA5SP231,RNA5SP232,RNU6-1080P,RNU6-1198P,RNU6-1254P,RNU6-229P,RNU6-832P,RP11-313P13.5,SBDS,STX1A,TBL2,TMEM248,TRIM50,TRIM74,TYW1,TYW1B,VPS37D,WBSCR17,WBSCR22,WBSCR27,WBSCR28,Y_RNA_x000D_,ABHD11,AC004878.8,AUTS2…	-	-	-	-	-
chr7	73269937	rs6949053	329	448	777	0.000250971	SA1	Pro-All	DHS	C	1f	C	T	rs10233067,rs10276377	ENSG00000165171.6; ENSG00000165171.6	WBSCR27, WBSCR27	ATF3,HXA1,NFAT5	3	-	-	chr7:66190000-66195000..chr7:73380000-73385000,chr7:65935000-65940000..chr7:75775000-75780000,chr7:65855000-65860000..chr7:75715000-75720000	ABHD11,AUTS2,BAZ1B,BCL7B,CALN1,CLDN3,CLDN4,DNAJC30,FKBP6,FZD9,LINC00035,MIR3914-1,MIR4284,MIR4650-1,MIR4650-2,MLXIPL,NSUN5,POM121,RN7SKP75,RN7SL265P,RN7SL371P,RN7SL377P,RN7SL43P,RN7SL625P,RNA5SP231,RNA5SP232,RNU6-1080P,RNU6-1198P,RNU6-1254P,RNU6-229P,RNU6-832P,RP11-313P13.5,SBDS,STX1A,TBL2,TMEM248,TRIM50,TRIM74,TYW1,TYW1B,VPS37D,WBSCR17,WBSCR22,WBSCR27,WBSCR28,Y_RNA_x000D_,ABHD11,AC004878.8,AUTS2…	-	-	-	-	-
chr7	100465355	rs12705089	657	822	1479	0.000107112	K4me3	Pro-All	DHS	C	2b	T	C	rs13226502	ENSG00000087077.7	TRIP6	NKX28,NRF1,TFDP1	4	-	-	chr7:99575000-99580000..chr7:100930000-100935000	ACHE,ACTL6B,AGFG2,AP1S1,AP4M1,C7orf43,C7orf61,CLDN15,CNPY4,COPS6,EPHB4,EPO,FBXO24,FIS1,GAL3ST4,GATS,GIGYF1,GNB2,GPC2,LAMTOR4,LRCH4,MBLAC1,MCM7,MEPCE,MIR106B,MIR25,MIR4653,MIR4658,MIR93,MOGAT3,MOSPD3,MUC12,MUC17,MUC3A,NAT16,NYAP1,PCOLCE,PILRA,PILRB,PLOD3,POP7,PPP1R35,PVRIG,RN7SKP54,RN7SL161P,RN7SL416P,RN7SL549P,RN7SL750P,RNU6-1104P,SAP25,SERPINE1,SLC12A9,SPDYE3,SRRT,STAG3,TAF6,TFR2,TRIM56,TRIP6,TS…	-	-	-	-	-
chr7	128595149	rs3847098	196	377	573	3.06537e-13	K27ac	Enh-All	DHS	C	3a	C	T	rs1874328	ENSG00000064419.9	TNPO3	ALX4,ATF5,BATF3,BC11A,BHE40,CASZ1,CEBPE,CIC,CLOCK,CR3L1,CR3L2,CUX1,DLX4,ELF3,EMX1,FOXF1,FOXK1,FOXO3,FOXP1,GLI1,GLIS2,HES7,HSF2,HSF4,HXA2,HXA7,ISL2,JDP2,JUND,LEF1,LHX3,LMX1B,MAD1,MCR,MEF2D,MEIS2,MSX2,NANOG,NFAC4,NFKB1,NKX25,NR1H3,PATZ1,PAX2,PBX3,PO2F1,RORA,SOX3,SP1,SPI1,STAT2,TFDP2,TFE3,TGIF1,YBOX3,ZBT17,ZEP1,ZFAT,ZIC2,ZN217,ZN236,ZN639	269	-	-	chr7:128545000-128550000..chr7:128730000-128735000	IRF5,RN7SL306P,TNPO3_x000D_	-	-	Probe	TNPO3_128695227#chr7:128594233-128695227	Match
chr7	134833056	rs3735002	347	456	803	0.000404594	K27ac	Pro-All	-	C	4	C	G	rs11975891,rs79913968	ENSG00000105875.9; ENSG00000172331.7	WDR91, BPGM	-	-	-	-	chr7:134330000-134340000..chr7:134850000-134860000	AGBL3,CALD1_x000D_	-	-	Probe	TMEM140_134832765#chr7:134832765-134850967	-
chr8	19495598	rs13259875	43	12	55	0.000110024	K27ac	Pro-All	DHS	C	4	A	T	rs13252345	ENSG00000147408.10	CSGALNACT1	-	-	-	-	chr8:18770000-18780000..chr8:19980000-19990000	CSGALNACT1,INTS10,LPL,SH2D4A_x000D_	-	-	-	-	-
chr8	56987258	rs2953903	60	119	179	7.03026e-05	K4me3	Pro-All	DHS	C	4	C	G	rs2953897,rs72653948	ENSG00000008988.5; ENSG00000008988.5	RPS20, RPS20	-	-	-	-	chr8:56970000-56975000..chr8:57150000-57155000	CHCHD7,MOS,PLAG1,RPS20,SNORD54_x000D_	-	-	-	-	-
chr8	99305539	rs4288343	507	105	612	1.85735e-38	K27ac,K4me3	Pro-All	DHS	C	1a	T	A	rs7461545	ENSG00000104361.5	NIPAL2	EHF,ELF1,IRF4,SPI1	8	-	-	chr8:99175000-99180000..chr8:99480000-99485000	KCNS2,NIPAL2,RNU6-748P,RNU6-914P_x000D_	-	-	-	-	-
chr9	27529316	rs903603	204	316	520	7.02703e-06	K4me3	Pro-All	DHS	C	5	G	A	rs7469146	ENSG00000147894.10	C9orf72	SPI1	1	chr9:27330000-27335000..chr9:27525000-27530000	MOB3B	-	-	-	-	-	-	-
chr9	33988919	rs72727392	208	353	561	6.06912e-09	K27ac	Enh-All	-	C	6	A	G	rs10971773	ENSG00000107341.4	UBE2R2	E2F3,HXA5,TFDP1	3	-	-	-	-	-	-	Probe	UBAP2_34048947#chr9:33921690-34048947	-
chr9	132033466	rs913773	646	419	1065	2.80431e-11	K27ac	Enh-All	DHS	C	1f	C	T	rs1556143	ENSG00000188483.6	IER5L	-	-	-	-	chr9:131895000-131900000..chr9:132370000-132375000,chr9:131895000-131900000..chr9:132545000-132550000	C9orf106,IER5L,RN7SL159P_x000D_,ASB6,C9orf106,C9orf50,IER5L,NTMT1,PRRX2,PTGES,RN7SL159P_x000D_	-	-	-	-	-
chr9	139011316	rs1164898	292	692	984	5.63698e-17	K27ac,K4me3	Pro-All	DHS	C	2b	A	C	rs79362369	ENSG00000260193.1	RP11-83N9.5	ARNT2,ASCL2,ATOH1,BACH1,BCL6,CDC5L,CTCFL,CTCF_joined_0,CTCF_joined_1,CTCF_joined_2,CTCF_joined_3,CTCF_joined_4,CTCF_joined_5,CTCF_joined_6,CTCF_joined_7,E2F3,E2F7,ERR1,FLI1,FOSL2,FOXD2,FOXP2,GATA4,GLI2,GMEB1,HES4,HHEX,HXA4,HXA6,HXB4,HXB6,HXC6,HXC8,ID3,IRF1,JUNB,JUN,KAT5,KDM5B,KLF5,KLF6,LHX4,LYL1,MAD3,MNT,MZF1,NFYC,NR2C2,NR4A1,PO2F2,PO5F1,SIX5,SOX9,TAF1,TAL1,TFDP1,Z280D,ZN281,ZN711,ZNF84	176	chr9:138755000-138760000..chr9:139010000-139015000,chr9:138855000-138860000..chr9:139010000-139015000	CAMSAP1,NoGene	-	-	-	-	-	-	-

## Sheet: GM18505
																	Motifs analyses		HiC interactions				HiCap interactions
Chromosome	Position (hg19)	SNP ID	G1	G2	GTotal	binomial test p-value	TFs/his mod defining AS-SNP	Annotated Regions	DHS	(C)ommon (R)are	RegulomeDB score	Reference allele	Alternative allele	in LD with eQTL SNP	Genecode ID	Gene Symbol	PMM predicted TFBS altered	Total BSs altered by AS-SNP	Contact Domains	Domain Genes	Loop Domains	Loop Genes	AS-SNPs Probes	AS-SNPs Probes-ID	GM12878 Probes	GM12878 Probes-ID	eQTL Signal Overlap
chr11	62608677	rs475417	112	196	308	2.56128e-05	K27ac	Pro-All	-	C	4	C	T	direct hit	ENSG00000168569.7	TMEM223	ATRX,BARX2,CDX2,ETS1,GABPA,GRHL1,SRF	31	chr11:62495000-62500000..chr11:62605000-62610000	TTC9C	-	-	-	-	-	-	-
chr13	111124255	rs4284503	14	69	83	1.57092e-08	K27ac	Enh-All	DHS	C	1b	G	A	direct hit	ENSG00000139832.3	RAB20	EGR1,GABPA,GATA4,IRF9,MNX1,MYF6,RELB,TFDP1,YBOX1	27	chr13:109810000-109820000..chr13:111120000-111130000	MYO16	-	-	-	-	-	-	-
chr14	24422995	rs4457918	107	192	299	1.46142e-05	K4me3	Pro-All	DHS	C	4	T	G	direct hit	ENSG00000197775.1	DHRS4-AS1	-	-	-	-	-	-	-	-	-	-	-
chr2	9614523	rs13411809	88	196	284	2.89477e-09	K4me3	Pro-All	DHS	C	4	G	A	direct hit	ENSG00000119185.8	ITGB1BP1	NRF1,RUNX2	6	-	-	-	-	-	-	-	-	-
chr6	32628093	rs9273479	92	20	112	9.53698e-11	K27ac	Enh-All	-	C	3a	T	C	direct hit	ENSG00000232629.4	HLA-DQB2	BARH1,GATA4,HXC11,SNPC4,ZN281	199	-	-	chr6:32380000-32390000..chr6:32670000-32680000,chr6:32400000-32405000..chr6:32660000-32665000,chr6:32380000-32385000..chr6:32755000-32760000,chr6:32380000-32390000..chr6:32830000-32840000	HLA-DQA1,HLA-DQB1,HLA-DRA,HLA-DRB1,HLA-DRB5,RNU1-61P_x000D_,HLA-DQA1,HLA-DQA2,HLA-DQB1,HLA-DQB2,HLA-DRA,HLA-DRB1,HLA-DRB5,MIR3135B,RNU1-61P_x000D_,HLA-DOB,HLA-DQA1,HLA-DQA2,HLA-DQB1,HLA-DQB2,HLA-DRA,HLA-DRB1,HLA-DRB5,MIR3135B,PSMB8,PSMB9,RNU1-61P,TAP1,TAP2_x000D_	-	-	-	-	-
chr6	82958246	rs9294254	60	24	84	0.000906197	K27ac	Mix-All	-	C	4	A	G	direct hit	ENSG00000005700.10	IBTK	NKX31,PDX1	3	chr6:82955000-82960000..chr6:83765000-83770000	UBE3D	-	-	-	-	-	-	-
chr1	1590521	rs79113395	152	467	619	3.91621e-25	K27ac,K4me3	Pro-All	DHS	C	4	A	G	rs72634819	ENSG00000189339.7	SLC35E2B	HNF1B,REST_joined_0	7	-	-	chr1:1585000-1590000..chr1:1645000-1650000	SLC35E2B_x000D_	-	-	-	-	-
chr1	45965703	rs3748643	141	73	214	4.97732e-05	K4me3	Pro-All	DHS	C	1f	G	T	rs2991966,rs6667191	ENSG00000236624.4; ENSG00000236624.4	CCDC163P, CCDC163P	-	-	-	-	chr1:45810000-45820000..chr1:46030000-46040000,chr1:45480000-45490000..chr1:46030000-46040000	CCDC163P,MMACHC,PRDX1_x000D_,CCDC163P,HPDL,MMACHC,MUTYH,PRDX1,TESK2,TOE1_x000D_	-	-	Probe	CCDC163P_45965751#chr1:45959597-45965751	Match
chr1	161676970	rs1340978	188	88	276	0.00075971	K27ac,K4me3	Mix-All	DHS	C	1b	A	G	rs1340977,rs1340979	ENSG00000132185.12; ENSG00000132185.12	FCRLA, FCRLA	ATF5,DLX2,GABPA,PDX1	4	-	-	chr1:161610000-161620000..chr1:161700000-161710000,chr1:161500000-161510000..chr1:161710000-161720000	FCRLA,FCRLB_x000D_,FCGR2B,FCGR2C,FCGR3A,FCGR3B,FCRLA,FCRLB,RN7SL466P_x000D_	-	-	-	-	-
chr10	74836743	rs12571459	85	37	122	0.000172884	K27ac	Enh-All	-	C	5	T	C	rs7069878	ENSG00000166321.9	NUDT13	-	-	-	-	-	-	-	-	-	-	-
chr10	74870507	rs2280369	146	36	182	0.000330083	K27ac,K4me3	Mix-All	-	C	1f	C	A	rs7069878	ENSG00000166321.9	NUDT13	-	-	-	-	-	-	-	-	-	-	-
chr10	74927484	rs3763723	2136	2508	4644	8.71617e-07	K4me3	Mix-All	-	C	1f	G	A	rs7069878	ENSG00000166321.9	NUDT13	-	-	-	-	-	-	-	-	-	-	-
chr10	75407649	rs4746139	181	28	209	7.45368e-27	K4me3	Mix-All	-	C	4	C	A	rs2242254	ENSG00000176986.10	SEC24C	-	-	-	-	-	-	-	-	-	-	-
chr11	67418309	rs2509719	94	246	340	2.88114e-08	K27ac,K4me3	Enh-All	DHS	C	3a	A	G	rs17510687	ENSG00000132744.3	ACY3	-	-	-	-	chr11:67400000-67410000..chr11:67560000-67570000	ACY3,ALDH3B2_x000D_	-	-	-	-	-
chr11	118889378	rs7113753	195	375	570	0.000149319	K27ac,K4me3	Pro-All	DHS	C	2b	A	G	rs3737504	ENSG00000196655.5	TRAPPC4	BACH1,GABPA,GATA4,GMEB2,HINFP,PO5F1,SOX9,ZN711	9	-	-	-	-	-	-	-	-	-
chr11	126059422	rs686646	176	408	584	2.24046e-20	K27ac	Enh-All	DHS	C	4	C	A	rs535565	ENSG00000197798.4	FAM118B	P63	3	-	-	chr11:125790000-125795000..chr11:126060000-126065000	CDON_x000D_	Distal	chr11:126059405-126059582___rs549941_GM12878_C_gwas#chr11:128685354-128685354	-	-	-
chr12	54954696	rs3782407	46	94	140	0.000620971	K4me3	Mix-All	DHS	C	5	T	C	rs1795814	ENSG00000123360.7	PDE1B	BACH1,RUNX3	2	-	-	-	-	-	-	Probe	PDE1B_54943176#chr12:54943176-54973023	Match
chr12	113860075	rs16942797	91	31	122	8.50784e-07	K4me3	Mix-All	DHS	C	1f	A	G	rs12815112,rs12816308,rs16942799	ENSG00000139410.10; ENSG00000139410.10; ENSG00000139410.10	SDSL, SDSL, SDSL	DBP,SOX9,ZN143	6	chr12:113635000-113640000..chr12:113860000-113865000	IQCD	-	-	-	-	-	-	-
chr12	113860162	rs7295347	213	68	281	1.71108e-06	K27ac,K4me3	Mix-All	DHS	C	4	G	A	rs12815112,rs12816308,rs16942799	ENSG00000139410.10; ENSG00000139410.10; ENSG00000139410.10	SDSL, SDSL, SDSL	BACH1,E2F3,E2F7,GMEB1,LHX4,MAD3,TFDP1	21	chr12:113635000-113640000..chr12:113860000-113865000	IQCD	-	-	-	-	-	-	-
chr12	113860421	rs7298872	368	111	479	2.36788e-07	K27ac,K4me3	Mix-All	-	C	1d	G	T	rs12815112,rs12816308,rs16942799	ENSG00000139410.10; ENSG00000139410.10; ENSG00000139410.10	SDSL, SDSL, SDSL	-	-	chr12:113635000-113640000..chr12:113860000-113865000	IQCD	-	-	-	-	-	-	-
chr13	111123730	rs2391832	10	40	50	0.000239268	K27ac	Enh-All	DHS	C	4	T	C	rs4284503	ENSG00000139832.3	RAB20	GATA2,IRF4,SPI1	9	chr13:109810000-109820000..chr13:111120000-111130000	MYO16	-	-	-	-	-	-	-
chr14	24422733	rs1951736	100	189	289	2.8968e-06	K4me3	Pro-All	DHS	C	4	G	A	rs4457918,rs74036725	ENSG00000197775.1; ENSG00000197775.1	DHRS4-AS1, DHRS4-AS1	AP2A,FOXC1,ID2,NCOR1,NFIC,P63	18	-	-	-	-	-	-	-	-	-
chr14	24422915	rs78299733	47	135	182	1.08433e-09	K4me3	Pro-All	DHS	C	4	G	T	rs4457918,rs74036725	ENSG00000197775.1; ENSG00000197775.1	DHRS4-AS1, DHRS4-AS1	-	-	-	-	-	-	-	-	-	-	-
chr14	24422995	rs4457918	107	192	299	1.46142e-05	K4me3	Pro-All	DHS	C	4	G	T	rs74036725	ENSG00000197775.1	DHRS4-AS1	-	-	-	-	-	-	-	-	-	-	-
chr14	24423582	rs8010151	73	140	213	6.54806e-05	K4me3	Pro-All	-	C	1f	G	A	rs4457918,rs74036725	ENSG00000197775.1; ENSG00000197775.1	DHRS4-AS1, DHRS4-AS1	-	-	-	-	-	-	-	-	-	-	-
chr14	24423666	rs8009599	45	109	154	4.07509e-06	K4me3	Pro-All	-	C	5	T	C	rs4457918,rs74036725	ENSG00000197775.1; ENSG00000197775.1	DHRS4-AS1, DHRS4-AS1	SPI1,SUH	3	-	-	-	-	-	-	-	-	-
chr14	50779346	rs12892752	50	263	313	1.54468e-07	K27ac,K4me3	Pro-All	DHS	C	2a	C	T	rs12588912,rs4898655	ENSG00000100490.5; ENSG00000125375.10	CDKL1, ATP5S	AEBP2,AP2A,ARI3A,ARNT2,ASCL2,ATF2,ATF6A,ATOH1,BACH1,BARH1,BARX1,BARX2,BCL6,BMAL1,CEBPD,COE1,CREB1,CTCF_joined_0,DBP,DLX1,E2F1,E2F3,E2F4,E2F6,E2F7,EGR1,ELF1,ELK1,ELK4,EPAS1,ERF,ERR1,ETS1,ETV7,FEV,FLI1,FOS,FOXA1,FOXD2,FOXM1,FOXP1,FOXP2,GABPA,GATA4,GLI2,GLI3,GMEB1,GMEB2,HBP1,HES1,HES4,HEYL,HHEX,HINFP,HXA4,HXA5,HXA6,HXB4,HXB6,HXC11,HXC8,HXD11,ID2,ID3,IKZF1,IRF1,JUNB,JUND,JUN,KAT5,KDM5B,KLF10,KLF11,KL…	316	-	-	chr14:50590000-50600000..chr14:51000000-51010000,chr14:50330000-50340000..chr14:50990000-51000000,chr14:50090000-50100000..chr14:50990000-51000000,chr14:50090000-50100000..chr14:51290000-51300000	ATP5S,CDKL1,L2HGDH,MIR4504_x000D_,ARF6,ATP5S,C14orf182,C14orf183,CDKL1,L2HGDH,MIR4504,RN7SKP193,RNU6-189P,SOS2,VCPKMT_x000D_,ARF6,ATP5S,C14orf182,C14orf183,CDKL1,KLHDC1,KLHDC2,L2HGDH,MIR4504,NEMF,POLE2,RN7SKP193,RN7SL2,RN7SL3,RNU6-189P,RNU6-539P,RNU6ATAC30P,SOS2,VCPKMT_x000D_,ARF6,ATL1,ATP5S,C14orf182,C14orf183,CDKL1,KLHDC1,KLHDC2,L2HGDH,MAP4K5,MIR4504,NEMF,POLE2,RN7SKP193,RN7SL2,RN7SL3,RN7SL452P…	-	-	-	-	-
chr16	31117389	rs56314408	11	40	51	0.000518771	K27ac	Mix-All	DHS	C	3a	T	C	rs9929899	ENSG00000255439.2	RP11-196G11.1	AP2A,AP2C,KDM5A,THAP1	5	-	-	chr16:30960000-30970000..chr16:31880000-31890000	AC135048.1,AHSP,ARMC5,BCKDK,C16orf58,C16orf98,COX6A2,FUS,HSD3B7,ITGAD,ITGAM,ITGAX,KAT8,PRSS36,PRSS53,PRSS8,PYCARD,PYDC1,RNU7-199P,SLC5A2,STX1B,STX4,TGFB1I1,TRIM72,VKORC1,ZNF646,ZNF668,ZNF720,ZNF843_x000D_	-	-	-	-	-
chr19	55119229	rs11669028	106	52	158	0.000214533	K27ac	Enh-All	-	C	4	G	T	rs4806793	ENSG00000131042.9	LILRB2	-	-	-	-	chr19:55030000-55035000..chr19:55125000-55130000,chr19:54980000-54990000..chr19:55430000-55440000	CTB-83J4.2,KIR3DX1,LILRA1,LILRA2_x000D_,AC009892.1,AC009892.10,CTB-61M7.1,CTB-61M7.2,CTB-83J4.2,FCAR,KIR2DL1,KIR2DL3,KIR2DL4,KIR2DS4,KIR3DL1,KIR3DL2,KIR3DL3,KIR3DX1,LAIR2,LILRA1,LILRA2,LILRB1,LILRB4,NCR1,RNU6-222P_x000D_	-	-	-	-	-
chr21	26938989	rs4817027	594	927	1521	6.16886e-16	K27ac	Mix-All	-	C	4	G	A	rs2226326	ENSG00000154719.9	MRPL39	-	-	chr21:26550000-26560000..chr21:26930000-26940000,chr21:26930000-26940000..chr21:42730000-42740000,chr21:26790000-26795000..chr21:26935000-26940000	NoGene,MX2,LINC00158	chr21:26790000-26800000..chr21:27100000-27110000	JAM2,MIR155HG,MRPL39_x000D_	-	-	Distal	chr21:26938490-26939323___GABPA_27107257#chr21:27107257-27144771	-
chr21	26948310	rs2829803	76	140	216	0.000167225	K27ac	Enh-All	-	C	3a	G	A	rs2226326	ENSG00000154719.9	MRPL39	ATOH1,E2F8,ETS1,SIX5,STAT3,SUH	6	-	-	chr21:26790000-26800000..chr21:27100000-27110000	JAM2,MIR155HG,MRPL39_x000D_	-	-	-	-	-
chr21	38444890	rs2298682	205	119	324	2.66542e-05	K27ac	Pro-All	DHS	C	1f	A	G	rs2252402	ENSG00000182670.9	TTC3	-	-	-	-	chr21:38345000-38350000..chr21:38445000-38450000	RIPPLY3,RNU6-696P_x000D_	-	-	-	-	-
chr3	57946095	rs1522387	18	75	93	4.06085e-08	K27ac	Enh-All	-	R	4	G	A	rs1718465,rs268769	ENSG00000136068.10; ENSG00000136068.10	FLNB, FLNB	-	-	-	-	-	-	-	-	-	-	-
chr3	152224114	rs7643339	20	61	81	6.69903e-05	K27ac	Enh-All	-	C	5	C	T	rs73156820,rs73156820	ENSG00000169860.4; ENSG00000241732.1	P2RY1, RP11-38P22.2	CR3L1,FOXF1,FOXP1,HES7,HSF4,LHX3,LMX1B,MAD1,PDX1,RORA	24	-	-	-	-	-	-	-	-	-
chr3	152224148	rs11717758	22	69	91	1.15852e-05	K27ac	Enh-All	-	C	7	A	G	rs73156820,rs73156820	ENSG00000169860.4; ENSG00000241732.1	P2RY1, RP11-38P22.2	-	-	-	-	-	-	-	-	-	-	-
chr3	152229760	rs17373053	33	112	145	8.03214e-10	K27ac	Enh-All	-	C	5	A	T	rs73156820,rs73156820	ENSG00000169860.4; ENSG00000241732.1	P2RY1, RP11-38P22.2	-	-	-	-	-	-	-	-	-	-	-
chr3	152230100	rs17373074	58	208	266	3.28643e-19	K27ac	Enh-All	-	C	4	C	T	rs73156820,rs73156820	ENSG00000169860.4; ENSG00000241732.1	P2RY1, RP11-38P22.2	-	-	-	-	-	-	-	-	-	-	-
chr3	152234166	rs16864367	10	59	69	3.02153e-08	K27ac	Mix-All	-	C	1d	A	G	rs73156820,rs73156820	ENSG00000169860.4; ENSG00000241732.1	P2RY1, RP11-38P22.2	COE1,MNX1,MYF6,RUNX3,SUH	13	-	-	-	-	-	-	-	-	-
chr3	152242477	rs67713752	257	90	347	1.31143e-17	CTCF	Ins-All	-	C	2b	G	A	rs73156820,rs73156820	ENSG00000169860.4; ENSG00000241732.1	P2RY1, RP11-38P22.2	ALX4,MSX1,PDX1	6	-	-	-	-	-	-	-	-	-
chr4	1721348	rs2854916	120	48	168	4.96241e-07	K27ac	Enh-All	-	C	2a	A	G	rs7665127	ENSG00000168936.6	TMEM129	-	-	-	-	-	-	-	-	-	-	-
chr4	140222034	rs3806767	404	272	676	6.46761e-06	K27ac	Pro-All	-	C	4	G	C	rs6817138	ENSG00000109390.7	NDUFC1	-	-	-	-	chr4:140020000-140030000..chr4:140450000-140460000,chr4:139950000-139960000..chr4:140450000-140460000	ACA64,MGARP,NAA15,NDUFC1,RAB33B,RN7SL311P,RNU6-1074P,RNU6-1214P,RNU6-506P_x000D_,ACA64,MGARP,NAA15,NDUFC1,RAB33B,RN7SL311P,RN7SL382P,RNU6-1074P,RNU6-1214P,RNU6-506P,RNU6-531P_x000D_	-	-	-	-	-
chr5	14870606	rs10073421	12	108	120	7.45177e-19	K4me3	Pro-All	DHS	C	4	G	T	rs3006069,rs835153	ENSG00000154122.8; ENSG00000154122.8	ANKH, ANKH	-	-	-	-	chr5:14720000-14725000..chr5:15000000-15005000	MIR4637_x000D_	-	-	-	-	-
chr5	14870691	rs10065666	17	163	180	2.60611e-29	K4me3	Pro-All	DHS	C	2b	C	G	rs3006069,rs835153	ENSG00000154122.8; ENSG00000154122.8	ANKH, ANKH	-	-	-	-	chr5:14720000-14725000..chr5:15000000-15005000	MIR4637_x000D_	-	-	-	-	-
chr5	110409067	rs2289277	34	90	124	7.64761e-06	K4me3	Pro-All	DHS	R	2b	G	C	rs3806933	ENSG00000145777.10	TSLP	-	-	-	-	chr5:110090000-110100000..chr5:110430000-110440000	TSLP_x000D_	-	-	-	-	-
chr6	27356902	rs10807020	84	151	235	0.000171157	K4me3	Pro-All	DHS	C	3a	A	G	rs6456781	ENSG00000124613.4	ZNF391	-	-	-	-	chr6:27140000-27150000..chr6:27440000-27450000,chr6:27120000-27130000..chr6:27770000-27780000,chr6:27120000-27125000..chr6:27860000-27865000,chr6:26310000-26320000..chr6:27650000-27660000,chr6:26190000-26200000..chr6:27780000-27790000,chr6:26030000-26035000..chr6:27775000-27780000,chr6:26030000-26040000..chr6:27860000-27870000	POM121L2,PRSS16,ZNF391_x000D_,POM121L2,PRSS16,RNU6-471P,TRNAI6,ZNF184,ZNF391_x000D_,HIST1H1B,HIST1H2AI,HIST1H2AJ,HIST1H2AK,HIST1H2AL,HIST1H2BL,HIST1H2BM,HIST1H2BN,HIST1H3H,HIST1H3I,HIST1H4J,HIST1H4K,HIST1H4L,POM121L2,PRSS16,RNU6-471P,TRNAI6,ZNF184,ZNF391_x000D_,ABT1,BTN1A1,BTN2A1,BTN2A2,BTN3A1,BTN3A2,BTN3A3,HIST1H2AG,HIST1H2BJ,HIST1H2BK,HIST1H4I,HMGN4,MIR3143,POM121L2,PRSS16,RNU2-62P,RNU6-1259P,R…	-	-	Probe	ZNF391_27356523#chr6:27356523-27369227	Match
chr6	30688427	rs116338781	836	1096	1932	7.42824e-08	K27ac	Pro-All	-	C	1f	T	G	rs114261345	ENSG00000137312.10	FLOT1	-	-	-	-	chr6:30645000-30650000..chr6:30690000-30695000,chr6:30585000-30590000..chr6:30690000-30695000,chr6:30455000-30460000..chr6:30695000-30700000,chr6:30640000-30650000..chr6:31050000-31060000	MDC1,NRM_x000D_,ATAT1,C6orf136,DHX16,MDC1,NRM,PPP1R18_x000D_,ABCF1,AL662800.1,ATAT1,C6orf136,DHX16,GNL1,MDC1,MIR877,MRPS18B,NRM,PPP1R10,PPP1R18,PRR3,TUBB_x000D_,DDR1,DDR1-AS1,DPCR1,FLOT1,GTF2H4,HCG20,HCG21,HCG22,IER3,LINC00243,MDC1,MIR4640,MUC21,MUC22,NRM,RN7SKP186,RN7SL175P,RN7SL353P,SFTA2,TUBB,VARS2_x000D_	-	-	Probe	TUBB_30687977#chr6:30687977-30693203	-
chr6	31465819	rs115292982	111	20	131	6.08892e-15	K4me3	Pro-All	DHS	C	1b	T	C	rs6930510,rs9267401	ENSG00000204516.5; ENSG00000204516.5	MICB, MICB	BARH1,BARX2,CEBPD,CLOCK,DBP,EPAS1,ETV7,FEV,HES1,HES4,HINFP,HXB6,ID3,IRF3,JUNB,KLF10,KLF6,MNT,MXI1,MYB,NFYA,RARG,SOX9,UBIP1,VEZF1,ZBT7A	81	-	-	chr6:31460000-31465000..chr6:31505000-31510000,chr6:31460000-31465000..chr6:31565000-31570000	MCCD1,SNORD117_x000D_,ATP6V1G2,ATP6V1G2-DDX39B,DDX39B,LST1,LTA,LTB,MCCD1,NCR3,NFKBIL1,SNORD117,SNORD84,TNF_x000D_	-	-	-	-	-
chr6	32556367	rs9270206	224	321	545	0.000400661	K4me3	Pro-All	-	C	4	G	A	rs9270977	ENSG00000196126.6	HLA-DRB1	-	-	-	-	chr6:32380000-32390000..chr6:32670000-32680000,chr6:32400000-32405000..chr6:32660000-32665000,chr6:32380000-32385000..chr6:32755000-32760000,chr6:32380000-32390000..chr6:32830000-32840000	HLA-DQA1,HLA-DQB1,HLA-DRA,HLA-DRB1,HLA-DRB5,RNU1-61P_x000D_,HLA-DQA1,HLA-DQA2,HLA-DQB1,HLA-DQB2,HLA-DRA,HLA-DRB1,HLA-DRB5,MIR3135B,RNU1-61P_x000D_,HLA-DOB,HLA-DQA1,HLA-DQA2,HLA-DQB1,HLA-DQB2,HLA-DRA,HLA-DRB1,HLA-DRB5,MIR3135B,PSMB8,PSMB9,RNU1-61P,TAP1,TAP2_x000D_	-	-	-	-	-
chr6	32556548	rs9270215	288	472	760	6.10134e-10	K4me3	Mix-All	-	C	7	G	T	rs9270977	ENSG00000196126.6	HLA-DRB1	-	-	-	-	chr6:32380000-32390000..chr6:32670000-32680000,chr6:32400000-32405000..chr6:32660000-32665000,chr6:32380000-32385000..chr6:32755000-32760000,chr6:32380000-32390000..chr6:32830000-32840000	HLA-DQA1,HLA-DQB1,HLA-DRA,HLA-DRB1,HLA-DRB5,RNU1-61P_x000D_,HLA-DQA1,HLA-DQA2,HLA-DQB1,HLA-DQB2,HLA-DRA,HLA-DRB1,HLA-DRB5,MIR3135B,RNU1-61P_x000D_,HLA-DOB,HLA-DQA1,HLA-DQA2,HLA-DQB1,HLA-DQB2,HLA-DRA,HLA-DRB1,HLA-DRB5,MIR3135B,PSMB8,PSMB9,RNU1-61P,TAP1,TAP2_x000D_	-	-	-	-	-
chr6	32556887	rs9270236	151	377	528	5.72217e-09	K27ac,K4me3	Mix-All	-	C	3a	C	T	rs9270977	ENSG00000196126.6	HLA-DRB1	DLX2,FOXA2,GATA4,LHX2,P73,PRD14	90	-	-	chr6:32380000-32390000..chr6:32670000-32680000,chr6:32400000-32405000..chr6:32660000-32665000,chr6:32380000-32385000..chr6:32755000-32760000,chr6:32380000-32390000..chr6:32830000-32840000	HLA-DQA1,HLA-DQB1,HLA-DRA,HLA-DRB1,HLA-DRB5,RNU1-61P_x000D_,HLA-DQA1,HLA-DQA2,HLA-DQB1,HLA-DQB2,HLA-DRA,HLA-DRB1,HLA-DRB5,MIR3135B,RNU1-61P_x000D_,HLA-DOB,HLA-DQA1,HLA-DQA2,HLA-DQB1,HLA-DQB2,HLA-DRA,HLA-DRB1,HLA-DRB5,MIR3135B,PSMB8,PSMB9,RNU1-61P,TAP1,TAP2_x000D_	-	-	-	-	-
chr6	32556908	rs9270237	101	282	383	4.06085e-08	K27ac,K4me3	Mix-All	-	C	3a	C	A	rs9270977	ENSG00000196126.6	HLA-DRB1	ALX4,CASZ1,CEBPB_joined,CR3L2,ELF3,FOXF1,FOXK1,GLI1,MSX2,NKX25,ZBT17	116	-	-	chr6:32380000-32390000..chr6:32670000-32680000,chr6:32400000-32405000..chr6:32660000-32665000,chr6:32380000-32385000..chr6:32755000-32760000,chr6:32380000-32390000..chr6:32830000-32840000	HLA-DQA1,HLA-DQB1,HLA-DRA,HLA-DRB1,HLA-DRB5,RNU1-61P_x000D_,HLA-DQA1,HLA-DQA2,HLA-DQB1,HLA-DQB2,HLA-DRA,HLA-DRB1,HLA-DRB5,MIR3135B,RNU1-61P_x000D_,HLA-DOB,HLA-DQA1,HLA-DQA2,HLA-DQB1,HLA-DQB2,HLA-DRA,HLA-DRB1,HLA-DRB5,MIR3135B,PSMB8,PSMB9,RNU1-61P,TAP1,TAP2_x000D_	-	-	-	-	-
chr6	32557060	rs9270258	124	195	319	0.000725705	K27ac	Mix-All	-	C	4	G	A	rs9270977	ENSG00000196126.6	HLA-DRB1	-	-	-	-	chr6:32380000-32390000..chr6:32670000-32680000,chr6:32400000-32405000..chr6:32660000-32665000,chr6:32380000-32385000..chr6:32755000-32760000,chr6:32380000-32390000..chr6:32830000-32840000	HLA-DQA1,HLA-DQB1,HLA-DRA,HLA-DRB1,HLA-DRB5,RNU1-61P_x000D_,HLA-DQA1,HLA-DQA2,HLA-DQB1,HLA-DQB2,HLA-DRA,HLA-DRB1,HLA-DRB5,MIR3135B,RNU1-61P_x000D_,HLA-DOB,HLA-DQA1,HLA-DQA2,HLA-DQB1,HLA-DQB2,HLA-DRA,HLA-DRB1,HLA-DRB5,MIR3135B,PSMB8,PSMB9,RNU1-61P,TAP1,TAP2_x000D_	-	-	-	-	-
chr6	32576341	rs9271093	20	58	78	0.000201919	K27ac	Enh-All	-	C	3a	G	A	rs114340028,rs9271161	ENSG00000198502.5; ENSG00000198502.5	HLA-DRB5, HLA-DRB5	CASZ1,FOXK1,GLI1,GZF1,HES7,HXA2,IRF3,LHX4,NKX61,NR1D1,PRDM1,YBOX3,ZN407	414	-	-	chr6:32380000-32390000..chr6:32670000-32680000,chr6:32400000-32405000..chr6:32660000-32665000,chr6:32380000-32385000..chr6:32755000-32760000,chr6:32380000-32390000..chr6:32830000-32840000	HLA-DQA1,HLA-DQB1,HLA-DRA,HLA-DRB1,HLA-DRB5,RNU1-61P_x000D_,HLA-DQA1,HLA-DQA2,HLA-DQB1,HLA-DQB2,HLA-DRA,HLA-DRB1,HLA-DRB5,MIR3135B,RNU1-61P_x000D_,HLA-DOB,HLA-DQA1,HLA-DQA2,HLA-DQB1,HLA-DQB2,HLA-DRA,HLA-DRB1,HLA-DRB5,MIR3135B,PSMB8,PSMB9,RNU1-61P,TAP1,TAP2_x000D_	-	-	-	-	-
chr6	32590498	rs112208663	210	135	345	0.000576199	K27ac	Enh-All	DHS	C	4	T	G	rs9271161	ENSG00000198502.5	HLA-DRB5	-	-	-	-	chr6:32380000-32390000..chr6:32670000-32680000,chr6:32400000-32405000..chr6:32660000-32665000,chr6:32380000-32385000..chr6:32755000-32760000,chr6:32380000-32390000..chr6:32830000-32840000	HLA-DQA1,HLA-DQB1,HLA-DRA,HLA-DRB1,HLA-DRB5,RNU1-61P_x000D_,HLA-DQA1,HLA-DQA2,HLA-DQB1,HLA-DQB2,HLA-DRA,HLA-DRB1,HLA-DRB5,MIR3135B,RNU1-61P_x000D_,HLA-DOB,HLA-DQA1,HLA-DQA2,HLA-DQB1,HLA-DQB2,HLA-DRA,HLA-DRB1,HLA-DRB5,MIR3135B,PSMB8,PSMB9,RNU1-61P,TAP1,TAP2_x000D_	-	-	-	-	-
chr6	32591751	rs4959030	77	161	238	9.65941e-07	K27ac	Enh-All	-	C	4	A	G	rs114340028,rs9271161	ENSG00000198502.5; ENSG00000198502.5	HLA-DRB5, HLA-DRB5	-	-	-	-	chr6:32380000-32390000..chr6:32670000-32680000,chr6:32400000-32405000..chr6:32660000-32665000,chr6:32380000-32385000..chr6:32755000-32760000,chr6:32380000-32390000..chr6:32830000-32840000	HLA-DQA1,HLA-DQB1,HLA-DRA,HLA-DRB1,HLA-DRB5,RNU1-61P_x000D_,HLA-DQA1,HLA-DQA2,HLA-DQB1,HLA-DQB2,HLA-DRA,HLA-DRB1,HLA-DRB5,MIR3135B,RNU1-61P_x000D_,HLA-DOB,HLA-DQA1,HLA-DQA2,HLA-DQB1,HLA-DQB2,HLA-DRA,HLA-DRB1,HLA-DRB5,MIR3135B,PSMB8,PSMB9,RNU1-61P,TAP1,TAP2_x000D_	-	-	-	-	-
chr6	32591752	rs4959030	22	86	108	9.51055e-09	K27ac	Enh-All	-	C	4	A	G	rs114340028,rs9271161	ENSG00000198502.5; ENSG00000198502.5	HLA-DRB5, HLA-DRB5	BBX,RUNX2,RUNX3	48	-	-	chr6:32380000-32390000..chr6:32670000-32680000,chr6:32400000-32405000..chr6:32660000-32665000,chr6:32380000-32385000..chr6:32755000-32760000,chr6:32380000-32390000..chr6:32830000-32840000	HLA-DQA1,HLA-DQB1,HLA-DRA,HLA-DRB1,HLA-DRB5,RNU1-61P_x000D_,HLA-DQA1,HLA-DQA2,HLA-DQB1,HLA-DQB2,HLA-DRA,HLA-DRB1,HLA-DRB5,MIR3135B,RNU1-61P_x000D_,HLA-DOB,HLA-DQA1,HLA-DQA2,HLA-DQB1,HLA-DQB2,HLA-DRA,HLA-DRB1,HLA-DRB5,MIR3135B,PSMB8,PSMB9,RNU1-61P,TAP1,TAP2_x000D_	-	-	-	-	-
chr6	32604969	rs9272410	104	172	276	0.000466567	K27ac	Pro-All	DHS	C	2b	A	G	rs114340028,rs9271161	ENSG00000198502.5; ENSG00000198502.5	HLA-DRB5, HLA-DRB5	-	-	-	-	chr6:32380000-32390000..chr6:32670000-32680000,chr6:32400000-32405000..chr6:32660000-32665000,chr6:32380000-32385000..chr6:32755000-32760000,chr6:32380000-32390000..chr6:32830000-32840000	HLA-DQA1,HLA-DQB1,HLA-DRA,HLA-DRB1,HLA-DRB5,RNU1-61P_x000D_,HLA-DQA1,HLA-DQA2,HLA-DQB1,HLA-DQB2,HLA-DRA,HLA-DRB1,HLA-DRB5,MIR3135B,RNU1-61P_x000D_,HLA-DOB,HLA-DQA1,HLA-DQA2,HLA-DQB1,HLA-DQB2,HLA-DRA,HLA-DRB1,HLA-DRB5,MIR3135B,PSMB8,PSMB9,RNU1-61P,TAP1,TAP2_x000D_	-	-	-	-	-
chr6	32605257	rs1047989	616	432	1048	2.78686e-07	K27ac	Pro-All	DHS	C	4	C	A	rs1063349,rs1063349	ENSG00000232629.4; ENSG00000237541.3	HLA-DQB2, HLA-DQA2	-	-	-	-	chr6:32380000-32390000..chr6:32670000-32680000,chr6:32400000-32405000..chr6:32660000-32665000,chr6:32380000-32385000..chr6:32755000-32760000,chr6:32380000-32390000..chr6:32830000-32840000	HLA-DQA1,HLA-DQB1,HLA-DRA,HLA-DRB1,HLA-DRB5,RNU1-61P_x000D_,HLA-DQA1,HLA-DQA2,HLA-DQB1,HLA-DQB2,HLA-DRA,HLA-DRB1,HLA-DRB5,MIR3135B,RNU1-61P_x000D_,HLA-DOB,HLA-DQA1,HLA-DQA2,HLA-DQB1,HLA-DQB2,HLA-DRA,HLA-DRB1,HLA-DRB5,MIR3135B,PSMB8,PSMB9,RNU1-61P,TAP1,TAP2_x000D_	-	-	-	-	-
chr6	32605705	rs9272467	288	1449	1737	1.10985e-32	K27ac,K4me3	Pro-All	-	C	5	G	T	rs1063349,rs1063349	ENSG00000232629.4; ENSG00000237541.3	HLA-DQB2, HLA-DQA2	-	-	-	-	chr6:32380000-32390000..chr6:32670000-32680000,chr6:32400000-32405000..chr6:32660000-32665000,chr6:32380000-32385000..chr6:32755000-32760000,chr6:32380000-32390000..chr6:32830000-32840000	HLA-DQA1,HLA-DQB1,HLA-DRA,HLA-DRB1,HLA-DRB5,RNU1-61P_x000D_,HLA-DQA1,HLA-DQA2,HLA-DQB1,HLA-DQB2,HLA-DRA,HLA-DRB1,HLA-DRB5,MIR3135B,RNU1-61P_x000D_,HLA-DOB,HLA-DQA1,HLA-DQA2,HLA-DQB1,HLA-DQB2,HLA-DRA,HLA-DRB1,HLA-DRB5,MIR3135B,PSMB8,PSMB9,RNU1-61P,TAP1,TAP2_x000D_	-	-	-	-	-
chr6	32605708	rs9272468	162	414	576	1.09991e-24	K4me3	Pro-All	-	C	5	G	A	rs1063349,rs1063349	ENSG00000232629.4; ENSG00000237541.3	HLA-DQB2, HLA-DQA2	-	-	-	-	chr6:32380000-32390000..chr6:32670000-32680000,chr6:32400000-32405000..chr6:32660000-32665000,chr6:32380000-32385000..chr6:32755000-32760000,chr6:32380000-32390000..chr6:32830000-32840000	HLA-DQA1,HLA-DQB1,HLA-DRA,HLA-DRB1,HLA-DRB5,RNU1-61P_x000D_,HLA-DQA1,HLA-DQA2,HLA-DQB1,HLA-DQB2,HLA-DRA,HLA-DRB1,HLA-DRB5,MIR3135B,RNU1-61P_x000D_,HLA-DOB,HLA-DQA1,HLA-DQA2,HLA-DQB1,HLA-DQB2,HLA-DRA,HLA-DRB1,HLA-DRB5,MIR3135B,PSMB8,PSMB9,RNU1-61P,TAP1,TAP2_x000D_	-	-	-	-	-
chr6	32605738	rs77394587	276	516	792	4.25793e-16	K4me3	Pro-All	-	C	5	G	A	rs1063349,rs1063349	ENSG00000232629.4; ENSG00000237541.3	HLA-DQB2, HLA-DQA2	-	-	-	-	chr6:32380000-32390000..chr6:32670000-32680000,chr6:32400000-32405000..chr6:32660000-32665000,chr6:32380000-32385000..chr6:32755000-32760000,chr6:32380000-32390000..chr6:32830000-32840000	HLA-DQA1,HLA-DQB1,HLA-DRA,HLA-DRB1,HLA-DRB5,RNU1-61P_x000D_,HLA-DQA1,HLA-DQA2,HLA-DQB1,HLA-DQB2,HLA-DRA,HLA-DRB1,HLA-DRB5,MIR3135B,RNU1-61P_x000D_,HLA-DOB,HLA-DQA1,HLA-DQA2,HLA-DQB1,HLA-DQB2,HLA-DRA,HLA-DRB1,HLA-DRB5,MIR3135B,PSMB8,PSMB9,RNU1-61P,TAP1,TAP2_x000D_	-	-	-	-	-
chr6	32606085	rs9272494	47	184	231	1.06034e-07	K27ac,K4me3	Pro-All	-	C	5	A	T	rs1063349,rs1063349	ENSG00000232629.4; ENSG00000237541.3	HLA-DQB2, HLA-DQA2	-	-	-	-	chr6:32380000-32390000..chr6:32670000-32680000,chr6:32400000-32405000..chr6:32660000-32665000,chr6:32380000-32385000..chr6:32755000-32760000,chr6:32380000-32390000..chr6:32830000-32840000	HLA-DQA1,HLA-DQB1,HLA-DRA,HLA-DRB1,HLA-DRB5,RNU1-61P_x000D_,HLA-DQA1,HLA-DQA2,HLA-DQB1,HLA-DQB2,HLA-DRA,HLA-DRB1,HLA-DRB5,MIR3135B,RNU1-61P_x000D_,HLA-DOB,HLA-DQA1,HLA-DQA2,HLA-DQB1,HLA-DQB2,HLA-DRA,HLA-DRB1,HLA-DRB5,MIR3135B,PSMB8,PSMB9,RNU1-61P,TAP1,TAP2_x000D_	-	-	-	-	-
chr6	32606176	rs9272497	124	220	344	3.97259e-06	K4me3	Pro-All	-	C	4	A	T	rs1063349,rs1063349	ENSG00000232629.4; ENSG00000237541.3	HLA-DQB2, HLA-DQA2	-	-	-	-	chr6:32380000-32390000..chr6:32670000-32680000,chr6:32400000-32405000..chr6:32660000-32665000,chr6:32380000-32385000..chr6:32755000-32760000,chr6:32380000-32390000..chr6:32830000-32840000	HLA-DQA1,HLA-DQB1,HLA-DRA,HLA-DRB1,HLA-DRB5,RNU1-61P_x000D_,HLA-DQA1,HLA-DQA2,HLA-DQB1,HLA-DQB2,HLA-DRA,HLA-DRB1,HLA-DRB5,MIR3135B,RNU1-61P_x000D_,HLA-DOB,HLA-DQA1,HLA-DQA2,HLA-DQB1,HLA-DQB2,HLA-DRA,HLA-DRB1,HLA-DRB5,MIR3135B,PSMB8,PSMB9,RNU1-61P,TAP1,TAP2_x000D_	-	-	-	-	-
chr6	32627600	rs9273443	84	12	96	6.83365e-13	K27ac	Enh-All	-	C	5	G	T	rs1063349,rs1063349	ENSG00000232629.4; ENSG00000237541.3	HLA-DQB2, HLA-DQA2	-	-	-	-	chr6:32380000-32390000..chr6:32670000-32680000,chr6:32400000-32405000..chr6:32660000-32665000,chr6:32380000-32385000..chr6:32755000-32760000,chr6:32380000-32390000..chr6:32830000-32840000	HLA-DQA1,HLA-DQB1,HLA-DRA,HLA-DRB1,HLA-DRB5,RNU1-61P_x000D_,HLA-DQA1,HLA-DQA2,HLA-DQB1,HLA-DQB2,HLA-DRA,HLA-DRB1,HLA-DRB5,MIR3135B,RNU1-61P_x000D_,HLA-DOB,HLA-DQA1,HLA-DQA2,HLA-DQB1,HLA-DQB2,HLA-DRA,HLA-DRB1,HLA-DRB5,MIR3135B,PSMB8,PSMB9,RNU1-61P,TAP1,TAP2_x000D_	-	-	-	-	-
chr6	32627635	rs9273444	80	16	96	5.73997e-10	K27ac	Enh-All	-	C	3a	T	G	rs1063349,rs1063349	ENSG00000232629.4; ENSG00000237541.3	HLA-DQB2, HLA-DQA2	-	-	-	-	chr6:32380000-32390000..chr6:32670000-32680000,chr6:32400000-32405000..chr6:32660000-32665000,chr6:32380000-32385000..chr6:32755000-32760000,chr6:32380000-32390000..chr6:32830000-32840000	HLA-DQA1,HLA-DQB1,HLA-DRA,HLA-DRB1,HLA-DRB5,RNU1-61P_x000D_,HLA-DQA1,HLA-DQA2,HLA-DQB1,HLA-DQB2,HLA-DRA,HLA-DRB1,HLA-DRB5,MIR3135B,RNU1-61P_x000D_,HLA-DOB,HLA-DQA1,HLA-DQA2,HLA-DQB1,HLA-DQB2,HLA-DRA,HLA-DRB1,HLA-DRB5,MIR3135B,PSMB8,PSMB9,RNU1-61P,TAP1,TAP2_x000D_	-	-	-	-	-
chr6	32627646	rs9273445	204	44	248	6.38805e-24	K27ac	Enh-All	-	C	3a	A	G	rs1063349,rs1063349	ENSG00000232629.4; ENSG00000237541.3	HLA-DQB2, HLA-DQA2	-	-	-	-	chr6:32380000-32390000..chr6:32670000-32680000,chr6:32400000-32405000..chr6:32660000-32665000,chr6:32380000-32385000..chr6:32755000-32760000,chr6:32380000-32390000..chr6:32830000-32840000	HLA-DQA1,HLA-DQB1,HLA-DRA,HLA-DRB1,HLA-DRB5,RNU1-61P_x000D_,HLA-DQA1,HLA-DQA2,HLA-DQB1,HLA-DQB2,HLA-DRA,HLA-DRB1,HLA-DRB5,MIR3135B,RNU1-61P_x000D_,HLA-DOB,HLA-DQA1,HLA-DQA2,HLA-DQB1,HLA-DQB2,HLA-DRA,HLA-DRB1,HLA-DRB5,MIR3135B,PSMB8,PSMB9,RNU1-61P,TAP1,TAP2_x000D_	-	-	-	-	-
chr6	32627714	rs1063355	184	40	224	2.01781e-21	K27ac	Enh-All	-	C	1d	T	G	rs1063349,rs1063349	ENSG00000232629.4; ENSG00000237541.3	HLA-DQB2, HLA-DQA2	-	-	-	-	chr6:32380000-32390000..chr6:32670000-32680000,chr6:32400000-32405000..chr6:32660000-32665000,chr6:32380000-32385000..chr6:32755000-32760000,chr6:32380000-32390000..chr6:32830000-32840000	HLA-DQA1,HLA-DQB1,HLA-DRA,HLA-DRB1,HLA-DRB5,RNU1-61P_x000D_,HLA-DQA1,HLA-DQA2,HLA-DQB1,HLA-DQB2,HLA-DRA,HLA-DRB1,HLA-DRB5,MIR3135B,RNU1-61P_x000D_,HLA-DOB,HLA-DQA1,HLA-DQA2,HLA-DQB1,HLA-DQB2,HLA-DRA,HLA-DRB1,HLA-DRB5,MIR3135B,PSMB8,PSMB9,RNU1-61P,TAP1,TAP2_x000D_	-	-	-	-	-
chr6	32628127	rs9273482	100	24	124	9.53698e-11	K27ac	Enh-All	-	C	4	T	C	rs1063349,rs1063349	ENSG00000232629.4; ENSG00000237541.3	HLA-DQB2, HLA-DQA2	PRDM1	38	-	-	chr6:32380000-32390000..chr6:32670000-32680000,chr6:32400000-32405000..chr6:32660000-32665000,chr6:32380000-32385000..chr6:32755000-32760000,chr6:32380000-32390000..chr6:32830000-32840000	HLA-DQA1,HLA-DQB1,HLA-DRA,HLA-DRB1,HLA-DRB5,RNU1-61P_x000D_,HLA-DQA1,HLA-DQA2,HLA-DQB1,HLA-DQB2,HLA-DRA,HLA-DRB1,HLA-DRB5,MIR3135B,RNU1-61P_x000D_,HLA-DOB,HLA-DQA1,HLA-DQA2,HLA-DQB1,HLA-DQB2,HLA-DRA,HLA-DRB1,HLA-DRB5,MIR3135B,PSMB8,PSMB9,RNU1-61P,TAP1,TAP2_x000D_	-	-	-	-	-
chr6	32628138	rs9273483	260	40	300	1.60174e-38	K27ac	Enh-All	-	C	4	G	A	rs1063349,rs1063349	ENSG00000232629.4; ENSG00000237541.3	HLA-DQB2, HLA-DQA2	FOXH1,GMEB1,HXA1,NR4A2,SUH	44	-	-	chr6:32380000-32390000..chr6:32670000-32680000,chr6:32400000-32405000..chr6:32660000-32665000,chr6:32380000-32385000..chr6:32755000-32760000,chr6:32380000-32390000..chr6:32830000-32840000	HLA-DQA1,HLA-DQB1,HLA-DRA,HLA-DRB1,HLA-DRB5,RNU1-61P_x000D_,HLA-DQA1,HLA-DQA2,HLA-DQB1,HLA-DQB2,HLA-DRA,HLA-DRB1,HLA-DRB5,MIR3135B,RNU1-61P_x000D_,HLA-DOB,HLA-DQA1,HLA-DQA2,HLA-DQB1,HLA-DQB2,HLA-DRA,HLA-DRB1,HLA-DRB5,MIR3135B,PSMB8,PSMB9,RNU1-61P,TAP1,TAP2_x000D_	-	-	-	-	-
chr6	32628193	rs9273490	188	36	224	3.98961e-24	K27ac	Enh-All	-	C	4	A	G	rs9274620,rs9274632	ENSG00000232629.4; ENSG00000232629.4	HLA-DQB2, HLA-DQB2	CEBPB_joined	41	-	-	chr6:32380000-32390000..chr6:32670000-32680000,chr6:32400000-32405000..chr6:32660000-32665000,chr6:32380000-32385000..chr6:32755000-32760000,chr6:32380000-32390000..chr6:32830000-32840000	HLA-DQA1,HLA-DQB1,HLA-DRA,HLA-DRB1,HLA-DRB5,RNU1-61P_x000D_,HLA-DQA1,HLA-DQA2,HLA-DQB1,HLA-DQB2,HLA-DRA,HLA-DRB1,HLA-DRB5,MIR3135B,RNU1-61P_x000D_,HLA-DOB,HLA-DQA1,HLA-DQA2,HLA-DQB1,HLA-DQB2,HLA-DRA,HLA-DRB1,HLA-DRB5,MIR3135B,PSMB8,PSMB9,RNU1-61P,TAP1,TAP2_x000D_	-	-	-	-	-
chr6	32628474	rs9273510	108	28	136	8.46097e-11	K27ac	Enh-All	-	C	6	G	C	rs1063349,rs1063349	ENSG00000232629.4; ENSG00000237541.3	HLA-DQB2, HLA-DQA2	-	-	-	-	chr6:32380000-32390000..chr6:32670000-32680000,chr6:32400000-32405000..chr6:32660000-32665000,chr6:32380000-32385000..chr6:32755000-32760000,chr6:32380000-32390000..chr6:32830000-32840000	HLA-DQA1,HLA-DQB1,HLA-DRA,HLA-DRB1,HLA-DRB5,RNU1-61P_x000D_,HLA-DQA1,HLA-DQA2,HLA-DQB1,HLA-DQB2,HLA-DRA,HLA-DRB1,HLA-DRB5,MIR3135B,RNU1-61P_x000D_,HLA-DOB,HLA-DQA1,HLA-DQA2,HLA-DQB1,HLA-DQB2,HLA-DRA,HLA-DRB1,HLA-DRB5,MIR3135B,PSMB8,PSMB9,RNU1-61P,TAP1,TAP2_x000D_	-	-	-	-	-
chr6	32628621	rs9273527	32	80	112	0.000410096	K4me1	Enh-All	-	C	7	C	T	rs9274620,rs9274632	ENSG00000232629.4; ENSG00000232629.4	HLA-DQB2, HLA-DQB2	NRF1,SUH,TYY1	63	-	-	chr6:32380000-32390000..chr6:32670000-32680000,chr6:32400000-32405000..chr6:32660000-32665000,chr6:32380000-32385000..chr6:32755000-32760000,chr6:32380000-32390000..chr6:32830000-32840000	HLA-DQA1,HLA-DQB1,HLA-DRA,HLA-DRB1,HLA-DRB5,RNU1-61P_x000D_,HLA-DQA1,HLA-DQA2,HLA-DQB1,HLA-DQB2,HLA-DRA,HLA-DRB1,HLA-DRB5,MIR3135B,RNU1-61P_x000D_,HLA-DOB,HLA-DQA1,HLA-DQA2,HLA-DQB1,HLA-DQB2,HLA-DRA,HLA-DRB1,HLA-DRB5,MIR3135B,PSMB8,PSMB9,RNU1-61P,TAP1,TAP2_x000D_	-	-	-	-	-
chr6	32634024	rs9274500	280	924	1204	1.28037e-19	K27ac,K4me3	Pro-All	-	C	5	A	T	rs9274620,rs9274632	ENSG00000232629.4; ENSG00000232629.4	HLA-DQB2, HLA-DQB2	LHX4,PDX1	31	-	-	chr6:32380000-32390000..chr6:32670000-32680000,chr6:32400000-32405000..chr6:32660000-32665000,chr6:32380000-32385000..chr6:32755000-32760000,chr6:32380000-32390000..chr6:32830000-32840000	HLA-DQA1,HLA-DQB1,HLA-DRA,HLA-DRB1,HLA-DRB5,RNU1-61P_x000D_,HLA-DQA1,HLA-DQA2,HLA-DQB1,HLA-DQB2,HLA-DRA,HLA-DRB1,HLA-DRB5,MIR3135B,RNU1-61P_x000D_,HLA-DOB,HLA-DQA1,HLA-DQA2,HLA-DQB1,HLA-DQB2,HLA-DRA,HLA-DRB1,HLA-DRB5,MIR3135B,PSMB8,PSMB9,RNU1-61P,TAP1,TAP2_x000D_	-	-	-	-	-
chr6	32634341	rs3189152	160	568	728	1.02341e-15	K27ac,K4me3	Pro-All	DHS	C	4	G	A	rs9274620,rs9274632	ENSG00000232629.4; ENSG00000232629.4	HLA-DQB2, HLA-DQB2	RFX5	35	-	-	chr6:32380000-32390000..chr6:32670000-32680000,chr6:32400000-32405000..chr6:32660000-32665000,chr6:32380000-32385000..chr6:32755000-32760000,chr6:32380000-32390000..chr6:32830000-32840000	HLA-DQA1,HLA-DQB1,HLA-DRA,HLA-DRB1,HLA-DRB5,RNU1-61P_x000D_,HLA-DQA1,HLA-DQA2,HLA-DQB1,HLA-DQB2,HLA-DRA,HLA-DRB1,HLA-DRB5,MIR3135B,RNU1-61P_x000D_,HLA-DOB,HLA-DQA1,HLA-DQA2,HLA-DQB1,HLA-DQB2,HLA-DRA,HLA-DRB1,HLA-DRB5,MIR3135B,PSMB8,PSMB9,RNU1-61P,TAP1,TAP2_x000D_	-	-	-	-	-
chr6	32634373	rs9274522	172	988	1160	4.21434e-67	K27ac,K4me3	Pro-All	DHS	C	4	T	C	rs9274620,rs9274632	ENSG00000232629.4; ENSG00000232629.4	HLA-DQB2, HLA-DQB2	-	-	-	-	chr6:32380000-32390000..chr6:32670000-32680000,chr6:32400000-32405000..chr6:32660000-32665000,chr6:32380000-32385000..chr6:32755000-32760000,chr6:32380000-32390000..chr6:32830000-32840000	HLA-DQA1,HLA-DQB1,HLA-DRA,HLA-DRB1,HLA-DRB5,RNU1-61P_x000D_,HLA-DQA1,HLA-DQA2,HLA-DQB1,HLA-DQB2,HLA-DRA,HLA-DRB1,HLA-DRB5,MIR3135B,RNU1-61P_x000D_,HLA-DOB,HLA-DQA1,HLA-DQA2,HLA-DQB1,HLA-DQB2,HLA-DRA,HLA-DRB1,HLA-DRB5,MIR3135B,PSMB8,PSMB9,RNU1-61P,TAP1,TAP2_x000D_	-	-	-	-	-
chr6	32634514	rs9274529	108	176	284	0.000661398	K4me3	Pro-All	DHS	C	2a	A	G	rs1063349,rs1063349	ENSG00000232629.4; ENSG00000237541.3	HLA-DQB2, HLA-DQA2	E2F4,NFYA,NFYB,RFX5,SP1	137	-	-	chr6:32380000-32390000..chr6:32670000-32680000,chr6:32400000-32405000..chr6:32660000-32665000,chr6:32380000-32385000..chr6:32755000-32760000,chr6:32380000-32390000..chr6:32830000-32840000	HLA-DQA1,HLA-DQB1,HLA-DRA,HLA-DRB1,HLA-DRB5,RNU1-61P_x000D_,HLA-DQA1,HLA-DQA2,HLA-DQB1,HLA-DQB2,HLA-DRA,HLA-DRB1,HLA-DRB5,MIR3135B,RNU1-61P_x000D_,HLA-DOB,HLA-DQA1,HLA-DQA2,HLA-DQB1,HLA-DQB2,HLA-DRA,HLA-DRB1,HLA-DRB5,MIR3135B,PSMB8,PSMB9,RNU1-61P,TAP1,TAP2_x000D_	-	-	-	-	-
chr6	114076884	rs6940434	97	165	262	0.000311397	K27ac	Enh-All	DHS	C	2b	A	T	rs6568807	ENSG00000155130.5	MARCKS	-	-	-	-	chr6:113625000-113630000..chr6:114195000-114200000,chr6:113090000-113100000..chr6:114200000-114210000	MARCKS_x000D_,MARCKS,RNU6-1163P_x000D_	-	-	-	-	-
chr8	145027210	rs55786556	304	160	464	5.30473e-10	K4me3	Enh-All	DHS	C	2b	G	A	rs13439519,rs62522556	ENSG00000178209.10; ENSG00000178209.10	PLEC, PLEC	BMAL1,CEBPB_joined,KLF5,LHX4,MAFF,MTA3,NDF2,NFKB1,TFCP2,ZBT17	10	-	-	-	-	-	-	-	-	-
chr9	127632067	rs6478689	12	48	60	0.000108037	SA1	Mix-All	-	C	4	G	C	rs3818761	ENSG00000136950.9	ARPC5L	-	-	-	-	chr9:127535000-127540000..chr9:127905000-127910000,chr9:127535000-127540000..chr9:128135000-128140000,chr9:127370000-127380000..chr9:128130000-128140000	ARPC5L,GOLGA1,RNU4-82P,RPL35,WDR38_x000D_,ARPC5L,GAPVD1,GOLGA1,HSPA5,PPP6C,RABEPK,RNU4-82P,RNU6-1020P,RPL35,SCAI,WDR38_x000D_,ARPC5L,GAPVD1,GOLGA1,HSPA5,MIR181A2,MIR181A2HG,MIR181B2,OLFML2A,PPP6C,RABEPK,RNU4-82P,RNU6-1020P,RPL35,SCAI,WDR38_x000D_	-	-	-	-	-
chr9	130213508	rs2244624	1476	1260	2736	0.000415711	K4me3	Mix-All	DHS	C	1f	A	G	rs2247310,rs2488899,rs3924308	ENSG00000196152.6; ENSG00000196152.6; ENSG00000197958.8	ZNF79, ZNF79, RPL12	BACH1,Z280D	4	-	-	-	-	-	-	-	-	-
chr9	136214955	rs553877	125	221	346	4.28766e-06	K4me3	Pro-All	DHS	C	1f	A	G	rs1059773,rs2269894	ENSG00000148290.5; ENSG00000148296.5	SURF1, SURF6	-	-	-	-	chr9:136060000-136065000..chr9:136350000-136355000,chr9:136080000-136085000..chr9:138435000-138440000	ABO,ADAMTS13,C9orf96,CACFD1,MED22,OBP2B,REXO4,RPL7A,SLC2A6,SNORD24,SNORD36A,SNORD36B,SNORD36C,SURF1,SURF2,SURF4,SURF6_x000D_,ABO,ADAMTS13,ADAMTSL2,BRD3,C9orf116,C9orf62,C9orf96,CACFD1,COL5A1,COL5A1-AS1,DBH,FAM163B,FCN1,FCN2,LCN1,LINC00094,LL09NC01-139C3.1,MED22,MIR3689A,MIR3689B,MIR3689C,MIR3689D1,MIR3689D2,MIR3689E,MIR3689F,MIR4669,MRPS2,OLFM1,PPP1R26,REXO4,RNU6ATAC,RP11-145E17.2,RPL7A,RXRA,SARD…	-	-	-	-	-
chr9	139011316	rs1164898	269	83	352	2.4081e-22	K4me3	Pro-All	DHS	C	2b	A	C	rs79362369	ENSG00000260193.1	RP11-83N9.5	ARNT2,ASCL2,ATOH1,BACH1,BCL6,CDC5L,CTCFL,CTCF_joined_0,CTCF_joined_1,CTCF_joined_2,CTCF_joined_3,CTCF_joined_4,CTCF_joined_5,CTCF_joined_6,CTCF_joined_7,E2F3,E2F7,ERR1,FLI1,FOSL2,FOXD2,FOXP2,GATA4,GLI2,GMEB1,HES4,HHEX,HXA4,HXA6,HXB4,HXB6,HXC6,HXC8,ID3,IRF1,JUNB,JUN,KAT5,KDM5B,KLF5,KLF6,LHX4,LYL1,MAD3,MNT,MZF1,NFYC,NR2C2,NR4A1,PO2F2,PO5F1,SIX5,SOX9,TAF1,TAL1,TFDP1,Z280D,ZN281,ZN711,ZNF84	176	chr9:138755000-138760000..chr9:139010000-139015000,chr9:138855000-138860000..chr9:139010000-139015000	CAMSAP1,NoGene	-	-	-	-	-	-	-

## Sheet: GM18526
																	Motifs analyses		HiC interactions				HiCap interactions
Chromosome	Position (hg19)	SNP ID	G1	G2	GTotal	binomial test p-value	TFs/his mod defining AS-SNP	Annotated Regions	DHS	(C)ommon (R)are	RegulomeDB score	Reference allele	Alternative allele	in LD with eQTL SNP	Genecode ID	Gene Symbol	PMM predicted TFBS altered	Total BSs altered by AS-SNP	Contact Domains	Domain Genes	Loop Domains	Loop Genes	AS-SNPs Probes	AS-SNPs Probes-ID	GM12878 Probes	GM12878 Probes-ID	eQTL Signal Overlap
chr1	22088841	rs6667223	173	100	273	0.000107015	K27ac	Enh-All	DHS	C	1f	G	A	direct hit	ENSG00000090686.11	USP48	YBOX1	1	-	-	-	-	-	-	Probe	USP48_22109688#chr1:22054338-22109688	Match
chr11	44087989	rs2074038	113	62	175	0.00096448	K27ac	Pro-All	DHS	C	1b	G	T	direct hit	ENSG00000110455.9	ACCS	FLI1,IRF4,PBX2,SPI1,STAT3	10	-	-	-	-	-	-	Probe	ACCS_44087728#chr11:44087728-44105569	Match
chr15	65187220	rs1628955	219	117	336	3.96811e-07	K4me3	Mix-All	DHS	C	1f	T	C	direct hit	ENSG00000249240.2	AC069368.3	DLX2	2	-	-	chr15:65025000-65030000..chr15:65195000-65200000	MIR1272,PIF1,PLEKHO2,RBPMS2,RN7SL348P_x000D_	-	-	Distal	chr15:65186374-65187461___SPG21_65282284#chr15:65255361-65282284	-
chr16	57118467	rs8051360	49	103	152	0.000304177	SA1	Mix-All	DHS	C	4	A	G	direct hit	ENSG00000140848.12	CPNE2	ATF1,ATF2,CEBPB_joined,CTCF_joined_0,CTCF_joined_1,CTCF_joined_3,CTCF_joined_5,CTCF_joined_6,CTCF_joined_7,JUN,ZN281	24	-	-	chr16:56995000-57000000..chr16:57200000-57205000	CPNE2,NLRC5_x000D_	-	-	Distal	chr16:57118257-57118672___RSPRY1_57220195#chr16:57220195-57274387	-
chr2	239334914	rs579511	65	134	199	1.26847e-05	K4me3	Pro-All	DHS	C	4	G	C	direct hit	ENSG00000184182.14	UBE2F	FOSB,MAFF	2	-	-	chr2:239260000-239270000..chr2:239690000-239700000,chr2:232470000-232480000..chr2:241500000-241510000	ASB1,RNU6-234P_x000D_,AC016757.3,AC079612.1,AC093802.1,AC106876.2,ACKR3,AGAP1,ALPI,ALPP,ALPPL2,ARL4C,ASB1,ASB18,ATG16L1,C2orf82,CHRND,CHRNG,COL6A3,COPS7B,COPS8,DGKD,DIS3L2,ECEL1,EFHD1,EIF4E2,ESPNL,FAM132B,GBX2,GIGYF2,GPC1,HDAC4,HES6,HJURP,ILKAP,INPP5D,IQCA1,KCNJ13,KLHL30,LRRFIP1,MIR1471,MIR149,MIR2467,MIR4269,MIR4440,MIR4441,MIR4786,MIR5001,MIR562,MLPH,MROH2A,MYEOV2,NDUFA10,NEU2,NGEF,NPPC,OR6B2,O…	-	-	-	-	-
chr22	50971047	rs361725	744	580	1324	7.24978e-05	K4me3	Pro-All	-	C	3a	T	C	direct hit	ENSG00000025708.8	TYMP	ATF2,CEBPD,E2F3,E2F7,GATA2,GATD1,KLF6,LHX4,MEF2C,MNT,NFYC,SOX9,SP4,TFDP1	15	chr22:23270000-23280000..chr22:50970000-50980000	NoGene	-	-	-	-	-	-	-
chr3	52566914	rs7614981	334	238	572	0.00055575	K4me3	Pro-All	DHS	C	1f	C	A	direct hit	ENSG00000168268.6	NT5DC2	BATF,STA5B	4	-	-	-	-	-	-	Distal	chr3:52566284-52568253___STAB1_52529355#chr3:52529355-52558511	-
chr3	98284706	rs55995650	143	65	208	9.48898e-07	K27ac	Enh-All	-	C	5	C	T	direct hit	ENSG00000080819.2	CPOX	-	-	chr3:98245000-98250000..chr3:98280000-98285000	CPOX	chr3:98050000-98060000..chr3:98300000-98310000,chr3:98050000-98060000..chr3:98520000-98530000,chr3:97750000-97760000..chr3:98310000-98320000,chr3:97755000-97760000..chr3:98525000-98530000,chr3:98270000-98280000..chr3:111840000-111850000	CLDND1,GPR15,OR5K1,OR5K2,OR5K3,OR5K4_x000D_,CLDND1,CPOX,GPR15,OR5K1,OR5K2,OR5K3,OR5K4_x000D_,CLDND1,GPR15,OR5AC1,OR5AC2,OR5H1,OR5H14,OR5H15,OR5H2,OR5H6,OR5H8P,OR5K1,OR5K2,OR5K3,OR5K4_x000D_,CLDND1,CPOX,GPR15,OR5AC1,OR5AC2,OR5H1,OR5H14,OR5H15,OR5H2,OR5H6,OR5H8P,OR5K1,OR5K2,OR5K3,OR5K4,RNU6-26P_x000D_,ABHD10,ABI3BP,AC078855.1,ALCAM,BBX,CBLB,CCDC54,CD47,CD96,CEP97,CMSS1,COL8A1,DCBLD2,DPPA2,DPPA4,DZI…	-	-	-	-	-
chr5	149340090	rs1541915	130	206	336	0.000339427	K4me3	Pro-All	DHS	C	4	G	T	direct hit	ENSG00000155850.7	SLC26A2	RUNX2,RUNX3	2	-	-	chr5:149215000-149220000..chr5:149365000-149370000,chr5:149015000-149020000..chr5:149365000-149370000	PDE6A_x000D_,MIR378A,PDE6A,PPARGC1B,RN7SL868P_x000D_	-	-	-	-	-
chr7	24759138	rs2237308	38	82	120	0.000541747	K27ac	Enh-All	-	C	5	G	A	direct hit	ENSG00000153790.7	C7orf31	FOSB,KLF5,NFKB1,NKX28	10	-	-	-	-	-	-	-	-	-
chr8	22924993	rs6997701	100	247	347	0.000565473	K27ac,K4me3	Pro-All	-	C	2b	A	C	direct hit	ENSG00000120889.8	TNFRSF10B	-	-	-	-	-	-	-	-	Probe	TNFRSF10B_22926700#chr8:22877647-22926700	Match
chr9	214706	rs540473	122	24	146	2.05363e-15	K27ac	Pro-All	DHS	C	4	G	C	direct hit	ENSG00000183784.5	C9orf66	-	-	-	-	-	-	-	-	-	-	-
chr1	12116766	rs12143668	94	41	135	5.64969e-05	K27ac	Enh-All	DHS	C	4	G	A	rs12118403	ENSG00000171824.9	EXOSC10	-	-	-	-	-	-	-	-	-	-	-
chr1	22088841	rs6667223	173	100	273	0.000107015	K27ac	Enh-All	DHS	C	1f	G	A	rs16825896	ENSG00000090686.11	USP48	YBOX1	1	-	-	-	-	-	-	Probe	USP48_22109688#chr1:22054338-22109688	Match
chr1	41708099	rs1121866	1712	1960	3672	0.000259001	K27ac,K4me3	Pro-All	DHS	C	4	C	T	rs479493	ENSG00000010803.12	SCMH1	-	-	-	-	-	-	-	-	-	-	-
chr1	85461256	rs2389792	234	36	270	5.35492e-19	K27ac,K4me3	Pro-All	DHS	C	2b	C	T	rs532185,rs603746	ENSG00000153898.8; ENSG00000153898.8	MCOLN2, MCOLN2	BATF,DLX2	2	-	-	chr1:85410000-85415000..chr1:85720000-85725000	MCOLN3,MIR4423,SYDE2,WDR63_x000D_	-	-	-	-	-
chr1	111744528	rs35430374	324	207	531	2.34734e-05	K4me1	Enh-All	-	C	4	A	C	rs12756391	ENSG00000162777.12	DENND2D	RUNX3	2	-	-	chr1:111420000-111425000..chr1:111765000-111770000	CEPT1,DENND2D,DRAM2,LRIF1,RNA5SP54_x000D_	-	-	-	-	-
chr1	117100957	rs1335532	412	256	668	3.02494e-08	K27ac	Enh-All	-	C	3a	G	A	rs4143029	ENSG00000116815.11	CD58	-	-	chr1:117100000-117105000..chr1:118205000-118210000	NoGene	-	-	-	-	-	-	-
chr1	210001173	rs661755	22	89	111	1.77486e-09	K4me3	Pro-All	DHS	C	3a	T	C	rs11579771	ENSG00000117595.6	IRF6	SUH	2	-	-	-	-	-	-	-	-	-
chr10	73074278	rs7894968	667	370	1037	5.16715e-06	CTCF,SA1	Ins-All	DHS	C	4	C	G	rs946979	ENSG00000198246.7	SLC29A3	-	-	chr10:73070000-73080000..chr10:73650000-73660000,chr10:73070000-73075000..chr10:73330000-73335000	NoGene,CDH23	-	-	-	-	-	-	-
chr10	91175016	rs2484047	984	812	1796	0.000414427	K27ac	Pro-All	DHS	C	4	A	T	rs304437	ENSG00000152778.7	IFIT5	P63	4	-	-	chr10:91020000-91025000..chr10:91330000-91335000,chr10:90790000-90800000..chr10:91320000-91330000	IFIT1,IFIT1B,IFIT2,IFIT3,IFIT5,SLC16A12_x000D_,CH25H,IFIT1,IFIT1B,IFIT2,IFIT3,IFIT5,LIPA,MIR4679-2,SLC16A12_x000D_	-	-	-	-	-
chr10	102757442	rs11190786	384	516	900	0.000267944	CTCF	Mix-All	DHS	C	3a	G	A	rs12253241,rs4917916,rs7902510	ENSG00000055950.12; ENSG00000055950.12; ENSG00000055950.12	MRPL43, MRPL43, MRPL43	-	-	-	-	-	-	-	-	-	-	-
chr10	102758337	rs7903239	121	63	184	0.000194887	K27ac	Pro-All	DHS	C	2b	T	G	rs12253241,rs4917916,rs7902510	ENSG00000055950.12; ENSG00000055950.12; ENSG00000055950.12	MRPL43, MRPL43, MRPL43	ARNT2,ATF2,BACH1,BARX2,BCL6,CREB1,DBP,DLX1,E2F3,E2F7,EGR1,FOXO4,FOXP2,GABPA,GATA2,GLI2,GMEB1,HHEX,HINFP,HXA4,HXA6,ID2,KLF5,MAD3,MNT,MYBB,MYC_joined_2,NFAT5,PO5F1,TFCP2,TFDP1,TFE2,ZBTB2,ZNF83,ZNF84	68	-	-	-	-	-	-	-	-	-
chr11	58940435	rs12799145	1260	1053	2313	0.000214822	K27ac,K4me3	Mix-All	DHS	C	4	G	A	rs11229801	ENSG00000166801.11	FAM111A	-	-	-	-	chr11:58935000-58940000..chr11:59050000-59055000,chr11:58935000-58940000..chr11:59195000-59200000	MPEG1,RN7SL42P_x000D_,MPEG1,OR5A2,OR5AN1,RN7SL42P,RN7SL435P_x000D_	-	-	Probe	DTX4_58938902#chr11:58938902-58976060	-
chr11	62434173	rs11231181	588	416	1004	0.000228708	K27ac,K4me3	Enh-All	-	C	1f	A	G	rs11231182,rs661182	ENSG00000162194.8; ENSG00000149541.5	C11orf48, B3GAT3	ESR2,RUNX2	2	-	-	chr11:62190000-62200000..chr11:62460000-62470000	AHNAK,B3GAT3,C11orf48,C11orf83,EEF1G,EML3,GANAB,INTS5,LRRN4CL,METTL12,MTA2,ROM1,SNORA57,TUT1,UBXN1_x000D_	-	-	-	-	-
chr11	94336431	rs489591	143	331	474	8.91255e-11	K27ac,K4me1	Enh-All	DHS	C	2a	C	T	rs608972,rs608972	ENSG00000134627.7; ENSG00000196371.2	PIWIL4, FUT4	CTCFL,CTCF_joined_0,CTCF_joined_1,CTCF_joined_2,CTCF_joined_3,CTCF_joined_4,CTCF_joined_5,CTCF_joined_6,CTCF_joined_7,UBIP1,USF1,ZN281	12	chr11:94250000-94255000..chr11:94335000-94340000	NoGene	chr11:94250000-94260000..chr11:94490000-94500000	FUT4,PIWIL4_x000D_	Distal	chr11:94336097-94336916___rs7105524_GM12878_C_gwas#chr11:94326442-94326442	-	-	-
chr11	126059422	rs686646	140	252	392	2.589e-07	K27ac	Enh-All	DHS	C	4	C	A	rs535565	ENSG00000197798.4	FAM118B	P63	3	-	-	chr11:125790000-125795000..chr11:126060000-126065000	CDON_x000D_	Distal	chr11:126059405-126059582___rs549941_GM12878_C_gwas#chr11:128685354-128685354	-	-	-
chr12	6562285	rs2041384	352	236	588	2.09313e-05	K27ac	Mix-All	-	C	1b	T	C	rs2534709	ENSG00000139192.7	TAPBPL	-	-	-	-	chr12:6535000-6540000..chr12:6570000-6575000,chr12:6535000-6540000..chr12:6640000-6645000	CD27_x000D_,CD27,MRPL51,SCARNA10,TAPBPL,VAMP1_x000D_	-	-	Probe	TAPBPL_6561176#chr12:6561176-6571488	Match
chr12	6570821	rs2534711	1424	1048	2472	1.29331e-12	K27ac	Enh-All	-	C	1b	G	T	rs2534709	ENSG00000139192.7	TAPBPL	-	-	chr12:6535000-6540000..chr12:6570000-6575000	NoGene	chr12:6535000-6540000..chr12:6640000-6645000	CD27,MRPL51,SCARNA10,TAPBPL,VAMP1_x000D_	-	-	Distal,Probe	chr12:6569990-6571516___CD27_6554050#chr12:6554050-6560884,MRPL51_6602471#chr12:6601315-6602471,TAPBPL_6561176#chr12:6561176-6571488,VAMP1_6580065#chr12:6571403-6580065,ZNF384_6798738#chr12:6775642-6798738,TAPBPL_6561176#chr12:6561176-6571488	Match
chr12	6580144	rs2534721	86	38	124	0.000177616	K4me3	Pro-All	DHS	C	1f	A	C	rs2534709	ENSG00000139192.7	TAPBPL	RUNX3	4	-	-	chr12:6535000-6540000..chr12:6640000-6645000	CD27,MRPL51,SCARNA10,TAPBPL,VAMP1_x000D_	-	-	-	-	-
chr14	55738596	rs943590	2096	2416	4512	0.000288415	K27ac,K4me3	Pro-All	DHS	C	2b	C	T	rs10140857	ENSG00000126787.8	DLGAP5	-	-	-	-	-	-	-	-	Probe	FBXO34_55738020#chr14:55738020-55819801	-
chr14	69895289	rs10140273	23	78	101	5.28271e-07	K27ac	Enh-All	-	C	6	G	A	rs10143593	ENSG00000029364.7	SLC39A9	-	-	-	-	chr14:69705000-69710000..chr14:69925000-69930000	ERH,GALNT16_x000D_	-	-	-	-	-
chr15	40850864	rs1530943	131	270	401	0.000201104	K27ac,K4me3	Mix-All	DHS	C	5	A	G	rs9783737	ENSG00000128891.11	C15orf57	RFX2	5	-	-	-	-	-	-	-	-	-
chr15	65187857	rs1522745	80	30	110	2.19243e-05	K4me3	Mix-All	DHS	C	4	A	C	rs1628955	ENSG00000249240.2	AC069368.3	-	-	-	-	chr15:65025000-65030000..chr15:65195000-65200000	MIR1272,PIF1,PLEKHO2,RBPMS2,RN7SL348P_x000D_	-	-	-	-	-
chr16	66583618	rs13331952	78	160	238	1.48967e-06	K4me3	Pro-All	DHS	C	1f	C	G	rs7193473,rs8049640	ENSG00000260755.1; ENSG00000140931.15	RP11-403P17.3, CMTM3	AP2A,HNF1B,KLF11,MIXL1	6	-	-	chr16:66440000-66445000..chr16:66620000-66625000,chr16:66440000-66450000..chr16:66770000-66780000,chr16:66440000-66445000..chr16:66890000-66895000	AC132186.1,BEAN1,CKLF,CKLF-CMTM1,CMTM1,RP11-403P17.5,TK2_x000D_,AC132186.1,BEAN1,CKLF,CKLF-CMTM1,CMTM1,CMTM2,CMTM3,CMTM4,RP11-403P17.5,TK2_x000D_,AC132186.1,BEAN1,CA7,CCDC79,CKLF,CKLF-CMTM1,CMTM1,CMTM2,CMTM3,CMTM4,DYNC1LI2,RP11-403P17.5,TK2_x000D_	-	-	-	-	-
chr2	47169003	rs6755303	80	12	92	9.29762e-12	CTCF	Pro-All	DHS	C	4	T	C	rs9973504	ENSG00000180398.7	MCFD2	-	-	-	-	-	-	-	-	Probe	TTC7A_47168312#chr2:47168312-47303275	-
chr2	160760427	rs2136969	360	524	884	0.000568869	K27ac,SA1	Pro-All	DHS	C	4	A	C	rs10176387,rs13027256,rs13027256	ENSG00000054219.9; ENSG00000054219.9; ENSG00000248672.1	LY75, LY75, LY75-CD302	ESR2	1	-	-	-	-	-	-	-	-	-
chr2	208491975	rs2709394	99	201	300	0.000504571	CTCF,K27ac	Mix-All	DHS	C	2b	C	G	rs2709363	ENSG00000224137.1	AC079767.4	-	-	-	-	chr2:204100000-204110000..chr2:209130000-209140000	ABI2,ADAM23,C2orf80,CCNYL1,CD28,CPO,CREB1,CRYGA,CRYGB,CRYGC,CRYGD,CTLA4,DYTN,EEF1B2,FASTKD2,FZD5,GPR1,ICOS,INO80D,KLF7,MDH1B,METTL21A,MIR1302-4,MIR2355,MIR3130-1,MIR4775,NDUFS1,NRP2,PARD3B,PLEKHM3,RAPH1,RN7SKP178,RN7SKP200,RN7SKP260,RN7SL670P,RNA5SP116,RNU6-360P,RNU6-474P,RNU6-664P,SNORA41,SNORD51,ZDBF2_x000D_	-	-	-	-	-
chr20	1306531	rs912117	286	394	680	0.000335106	K4me3	Mix-All	DHS	C	2b	G	C	rs912118	ENSG00000125775.10	SDCBP2	AP2A,ARI3A,ARNT2,ATF2,BACH1,BMAL1,CEBPD,CREB1,E2F3,E2F7,ERR1,ETV7,FOXP1,GABPA,GMEB2,HBP1,HES1,HES4,HINFP,HXA4,HXA5,HXB6,HXC8,IRF1,JUNB,KDM5B,KLF10,KLF3,KLF5,MAD3,MAZ,MNT,MYC_joined_2,NFYB,NR4A1,OVOL2,PBX2,PO5F1,SP1,SP4,TFDP1,THAP1,UBIP1,ZNF84	48	-	-	chr20:1290000-1295000..chr20:1415000-1420000	AL136531.1,FKBP1A_x000D_	-	-	-	-	-
chr20	33297811	rs55754521	15	80	95	1.38306e-10	K4me3	Pro-All	DHS	C	1b	A	C	rs6060043	ENSG00000078804.8	TP53INP2	-	-	chr20:33120000-33130000..chr20:33290000-33300000	DYNLRB1	chr20:33125000-33130000..chr20:33355000-33360000,chr20:32900000-32905000..chr20:33355000-33360000	MAP1LC3A,PIGU,TP53INP2_x000D_,DYNLRB1,ITCH,MAP1LC3A,MIR644A,PIGU,TP53INP2_x000D_	-	-	Distal	chr20:33297369-33298143___MIR644A_33054129#chr20:33054129-33054223	-
chr20	43272338	rs2299691	92	38	130	2.53148e-05	K27ac	Enh-All	-	C	4	G	T	rs762539	ENSG00000196839.8	ADA	COT2,CTCF_joined_5,ESR1_joined_2,ESR2	8	-	-	-	-	-	-	Distal	chr20:43271401-43272669___PKIG_43160421#chr20:43160421-43247678	-
chr20	47903680	rs237741	56	12	68	8.25695e-07	K4me3	Pro-All	-	C	4	A	C	rs67375757	ENSG00000177410.8	ZFAS1	SPI1	1	-	-	-	-	-	-	-	-	-
chr21	30391309	rs878797	650	15	665	6.41819e-168	K4me3	Pro-All	DHS	C	4	A	G	rs1064019	ENSG00000156253.2	RWDD2B	KDM5A,NKX28,NRF1,SIX5,SOX9,TFDP1,THAP1	9	-	-	-	-	-	-	-	-	-
chr21	40685654	rs74930105	292	188	480	2.48534e-05	K27ac	Pro-All	DHS	C	4	A	G	rs8130083	ENSG00000205581.6	HMGN1	-	-	-	-	chr21:40550000-40555000..chr21:40760000-40765000	BRWD1,BRWD1-IT2,HMGN1_x000D_	-	-	Probe	BRWD1_40685712#chr21:40557403-40685712	-
chr21	40686382	rs9981349	2529	2097	4626	3.99372e-09	K4me3	Pro-All	DHS	C	4	G	A	rs8130083	ENSG00000205581.6	HMGN1	-	-	-	-	chr21:40550000-40555000..chr21:40760000-40765000	BRWD1,BRWD1-IT2,HMGN1_x000D_	-	-	-	-	-
chr3	52566914	rs7614981	334	238	572	0.00055575	K4me3	Pro-All	DHS	C	1f	A	C	rs12489828	ENSG00000168268.6	NT5DC2	BATF,STA5B	4	-	-	-	-	-	-	Distal	chr3:52566284-52568253___STAB1_52529355#chr3:52529355-52558511	-
chr3	98281796	rs1381085	492	672	1164	3.88168e-09	K4me1,K4me3	Pro-All	-	C	7	G	C	rs2316127,rs57654067	ENSG00000154165.3; ENSG00000154165.3	GPR15, GPR15	MEF2D	2	chr3:98245000-98250000..chr3:98280000-98285000	CPOX	chr3:98050000-98060000..chr3:98300000-98310000,chr3:98050000-98060000..chr3:98520000-98530000,chr3:97750000-97760000..chr3:98310000-98320000,chr3:97755000-97760000..chr3:98525000-98530000,chr3:98270000-98280000..chr3:111840000-111850000	CLDND1,GPR15,OR5K1,OR5K2,OR5K3,OR5K4_x000D_,CLDND1,CPOX,GPR15,OR5K1,OR5K2,OR5K3,OR5K4_x000D_,CLDND1,GPR15,OR5AC1,OR5AC2,OR5H1,OR5H14,OR5H15,OR5H2,OR5H6,OR5H8P,OR5K1,OR5K2,OR5K3,OR5K4_x000D_,CLDND1,CPOX,GPR15,OR5AC1,OR5AC2,OR5H1,OR5H14,OR5H15,OR5H2,OR5H6,OR5H8P,OR5K1,OR5K2,OR5K3,OR5K4,RNU6-26P_x000D_,ABHD10,ABI3BP,AC078855.1,ALCAM,BBX,CBLB,CCDC54,CD47,CD96,CEP97,CMSS1,COL8A1,DCBLD2,DPPA2,DPPA4,DZI…	-	-	-	-	-
chr3	192617593	rs6795167	35	387	422	3.50636e-57	K27ac,K4me1	Enh-All	-	C	4	A	C	rs2886870	ENSG00000180611.6	MB21D2	-	-	-	-	chr3:192280000-192285000..chr3:192755000-192760000,chr3:192530000-192535000..chr3:193290000-193295000,chr3:192280000-192285000..chr3:193285000-193290000	MB21D2,RNU1-20P_x000D_,ATP13A5,HRASLS_x000D_,ATP13A5,HRASLS,MB21D2,RNU1-20P_x000D_	-	-	Probe	MB21D2_192635950#chr3:192514604-192635950	Match
chr4	38783848	rs11725309	808	636	1444	6.35422e-05	K27ac	Pro-All	-	C	1f	C	T	rs114719937,rs5743560,rs73236618	ENSG00000174125.3; ENSG00000174123.6; ENSG00000174125.3	TLR1, TLR10, TLR1	-	-	-	-	chr4:38760000-38765000..chr4:38855000-38860000,chr4:38760000-38770000..chr4:39030000-39040000,chr4:38760000-38765000..chr4:39135000-39140000,chr4:38310000-38320000..chr4:39030000-39040000	TLR10_x000D_,FAM114A1,MIR574,TLR1,TLR10,TLR6_x000D_,FAM114A1,KLHL5,MIR574,TLR1,TLR10,TLR6,TMEM156_x000D_,AC021860.1,FAM114A1,KLF3,MIR574,RNA5SP158,TLR1,TLR10,TLR6_x000D_	-	-	Probe	TLR10_38784611#chr4:38773859-38784611	Match
chr4	38784633	rs10012017	62	21	83	7.43775e-05	K4me3	Pro-All	DHS	C	4	T	G	rs114719937,rs5743560,rs73236618	ENSG00000174125.3; ENSG00000174123.6; ENSG00000174125.3	TLR1, TLR10, TLR1	-	-	-	-	chr4:38760000-38765000..chr4:38855000-38860000,chr4:38760000-38770000..chr4:39030000-39040000,chr4:38760000-38765000..chr4:39135000-39140000,chr4:38310000-38320000..chr4:39030000-39040000	TLR10_x000D_,FAM114A1,MIR574,TLR1,TLR10,TLR6_x000D_,FAM114A1,KLHL5,MIR574,TLR1,TLR10,TLR6,TMEM156_x000D_,AC021860.1,FAM114A1,KLF3,MIR574,RNA5SP158,TLR1,TLR10,TLR6_x000D_	-	-	-	-	-
chr5	14870691	rs10065666	51	14	65	4.62108e-05	K4me3	Pro-All	DHS	C	2b	C	G	rs3006069,rs835153	ENSG00000154122.8; ENSG00000154122.8	ANKH, ANKH	-	-	-	-	chr5:14720000-14725000..chr5:15000000-15005000	MIR4637_x000D_	-	-	-	-	-
chr6	31465819	rs115292982	18	64	82	4.01899e-06	K4me3	Pro-All	DHS	C	1b	T	C	rs6930510,rs9267401	ENSG00000204516.5; ENSG00000204516.5	MICB, MICB	BARH1,BARX2,CEBPD,CLOCK,DBP,EPAS1,ETV7,FEV,HES1,HES4,HINFP,HXB6,ID3,IRF3,JUNB,KLF10,KLF6,MNT,MXI1,MYB,NFYA,RARG,SOX9,UBIP1,VEZF1,ZBT7A	81	-	-	chr6:31460000-31465000..chr6:31505000-31510000,chr6:31460000-31465000..chr6:31565000-31570000	MCCD1,SNORD117_x000D_,ATP6V1G2,ATP6V1G2-DDX39B,DDX39B,LST1,LTA,LTB,MCCD1,NCR3,NFKBIL1,SNORD117,SNORD84,TNF_x000D_	-	-	-	-	-
chr6	32591752	rs4959030	79	138	217	0.00055471	K27ac	Enh-All	-	C	4	A	G	rs114340028,rs9271161	ENSG00000198502.5; ENSG00000198502.5	HLA-DRB5, HLA-DRB5	BBX,RUNX2,RUNX3	48	-	-	chr6:32380000-32390000..chr6:32670000-32680000,chr6:32400000-32405000..chr6:32660000-32665000,chr6:32380000-32385000..chr6:32755000-32760000,chr6:32380000-32390000..chr6:32830000-32840000	HLA-DQA1,HLA-DQB1,HLA-DRA,HLA-DRB1,HLA-DRB5,RNU1-61P_x000D_,HLA-DQA1,HLA-DQA2,HLA-DQB1,HLA-DQB2,HLA-DRA,HLA-DRB1,HLA-DRB5,MIR3135B,RNU1-61P_x000D_,HLA-DOB,HLA-DQA1,HLA-DQA2,HLA-DQB1,HLA-DQB2,HLA-DRA,HLA-DRB1,HLA-DRB5,MIR3135B,PSMB8,PSMB9,RNU1-61P,TAP1,TAP2_x000D_	-	-	-	-	-
chr6	32593198	rs116093774	20	54	74	0.00068638	K27ac	Enh-All	-	C	7	T	C	rs114340028,rs9271161	ENSG00000198502.5; ENSG00000198502.5	HLA-DRB5, HLA-DRB5	-	-	-	-	chr6:32380000-32390000..chr6:32670000-32680000,chr6:32400000-32405000..chr6:32660000-32665000,chr6:32380000-32385000..chr6:32755000-32760000,chr6:32380000-32390000..chr6:32830000-32840000	HLA-DQA1,HLA-DQB1,HLA-DRA,HLA-DRB1,HLA-DRB5,RNU1-61P_x000D_,HLA-DQA1,HLA-DQA2,HLA-DQB1,HLA-DQB2,HLA-DRA,HLA-DRB1,HLA-DRB5,MIR3135B,RNU1-61P_x000D_,HLA-DOB,HLA-DQA1,HLA-DQA2,HLA-DQB1,HLA-DQB2,HLA-DRA,HLA-DRB1,HLA-DRB5,MIR3135B,PSMB8,PSMB9,RNU1-61P,TAP1,TAP2_x000D_	-	-	-	-	-
chr6	32593220	rs9271702	55	111	166	0.000145801	K27ac	Enh-All	-	C	7	T	G	rs114340028,rs9271161	ENSG00000198502.5; ENSG00000198502.5	HLA-DRB5, HLA-DRB5	CEBPD	12	-	-	chr6:32380000-32390000..chr6:32670000-32680000,chr6:32400000-32405000..chr6:32660000-32665000,chr6:32380000-32385000..chr6:32755000-32760000,chr6:32380000-32390000..chr6:32830000-32840000	HLA-DQA1,HLA-DQB1,HLA-DRA,HLA-DRB1,HLA-DRB5,RNU1-61P_x000D_,HLA-DQA1,HLA-DQA2,HLA-DQB1,HLA-DQB2,HLA-DRA,HLA-DRB1,HLA-DRB5,MIR3135B,RNU1-61P_x000D_,HLA-DOB,HLA-DQA1,HLA-DQA2,HLA-DQB1,HLA-DQB2,HLA-DRA,HLA-DRB1,HLA-DRB5,MIR3135B,PSMB8,PSMB9,RNU1-61P,TAP1,TAP2_x000D_	-	-	-	-	-
chr6	32604968	rs9272410	192	44	236	1.67984e-12	K27ac,K4me3	Pro-All	DHS	C	2b	A	G	rs114340028,rs9271161	ENSG00000198502.5; ENSG00000198502.5	HLA-DRB5, HLA-DRB5	-	-	-	-	chr6:32380000-32390000..chr6:32670000-32680000,chr6:32400000-32405000..chr6:32660000-32665000,chr6:32380000-32385000..chr6:32755000-32760000,chr6:32380000-32390000..chr6:32830000-32840000	HLA-DQA1,HLA-DQB1,HLA-DRA,HLA-DRB1,HLA-DRB5,RNU1-61P_x000D_,HLA-DQA1,HLA-DQA2,HLA-DQB1,HLA-DQB2,HLA-DRA,HLA-DRB1,HLA-DRB5,MIR3135B,RNU1-61P_x000D_,HLA-DOB,HLA-DQA1,HLA-DQA2,HLA-DQB1,HLA-DQB2,HLA-DRA,HLA-DRB1,HLA-DRB5,MIR3135B,PSMB8,PSMB9,RNU1-61P,TAP1,TAP2_x000D_	-	-	-	-	-
chr6	32605257	rs1047989	584	368	952	6.56979e-11	K27ac	Pro-All	DHS	C	4	C	A	rs1063349,rs1063349	ENSG00000232629.4; ENSG00000237541.3	HLA-DQB2, HLA-DQA2	-	-	-	-	chr6:32380000-32390000..chr6:32670000-32680000,chr6:32400000-32405000..chr6:32660000-32665000,chr6:32380000-32385000..chr6:32755000-32760000,chr6:32380000-32390000..chr6:32830000-32840000	HLA-DQA1,HLA-DQB1,HLA-DRA,HLA-DRB1,HLA-DRB5,RNU1-61P_x000D_,HLA-DQA1,HLA-DQA2,HLA-DQB1,HLA-DQB2,HLA-DRA,HLA-DRB1,HLA-DRB5,MIR3135B,RNU1-61P_x000D_,HLA-DOB,HLA-DQA1,HLA-DQA2,HLA-DQB1,HLA-DQB2,HLA-DRA,HLA-DRB1,HLA-DRB5,MIR3135B,PSMB8,PSMB9,RNU1-61P,TAP1,TAP2_x000D_	-	-	-	-	-
chr6	32605557	rs9272458	316	60	376	1.16223e-32	K27ac,K4me3	Pro-All	-	C	7	G	A	rs114340028,rs9271161	ENSG00000198502.5; ENSG00000198502.5	HLA-DRB5, HLA-DRB5	AP2A,FOSB,NFKB1	52	-	-	chr6:32380000-32390000..chr6:32670000-32680000,chr6:32400000-32405000..chr6:32660000-32665000,chr6:32380000-32385000..chr6:32755000-32760000,chr6:32380000-32390000..chr6:32830000-32840000	HLA-DQA1,HLA-DQB1,HLA-DRA,HLA-DRB1,HLA-DRB5,RNU1-61P_x000D_,HLA-DQA1,HLA-DQA2,HLA-DQB1,HLA-DQB2,HLA-DRA,HLA-DRB1,HLA-DRB5,MIR3135B,RNU1-61P_x000D_,HLA-DOB,HLA-DQA1,HLA-DQA2,HLA-DQB1,HLA-DQB2,HLA-DRA,HLA-DRB1,HLA-DRB5,MIR3135B,PSMB8,PSMB9,RNU1-61P,TAP1,TAP2_x000D_	-	-	-	-	-
chr6	114076884	rs6940434	109	14	123	9.86391e-18	K27ac	Enh-All	DHS	C	2b	A	T	rs6568807	ENSG00000155130.5	MARCKS	-	-	-	-	chr6:113625000-113630000..chr6:114195000-114200000,chr6:113090000-113100000..chr6:114200000-114210000	MARCKS_x000D_,MARCKS,RNU6-1163P_x000D_	-	-	-	-	-
chr6	114077091	rs6918103	81	14	95	3.21569e-11	K27ac	Enh-All	DHS	C	4	A	G	rs6568807	ENSG00000155130.5	MARCKS	-	-	-	-	chr6:113625000-113630000..chr6:114195000-114200000,chr6:113090000-113100000..chr6:114200000-114210000	MARCKS_x000D_,MARCKS,RNU6-1163P_x000D_	-	-	Distal	chr6:114077008-114077609___MARCKS_114178513#chr6:114178513-114184652	Match
chr6	133089557	rs7751879	126	63	189	0.000127846	CTCF	Ins-All	DHS	C	1b	C	T	rs7452703,rs9399043	ENSG00000112306.7; ENSG00000112306.7	RPS12, RPS12	-	-	chr6:132990000-132995000..chr6:133085000-133090000	NoGene	-	-	-	-	-	-	-
chr7	150021644	rs1916932	45	13	58	0.000246695	K27ac	Enh-All	-	C	4	C	T	rs2159236,rs60283368	ENSG00000127399.10; ENSG00000188707.4	LRRC61, ZBED6CL	FOXH1,NFKB1,NKX28,TSH1	4	-	-	chr7:149580000-149590000..chr7:152490000-152500000,chr7:149640000-149650000..chr7:153840000-153850000,chr7:149700000-149705000..chr7:153790000-153795000	ABCB8,ABCF2,ACTR3C,AGAP3,AOC1,ASB10,ASIC3,ATG9B,CDK5,CHPF2,CRYGN,FASTK,GALNT11,GALNTL5,GBX1,GIMAP1,GIMAP2,GIMAP4,GIMAP5,GIMAP6,GIMAP7,GIMAP8,KCNH2,KMT2C,LRRC61,MIR3907,MIR671,NOS3,NUB1,PRKAG2,RARRES2,REPIN1,RHEB,RN7SL76P,RN7SL811P,RN7SL845P,RNA5SP250,RNU6-604P,SLC4A2,SMARCD3,TMEM176A,TMEM176B,TMUB1,WDR86,XRCC2,ZBED6CL,ZNF775_x000D_,ABCB8,ABCF2,ACTR3B,ACTR3C,AGAP3,AOC1,ASB10,ASIC3,ATG9B,CDK5,CHPF2…	-	-	-	-	-
chr7	150070630	rs1051760	15	65	80	2.20749e-07	K27ac	Mix-All	DHS	C	1f	G	A	rs11538922,rs2159236,rs3800780,rs60283368,rs61421252,rs6964110	ENSG00000188707.4; ENSG00000127399.10; ENSG00000188707.4; ENSG00000188707.4; ENSG00000106538.5; ENSG00000106538.5	ZBED6CL, LRRC61, ZBED6CL, ZBED6CL, RARRES2, RARRES2	-	-	-	-	chr7:149580000-149590000..chr7:152490000-152500000,chr7:149640000-149650000..chr7:153840000-153850000,chr7:149700000-149705000..chr7:153790000-153795000	ABCB8,ABCF2,ACTR3C,AGAP3,AOC1,ASB10,ASIC3,ATG9B,CDK5,CHPF2,CRYGN,FASTK,GALNT11,GALNTL5,GBX1,GIMAP1,GIMAP2,GIMAP4,GIMAP5,GIMAP6,GIMAP7,GIMAP8,KCNH2,KMT2C,LRRC61,MIR3907,MIR671,NOS3,NUB1,PRKAG2,RARRES2,REPIN1,RHEB,RN7SL76P,RN7SL811P,RN7SL845P,RNA5SP250,RNU6-604P,SLC4A2,SMARCD3,TMEM176A,TMEM176B,TMUB1,WDR86,XRCC2,ZBED6CL,ZNF775_x000D_,ABCB8,ABCF2,ACTR3B,ACTR3C,AGAP3,AOC1,ASB10,ASIC3,ATG9B,CDK5,CHPF2…	-	-	-	-	-
chr7	150070663	rs1051764	15	84	99	2.18353e-11	K27ac	Mix-All	DHS	C	1f	C	T	rs11538922,rs2159236,rs3800780,rs60283368,rs61421252,rs6964110	ENSG00000188707.4; ENSG00000127399.10; ENSG00000188707.4; ENSG00000188707.4; ENSG00000106538.5; ENSG00000106538.5	ZBED6CL, LRRC61, ZBED6CL, ZBED6CL, RARRES2, RARRES2	-	-	-	-	chr7:149580000-149590000..chr7:152490000-152500000,chr7:149640000-149650000..chr7:153840000-153850000,chr7:149700000-149705000..chr7:153790000-153795000	ABCB8,ABCF2,ACTR3C,AGAP3,AOC1,ASB10,ASIC3,ATG9B,CDK5,CHPF2,CRYGN,FASTK,GALNT11,GALNTL5,GBX1,GIMAP1,GIMAP2,GIMAP4,GIMAP5,GIMAP6,GIMAP7,GIMAP8,KCNH2,KMT2C,LRRC61,MIR3907,MIR671,NOS3,NUB1,PRKAG2,RARRES2,REPIN1,RHEB,RN7SL76P,RN7SL811P,RN7SL845P,RNA5SP250,RNU6-604P,SLC4A2,SMARCD3,TMEM176A,TMEM176B,TMUB1,WDR86,XRCC2,ZBED6CL,ZNF775_x000D_,ABCB8,ABCF2,ACTR3B,ACTR3C,AGAP3,AOC1,ASB10,ASIC3,ATG9B,CDK5,CHPF2…	-	-	-	-	-
chr7	150070814	rs1051823	49	135	184	7.56074e-06	K27ac,K4me3	Mix-All	DHS	C	4	A	G	rs11538922,rs2159236,rs3800780,rs60283368,rs61421252,rs6964110	ENSG00000188707.4; ENSG00000127399.10; ENSG00000188707.4; ENSG00000188707.4; ENSG00000106538.5; ENSG00000106538.5	ZBED6CL, LRRC61, ZBED6CL, ZBED6CL, RARRES2, RARRES2	NFE2,P63,P73	9	-	-	chr7:149580000-149590000..chr7:152490000-152500000,chr7:149640000-149650000..chr7:153840000-153850000,chr7:149700000-149705000..chr7:153790000-153795000	ABCB8,ABCF2,ACTR3C,AGAP3,AOC1,ASB10,ASIC3,ATG9B,CDK5,CHPF2,CRYGN,FASTK,GALNT11,GALNTL5,GBX1,GIMAP1,GIMAP2,GIMAP4,GIMAP5,GIMAP6,GIMAP7,GIMAP8,KCNH2,KMT2C,LRRC61,MIR3907,MIR671,NOS3,NUB1,PRKAG2,RARRES2,REPIN1,RHEB,RN7SL76P,RN7SL811P,RN7SL845P,RNA5SP250,RNU6-604P,SLC4A2,SMARCD3,TMEM176A,TMEM176B,TMUB1,WDR86,XRCC2,ZBED6CL,ZNF775_x000D_,ABCB8,ABCF2,ACTR3B,ACTR3C,AGAP3,AOC1,ASB10,ASIC3,ATG9B,CDK5,CHPF2…	-	-	-	-	-
chr8	82754522	rs62514356	120	47	167	2.18581e-07	K4me3	Mix-All	DHS	C	4	G	C	rs12674770	ENSG00000104497.9	SNX16	-	-	-	-	chr8:82690000-82695000..chr8:82775000-82780000	SNX16_x000D_	-	-	-	-	-
chr8	117728155	rs17743793	144	27	171	1.464e-18	CTCF	Enh-All	-	C	4	G	A	rs12677487,rs73701316	ENSG00000147677.6; ENSG00000147677.6	EIF3H, EIF3H	-	-	-	-	-	-	-	-	Probe	EIF3H_117768062#chr8:117657054-117768062	Match
chr8	120844782	rs17818842	341	564	905	2.72976e-12	K4me3	Pro-All	DHS	C	4	A	G	rs987534	ENSG00000064313.7	TAF2	-	-	-	-	-	-	-	-	-	-	-
chr9	136214955	rs553877	229	113	342	5.88864e-09	K4me3	Pro-All	DHS	C	1f	A	G	rs1059773,rs2269894	ENSG00000148290.5; ENSG00000148296.5	SURF1, SURF6	-	-	-	-	chr9:136060000-136065000..chr9:136350000-136355000,chr9:136080000-136085000..chr9:138435000-138440000	ABO,ADAMTS13,C9orf96,CACFD1,MED22,OBP2B,REXO4,RPL7A,SLC2A6,SNORD24,SNORD36A,SNORD36B,SNORD36C,SURF1,SURF2,SURF4,SURF6_x000D_,ABO,ADAMTS13,ADAMTSL2,BRD3,C9orf116,C9orf62,C9orf96,CACFD1,COL5A1,COL5A1-AS1,DBH,FAM163B,FCN1,FCN2,LCN1,LINC00094,LL09NC01-139C3.1,MED22,MIR3689A,MIR3689B,MIR3689C,MIR3689D1,MIR3689D2,MIR3689E,MIR3689F,MIR4669,MRPS2,OLFM1,PPP1R26,REXO4,RNU6ATAC,RP11-145E17.2,RPL7A,RXRA,SARD…	-	-	-	-	-
chr9	139267533	rs4078099	167	56	223	0.000426545	K27ac,K4me3	Mix-All	DHS	C	2a	G	A	rs4330804	ENSG00000165684.3	SNAPC4	MAX,MNT,MYC_joined_1,MYC_joined_2,USF1,USF2	9	-	-	-	-	-	-	Probe	CARD9_139268133#chr9:139258407-139268133	-

## Sheet: GM18951
																	Motifs analyses		HiC interactions				HiCap interactions
Chromosome	Position (hg19)	SNP ID	G1	G2	GTotal	binomial test p-value	TFs/his mod defining AS-SNP	Annotated Regions	DHS	(C)ommon (R)are	RegulomeDB score	Reference allele	Alternative allele	in LD with eQTL SNP	Genecode ID	Gene Symbol	PMM predicted TFBS altered	Total BSs altered by AS-SNP	Contact Domains	Domain Genes	Loop Domains	Loop Genes	AS-SNPs Probes	AS-SNPs Probes-ID	GM12878 Probes	GM12878 Probes-ID	eQTL Signal Overlap
chr10	11784088	rs3814626	16	59	75	1.02624e-05	K4me3	Mix-All	DHS	C	1f	T	C	direct hit	ENSG00000134463.10	ECHDC3	-	-	-	-	-	-	-	-	-	-	-
chr11	44087989	rs2074038	73	20	93	7.18906e-07	K27ac	Pro-All	DHS	C	1b	G	T	direct hit	ENSG00000110455.9	ACCS	FLI1,IRF4,PBX2,SPI1,STAT3	10	-	-	-	-	-	-	Probe	ACCS_44087728#chr11:44087728-44105569	Match
chr11	94336130	rs608972	55	107	162	0.000666748	K27ac	Enh-All	DHS	C	1b	A	G	direct hit	ENSG00000196371.2	FUT4	FOSB,FOXH1,NANOG,PO5F1,SUH	5	chr11:94250000-94255000..chr11:94335000-94340000	NoGene	chr11:94250000-94260000..chr11:94490000-94500000	FUT4,PIWIL4_x000D_	Distal	chr11:94336097-94336916___rs7105524_GM12878_C_gwas#chr11:94326442-94326442	-	-	-
chr16	66639491	rs113465943	196	115	311	7.2926e-05	K4me3	Pro-All	DHS	C	2b	T	C	direct hit	ENSG00000260755.1	RP11-403P17.3	FOXO4,PLAG1,STA5A	6	-	-	chr16:66440000-66450000..chr16:66770000-66780000,chr16:66440000-66445000..chr16:66890000-66895000	AC132186.1,BEAN1,CKLF,CKLF-CMTM1,CMTM1,CMTM2,CMTM3,CMTM4,RP11-403P17.5,TK2_x000D_,AC132186.1,BEAN1,CA7,CCDC79,CKLF,CKLF-CMTM1,CMTM1,CMTM2,CMTM3,CMTM4,DYNC1LI2,RP11-403P17.5,TK2_x000D_	-	-	-	-	-
chr19	35837428	rs12985354	60	12	72	1.65108e-07	K4me3	Enh-All	DHS	C	1f	G	A	direct hit	ENSG00000126266.2	FFAR1	HINFP,HXA6,KDM5B,MYF6,NFAT5,RFX1,THAP1	14	chr19:35835000-35840000..chr19:35955000-35960000	NoGene	chr19:35760000-35765000..chr19:35955000-35960000	CD22,FFAR1,FFAR2,FFAR3,GPR42,HAMP,MAG,MIR5196,RN7SL491P_x000D_	-	-	Probe	CD22_35820068#chr19:35820068-35838264	-
chr21	47649802	rs915804	106	55	161	0.000824868	K4me3	Mix-All	-	C	4	G	C	direct hit	ENSG00000160284.10	SPATC1L	-	-	-	-	-	-	-	-	Probe	MCM3AP-AS1_47649144#chr21:47649144-47671615	-
chr21	47715296	rs12626184	13	49	62	0.000314993	K4me1	Enh-All	-	C	1b	T	C	direct hit	ENSG00000182362.9	YBEY	ATF3,ATF6A,ATOH1,BARH1,BBX,E2F7,EPAS1,ETV7,FOXC1,FOXD2,FOXF2,FOXO4,GRHL1,HHEX,HXB6,IRX2,KLF10,MAD3,MAZ,MIXL1,MYBB,MZF1,NF2L3,NFAT5,NKX61,NR1H2,NSD2,PBX2,SPI1,TFCP2,TFDP1,TSH1,VEZF1,ZN266,ZN281,ZNF83,ZNF84	68	-	-	-	-	-	-	-	-	-
chr22	42836337	rs1016110	43	112	155	5.49571e-07	K4me3	Enh-All	DHS	C	2b	A	C	direct hit	ENSG00000230107.1	CTA-126B4.7	-	-	-	-	-	-	-	-	-	-	-
chr22	45809624	rs2272804	78	17	95	3.91251e-09	K4me3	Pro-All	DHS	C	1f	C	A	direct hit	ENSG00000128408.7	RIBC2	RFX5	2	-	-	chr22:45665000-45670000..chr22:45830000-45835000,chr22:45665000-45670000..chr22:45945000-45950000	FAM118A,RIBC2,SMC1B,UPK3A_x000D_	-	-	-	-	-
chr22	50978520	rs131787	653	490	1143	2.82198e-05	K27ac	Enh-All	-	C	5	G	A	direct hit	ENSG00000130487.4	KLHDC7B	-	-	chr22:23270000-23280000..chr22:50970000-50980000	NoGene	-	-	-	-	-	-	-
chr3	98282355	rs2316127	144	240	384	1.75728e-05	K4me3	Mix-All	-	C	7	A	G	direct hit	ENSG00000154165.3	GPR15	ZKSC1	2	chr3:98245000-98250000..chr3:98280000-98285000	CPOX	chr3:98050000-98060000..chr3:98300000-98310000,chr3:98050000-98060000..chr3:98520000-98530000,chr3:97750000-97760000..chr3:98310000-98320000,chr3:97755000-97760000..chr3:98525000-98530000,chr3:98270000-98280000..chr3:111840000-111850000	CLDND1,GPR15,OR5K1,OR5K2,OR5K3,OR5K4_x000D_,CLDND1,CPOX,GPR15,OR5K1,OR5K2,OR5K3,OR5K4_x000D_,CLDND1,GPR15,OR5AC1,OR5AC2,OR5H1,OR5H14,OR5H15,OR5H2,OR5H6,OR5H8P,OR5K1,OR5K2,OR5K3,OR5K4_x000D_,CLDND1,CPOX,GPR15,OR5AC1,OR5AC2,OR5H1,OR5H14,OR5H15,OR5H2,OR5H6,OR5H8P,OR5K1,OR5K2,OR5K3,OR5K4,RNU6-26P_x000D_,ABHD10,ABI3BP,AC078855.1,ALCAM,BBX,CBLB,CCDC54,CD47,CD96,CEP97,CMSS1,COL8A1,DCBLD2,DPPA2,DPPA4,DZI…	-	-	-	-	-
chr4	186123797	rs3108297	27	75	102	3.2634e-05	K4me3	Enh-All	-	C	2b	C	G	direct hit	ENSG00000164323.8	KIAA1430	CEBPB_joined,FOXH1,NDF2,RUNX2,RUNX3	10	-	-	-	-	-	-	-	-	-
chr5	138730037	rs11748963	808	1188	1996	1.76148e-100	CTCF,K27ac,K4me3,SA1	Pro-All	DHS	C	2a	T	C	direct hit	ENSG00000228672.2	PROB1	-	-	-	-	-	-	-	-	-	-	-
chr7	73256920	rs10233067	41	12	53	0.000932494	K4me3	Mix-All	DHS	C	4	T	C	direct hit	ENSG00000165171.6	WBSCR27	BARX2	2	-	-	chr7:66190000-66195000..chr7:73380000-73385000,chr7:65935000-65940000..chr7:75775000-75780000,chr7:65855000-65860000..chr7:75715000-75720000	ABHD11,AUTS2,BAZ1B,BCL7B,CALN1,CLDN3,CLDN4,DNAJC30,FKBP6,FZD9,LINC00035,MIR3914-1,MIR4284,MIR4650-1,MIR4650-2,MLXIPL,NSUN5,POM121,RN7SKP75,RN7SL265P,RN7SL371P,RN7SL377P,RN7SL43P,RN7SL625P,RNA5SP231,RNA5SP232,RNU6-1080P,RNU6-1198P,RNU6-1254P,RNU6-229P,RNU6-832P,RP11-313P13.5,SBDS,STX1A,TBL2,TMEM248,TRIM50,TRIM74,TYW1,TYW1B,VPS37D,WBSCR17,WBSCR22,WBSCR27,WBSCR28,Y_RNA_x000D_,ABHD11,AC004878.8,AUTS2…	-	-	-	-	-
chr8	96103538	rs2341400	512	288	800	5.50656e-06	K27ac,K4me3,SA1	Enh-All	-	C	4	C	G	direct hit	ENSG00000175895.3	PLEKHF2	-	-	-	-	chr8:96070000-96075000..chr8:96260000-96265000,chr8:95825000-95830000..chr8:96260000-96265000	PLEKHF2_x000D_,CCNE2,NDUFAF6,PLEKHF2,RNU6-1209P,TP53INP1_x000D_	-	-	-	-	-
chr1	41708099	rs1121866	908	744	1652	0.000705142	K4me3	Pro-All	DHS	C	4	C	T	rs479493	ENSG00000010803.12	SCMH1	-	-	-	-	-	-	-	-	-	-	-
chr1	45965307	rs12568144	178	279	457	3.98189e-05	K4me3	Pro-All	DHS	C	4	A	G	rs2991973,rs2991974	ENSG00000117448.9; ENSG00000117461.10	AKR1A1, PIK3R3	CTCF_joined_5,EPAS1,GMEB1,HXA5,MYB,NR4A1,OVOL2,PBX2,PO5F1	9	-	-	chr1:45810000-45820000..chr1:46030000-46040000,chr1:45480000-45490000..chr1:46030000-46040000	CCDC163P,MMACHC,PRDX1_x000D_,CCDC163P,HPDL,MMACHC,MUTYH,PRDX1,TESK2,TOE1_x000D_	-	-	Probe	CCDC163P_45965751#chr1:45959597-45965751	-
chr1	85461256	rs2389792	92	15	107	3.54594e-13	K4me3	Pro-All	DHS	C	2b	C	T	rs532185,rs603746	ENSG00000153898.8; ENSG00000153898.8	MCOLN2, MCOLN2	BATF,DLX2	2	-	-	chr1:85410000-85415000..chr1:85720000-85725000	MCOLN3,MIR4423,SYDE2,WDR63_x000D_	-	-	-	-	-
chr1	85462194	rs4907119	102	183	285	3.2391e-05	K27ac	Pro-All	-	C	4	G	C	rs532185,rs603746	ENSG00000153898.8; ENSG00000153898.8	MCOLN2, MCOLN2	-	-	-	-	chr1:85410000-85415000..chr1:85720000-85725000	MCOLN3,MIR4423,SYDE2,WDR63_x000D_	-	-	-	-	-
chr1	85462909	rs1837328	171	75	246	1.93683e-08	K4me3	Pro-All	DHS	C	2b	C	G	rs532185,rs603746	ENSG00000153898.8; ENSG00000153898.8	MCOLN2, MCOLN2	-	-	-	-	chr1:85410000-85415000..chr1:85720000-85725000	MCOLN3,MIR4423,SYDE2,WDR63_x000D_	-	-	-	-	-
chr1	85463738	rs7522851	36	82	118	0.000371515	K27ac	Pro-All	-	C	1f	C	A	rs532185,rs603746	ENSG00000153898.8; ENSG00000153898.8	MCOLN2, MCOLN2	RUNX2,RUNX3,ZN143	3	-	-	chr1:85410000-85415000..chr1:85720000-85725000	MCOLN3,MIR4423,SYDE2,WDR63_x000D_	-	-	-	-	-
chr1	111744528	rs35430374	531	450	981	5.36764e-08	K4me1,K4me3,SA1	Enh-All	-	C	4	A	C	rs12756391	ENSG00000162777.12	DENND2D	RUNX3	2	-	-	chr1:111420000-111425000..chr1:111765000-111770000	CEPT1,DENND2D,DRAM2,LRIF1,RNA5SP54_x000D_	-	-	-	-	-
chr1	117100957	rs1335532	252	364	616	0.000113247	K27ac	Enh-All	-	C	3a	G	A	rs4143029	ENSG00000116815.11	CD58	-	-	chr1:117100000-117105000..chr1:118205000-118210000	NoGene	-	-	-	-	-	-	-
chr1	181399279	rs12077014	21	101	122	4.66306e-12	K27ac	Enh-All	DHS	C	3a	G	A	rs6424809,rs6703397	ENSG00000198216.6; ENSG00000198216.6	CACNA1E, CACNA1E	FOXC1	1	-	-	-	-	-	-	-	-	-
chr1	181399880	rs4477226	39	113	152	4.50834e-08	K27ac	Enh-All	-	C	4	T	C	rs6424809,rs6703397	ENSG00000198216.6; ENSG00000198216.6	CACNA1E, CACNA1E	-	-	-	-	-	-	-	-	-	-	-
chr10	73074278	rs7894968	208	127	335	0.000269904	SA1	Ins-All	DHS	C	4	C	G	rs946979	ENSG00000198246.7	SLC29A3	-	-	chr10:73070000-73080000..chr10:73650000-73660000,chr10:73070000-73075000..chr10:73330000-73335000	NoGene,CDH23	-	-	-	-	-	-	-
chr10	81965436	rs28365998	184	348	532	4.0218e-07	K27ac,SA1	Pro-All	DHS	C	2b	A	C	rs61859977	ENSG00000133678.9	TMEM254	-	-	-	-	chr10:81900000-81905000..chr10:81975000-81980000,chr10:81000000-81010000..chr10:82230000-82240000	ANXA11_x000D_,AL133481.1,AL359195.1,ANXA11,DYDC1,DYDC2,EIF5AL1,FAM213A,MAT1A,NUTM2B,NUTM2E,PLAC9,PPIF,SFTPA1,SFTPA2,SFTPD,TMEM254,ZCCHC24_x000D_	-	-	-	-	-
chr10	91175016	rs2484047	52	12	64	1.47779e-05	SA1	Pro-All	DHS	C	4	A	T	rs304437	ENSG00000152778.7	IFIT5	P63	4	-	-	chr10:91020000-91025000..chr10:91330000-91335000,chr10:90790000-90800000..chr10:91320000-91330000	IFIT1,IFIT1B,IFIT2,IFIT3,IFIT5,SLC16A12_x000D_,CH25H,IFIT1,IFIT1B,IFIT2,IFIT3,IFIT5,LIPA,MIR4679-2,SLC16A12_x000D_	-	-	-	-	-
chr11	58940435	rs12799145	243	288	531	2.27848e-06	CTCF,K27ac,SA1	Mix-All	DHS	C	4	G	A	rs11229801	ENSG00000166801.11	FAM111A	-	-	-	-	chr11:58935000-58940000..chr11:59050000-59055000,chr11:58935000-58940000..chr11:59195000-59200000	MPEG1,RN7SL42P_x000D_,MPEG1,OR5A2,OR5AN1,RN7SL42P,RN7SL435P_x000D_	-	-	Probe	DTX4_58938902#chr11:58938902-58976060	-
chr12	6562285	rs2041384	584	372	956	4.06398e-05	K27ac,K4me3	Mix-All	-	C	1b	T	C	rs2534709	ENSG00000139192.7	TAPBPL	-	-	-	-	chr12:6535000-6540000..chr12:6570000-6575000,chr12:6535000-6540000..chr12:6640000-6645000	CD27_x000D_,CD27,MRPL51,SCARNA10,TAPBPL,VAMP1_x000D_	-	-	Probe	TAPBPL_6561176#chr12:6561176-6571488	Match
chr12	6562293	rs2041385	344	220	564	3.55722e-06	K4me3	Mix-All	-	C	1b	T	C	rs2534709	ENSG00000139192.7	TAPBPL	-	-	-	-	chr12:6535000-6540000..chr12:6570000-6575000,chr12:6535000-6540000..chr12:6640000-6645000	CD27_x000D_,CD27,MRPL51,SCARNA10,TAPBPL,VAMP1_x000D_	-	-	Probe	TAPBPL_6561176#chr12:6561176-6571488	Match
chr12	69753420	rs2617835	83	32	115	3.68514e-05	K27ac	Pro-All	DHS	C	1f	C	A	rs315113,rs523398,rs589448	ENSG00000127337.2; ENSG00000127337.2; ENSG00000127337.2	YEATS4, YEATS4, YEATS4	HNF1B	3	chr12:69750000-69755000..chr12:69960000-69965000	FRS2	chr12:69540000-69550000..chr12:69960000-69970000	CPSF6,LYZ,RN7SL804P,YEATS4_x000D_	-	-	-	-	-
chr12	109125988	rs4964274	20	68	88	2.59562e-05	K4me1	Pro-All	DHS	C	2a	G	T	rs11114023,rs2302700	ENSG00000110880.6; ENSG00000110880.6	CORO1C, CORO1C	-	-	-	-	chr12:109055000-109060000..chr12:109195000-109200000,chr12:109050000-109060000..chr12:109530000-109540000,chr12:108955000-108960000..chr12:109195000-109200000,chr12:108955000-108960000..chr12:109245000-109250000,chr12:108955000-108960000..chr12:109530000-109535000	RNU7-169P_x000D_,DAO,MIR619,RNA5SP372,RNU6-361P,RNU7-169P,SSH1,SVOP,USP30_x000D_,CORO1C,RNU7-169P,SELPLG,TMEM119_x000D_,CORO1C,MIR619,RNU7-169P,SELPLG,TMEM119_x000D_,CORO1C,DAO,MIR619,RNA5SP372,RNU6-361P,RNU7-169P,SELPLG,SSH1,SVOP,TMEM119,USP30_x000D_	-	-	-	-	-
chr14	74318754	rs2270073	212	136	348	0.000649952	K4me3	Pro-All	DHS	C	4	T	G	rs12434704	ENSG00000156050.4	FAM161B	-	-	-	-	chr14:74190000-74200000..chr14:74500000-74510000	COQ6,ENTPD5,FAM161B,MIR4505,PTGR2,RP5-1021I20.4,ZNF410_x000D_	-	-	Probe	PTGR2_74318533#chr14:74318533-74352168	-
chr16	770103	rs763206	136	220	356	0.000148181	K27ac	Mix-All	DHS	C	2b	G	C	rs62032512	ENSG00000103254.5	FAM173A	NKX28,RUNX2,RUNX3	6	-	-	chr16:760000-765000..chr16:835000-840000,chr16:760000-770000..chr16:1150000-1160000	CCDC78,FAM173A,HAGHL,METRN,MIR662,MSLN,MSLNL,NARFL_x000D_,C1QTNF8,CCDC78,CHTF18,FAM173A,GNG13,HAGHL,LMF1,MIR662,MSLN,MSLNL,NARFL,PRR25,RPUSD1,SOX8,SSTR5_x000D_	-	-	-	-	-
chr16	66583618	rs13331952	188	87	275	4.06799e-05	K27ac,K4me3	Pro-All	DHS	C	1f	C	G	rs7193473,rs8049640	ENSG00000260755.1; ENSG00000140931.15	RP11-403P17.3, CMTM3	AP2A,HNF1B,KLF11,MIXL1	6	-	-	chr16:66440000-66445000..chr16:66620000-66625000,chr16:66440000-66450000..chr16:66770000-66780000,chr16:66440000-66445000..chr16:66890000-66895000	AC132186.1,BEAN1,CKLF,CKLF-CMTM1,CMTM1,RP11-403P17.5,TK2_x000D_,AC132186.1,BEAN1,CKLF,CKLF-CMTM1,CMTM1,CMTM2,CMTM3,CMTM4,RP11-403P17.5,TK2_x000D_,AC132186.1,BEAN1,CA7,CCDC79,CKLF,CKLF-CMTM1,CMTM1,CMTM2,CMTM3,CMTM4,DYNC1LI2,RP11-403P17.5,TK2_x000D_	-	-	-	-	-
chr16	66586759	rs2232725	270	113	383	3.52032e-05	K27ac,K4me3	Mix-All	DHS	C	2b	A	G	rs1108281	ENSG00000260755.1	RP11-403P17.3	-	-	-	-	chr16:66440000-66445000..chr16:66620000-66625000,chr16:66440000-66450000..chr16:66770000-66780000,chr16:66440000-66445000..chr16:66890000-66895000	AC132186.1,BEAN1,CKLF,CKLF-CMTM1,CMTM1,RP11-403P17.5,TK2_x000D_,AC132186.1,BEAN1,CKLF,CKLF-CMTM1,CMTM1,CMTM2,CMTM3,CMTM4,RP11-403P17.5,TK2_x000D_,AC132186.1,BEAN1,CA7,CCDC79,CKLF,CKLF-CMTM1,CMTM1,CMTM2,CMTM3,CMTM4,DYNC1LI2,RP11-403P17.5,TK2_x000D_	-	-	Probe	CKLF_66586465#chr16:66586465-66600190	-
chr16	66623408	rs12448523	91	156	247	0.00084655	SA1	Ins-All	DHS	C	2b	A	G	rs1108281	ENSG00000260755.1	RP11-403P17.3	HNF1B,NR1D1	2	chr16:66440000-66445000..chr16:66620000-66625000	NoGene	chr16:66440000-66450000..chr16:66770000-66780000,chr16:66440000-66445000..chr16:66890000-66895000	AC132186.1,BEAN1,CKLF,CKLF-CMTM1,CMTM1,CMTM2,CMTM3,CMTM4,RP11-403P17.5,TK2_x000D_,AC132186.1,BEAN1,CA7,CCDC79,CKLF,CKLF-CMTM1,CMTM1,CMTM2,CMTM3,CMTM4,DYNC1LI2,RP11-403P17.5,TK2_x000D_	-	-	Distal	chr16:66623309-66624001___BEAN1-AS1_66510305#chr16:66503698-66510305	-
chr16	81069317	rs11150337	111	49	160	3.19328e-05	SA1	Mix-All	DHS	C	4	A	G	rs8043855	ENSG00000140905.5	GCSH	-	-	chr16:81060000-81070000..chr16:81760000-81770000	NoGene	-	-	-	-	-	-	-
chr2	27309406	rs7602823	256	156	412	2.92391e-05	SA1	Pro-All	DHS	C	4	A	G	rs6746337	ENSG00000138030.8	KHK	ZN711	4	chr2:27190000-27195000..chr2:27305000-27310000	MAPRE3	chr2:27190000-27195000..chr2:27420000-27425000,chr2:27180000-27185000..chr2:27500000-27505000	ABHD1,AGBL5,C2orf53,CGREF1,EMILIN1,KHK,OST4,PREB,TCF23,TMEM214_x000D_,ABHD1,AGBL5,ATRAID,C2orf53,CAD,CGREF1,EMILIN1,KHK,MAPRE3,OST4,PREB,SLC30A3,SLC5A6,TCF23,TMEM214_x000D_	-	-	-	-	-
chr2	27309659	rs6742004	340	588	928	3.33232e-14	CTCF	Pro-All	DHS	C	4	A	C	rs6746337	ENSG00000138030.8	KHK	NFE2	5	chr2:27190000-27195000..chr2:27305000-27310000	MAPRE3	chr2:27190000-27195000..chr2:27420000-27425000,chr2:27180000-27185000..chr2:27500000-27505000	ABHD1,AGBL5,C2orf53,CGREF1,EMILIN1,KHK,OST4,PREB,TCF23,TMEM214_x000D_,ABHD1,AGBL5,ATRAID,C2orf53,CAD,CGREF1,EMILIN1,KHK,MAPRE3,OST4,PREB,SLC30A3,SLC5A6,TCF23,TMEM214_x000D_	-	-	-	-	-
chr2	74756176	rs2231250	168	300	468	2.44645e-08	K4me3	Mix-All	DHS	C	1f	C	G	rs17009980	ENSG00000115275.7	MOGS	-	-	chr2:74710000-74715000..chr2:74755000-74760000	CCDC142;TTC31	chr2:74710000-74715000..chr2:74810000-74815000,chr2:74470000-74480000..chr2:74820000-74830000	AUP1,DOK1,DQX1,HTRA2,LBX2,LBX2-AS1,LOXL3,PCGF1,TLX2_x000D_,AUP1,C2orf81,CCDC142,DCTN1,DOK1,DQX1,HTRA2,INO80B,LBX2,LBX2-AS1,LOXL3,MOGS,MRPL53,PCGF1,RNU6-542P,RTKN,TLX2,TTC31,WBP1,WDR54_x000D_	-	-	-	-	-
chr2	160761082	rs67252679	44	12	56	0.000556946	CTCF	Pro-All	DHS	C	4	G	T	rs10176387,rs13027256,rs13027256	ENSG00000054219.9; ENSG00000054219.9; ENSG00000248672.1	LY75, LY75, LY75-CD302	E2F7,HXA4,NRF1,PO5F1,STAT2,TFCP2	18	-	-	-	-	-	-	-	-	-
chr21	26938989	rs4817027	531	675	1206	0.000489057	K27ac	Mix-All	-	C	4	G	A	rs2226326	ENSG00000154719.9	MRPL39	-	-	chr21:26550000-26560000..chr21:26930000-26940000,chr21:26930000-26940000..chr21:42730000-42740000,chr21:26790000-26795000..chr21:26935000-26940000	NoGene,MX2,LINC00158	chr21:26790000-26800000..chr21:27100000-27110000	JAM2,MIR155HG,MRPL39_x000D_	-	-	Distal	chr21:26938490-26939323___GABPA_27107257#chr21:27107257-27144771	-
chr21	47715296	rs12626184	13	49	62	0.000314993	K4me1	Enh-All	-	C	1b	T	C	rs4818834,rs914249	ENSG00000182362.9; ENSG00000182362.9	YBEY, YBEY	ATF3,ATF6A,ATOH1,BARH1,BBX,E2F7,EPAS1,ETV7,FOXC1,FOXD2,FOXF2,FOXO4,GRHL1,HHEX,HXB6,IRX2,KLF10,MAD3,MAZ,MIXL1,MYBB,MZF1,NF2L3,NFAT5,NKX61,NR1H2,NSD2,PBX2,SPI1,TFCP2,TFDP1,TSH1,VEZF1,ZN266,ZN281,ZNF83,ZNF84	68	-	-	-	-	-	-	-	-	-
chr3	48957147	rs9850134	1136	1352	2488	0.000213351	K4me3	Mix-All	-	C	1d	A	G	rs4279134,rs6788650	ENSG00000178149.12; ENSG00000213672.3	DALRD3, NCKIPSD	-	-	-	-	-	-	-	-	-	-	-
chr3	49045355	rs13316620	44	96	140	0.000188879	K27ac	Mix-All	DHS	C	2b	T	C	rs4279134,rs6788650	ENSG00000178149.12; ENSG00000213672.3	DALRD3, NCKIPSD	ATOH1,BARX2,EPAS1,ETS1,FOXD2,FOXP1,GABPA,HXB6,IRF1,KLF5,LYL1,MNT,MYB,MZF1,NFYA,SOX9,TFCP2,Z280D,ZN143	42	-	-	-	-	-	-	-	-	-
chr3	98281796	rs1381085	336	632	968	5.50783e-20	K4me3	Pro-All	-	C	7	G	C	rs2316127,rs57654067	ENSG00000154165.3; ENSG00000154165.3	GPR15, GPR15	MEF2D	2	chr3:98245000-98250000..chr3:98280000-98285000	CPOX	chr3:98050000-98060000..chr3:98300000-98310000,chr3:98050000-98060000..chr3:98520000-98530000,chr3:97750000-97760000..chr3:98310000-98320000,chr3:97755000-97760000..chr3:98525000-98530000,chr3:98270000-98280000..chr3:111840000-111850000	CLDND1,GPR15,OR5K1,OR5K2,OR5K3,OR5K4_x000D_,CLDND1,CPOX,GPR15,OR5K1,OR5K2,OR5K3,OR5K4_x000D_,CLDND1,GPR15,OR5AC1,OR5AC2,OR5H1,OR5H14,OR5H15,OR5H2,OR5H6,OR5H8P,OR5K1,OR5K2,OR5K3,OR5K4_x000D_,CLDND1,CPOX,GPR15,OR5AC1,OR5AC2,OR5H1,OR5H14,OR5H15,OR5H2,OR5H6,OR5H8P,OR5K1,OR5K2,OR5K3,OR5K4,RNU6-26P_x000D_,ABHD10,ABI3BP,AC078855.1,ALCAM,BBX,CBLB,CCDC54,CD47,CD96,CEP97,CMSS1,COL8A1,DCBLD2,DPPA2,DPPA4,DZI…	-	-	-	-	-
chr3	98282355	rs2316127	144	240	384	1.75728e-05	K4me3	Mix-All	-	C	7	G	A	rs57654067	ENSG00000154165.3	GPR15	ZKSC1	2	chr3:98245000-98250000..chr3:98280000-98285000	CPOX	chr3:98050000-98060000..chr3:98300000-98310000,chr3:98050000-98060000..chr3:98520000-98530000,chr3:97750000-97760000..chr3:98310000-98320000,chr3:97755000-97760000..chr3:98525000-98530000,chr3:98270000-98280000..chr3:111840000-111850000	CLDND1,GPR15,OR5K1,OR5K2,OR5K3,OR5K4_x000D_,CLDND1,CPOX,GPR15,OR5K1,OR5K2,OR5K3,OR5K4_x000D_,CLDND1,GPR15,OR5AC1,OR5AC2,OR5H1,OR5H14,OR5H15,OR5H2,OR5H6,OR5H8P,OR5K1,OR5K2,OR5K3,OR5K4_x000D_,CLDND1,CPOX,GPR15,OR5AC1,OR5AC2,OR5H1,OR5H14,OR5H15,OR5H2,OR5H6,OR5H8P,OR5K1,OR5K2,OR5K3,OR5K4,RNU6-26P_x000D_,ABHD10,ABI3BP,AC078855.1,ALCAM,BBX,CBLB,CCDC54,CD47,CD96,CEP97,CMSS1,COL8A1,DCBLD2,DPPA2,DPPA4,DZI…	-	-	-	-	-
chr3	141102833	rs6763931	106	39	145	6.01451e-07	K27ac	Mix-All	-	C	5	A	G	rs1344672	ENSG00000177311.6	ZBTB38	P63	1	-	-	chr3:141025000-141030000..chr3:141170000-141175000,chr3:141025000-141030000..chr3:141275000-141280000,chr3:141020000-141030000..chr3:141360000-141370000	ZBTB38_x000D_,RASA2,ZBTB38_x000D_	-	-	Probe	ZBTB38_141043054#chr3:141043054-141168632	Match
chr3	141105570	rs724016	183	60	243	5.32891e-06	K27ac,K4me3	Pro-All	-	C	4	G	A	rs1344672	ENSG00000177311.6	ZBTB38	BATF,NDF2	2	-	-	chr3:141025000-141030000..chr3:141170000-141175000,chr3:141025000-141030000..chr3:141275000-141280000,chr3:141020000-141030000..chr3:141360000-141370000	ZBTB38_x000D_,RASA2,ZBTB38_x000D_	-	-	Distal,Probe	chr3:141105287-141106562___ZBTB38_141043054#chr3:141043054-141168632,ZBTB38_141043054#chr3:141043054-141168632	Match
chr3	192617593	rs6795167	305	31	336	2.93431e-50	K27ac,K4me1	Enh-All	-	C	4	A	C	rs2886870	ENSG00000180611.6	MB21D2	-	-	-	-	chr3:192280000-192285000..chr3:192755000-192760000,chr3:192530000-192535000..chr3:193290000-193295000,chr3:192280000-192285000..chr3:193285000-193290000	MB21D2,RNU1-20P_x000D_,ATP13A5,HRASLS_x000D_,ATP13A5,HRASLS,MB21D2,RNU1-20P_x000D_	-	-	Probe	MB21D2_192635950#chr3:192514604-192635950	Match
chr4	1723500	rs56306836	164	256	420	0.000126007	K27ac	Mix-All	-	C	5	T	C	rs2403274	ENSG00000168936.6	TMEM129	-	-	-	-	-	-	-	-	-	-	-
chr4	154266319	rs66484459	365	93	458	8.82881e-10	K27ac,K4me3	Pro-All	DHS	C	4	A	C	rs78561684	ENSG00000121211.3	MND1	-	-	chr4:154260000-154270000..chr4:154670000-154680000,chr4:154265000-154270000..chr4:154350000-154355000,chr4:154265000-154270000..chr4:154495000-154500000	RNF175,KIAA0922,NoGene	chr4:154060000-154070000..chr4:154560000-154570000	KIAA0922,MND1,RN7SL419P,RNU6-1196P,TRIM2_x000D_	-	-	Probe	MND1_154265800#chr4:154265800-154336247	Match
chr4	164415734	rs2276979	47	95	142	0.000834999	K27ac	Pro-All	DHS	C	4	A	G	rs4292287	ENSG00000145416.9	MARCH1	-	-	-	-	chr4:164400000-164405000..chr4:164585000-164590000,chr4:164405000-164410000..chr4:164460000-164465000,chr4:164405000-164410000..chr4:164675000-164680000,chr4:163415000-163420000..chr4:164465000-164470000	TMA16_x000D_,NAF1,NPY1R,NPY5R,TKTL2,TMA16_x000D_	-	-	-	-	-
chr4	186123731	rs3108296	11	44	55	0.000131299	K27ac	Enh-All	-	C	4	G	T	rs3108297	ENSG00000164323.8	KIAA1430	NFKB1	2	-	-	-	-	-	-	-	-	-
chr6	28129831	rs9357066	44	115	159	3.32283e-07	K4me3	Pro-All	-	C	4	C	T	rs200969	ENSG00000197279.3	ZNF165	BATF,HSF4	8	-	-	chr6:28100000-28105000..chr6:28320000-28325000,chr6:27860000-27870000..chr6:28320000-28330000	NKAPL,PGBD1,ZKSCAN4,ZKSCAN8,ZSCAN9_x000D_,NKAPL,OR2B2,OR2B6,PGBD1,ZKSCAN4,ZKSCAN8,ZNF165,ZSCAN16,ZSCAN9_x000D_	-	-	-	-	-
chr6	28911802	rs114916134	128	237	365	2.50285e-07	K4me3	Mix-All	DHS	C	5	A	G	rs115037407	ENSG00000232040.2	SCAND3	-	-	chr6:28910000-28915000..chr6:28945000-28950000	RN7SL471P	chr6:28650000-28655000..chr6:28980000-28985000,chr6:28805000-28810000..chr6:28980000-28985000,chr6:28650000-28660000..chr6:29560000-29570000	C6orf100,HCG14,HCG15,HCG16,RN7SL471P,RNU6-930P,TRIM27,ZNF311_x000D_,C6orf100,HCG14,HCG15,HCG16,MAS1L,OR10C1,OR11A1,OR12D1,OR12D2,OR12D3,OR14J1,OR2B3,OR2H1,OR2H2,OR2J1,OR2J2,OR2J3,OR2W1,OR5V1,RN7SL471P,RNU6-930P,SNORD32B,TRIM27,UBD,ZNF311_x000D_	-	-	-	-	-
chr6	32628193	rs9273490	128	48	176	4.11819e-08	K27ac	Enh-All	-	C	4	A	G	rs9274620,rs9274632	ENSG00000232629.4; ENSG00000232629.4	HLA-DQB2, HLA-DQB2	CEBPB_joined	41	-	-	chr6:32380000-32390000..chr6:32670000-32680000,chr6:32400000-32405000..chr6:32660000-32665000,chr6:32380000-32385000..chr6:32755000-32760000,chr6:32380000-32390000..chr6:32830000-32840000	HLA-DQA1,HLA-DQB1,HLA-DRA,HLA-DRB1,HLA-DRB5,RNU1-61P_x000D_,HLA-DQA1,HLA-DQA2,HLA-DQB1,HLA-DQB2,HLA-DRA,HLA-DRB1,HLA-DRB5,MIR3135B,RNU1-61P_x000D_,HLA-DOB,HLA-DQA1,HLA-DQA2,HLA-DQB1,HLA-DQB2,HLA-DRA,HLA-DRB1,HLA-DRB5,MIR3135B,PSMB8,PSMB9,RNU1-61P,TAP1,TAP2_x000D_	-	-	-	-	-
chr6	32634024	rs9274500	196	300	496	5.02318e-05	K4me3	Pro-All	-	C	5	A	T	rs9274620,rs9274632	ENSG00000232629.4; ENSG00000232629.4	HLA-DQB2, HLA-DQB2	LHX4,PDX1	31	-	-	chr6:32380000-32390000..chr6:32670000-32680000,chr6:32400000-32405000..chr6:32660000-32665000,chr6:32380000-32385000..chr6:32755000-32760000,chr6:32380000-32390000..chr6:32830000-32840000	HLA-DQA1,HLA-DQB1,HLA-DRA,HLA-DRB1,HLA-DRB5,RNU1-61P_x000D_,HLA-DQA1,HLA-DQA2,HLA-DQB1,HLA-DQB2,HLA-DRA,HLA-DRB1,HLA-DRB5,MIR3135B,RNU1-61P_x000D_,HLA-DOB,HLA-DQA1,HLA-DQA2,HLA-DQB1,HLA-DQB2,HLA-DRA,HLA-DRB1,HLA-DRB5,MIR3135B,PSMB8,PSMB9,RNU1-61P,TAP1,TAP2_x000D_	-	-	-	-	-
chr6	44228815	rs28362859	372	248	620	1.3768e-05	K27ac	Enh-All	-	C	4	C	A	rs2233424	ENSG00000124608.4	AARS2	NKX61,SPI1	2	-	-	chr6:44135000-44140000..chr6:44305000-44310000	AARS2,HSP90AB1,MIR4647,NFKBIE,SLC29A1,SLC35B2,TCTE1,TMEM151B_x000D_	-	-	-	-	-
chr6	135324085	rs4559100	46	13	59	0.000269861	K27ac	Enh-All	-	C	1f	C	T	rs12661423	ENSG00000118514.9	ALDH8A1	-	-	-	-	chr6:134470000-134480000..chr6:135750000-135760000	ALDH8A1,HBS1L,MIR548A2,MYB,RNA5SP218,SGK1_x000D_	-	-	-	-	-
chr6	166700775	rs61137892	120	30	150	3.02978e-12	K27ac	Enh-All	-	C	5	A	C	rs9355569,rs9355570,rs9365995	ENSG00000176381.4; ENSG00000176381.4; ENSG00000176381.4	PRR18, PRR18, PRR18	COT2,FOXA2,HES1	6	-	-	chr6:166690000-166695000..chr6:166725000-166730000,chr6:166685000-166690000..chr6:166810000-166815000	PRR18_x000D_,MPC1,PRR18,SFT2D1_x000D_	-	-	-	-	-
chr6	166721667	rs115389546	149	57	206	0.000758411	K27ac,K4me3	Pro-All	DHS	C	4	G	A	rs10946158	ENSG00000198818.5	SFT2D1	CEBPD,MNT,NR4A2,STA5B,TFDP1	5	-	-	chr6:166690000-166695000..chr6:166725000-166730000,chr6:166685000-166690000..chr6:166810000-166815000	PRR18_x000D_,MPC1,PRR18,SFT2D1_x000D_	-	-	-	-	-
chr7	73256920	rs10233067	41	12	53	0.000932494	K4me3	Mix-All	DHS	C	4	T	C	rs10276377	ENSG00000165171.6	WBSCR27	BARX2	2	-	-	chr7:66190000-66195000..chr7:73380000-73385000,chr7:65935000-65940000..chr7:75775000-75780000,chr7:65855000-65860000..chr7:75715000-75720000	ABHD11,AUTS2,BAZ1B,BCL7B,CALN1,CLDN3,CLDN4,DNAJC30,FKBP6,FZD9,LINC00035,MIR3914-1,MIR4284,MIR4650-1,MIR4650-2,MLXIPL,NSUN5,POM121,RN7SKP75,RN7SL265P,RN7SL371P,RN7SL377P,RN7SL43P,RN7SL625P,RNA5SP231,RNA5SP232,RNU6-1080P,RNU6-1198P,RNU6-1254P,RNU6-229P,RNU6-832P,RP11-313P13.5,SBDS,STX1A,TBL2,TMEM248,TRIM50,TRIM74,TYW1,TYW1B,VPS37D,WBSCR17,WBSCR22,WBSCR27,WBSCR28,Y_RNA_x000D_,ABHD11,AC004878.8,AUTS2…	-	-	-	-	-
chr8	96102792	rs1946943	54	15	69	3.92728e-05	K4me3	Enh-All	-	C	4	C	T	rs2341400	ENSG00000175895.3	PLEKHF2	DLX2,ETV1,FOSB,GABPA	12	-	-	chr8:96070000-96075000..chr8:96260000-96265000,chr8:95825000-95830000..chr8:96260000-96265000	PLEKHF2_x000D_,CCNE2,NDUFAF6,PLEKHF2,RNU6-1209P,TP53INP1_x000D_	-	-	-	-	-
chr8	96102974	rs1946941	72	20	92	8.87421e-07	K4me3	Enh-All	-	C	5	C	T	rs2341400	ENSG00000175895.3	PLEKHF2	CRBL2,E2F7,FOXC1,NFKB1,SUH	13	-	-	chr8:96070000-96075000..chr8:96260000-96265000,chr8:95825000-95830000..chr8:96260000-96265000	PLEKHF2_x000D_,CCNE2,NDUFAF6,PLEKHF2,RNU6-1209P,TP53INP1_x000D_	-	-	-	-	-
chr8	96105691	rs4329243	69	25	94	9.9339e-05	K27ac	Enh-All	-	C	4	T	G	rs2341400	ENSG00000175895.3	PLEKHF2	-	-	-	-	chr8:96070000-96075000..chr8:96260000-96265000,chr8:95825000-95830000..chr8:96260000-96265000	PLEKHF2_x000D_,CCNE2,NDUFAF6,PLEKHF2,RNU6-1209P,TP53INP1_x000D_	-	-	-	-	-
chr9	27529316	rs903603	260	84	344	2.12524e-20	K4me3	Pro-All	DHS	C	5	G	A	rs7469146	ENSG00000147894.10	C9orf72	SPI1	1	chr9:27330000-27335000..chr9:27525000-27530000	MOB3B	-	-	-	-	-	-	-

## Sheet: GM19099
																	Motifs analyses		HiC interactions				HiCap interactions
Chromosome	Position (hg19)	SNP ID	G1	G2	GTotal	binomial test p-value	TFs/his mod defining AS-SNP	Annotated Regions	DHS	(C)ommon (R)are	RegulomeDB score	Reference allele	Alternative allele	in LD with eQTL SNP	Genecode ID	Gene Symbol	PMM predicted TFBS altered	Total BSs altered by AS-SNP	Contact Domains	Domain Genes	Loop Domains	Loop Genes	AS-SNPs Probes	AS-SNPs Probes-ID	GM12878 Probes	GM12878 Probes-ID	eQTL Signal Overlap
chr4	186126423	rs181968928	15	51	66	0.000117558	K27ac	Enh-All	-	R	-	T	C	chr4:186126091:186126691,	ENSG00000164323.8 via rs3108297	KIAA1430 via rs3108297	BATF,CEBPA,CEBPB_joined,FOSB,KDM5A	11	-	-	-	-	-	-	-	-	-
chr6	32634198	rs281860915	1256	12	1268	0	K4me3	Pro-All	-	R	3a	C	A	chr6:32634041:32634641,chr6:32634073:32634673,chr6:32634190:32634790,	ENSG00000232629.4 via rs9274620,rs9274632	HLA-DQB2 via rs9274620,rs9274632	-	-	-	-	chr6:32380000-32390000..chr6:32670000-32680000,chr6:32400000-32405000..chr6:32660000-32665000,chr6:32380000-32385000..chr6:32755000-32760000,chr6:32380000-32390000..chr6:32830000-32840000	HLA-DQA1,HLA-DQB1,HLA-DRA,HLA-DRB1,HLA-DRB5,RNU1-61P_x000D_,HLA-DQA1,HLA-DQA2,HLA-DQB1,HLA-DQB2,HLA-DRA,HLA-DRB1,HLA-DRB5,MIR3135B,RNU1-61P_x000D_,HLA-DOB,HLA-DQA1,HLA-DQA2,HLA-DQB1,HLA-DQB2,HLA-DRA,HLA-DRB1,HLA-DRB5,MIR3135B,PSMB8,PSMB9,RNU1-61P,TAP1,TAP2_x000D_	-	-	-	-	-
chr13	111124255	rs4284503	69	26	95	0.000134924	K27ac	Enh-All	DHS	C	1b	G	A	direct hit	ENSG00000139832.3	RAB20	EGR1,GABPA,GATA4,IRF9,MNX1,MYF6,RELB,TFDP1,YBOX1	27	chr13:109810000-109820000..chr13:111120000-111130000	MYO16	-	-	-	-	-	-	-
chr14	24422995	rs4457918	177	95	272	1.16542e-05	K4me3	Pro-All	DHS	C	4	T	G	direct hit	ENSG00000197775.1	DHRS4-AS1	-	-	-	-	-	-	-	-	-	-	-
chr2	9239635	rs35132160	65	16	81	6.89325e-07	K27ac	Enh-All	DHS	C	2b	C	T	direct hit	ENSG00000143797.7	MBOAT2	-	-	-	-	-	-	-	-	-	-	-
chr22	42836337	rs1016110	220	116	336	0.000882317	K27ac,K4me3	Enh-All	DHS	C	2b	A	C	direct hit	ENSG00000230107.1	CTA-126B4.7	-	-	-	-	-	-	-	-	-	-	-
chr22	45809624	rs2272804	10	75	85	5.58097e-12	K4me3	Pro-All	DHS	C	1f	C	A	direct hit	ENSG00000128408.7	RIBC2	RFX5	2	-	-	chr22:45665000-45670000..chr22:45830000-45835000,chr22:45665000-45670000..chr22:45945000-45950000	FAM118A,RIBC2,SMC1B,UPK3A_x000D_	-	-	-	-	-
chr3	52567014	rs12489828	46	10	56	1.78329e-05	K27ac	Pro-All	DHS	C	1f	G	T	direct hit	ENSG00000168268.6	NT5DC2	LHX4	2	-	-	-	-	-	-	Distal	chr3:52566284-52568253___STAB1_52529355#chr3:52529355-52558511	-
chr3	52567617	rs66782572	112	36	148	7.24609e-09	K27ac	Pro-All	DHS	C	4	A	G	direct hit	ENSG00000168268.6	NT5DC2	-	-	-	-	-	-	-	-	Distal	chr3:52566284-52568253___STAB1_52529355#chr3:52529355-52558511	-
chr5	138730037	rs11748963	152	872	1024	1.32602e-109	CTCF,SA1	Pro-All	DHS	C	2a	T	C	direct hit	ENSG00000228672.2	PROB1	-	-	-	-	-	-	-	-	-	-	-
chr6	32627906	rs1063349	12	116	128	1.12684e-20	K27ac	Enh-All	-	C	2b	T	C	direct hit	ENSG00000237541.3	HLA-DQA2	HNF4A,TF7L2	86	-	-	chr6:32380000-32390000..chr6:32670000-32680000,chr6:32400000-32405000..chr6:32660000-32665000,chr6:32380000-32385000..chr6:32755000-32760000,chr6:32380000-32390000..chr6:32830000-32840000	HLA-DQA1,HLA-DQB1,HLA-DRA,HLA-DRB1,HLA-DRB5,RNU1-61P_x000D_,HLA-DQA1,HLA-DQA2,HLA-DQB1,HLA-DQB2,HLA-DRA,HLA-DRB1,HLA-DRB5,MIR3135B,RNU1-61P_x000D_,HLA-DOB,HLA-DQA1,HLA-DQA2,HLA-DQB1,HLA-DQB2,HLA-DRA,HLA-DRB1,HLA-DRB5,MIR3135B,PSMB8,PSMB9,RNU1-61P,TAP1,TAP2_x000D_	-	-	-	-	-
chr6	52411122	rs910244	10	44	54	4.33484e-05	K27ac	Enh-All	DHS	C	1b	A	C	direct hit	ENSG00000065308.4	TRAM2	-	-	-	-	chr6:52280000-52285000..chr6:52440000-52445000,chr6:52280000-52285000..chr6:52525000-52530000,chr6:52150000-52155000..chr6:52525000-52530000,chr6:52280000-52290000..chr6:52930000-52940000	EFHC1_x000D_,EFHC1,TRAM2_x000D_,EFHC1,PAQR8,TRAM2_x000D_,GSTA1,GSTA2,GSTA3,GSTA4,GSTA5,ICK,RN7SK,TMEM14A,TRAM2_x000D_	-	-	Probe	TRAM2_52441862#chr6:52362199-52441862	Match
chr8	2585648	rs7459985	23	167	190	5.96364e-08	K27ac,K4me3	Enh-All	-	C	2b	C	A	direct hit	ENSG00000254319.1	RP11-134O21.1	-	-	-	-	-	-	-	-	-	-	-
chr8	96103538	rs2341400	260	572	832	5.36965e-19	K27ac,K4me3	Enh-All	-	C	4	C	G	direct hit	ENSG00000175895.3	PLEKHF2	-	-	-	-	chr8:96070000-96075000..chr8:96260000-96265000,chr8:95825000-95830000..chr8:96260000-96265000	PLEKHF2_x000D_,CCNE2,NDUFAF6,PLEKHF2,RNU6-1209P,TP53INP1_x000D_	-	-	-	-	-
chr1	1590521	rs79113395	103	411	514	3.7437e-25	K27ac,K4me3	Pro-All	DHS	C	4	A	G	rs72634819	ENSG00000189339.7	SLC35E2B	HNF1B,REST_joined_0	7	-	-	chr1:1585000-1590000..chr1:1645000-1650000	SLC35E2B_x000D_	-	-	-	-	-
chr1	29062813	rs3753692	49	99	148	0.000541193	K4me3	Pro-All	DHS	C	4	G	T	rs10915189	ENSG00000120656.7	TAF12	EHF,NKX61	4	-	-	chr1:28970000-28980000..chr1:29200000-29210000,chr1:28835000-28840000..chr1:29200000-29205000,chr1:28680000-28690000..chr1:29200000-29210000	GMEB1,OPRD1,YTHDF2_x000D_,GMEB1,OPRD1,RAB42,RNU11,SNHG12,SNORD99,TAF12,TRNAU1AP,YTHDF2_x000D_,GMEB1,OPRD1,PHACTR4,RAB42,RCC1,RNU11,RNU6ATAC27P,SNHG12,SNHG3,SNORA73B,SNORD99,TAF12,TRNAU1AP,YTHDF2_x000D_	-	-	-	-	-
chr1	38412387	rs79787095	261	120	381	1.16922e-11	K4me3	Mix-All	DHS	C	4	T	C	rs597210,rs626352	ENSG00000196449.3; ENSG00000196449.3	YRDC, YRDC	NANOG	2	-	-	chr1:38170000-38180000..chr1:38440000-38450000,chr1:38350000-38360000..chr1:39290000-39300000	C1orf122,INPP5B,MANEAL,MTF1,RNU6-584P,YRDC_x000D_,FHL3,MIR3659,POU3F1,RNU6-510P,RNU6-753P,SF3A3,UTP11L_x000D_	-	-	Probe	INPP5B_38412729#chr1:38326368-38412729	-
chr1	85461256	rs2389792	208	44	252	5.07169e-17	K27ac,K4me3	Pro-All	DHS	C	2b	C	T	rs532185,rs603746	ENSG00000153898.8; ENSG00000153898.8	MCOLN2, MCOLN2	BATF,DLX2	2	-	-	chr1:85410000-85415000..chr1:85720000-85725000	MCOLN3,MIR4423,SYDE2,WDR63_x000D_	-	-	-	-	-
chr1	85462194	rs4907119	344	563	907	0.000204875	K27ac,K4me3	Pro-All	-	C	4	G	C	rs532185,rs603746	ENSG00000153898.8; ENSG00000153898.8	MCOLN2, MCOLN2	-	-	-	-	chr1:85410000-85415000..chr1:85720000-85725000	MCOLN3,MIR4423,SYDE2,WDR63_x000D_	-	-	-	-	-
chr1	117100957	rs1335532	528	272	800	5.86643e-18	K27ac	Enh-All	-	C	3a	G	A	rs4143029	ENSG00000116815.11	CD58	-	-	chr1:117100000-117105000..chr1:118205000-118210000	NoGene	-	-	-	-	-	-	-
chr1	154913021	rs6699043	480	292	772	4.10706e-10	K27ac	Enh-All	-	C	5	C	T	rs10908444	ENSG00000163344.5	PMVK	-	-	-	-	chr1:154640000-154650000..chr1:155030000-155040000	CKS1B,DCST1,DCST2,FLAD1,KCNN3,LENEP,MIR4258,PBXIP1,PMVK,PYGO2,SHC1,ZBTB7B_x000D_	-	-	-	-	-
chr1	181399775	rs4288560	15	62	77	1.11233e-06	K27ac	Enh-All	DHS	C	4	A	G	rs6424809,rs6703397	ENSG00000198216.6; ENSG00000198216.6	CACNA1E, CACNA1E	-	-	-	-	-	-	-	-	-	-	-
chr1	181399880	rs4477226	14	94	108	4.44195e-14	K27ac	Enh-All	-	C	4	T	C	rs6424809,rs6703397	ENSG00000198216.6; ENSG00000198216.6	CACNA1E, CACNA1E	-	-	-	-	-	-	-	-	-	-	-
chr1	201376261	rs1256948	25	79	104	1.86911e-06	K27ac	Enh-All	DHS	C	4	G	A	rs1256944	ENSG00000159166.9	LAD1	-	-	-	-	-	-	-	-	-	-	-
chr10	102757442	rs11190786	76	16	92	1.43974e-08	SA1	Mix-All	DHS	C	3a	G	A	rs12253241,rs4917916,rs7902510	ENSG00000055950.12; ENSG00000055950.12; ENSG00000055950.12	MRPL43, MRPL43, MRPL43	-	-	-	-	-	-	-	-	-	-	-
chr10	102758625	rs11190787	38	92	130	3.2435e-05	K27ac	Pro-All	DHS	C	4	T	G	rs12253241,rs4917916,rs7902510	ENSG00000055950.12; ENSG00000055950.12; ENSG00000055950.12	MRPL43, MRPL43, MRPL43	ARNT,BMAL1,CRBL2,FOSB,FOXC1,FOXF2,FOXH1,GATD1,GZF1,LHX4,MAD3,MAFF,MAZ,MCR,MSX2,MTA3,MYBA,MYF6,MYNN,NDF2,NF2L3,NFKB1,NR5A2,RELB,RLF,SUH,TFCP2,ZBT17	64	-	-	-	-	-	-	-	-	-
chr11	57529130	rs558653	77	24	101	2.00354e-06	K4me3	Mix-All	DHS	C	4	T	C	rs61888873	ENSG00000156599.6	ZDHHC5	DLX4,FOXC1,HES7,NKX61,NR5A2,SPI1,TGIF1	8	-	-	chr11:57430000-57435000..chr11:57560000-57565000,chr11:57330000-57340000..chr11:57560000-57570000,chr11:57430000-57440000..chr11:58290000-58300000	BTBD18,C11orf31,MED19,TMX2,ZDHHC5_x000D_,BTBD18,C11orf31,CLP1,MED19,MIR130A,SERPING1,TMX2,YPEL4,ZDHHC5_x000D_,BTBD18,C11orf31,CTNND1,MED19,OR10Q1,OR10W1,OR1S1,OR1S2,OR5B12,OR5B17,OR5B2,OR5B21,OR5B3,OR6Q1,OR9I1,OR9Q1,OR9Q2,RNU6-899P,TMX2_x000D_	-	-	-	-	-
chr11	58940435	rs12799145	27	72	99	0.000417261	K4me1	Mix-All	DHS	C	4	G	A	rs11229801	ENSG00000166801.11	FAM111A	-	-	-	-	chr11:58935000-58940000..chr11:59050000-59055000,chr11:58935000-58940000..chr11:59195000-59200000	MPEG1,RN7SL42P_x000D_,MPEG1,OR5A2,OR5AN1,RN7SL42P,RN7SL435P_x000D_	-	-	Probe	DTX4_58938902#chr11:58938902-58976060	-
chr11	67418309	rs2509719	143	70	213	9.70572e-06	K27ac	Enh-All	DHS	C	3a	A	G	rs17510687	ENSG00000132744.3	ACY3	-	-	-	-	chr11:67400000-67410000..chr11:67560000-67570000	ACY3,ALDH3B2_x000D_	-	-	-	-	-
chr11	126139100	rs1786702	54	19	73	0.000488133	K27ac	Pro-All	DHS	C	1f	T	C	rs587891	ENSG00000110074.6	FOXRED1	-	-	-	-	-	-	-	-	Probe	FOXRED1_126138934#chr11:126138934-126148027	Match
chr12	113860162	rs7295347	121	58	179	4.05719e-05	K4me3	Mix-All	DHS	C	4	G	A	rs12815112,rs12816308,rs16942799	ENSG00000139410.10; ENSG00000139410.10; ENSG00000139410.10	SDSL, SDSL, SDSL	BACH1,E2F3,E2F7,GMEB1,LHX4,MAD3,TFDP1	21	chr12:113635000-113640000..chr12:113860000-113865000	IQCD	-	-	-	-	-	-	-
chr12	113860421	rs7298872	257	138	395	4.46406e-08	K4me3	Mix-All	-	C	1d	G	T	rs12815112,rs12816308,rs16942799	ENSG00000139410.10; ENSG00000139410.10; ENSG00000139410.10	SDSL, SDSL, SDSL	-	-	chr12:113635000-113640000..chr12:113860000-113865000	IQCD	-	-	-	-	-	-	-
chr12	129279264	rs3825181	19	65	84	7.42817e-06	K27ac	Enh-All	-	C	4	A	G	rs10734964	ENSG00000139370.6	SLC15A4	-	-	-	-	chr12:129120000-129130000..chr12:130390000-130400000,chr12:128740000-128750000..chr12:130390000-130400000	GLT1D1,RN7SL534P,SLC15A4,TMEM132D_x000D_,GLT1D1,MIR3612,RN7SL534P,SLC15A4,TMEM132C,TMEM132D_x000D_	-	-	-	-	-
chr14	21150108	rs12587456	306	209	515	0.000235943	K27ac	Pro-All	-	C	1f	A	G	rs8004382	ENSG00000258451.1	RP11-903H12.3	-	-	chr14:20805000-20810000..chr14:21150000-21155000,chr14:21090000-21095000..chr14:21150000-21155000	NoGene	-	-	-	-	Distal	chr14:21149321-21150279___CCNB1IP1_20801471#chr14:20779526-20801471	-
chr14	24422733	rs1951736	179	95	274	6.95971e-06	K4me3	Pro-All	DHS	C	4	G	A	rs4457918,rs74036725	ENSG00000197775.1; ENSG00000197775.1	DHRS4-AS1, DHRS4-AS1	AP2A,FOXC1,ID2,NCOR1,NFIC,P63	18	-	-	-	-	-	-	-	-	-
chr14	24422995	rs4457918	177	95	272	1.16542e-05	K4me3	Pro-All	DHS	C	4	G	T	rs74036725	ENSG00000197775.1	DHRS4-AS1	-	-	-	-	-	-	-	-	-	-	-
chr14	24423582	rs8010151	161	97	258	0.000870449	K4me3	Pro-All	-	C	1f	G	A	rs4457918,rs74036725	ENSG00000197775.1; ENSG00000197775.1	DHRS4-AS1, DHRS4-AS1	-	-	-	-	-	-	-	-	-	-	-
chr14	24423666	rs8009599	127	43	170	1.91158e-09	K4me3	Pro-All	-	C	5	T	C	rs4457918,rs74036725	ENSG00000197775.1; ENSG00000197775.1	DHRS4-AS1, DHRS4-AS1	SPI1,SUH	3	-	-	-	-	-	-	-	-	-
chr14	74037680	rs56384289	17	58	75	6.39483e-05	CTCF	Enh-All	DHS	C	3a	T	C	rs12433922	ENSG00000184227.3	ACOT1	ALX4,ATF5,BATF3,BC11A,BHE40,BRAC,CASZ1,CEBPE,CIC,CLOCK,CR3L1,CR3L2,CUX1,DLX4,ELF3,EMX1,ERG,ESR1_joined_0,FOS,FOXF1,FOXK1,FOXO3,FOXP1,GLI1,HES7,HNF4G,HSF2,HSF4,HTF4,HXA2,HXA7,ISL2,JUND,JUN,KAISO,LEF1,LHX3,LMX1B,MAD1,MAX,MCR,MEIS2,MSX2,MYC_joined_0,MYC_joined_1,MYC_joined_2,NFAC4,NFKB1,NKX25,NR1H3,P53,PAX2,PBX3,PO2F1,RORA,SOX3,SP1,STAT2,STAT6,TAF1,TFDP2,TFE3,TGIF1,YBOX3,ZBT17,ZEP1,ZFAT,ZIC2,ZN217,Z…	353	-	-	chr14:73985000-73990000..chr14:74090000-74095000	ACOT1,ACOT2,ACOT4,ACOT6_x000D_	-	-	-	-	-
chr15	99789742	rs8043311	64	121	185	0.000390838	K4me3	Pro-All	-	C	4	G	C	rs10152794,rs8042439	ENSG00000103852.8; ENSG00000103852.8	TTC23, TTC23	-	-	-	-	-	-	-	-	Probe	TTC23_99789824#chr15:99676527-99789824	Match
chr16	20811092	rs4783504	48	192	240	1.47196e-19	CTCF	Ins-All	-	C	2a	G	T	rs12149771,rs2341643	ENSG00000066654.8; ENSG00000196678.9	THUMPD1, ERI2	-	-	-	-	-	-	-	-	Probe	ERI2_20817795#chr16:20807661-20817795	-
chr2	27309406	rs7602823	1300	1368	2668	4.0221e-07	CTCF,K4me3,SA1	Pro-All	DHS	C	4	A	G	rs6746337	ENSG00000138030.8	KHK	ZN711	4	chr2:27190000-27195000..chr2:27305000-27310000	MAPRE3	chr2:27190000-27195000..chr2:27420000-27425000,chr2:27180000-27185000..chr2:27500000-27505000	ABHD1,AGBL5,C2orf53,CGREF1,EMILIN1,KHK,OST4,PREB,TCF23,TMEM214_x000D_,ABHD1,AGBL5,ATRAID,C2orf53,CAD,CGREF1,EMILIN1,KHK,MAPRE3,OST4,PREB,SLC30A3,SLC5A6,TCF23,TMEM214_x000D_	-	-	-	-	-
chr2	46065099	rs2005271	66	26	92	0.000367377	K27ac	Enh-All	-	C	4	T	C	rs78171983	ENSG00000171132.9	PRKCE	BARX2,FOXA2,MAFG	3	-	-	-	-	-	-	-	-	-
chr2	54806712	rs59667887	47	98	145	0.000283156	K27ac	Mix-All	-	C	5	A	G	rs13391803	ENSG00000143947.8	RPS27A	-	-	-	-	-	-	-	-	Probe	SPTBN1_54785530#chr2:54785530-54898583	-
chr2	135677035	rs3769027	1827	1530	3357	5.18565e-06	K4me3	Pro-All	DHS	C	2b	C	T	rs10198975	ENSG00000082258.8	CCNT2	-	-	-	-	-	-	-	-	Probe	CCNT2_135676391#chr2:135676391-135716915	Match
chr20	1306531	rs912117	370	217	587	6.36217e-09	K4me3	Mix-All	DHS	C	2b	G	C	rs912118	ENSG00000125775.10	SDCBP2	AP2A,ARI3A,ARNT2,ATF2,BACH1,BMAL1,CEBPD,CREB1,E2F3,E2F7,ERR1,ETV7,FOXP1,GABPA,GMEB2,HBP1,HES1,HES4,HINFP,HXA4,HXA5,HXB6,HXC8,IRF1,JUNB,KDM5B,KLF10,KLF3,KLF5,MAD3,MAZ,MNT,MYC_joined_2,NFYB,NR4A1,OVOL2,PBX2,PO5F1,SP1,SP4,TFDP1,THAP1,UBIP1,ZNF84	48	-	-	chr20:1290000-1295000..chr20:1415000-1420000	AL136531.1,FKBP1A_x000D_	-	-	-	-	-
chr20	62199126	rs3810491	112	192	304	6.45704e-05	K27ac	Mix-All	DHS	C	5	G	C	rs6090457	ENSG00000101216.6	GMEB2	-	-	-	-	chr20:62170000-62175000..chr20:62275000-62280000	C20orf195,GMEB2,HELZ2_x000D_	-	-	-	-	-
chr22	42929265	rs4822158	82	161	243	1.45664e-05	CTCF	Enh-All	DHS	C	1f	G	A	rs13504	ENSG00000189306.6	RRP7A	-	-	-	-	-	-	-	-	-	-	-
chr22	43514886	rs4988386	452	192	644	3.60245e-23	K27ac	Enh-All	DHS	C	1f	T	C	rs4988388,rs4988394,rs4988395	ENSG00000100290.2; ENSG00000100290.2; ENSG00000100290.2	BIK, BIK, BIK	BACH1	1	-	-	-	-	-	-	-	-	-
chr3	40351008	rs2278929	275	382	657	0.000786645	CTCF	Pro-All	DHS	C	4	C	G	rs6599105	ENSG00000223797.1	ENTPD3-AS1	-	-	-	-	chr3:40230000-40235000..chr3:40355000-40360000	EIF1B,RN7SL411P_x000D_	-	-	-	-	-
chr3	52567014	rs12489828	46	10	56	1.78329e-05	K27ac	Pro-All	DHS	C	1f	T	G	rs7614981	ENSG00000168268.6	NT5DC2	LHX4	2	-	-	-	-	-	-	Distal	chr3:52566284-52568253___STAB1_52529355#chr3:52529355-52558511	-
chr3	159730417	rs600519	121	211	332	1.32225e-05	K27ac	Enh-All	-	C	5	A	G	rs4680536,rs485499	ENSG00000168811.2; ENSG00000168811.2	IL12A, IL12A	LHX4,PBX2	2	-	-	-	-	-	-	Distal,Probe	chr3:159729855-159730616___IL12A-AS1_159924879#chr3:159631189-159924879,IL12A-AS1_159924879#chr3:159631189-159924879	Match
chr3	192617593	rs6795167	354	62	416	2.46155e-40	K27ac,K4me1	Enh-All	-	C	4	A	C	rs2886870	ENSG00000180611.6	MB21D2	-	-	-	-	chr3:192280000-192285000..chr3:192755000-192760000,chr3:192530000-192535000..chr3:193290000-193295000,chr3:192280000-192285000..chr3:193285000-193290000	MB21D2,RNU1-20P_x000D_,ATP13A5,HRASLS_x000D_,ATP13A5,HRASLS,MB21D2,RNU1-20P_x000D_	-	-	Probe	MB21D2_192635950#chr3:192514604-192635950	Match
chr3	194869225	rs2279633	96	560	656	4.35169e-38	K27ac,K4me3	Pro-All	-	C	4	A	G	rs79259450	ENSG00000185112.4	FAM43A	-	-	-	-	chr3:194405000-194410000..chr3:194975000-194980000,chr3:194720000-194725000..chr3:194975000-194980000,chr3:194850000-194855000..chr3:194975000-194980000,chr3:194050000-194060000..chr3:194970000-194980000	MIR3137,RN7SL36P,RNU6-25P_x000D_,ATP13A3,CPN2,FAM43A,GP5,LRRC15,LSG1,MIR3137,RN7SL36P,RNU6-1101P,RNU6-25P,TMEM44_x000D_	-	-	Probe	XXYLT1-AS2_194868599#chr3:194868599-194873585	-
chr4	1723500	rs56306836	304	412	716	0.000580981	K27ac	Mix-All	-	C	5	T	C	rs2403274	ENSG00000168936.6	TMEM129	-	-	-	-	-	-	-	-	-	-	-
chr4	38782221	rs7653908	73	26	99	3.30391e-05	K27ac	Mix-All	-	C	6	C	G	rs114719937,rs5743560,rs73236618	ENSG00000174125.3; ENSG00000174123.6; ENSG00000174125.3	TLR1, TLR10, TLR1	-	-	-	-	chr4:38760000-38765000..chr4:38855000-38860000,chr4:38760000-38770000..chr4:39030000-39040000,chr4:38760000-38765000..chr4:39135000-39140000,chr4:38310000-38320000..chr4:39030000-39040000	TLR10_x000D_,FAM114A1,MIR574,TLR1,TLR10,TLR6_x000D_,FAM114A1,KLHL5,MIR574,TLR1,TLR10,TLR6,TMEM156_x000D_,AC021860.1,FAM114A1,KLF3,MIR574,RNA5SP158,TLR1,TLR10,TLR6_x000D_	-	-	Probe	TLR10_38784611#chr4:38773859-38784611	Match
chr4	186126391	rs3108243	15	47	62	0.000546929	K27ac	Enh-All	-	C	2b	C	A	rs3108297	ENSG00000164323.8	KIAA1430	COE1,GATA4,KLF5,TFDP1	8	-	-	-	-	-	-	-	-	-
chr5	139041290	rs4377752	52	16	68	0.000525575	SA1	Enh-All	-	C	2b	C	G	rs6580200	ENSG00000171604.7	CXXC5	-	-	-	-	chr5:139010000-139015000..chr5:139140000-139145000	CXXC5,RNU6-236P_x000D_	-	-	-	-	-
chr6	28863264	rs115438412	264	171	435	0.000123036	K4me3	Pro-All	DHS	C	4	G	C	rs115037407	ENSG00000232040.2	SCAND3	-	-	-	-	chr6:28650000-28655000..chr6:28980000-28985000,chr6:28805000-28810000..chr6:28980000-28985000,chr6:28650000-28660000..chr6:29560000-29570000	C6orf100,HCG14,HCG15,HCG16,RN7SL471P,RNU6-930P,TRIM27,ZNF311_x000D_,C6orf100,HCG14,HCG15,HCG16,MAS1L,OR10C1,OR11A1,OR12D1,OR12D2,OR12D3,OR14J1,OR2B3,OR2H1,OR2H2,OR2J1,OR2J2,OR2J3,OR2W1,OR5V1,RN7SL471P,RNU6-930P,SNORD32B,TRIM27,UBD,ZNF311_x000D_	-	-	-	-	-
chr6	32556367	rs9270206	170	24	194	1.81361e-26	K4me3	Pro-All	-	C	4	G	A	rs9270977	ENSG00000196126.6	HLA-DRB1	-	-	-	-	chr6:32380000-32390000..chr6:32670000-32680000,chr6:32400000-32405000..chr6:32660000-32665000,chr6:32380000-32385000..chr6:32755000-32760000,chr6:32380000-32390000..chr6:32830000-32840000	HLA-DQA1,HLA-DQB1,HLA-DRA,HLA-DRB1,HLA-DRB5,RNU1-61P_x000D_,HLA-DQA1,HLA-DQA2,HLA-DQB1,HLA-DQB2,HLA-DRA,HLA-DRB1,HLA-DRB5,MIR3135B,RNU1-61P_x000D_,HLA-DOB,HLA-DQA1,HLA-DQA2,HLA-DQB1,HLA-DQB2,HLA-DRA,HLA-DRB1,HLA-DRB5,MIR3135B,PSMB8,PSMB9,RNU1-61P,TAP1,TAP2_x000D_	-	-	-	-	-
chr6	32576341	rs9271093	47	15	62	0.000546929	K27ac	Enh-All	-	C	3a	G	A	rs114340028,rs9271161	ENSG00000198502.5; ENSG00000198502.5	HLA-DRB5, HLA-DRB5	CASZ1,FOXK1,GLI1,GZF1,HES7,HXA2,IRF3,LHX4,NKX61,NR1D1,PRDM1,YBOX3,ZN407	414	-	-	chr6:32380000-32390000..chr6:32670000-32680000,chr6:32400000-32405000..chr6:32660000-32665000,chr6:32380000-32385000..chr6:32755000-32760000,chr6:32380000-32390000..chr6:32830000-32840000	HLA-DQA1,HLA-DQB1,HLA-DRA,HLA-DRB1,HLA-DRB5,RNU1-61P_x000D_,HLA-DQA1,HLA-DQA2,HLA-DQB1,HLA-DQB2,HLA-DRA,HLA-DRB1,HLA-DRB5,MIR3135B,RNU1-61P_x000D_,HLA-DOB,HLA-DQA1,HLA-DQA2,HLA-DQB1,HLA-DQB2,HLA-DRA,HLA-DRB1,HLA-DRB5,MIR3135B,PSMB8,PSMB9,RNU1-61P,TAP1,TAP2_x000D_	-	-	-	-	-
chr6	32590498	rs112208663	37	87	124	9.80075e-05	K27ac	Enh-All	DHS	C	4	T	G	rs9271161	ENSG00000198502.5	HLA-DRB5	-	-	-	-	chr6:32380000-32390000..chr6:32670000-32680000,chr6:32400000-32405000..chr6:32660000-32665000,chr6:32380000-32385000..chr6:32755000-32760000,chr6:32380000-32390000..chr6:32830000-32840000	HLA-DQA1,HLA-DQB1,HLA-DRA,HLA-DRB1,HLA-DRB5,RNU1-61P_x000D_,HLA-DQA1,HLA-DQA2,HLA-DQB1,HLA-DQB2,HLA-DRA,HLA-DRB1,HLA-DRB5,MIR3135B,RNU1-61P_x000D_,HLA-DOB,HLA-DQA1,HLA-DQA2,HLA-DQB1,HLA-DQB2,HLA-DRA,HLA-DRB1,HLA-DRB5,MIR3135B,PSMB8,PSMB9,RNU1-61P,TAP1,TAP2_x000D_	-	-	-	-	-
chr6	32591921	rs4959108	79	147	226	8.59113e-05	K27ac	Enh-All	-	C	6	G	A	rs114340028,rs9271161	ENSG00000198502.5; ENSG00000198502.5	HLA-DRB5, HLA-DRB5	ALX4,BATF,COT2,HES7,HSF4,LHX3,NKX31	77	-	-	chr6:32380000-32390000..chr6:32670000-32680000,chr6:32400000-32405000..chr6:32660000-32665000,chr6:32380000-32385000..chr6:32755000-32760000,chr6:32380000-32390000..chr6:32830000-32840000	HLA-DQA1,HLA-DQB1,HLA-DRA,HLA-DRB1,HLA-DRB5,RNU1-61P_x000D_,HLA-DQA1,HLA-DQA2,HLA-DQB1,HLA-DQB2,HLA-DRA,HLA-DRB1,HLA-DRB5,MIR3135B,RNU1-61P_x000D_,HLA-DOB,HLA-DQA1,HLA-DQA2,HLA-DQB1,HLA-DQB2,HLA-DRA,HLA-DRB1,HLA-DRB5,MIR3135B,PSMB8,PSMB9,RNU1-61P,TAP1,TAP2_x000D_	-	-	-	-	-
chr6	32593220	rs9271702	105	215	320	1.85262e-08	K27ac	Enh-All	-	C	7	T	G	rs114340028,rs9271161	ENSG00000198502.5; ENSG00000198502.5	HLA-DRB5, HLA-DRB5	CEBPD	12	-	-	chr6:32380000-32390000..chr6:32670000-32680000,chr6:32400000-32405000..chr6:32660000-32665000,chr6:32380000-32385000..chr6:32755000-32760000,chr6:32380000-32390000..chr6:32830000-32840000	HLA-DQA1,HLA-DQB1,HLA-DRA,HLA-DRB1,HLA-DRB5,RNU1-61P_x000D_,HLA-DQA1,HLA-DQA2,HLA-DQB1,HLA-DQB2,HLA-DRA,HLA-DRB1,HLA-DRB5,MIR3135B,RNU1-61P_x000D_,HLA-DOB,HLA-DQA1,HLA-DQA2,HLA-DQB1,HLA-DQB2,HLA-DRA,HLA-DRB1,HLA-DRB5,MIR3135B,PSMB8,PSMB9,RNU1-61P,TAP1,TAP2_x000D_	-	-	-	-	-
chr6	32604969	rs9272410	320	168	488	0.00042312	K27ac,K4me3	Pro-All	DHS	C	2b	A	G	rs114340028,rs9271161	ENSG00000198502.5; ENSG00000198502.5	HLA-DRB5, HLA-DRB5	-	-	-	-	chr6:32380000-32390000..chr6:32670000-32680000,chr6:32400000-32405000..chr6:32660000-32665000,chr6:32380000-32385000..chr6:32755000-32760000,chr6:32380000-32390000..chr6:32830000-32840000	HLA-DQA1,HLA-DQB1,HLA-DRA,HLA-DRB1,HLA-DRB5,RNU1-61P_x000D_,HLA-DQA1,HLA-DQA2,HLA-DQB1,HLA-DQB2,HLA-DRA,HLA-DRB1,HLA-DRB5,MIR3135B,RNU1-61P_x000D_,HLA-DOB,HLA-DQA1,HLA-DQA2,HLA-DQB1,HLA-DQB2,HLA-DRA,HLA-DRB1,HLA-DRB5,MIR3135B,PSMB8,PSMB9,RNU1-61P,TAP1,TAP2_x000D_	-	-	-	-	-
chr6	32604980	rs9272411	104	48	152	8.59125e-05	K4me3	Pro-All	DHS	C	3a	T	C	rs1063349,rs1063349	ENSG00000232629.4; ENSG00000237541.3	HLA-DQB2, HLA-DQA2	-	-	-	-	chr6:32380000-32390000..chr6:32670000-32680000,chr6:32400000-32405000..chr6:32660000-32665000,chr6:32380000-32385000..chr6:32755000-32760000,chr6:32380000-32390000..chr6:32830000-32840000	HLA-DQA1,HLA-DQB1,HLA-DRA,HLA-DRB1,HLA-DRB5,RNU1-61P_x000D_,HLA-DQA1,HLA-DQA2,HLA-DQB1,HLA-DQB2,HLA-DRA,HLA-DRB1,HLA-DRB5,MIR3135B,RNU1-61P_x000D_,HLA-DOB,HLA-DQA1,HLA-DQA2,HLA-DQB1,HLA-DQB2,HLA-DRA,HLA-DRB1,HLA-DRB5,MIR3135B,PSMB8,PSMB9,RNU1-61P,TAP1,TAP2_x000D_	-	-	-	-	-
chr6	32605380	rs9272441	684	528	1212	0.000107923	K4me3	Pro-All	-	C	5	T	G	rs1063349,rs1063349	ENSG00000232629.4; ENSG00000237541.3	HLA-DQB2, HLA-DQA2	CEBPD,FOXF1,HES7,MAD1,ZBT17	260	-	-	chr6:32380000-32390000..chr6:32670000-32680000,chr6:32400000-32405000..chr6:32660000-32665000,chr6:32380000-32385000..chr6:32755000-32760000,chr6:32380000-32390000..chr6:32830000-32840000	HLA-DQA1,HLA-DQB1,HLA-DRA,HLA-DRB1,HLA-DRB5,RNU1-61P_x000D_,HLA-DQA1,HLA-DQA2,HLA-DQB1,HLA-DQB2,HLA-DRA,HLA-DRB1,HLA-DRB5,MIR3135B,RNU1-61P_x000D_,HLA-DOB,HLA-DQA1,HLA-DQA2,HLA-DQB1,HLA-DQB2,HLA-DRA,HLA-DRB1,HLA-DRB5,MIR3135B,PSMB8,PSMB9,RNU1-61P,TAP1,TAP2_x000D_	-	-	-	-	-
chr6	32605558	rs9272458	1152	616	1768	8.05384e-12	K27ac,K4me3	Pro-All	-	C	7	G	A	rs114340028,rs9271161	ENSG00000198502.5; ENSG00000198502.5	HLA-DRB5, HLA-DRB5	AP2A,FOSB,NFKB1	52	-	-	chr6:32380000-32390000..chr6:32670000-32680000,chr6:32400000-32405000..chr6:32660000-32665000,chr6:32380000-32385000..chr6:32755000-32760000,chr6:32380000-32390000..chr6:32830000-32840000	HLA-DQA1,HLA-DQB1,HLA-DRA,HLA-DRB1,HLA-DRB5,RNU1-61P_x000D_,HLA-DQA1,HLA-DQA2,HLA-DQB1,HLA-DQB2,HLA-DRA,HLA-DRB1,HLA-DRB5,MIR3135B,RNU1-61P_x000D_,HLA-DOB,HLA-DQA1,HLA-DQA2,HLA-DQB1,HLA-DQB2,HLA-DRA,HLA-DRB1,HLA-DRB5,MIR3135B,PSMB8,PSMB9,RNU1-61P,TAP1,TAP2_x000D_	-	-	-	-	-
chr6	32605920	rs9272482	868	1500	2368	6.47686e-14	K27ac,K4me3	Pro-All	-	C	4	G	A	rs1063349,rs1063349	ENSG00000232629.4; ENSG00000237541.3	HLA-DQB2, HLA-DQA2	ISL1,ISL2,MSX1,NFAC4,NKX31,SOX3	146	-	-	chr6:32380000-32390000..chr6:32670000-32680000,chr6:32400000-32405000..chr6:32660000-32665000,chr6:32380000-32385000..chr6:32755000-32760000,chr6:32380000-32390000..chr6:32830000-32840000	HLA-DQA1,HLA-DQB1,HLA-DRA,HLA-DRB1,HLA-DRB5,RNU1-61P_x000D_,HLA-DQA1,HLA-DQA2,HLA-DQB1,HLA-DQB2,HLA-DRA,HLA-DRB1,HLA-DRB5,MIR3135B,RNU1-61P_x000D_,HLA-DOB,HLA-DQA1,HLA-DQA2,HLA-DQB1,HLA-DQB2,HLA-DRA,HLA-DRB1,HLA-DRB5,MIR3135B,PSMB8,PSMB9,RNU1-61P,TAP1,TAP2_x000D_	-	-	-	-	-
chr6	32605943	rs9272484	153	276	429	0.000110778	K27ac,K4me3	Pro-All	-	C	4	G	A	rs1063349,rs1063349	ENSG00000232629.4; ENSG00000237541.3	HLA-DQB2, HLA-DQA2	FOXH1,RUNX3,USF1	87	-	-	chr6:32380000-32390000..chr6:32670000-32680000,chr6:32400000-32405000..chr6:32660000-32665000,chr6:32380000-32385000..chr6:32755000-32760000,chr6:32380000-32390000..chr6:32830000-32840000	HLA-DQA1,HLA-DQB1,HLA-DRA,HLA-DRB1,HLA-DRB5,RNU1-61P_x000D_,HLA-DQA1,HLA-DQA2,HLA-DQB1,HLA-DQB2,HLA-DRA,HLA-DRB1,HLA-DRB5,MIR3135B,RNU1-61P_x000D_,HLA-DOB,HLA-DQA1,HLA-DQA2,HLA-DQB1,HLA-DQB2,HLA-DRA,HLA-DRB1,HLA-DRB5,MIR3135B,PSMB8,PSMB9,RNU1-61P,TAP1,TAP2_x000D_	-	-	-	-	-
chr6	32606046	rs9272491	169	75	244	3.3951e-08	K4me3	Pro-All	-	C	5	A	C	rs1063349,rs1063349	ENSG00000232629.4; ENSG00000237541.3	HLA-DQB2, HLA-DQA2	-	-	-	-	chr6:32380000-32390000..chr6:32670000-32680000,chr6:32400000-32405000..chr6:32660000-32665000,chr6:32380000-32385000..chr6:32755000-32760000,chr6:32380000-32390000..chr6:32830000-32840000	HLA-DQA1,HLA-DQB1,HLA-DRA,HLA-DRB1,HLA-DRB5,RNU1-61P_x000D_,HLA-DQA1,HLA-DQA2,HLA-DQB1,HLA-DQB2,HLA-DRA,HLA-DRB1,HLA-DRB5,MIR3135B,RNU1-61P_x000D_,HLA-DOB,HLA-DQA1,HLA-DQA2,HLA-DQB1,HLA-DQB2,HLA-DRA,HLA-DRB1,HLA-DRB5,MIR3135B,PSMB8,PSMB9,RNU1-61P,TAP1,TAP2_x000D_	-	-	-	-	-
chr6	32606176	rs9272497	302	209	511	0.000507579	K4me3	Pro-All	-	C	4	A	T	rs1063349,rs1063349	ENSG00000232629.4; ENSG00000237541.3	HLA-DQB2, HLA-DQA2	-	-	-	-	chr6:32380000-32390000..chr6:32670000-32680000,chr6:32400000-32405000..chr6:32660000-32665000,chr6:32380000-32385000..chr6:32755000-32760000,chr6:32380000-32390000..chr6:32830000-32840000	HLA-DQA1,HLA-DQB1,HLA-DRA,HLA-DRB1,HLA-DRB5,RNU1-61P_x000D_,HLA-DQA1,HLA-DQA2,HLA-DQB1,HLA-DQB2,HLA-DRA,HLA-DRB1,HLA-DRB5,MIR3135B,RNU1-61P_x000D_,HLA-DOB,HLA-DQA1,HLA-DQA2,HLA-DQB1,HLA-DQB2,HLA-DRA,HLA-DRB1,HLA-DRB5,MIR3135B,PSMB8,PSMB9,RNU1-61P,TAP1,TAP2_x000D_	-	-	-	-	-
chr6	32606444	rs4530904	78	33	111	0.00027946	K4me3	Pro-All	-	C	4	G	A	rs114340028,rs9271161	ENSG00000198502.5; ENSG00000198502.5	HLA-DRB5, HLA-DRB5	-	-	-	-	chr6:32380000-32390000..chr6:32670000-32680000,chr6:32400000-32405000..chr6:32660000-32665000,chr6:32380000-32385000..chr6:32755000-32760000,chr6:32380000-32390000..chr6:32830000-32840000	HLA-DQA1,HLA-DQB1,HLA-DRA,HLA-DRB1,HLA-DRB5,RNU1-61P_x000D_,HLA-DQA1,HLA-DQA2,HLA-DQB1,HLA-DQB2,HLA-DRA,HLA-DRB1,HLA-DRB5,MIR3135B,RNU1-61P_x000D_,HLA-DOB,HLA-DQA1,HLA-DQA2,HLA-DQB1,HLA-DQB2,HLA-DRA,HLA-DRB1,HLA-DRB5,MIR3135B,PSMB8,PSMB9,RNU1-61P,TAP1,TAP2_x000D_	-	-	-	-	-
chr6	32607281	rs9272574	304	604	908	6.8142e-22	K4me3	Pro-All	-	C	5	G	A	rs1063349,rs1063349	ENSG00000232629.4; ENSG00000237541.3	HLA-DQB2, HLA-DQA2	-	-	-	-	chr6:32380000-32390000..chr6:32670000-32680000,chr6:32400000-32405000..chr6:32660000-32665000,chr6:32380000-32385000..chr6:32755000-32760000,chr6:32380000-32390000..chr6:32830000-32840000	HLA-DQA1,HLA-DQB1,HLA-DRA,HLA-DRB1,HLA-DRB5,RNU1-61P_x000D_,HLA-DQA1,HLA-DQA2,HLA-DQB1,HLA-DQB2,HLA-DRA,HLA-DRB1,HLA-DRB5,MIR3135B,RNU1-61P_x000D_,HLA-DOB,HLA-DQA1,HLA-DQA2,HLA-DQB1,HLA-DQB2,HLA-DRA,HLA-DRB1,HLA-DRB5,MIR3135B,PSMB8,PSMB9,RNU1-61P,TAP1,TAP2_x000D_	-	-	-	-	-
chr6	32627600	rs9273443	32	192	224	5.1982e-21	K27ac,K4me1	Enh-All	-	C	5	G	T	rs1063349,rs1063349	ENSG00000232629.4; ENSG00000237541.3	HLA-DQB2, HLA-DQA2	-	-	-	-	chr6:32380000-32390000..chr6:32670000-32680000,chr6:32400000-32405000..chr6:32660000-32665000,chr6:32380000-32385000..chr6:32755000-32760000,chr6:32380000-32390000..chr6:32830000-32840000	HLA-DQA1,HLA-DQB1,HLA-DRA,HLA-DRB1,HLA-DRB5,RNU1-61P_x000D_,HLA-DQA1,HLA-DQA2,HLA-DQB1,HLA-DQB2,HLA-DRA,HLA-DRB1,HLA-DRB5,MIR3135B,RNU1-61P_x000D_,HLA-DOB,HLA-DQA1,HLA-DQA2,HLA-DQB1,HLA-DQB2,HLA-DRA,HLA-DRB1,HLA-DRB5,MIR3135B,PSMB8,PSMB9,RNU1-61P,TAP1,TAP2_x000D_	-	-	-	-	-
chr6	32627646	rs9273445	32	392	424	2.72613e-77	K27ac	Enh-All	-	C	3a	A	G	rs1063349,rs1063349	ENSG00000232629.4; ENSG00000237541.3	HLA-DQB2, HLA-DQA2	-	-	-	-	chr6:32380000-32390000..chr6:32670000-32680000,chr6:32400000-32405000..chr6:32660000-32665000,chr6:32380000-32385000..chr6:32755000-32760000,chr6:32380000-32390000..chr6:32830000-32840000	HLA-DQA1,HLA-DQB1,HLA-DRA,HLA-DRB1,HLA-DRB5,RNU1-61P_x000D_,HLA-DQA1,HLA-DQA2,HLA-DQB1,HLA-DQB2,HLA-DRA,HLA-DRB1,HLA-DRB5,MIR3135B,RNU1-61P_x000D_,HLA-DOB,HLA-DQA1,HLA-DQA2,HLA-DQB1,HLA-DQB2,HLA-DRA,HLA-DRB1,HLA-DRB5,MIR3135B,PSMB8,PSMB9,RNU1-61P,TAP1,TAP2_x000D_	-	-	-	-	-
chr6	32627714	rs1063355	16	80	96	5.29208e-10	K4me3	Enh-All	-	C	1d	T	G	rs1063349,rs1063349	ENSG00000232629.4; ENSG00000237541.3	HLA-DQB2, HLA-DQA2	-	-	-	-	chr6:32380000-32390000..chr6:32670000-32680000,chr6:32400000-32405000..chr6:32660000-32665000,chr6:32380000-32385000..chr6:32755000-32760000,chr6:32380000-32390000..chr6:32830000-32840000	HLA-DQA1,HLA-DQB1,HLA-DRA,HLA-DRB1,HLA-DRB5,RNU1-61P_x000D_,HLA-DQA1,HLA-DQA2,HLA-DQB1,HLA-DQB2,HLA-DRA,HLA-DRB1,HLA-DRB5,MIR3135B,RNU1-61P_x000D_,HLA-DOB,HLA-DQA1,HLA-DQA2,HLA-DQB1,HLA-DQB2,HLA-DRA,HLA-DRB1,HLA-DRB5,MIR3135B,PSMB8,PSMB9,RNU1-61P,TAP1,TAP2_x000D_	-	-	-	-	-
chr6	32628138	rs9273483	60	120	180	0.00010739	K27ac	Enh-All	-	C	4	G	A	rs1063349,rs1063349	ENSG00000232629.4; ENSG00000237541.3	HLA-DQB2, HLA-DQA2	FOXH1,GMEB1,HXA1,NR4A2,SUH	44	-	-	chr6:32380000-32390000..chr6:32670000-32680000,chr6:32400000-32405000..chr6:32660000-32665000,chr6:32380000-32385000..chr6:32755000-32760000,chr6:32380000-32390000..chr6:32830000-32840000	HLA-DQA1,HLA-DQB1,HLA-DRA,HLA-DRB1,HLA-DRB5,RNU1-61P_x000D_,HLA-DQA1,HLA-DQA2,HLA-DQB1,HLA-DQB2,HLA-DRA,HLA-DRB1,HLA-DRB5,MIR3135B,RNU1-61P_x000D_,HLA-DOB,HLA-DQA1,HLA-DQA2,HLA-DQB1,HLA-DQB2,HLA-DRA,HLA-DRB1,HLA-DRB5,MIR3135B,PSMB8,PSMB9,RNU1-61P,TAP1,TAP2_x000D_	-	-	-	-	-
chr6	32628190	rs9273489	16	104	120	2.74755e-15	K27ac	Enh-All	-	C	2b	G	A	rs114653103	ENSG00000204227.4	RING1	-	-	-	-	chr6:32380000-32390000..chr6:32670000-32680000,chr6:32400000-32405000..chr6:32660000-32665000,chr6:32380000-32385000..chr6:32755000-32760000,chr6:32380000-32390000..chr6:32830000-32840000	HLA-DQA1,HLA-DQB1,HLA-DRA,HLA-DRB1,HLA-DRB5,RNU1-61P_x000D_,HLA-DQA1,HLA-DQA2,HLA-DQB1,HLA-DQB2,HLA-DRA,HLA-DRB1,HLA-DRB5,MIR3135B,RNU1-61P_x000D_,HLA-DOB,HLA-DQA1,HLA-DQA2,HLA-DQB1,HLA-DQB2,HLA-DRA,HLA-DRB1,HLA-DRB5,MIR3135B,PSMB8,PSMB9,RNU1-61P,TAP1,TAP2_x000D_	-	-	-	-	-
chr6	32628193	rs9273490	20	224	244	1.59601e-42	K27ac	Enh-All	-	C	4	A	G	rs9274620,rs9274632	ENSG00000232629.4; ENSG00000232629.4	HLA-DQB2, HLA-DQB2	CEBPB_joined	41	-	-	chr6:32380000-32390000..chr6:32670000-32680000,chr6:32400000-32405000..chr6:32660000-32665000,chr6:32380000-32385000..chr6:32755000-32760000,chr6:32380000-32390000..chr6:32830000-32840000	HLA-DQA1,HLA-DQB1,HLA-DRA,HLA-DRB1,HLA-DRB5,RNU1-61P_x000D_,HLA-DQA1,HLA-DQA2,HLA-DQB1,HLA-DQB2,HLA-DRA,HLA-DRB1,HLA-DRB5,MIR3135B,RNU1-61P_x000D_,HLA-DOB,HLA-DQA1,HLA-DQA2,HLA-DQB1,HLA-DQB2,HLA-DRA,HLA-DRB1,HLA-DRB5,MIR3135B,PSMB8,PSMB9,RNU1-61P,TAP1,TAP2_x000D_	-	-	-	-	-
chr6	32628247	rs9273493	20	104	124	2.88303e-13	K27ac	Enh-All	-	C	5	T	C	rs1063349,rs1063349	ENSG00000232629.4; ENSG00000237541.3	HLA-DQB2, HLA-DQA2	-	-	-	-	chr6:32380000-32390000..chr6:32670000-32680000,chr6:32400000-32405000..chr6:32660000-32665000,chr6:32380000-32385000..chr6:32755000-32760000,chr6:32380000-32390000..chr6:32830000-32840000	HLA-DQA1,HLA-DQB1,HLA-DRA,HLA-DRB1,HLA-DRB5,RNU1-61P_x000D_,HLA-DQA1,HLA-DQA2,HLA-DQB1,HLA-DQB2,HLA-DRA,HLA-DRB1,HLA-DRB5,MIR3135B,RNU1-61P_x000D_,HLA-DOB,HLA-DQA1,HLA-DQA2,HLA-DQB1,HLA-DQB2,HLA-DRA,HLA-DRB1,HLA-DRB5,MIR3135B,PSMB8,PSMB9,RNU1-61P,TAP1,TAP2_x000D_	-	-	-	-	-
chr6	32628473	rs9273510	48	128	176	0.000398952	K4me1,K4me3	Enh-All	-	C	6	G	C	rs1063349,rs1063349	ENSG00000232629.4; ENSG00000237541.3	HLA-DQB2, HLA-DQA2	-	-	-	-	chr6:32380000-32390000..chr6:32670000-32680000,chr6:32400000-32405000..chr6:32660000-32665000,chr6:32380000-32385000..chr6:32755000-32760000,chr6:32380000-32390000..chr6:32830000-32840000	HLA-DQA1,HLA-DQB1,HLA-DRA,HLA-DRB1,HLA-DRB5,RNU1-61P_x000D_,HLA-DQA1,HLA-DQA2,HLA-DQB1,HLA-DQB2,HLA-DRA,HLA-DRB1,HLA-DRB5,MIR3135B,RNU1-61P_x000D_,HLA-DOB,HLA-DQA1,HLA-DQA2,HLA-DQB1,HLA-DQB2,HLA-DRA,HLA-DRB1,HLA-DRB5,MIR3135B,PSMB8,PSMB9,RNU1-61P,TAP1,TAP2_x000D_	-	-	-	-	-
chr6	32628474	rs9273510	28	332	360	2.02772e-59	K27ac,K4me3	Enh-All	-	C	6	G	C	rs1063349,rs1063349	ENSG00000232629.4; ENSG00000237541.3	HLA-DQB2, HLA-DQA2	-	-	-	-	chr6:32380000-32390000..chr6:32670000-32680000,chr6:32400000-32405000..chr6:32660000-32665000,chr6:32380000-32385000..chr6:32755000-32760000,chr6:32380000-32390000..chr6:32830000-32840000	HLA-DQA1,HLA-DQB1,HLA-DRA,HLA-DRB1,HLA-DRB5,RNU1-61P_x000D_,HLA-DQA1,HLA-DQA2,HLA-DQB1,HLA-DQB2,HLA-DRA,HLA-DRB1,HLA-DRB5,MIR3135B,RNU1-61P_x000D_,HLA-DOB,HLA-DQA1,HLA-DQA2,HLA-DQB1,HLA-DQB2,HLA-DRA,HLA-DRB1,HLA-DRB5,MIR3135B,PSMB8,PSMB9,RNU1-61P,TAP1,TAP2_x000D_	-	-	-	-	-
chr6	32628621	rs9273527	52	16	68	0.000766647	K4me1	Enh-All	-	C	7	C	T	rs9274620,rs9274632	ENSG00000232629.4; ENSG00000232629.4	HLA-DQB2, HLA-DQB2	NRF1,SUH,TYY1	63	-	-	chr6:32380000-32390000..chr6:32670000-32680000,chr6:32400000-32405000..chr6:32660000-32665000,chr6:32380000-32385000..chr6:32755000-32760000,chr6:32380000-32390000..chr6:32830000-32840000	HLA-DQA1,HLA-DQB1,HLA-DRA,HLA-DRB1,HLA-DRB5,RNU1-61P_x000D_,HLA-DQA1,HLA-DQA2,HLA-DQB1,HLA-DQB2,HLA-DRA,HLA-DRB1,HLA-DRB5,MIR3135B,RNU1-61P_x000D_,HLA-DOB,HLA-DQA1,HLA-DQA2,HLA-DQB1,HLA-DQB2,HLA-DRA,HLA-DRB1,HLA-DRB5,MIR3135B,PSMB8,PSMB9,RNU1-61P,TAP1,TAP2_x000D_	-	-	-	-	-
chr6	32634341	rs3189152	2132	112	2244	1.08873e-217	K27ac,K4me3	Pro-All	DHS	C	4	G	A	rs9274620,rs9274632	ENSG00000232629.4; ENSG00000232629.4	HLA-DQB2, HLA-DQB2	RFX5	35	-	-	chr6:32380000-32390000..chr6:32670000-32680000,chr6:32400000-32405000..chr6:32660000-32665000,chr6:32380000-32385000..chr6:32755000-32760000,chr6:32380000-32390000..chr6:32830000-32840000	HLA-DQA1,HLA-DQB1,HLA-DRA,HLA-DRB1,HLA-DRB5,RNU1-61P_x000D_,HLA-DQA1,HLA-DQA2,HLA-DQB1,HLA-DQB2,HLA-DRA,HLA-DRB1,HLA-DRB5,MIR3135B,RNU1-61P_x000D_,HLA-DOB,HLA-DQA1,HLA-DQA2,HLA-DQB1,HLA-DQB2,HLA-DRA,HLA-DRB1,HLA-DRB5,MIR3135B,PSMB8,PSMB9,RNU1-61P,TAP1,TAP2_x000D_	-	-	-	-	-
chr6	32634373	rs9274522	2772	200	2972	7.53329e-251	K27ac,K4me3	Pro-All	DHS	C	4	T	C	rs9274620,rs9274632	ENSG00000232629.4; ENSG00000232629.4	HLA-DQB2, HLA-DQB2	-	-	-	-	chr6:32380000-32390000..chr6:32670000-32680000,chr6:32400000-32405000..chr6:32660000-32665000,chr6:32380000-32385000..chr6:32755000-32760000,chr6:32380000-32390000..chr6:32830000-32840000	HLA-DQA1,HLA-DQB1,HLA-DRA,HLA-DRB1,HLA-DRB5,RNU1-61P_x000D_,HLA-DQA1,HLA-DQA2,HLA-DQB1,HLA-DQB2,HLA-DRA,HLA-DRB1,HLA-DRB5,MIR3135B,RNU1-61P_x000D_,HLA-DOB,HLA-DQA1,HLA-DQA2,HLA-DQB1,HLA-DQB2,HLA-DRA,HLA-DRB1,HLA-DRB5,MIR3135B,PSMB8,PSMB9,RNU1-61P,TAP1,TAP2_x000D_	-	-	-	-	-
chr6	32634490	rs9274527	240	440	680	4.5851e-08	K27ac,K4me3	Pro-All	DHS	C	4	T	C	rs9274632	ENSG00000232629.4	HLA-DQB2	-	-	-	-	chr6:32380000-32390000..chr6:32670000-32680000,chr6:32400000-32405000..chr6:32660000-32665000,chr6:32380000-32385000..chr6:32755000-32760000,chr6:32380000-32390000..chr6:32830000-32840000	HLA-DQA1,HLA-DQB1,HLA-DRA,HLA-DRB1,HLA-DRB5,RNU1-61P_x000D_,HLA-DQA1,HLA-DQA2,HLA-DQB1,HLA-DQB2,HLA-DRA,HLA-DRB1,HLA-DRB5,MIR3135B,RNU1-61P_x000D_,HLA-DOB,HLA-DQA1,HLA-DQA2,HLA-DQB1,HLA-DQB2,HLA-DRA,HLA-DRB1,HLA-DRB5,MIR3135B,PSMB8,PSMB9,RNU1-61P,TAP1,TAP2_x000D_	-	-	-	-	-
chr6	32634514	rs9274529	452	712	1164	0.000336932	K27ac,K4me3	Pro-All	DHS	C	2a	A	G	rs1063349,rs1063349	ENSG00000232629.4; ENSG00000237541.3	HLA-DQB2, HLA-DQA2	E2F4,NFYA,NFYB,RFX5,SP1	137	-	-	chr6:32380000-32390000..chr6:32670000-32680000,chr6:32400000-32405000..chr6:32660000-32665000,chr6:32380000-32385000..chr6:32755000-32760000,chr6:32380000-32390000..chr6:32830000-32840000	HLA-DQA1,HLA-DQB1,HLA-DRA,HLA-DRB1,HLA-DRB5,RNU1-61P_x000D_,HLA-DQA1,HLA-DQA2,HLA-DQB1,HLA-DQB2,HLA-DRA,HLA-DRB1,HLA-DRB5,MIR3135B,RNU1-61P_x000D_,HLA-DOB,HLA-DQA1,HLA-DQA2,HLA-DQB1,HLA-DQB2,HLA-DRA,HLA-DRB1,HLA-DRB5,MIR3135B,PSMB8,PSMB9,RNU1-61P,TAP1,TAP2_x000D_	-	-	-	-	-
chr6	42475150	rs7758352	53	17	70	0.00020787	K27ac	Enh-All	DHS	C	3a	C	T	rs9381184	ENSG00000124496.8	TRERF1	-	-	-	-	chr6:41690000-41700000..chr6:44210000-44220000	ABCC10,BYSL,C6orf132,C6orf223,C6orf226,CAPN11,CCND3,CNPY3,CRIP3,CUL7,CUL9,DLK2,DNPH1,FRS3,GLTSCR1L,GNMT,GTPBP2,GUCA1A,GUCA1B,KLC4,KLHDC3,LRRC73,MAD2L1BP,MEA1,MED20,MRPL14,MRPL2,MRPS10,MRPS18A,PEX6,PGC,POLH,POLR1C,PPP2R5D,PRICKLE4,PRPH2,PTCRA,PTK7,RN7SL403P,RNU6-1113P,RNU6-761P,RNU6-890P,RPL7L1,RRP36,RSPH9,SLC22A7,SLC29A1,SRF,TAF8,TBCC,TJAP1,TMEM63B,TOMM6,TRERF1,TTBK1,UBR2,USP49,VEGFA,XPO5,YIPF3,Z…	-	-	-	-	-
chr6	83073446	rs4590314	11	50	61	7.28597e-06	K4me3	Pro-All	DHS	C	2b	A	G	rs770896	ENSG00000146242.5	TPBG	-	-	-	-	chr6:82955000-82960000..chr6:83765000-83770000,chr6:82970000-82980000..chr6:83290000-83300000	TPBG_x000D_	-	-	Probe	TPBG_83072922#chr6:83072922-83077133	Match
chr6	114076884	rs6940434	37	85	122	0.000180269	K27ac	Enh-All	DHS	C	2b	A	T	rs6568807	ENSG00000155130.5	MARCKS	-	-	-	-	chr6:113625000-113630000..chr6:114195000-114200000,chr6:113090000-113100000..chr6:114200000-114210000	MARCKS_x000D_,MARCKS,RNU6-1163P_x000D_	-	-	-	-	-
chr6	114077090	rs6918103	35	125	160	1.62034e-11	K27ac	Enh-All	DHS	C	4	A	G	rs6568807	ENSG00000155130.5	MARCKS	-	-	-	-	chr6:113625000-113630000..chr6:114195000-114200000,chr6:113090000-113100000..chr6:114200000-114210000	MARCKS_x000D_,MARCKS,RNU6-1163P_x000D_	-	-	Distal	chr6:114077008-114077609___MARCKS_114178513#chr6:114178513-114184652	Match
chr6	114077332	rs9384882	13	45	58	0.000306688	K27ac	Enh-All	DHS	C	3a	C	T	rs6568807	ENSG00000155130.5	MARCKS	-	-	-	-	chr6:113625000-113630000..chr6:114195000-114200000,chr6:113090000-113100000..chr6:114200000-114210000	MARCKS_x000D_,MARCKS,RNU6-1163P_x000D_	-	-	Distal	chr6:114077008-114077609___MARCKS_114178513#chr6:114178513-114184652	Match
chr6	166700775	rs61137892	36	168	204	9.38514e-20	K27ac	Enh-All	-	C	5	A	C	rs9355569,rs9355570,rs9365995	ENSG00000176381.4; ENSG00000176381.4; ENSG00000176381.4	PRR18, PRR18, PRR18	COT2,FOXA2,HES1	6	-	-	chr6:166690000-166695000..chr6:166725000-166730000,chr6:166685000-166690000..chr6:166810000-166815000	PRR18_x000D_,MPC1,PRR18,SFT2D1_x000D_	-	-	-	-	-
chr7	152161879	rs10238588	358	239	597	1.87944e-05	K4me3	Pro-All	DHS	C	4	G	C	rs3087586	ENSG00000261455.1	LINC01003	-	-	-	-	chr7:152030000-152035000..chr7:152400000-152405000,chr7:149580000-149590000..chr7:152490000-152500000,chr7:149640000-149650000..chr7:153840000-153850000,chr7:149700000-149705000..chr7:153790000-153795000	RNA5SP250,XRCC2_x000D_,ABCB8,ABCF2,ACTR3C,AGAP3,AOC1,ASB10,ASIC3,ATG9B,CDK5,CHPF2,CRYGN,FASTK,GALNT11,GALNTL5,GBX1,GIMAP1,GIMAP2,GIMAP4,GIMAP5,GIMAP6,GIMAP7,GIMAP8,KCNH2,KMT2C,LRRC61,MIR3907,MIR671,NOS3,NUB1,PRKAG2,RARRES2,REPIN1,RHEB,RN7SL76P,RN7SL811P,RN7SL845P,RNA5SP250,RNU6-604P,SLC4A2,SMARCD3,TMEM176A,TMEM176B,TMUB1,WDR86,XRCC2,ZBED6CL,ZNF775_x000D_,ABCB8,ABCF2,ACTR3B,ACTR3C,AGAP3,AOC1,ASB10…	-	-	-	-	-
chr8	2585696	rs7463885	30	181	211	4.49525e-07	K27ac,K4me3	Enh-All	-	C	4	T	C	rs7459985	ENSG00000254319.1	RP11-134O21.1	-	-	-	-	-	-	-	-	-	-	-
chr8	82754522	rs62514356	98	165	263	0.000489628	K4me3	Mix-All	DHS	C	4	G	C	rs12674770	ENSG00000104497.9	SNX16	-	-	-	-	chr8:82690000-82695000..chr8:82775000-82780000	SNX16_x000D_	-	-	-	-	-
chr8	96102319	rs4540384	16	65	81	6.89325e-07	K27ac	Enh-All	-	C	4	C	A	rs2341400	ENSG00000175895.3	PLEKHF2	CTCF_joined_1,CTCF_joined_5,CTCF_joined_6,CTCF_joined_7,ISL1	5	-	-	chr8:96070000-96075000..chr8:96260000-96265000,chr8:95825000-95830000..chr8:96260000-96265000	PLEKHF2_x000D_,CCNE2,NDUFAF6,PLEKHF2,RNU6-1209P,TP53INP1_x000D_	-	-	-	-	-
chr8	96102725	rs1946944	35	103	138	1.23756e-07	K27ac	Enh-All	-	C	2b	T	G	rs2341400	ENSG00000175895.3	PLEKHF2	HNF4A	3	-	-	chr8:96070000-96075000..chr8:96260000-96265000,chr8:95825000-95830000..chr8:96260000-96265000	PLEKHF2_x000D_,CCNE2,NDUFAF6,PLEKHF2,RNU6-1209P,TP53INP1_x000D_	-	-	-	-	-
chr8	96102974	rs1946941	56	167	223	2.82714e-05	K27ac,K4me3	Enh-All	-	C	5	C	T	rs2341400	ENSG00000175895.3	PLEKHF2	CRBL2,E2F7,FOXC1,NFKB1,SUH	13	-	-	chr8:96070000-96075000..chr8:96260000-96265000,chr8:95825000-95830000..chr8:96260000-96265000	PLEKHF2_x000D_,CCNE2,NDUFAF6,PLEKHF2,RNU6-1209P,TP53INP1_x000D_	-	-	-	-	-
chr8	96104700	rs13248868	66	130	196	6.95131e-05	K27ac	Enh-All	-	C	5	T	G	rs2341400	ENSG00000175895.3	PLEKHF2	-	-	-	-	chr8:96070000-96075000..chr8:96260000-96265000,chr8:95825000-95830000..chr8:96260000-96265000	PLEKHF2_x000D_,CCNE2,NDUFAF6,PLEKHF2,RNU6-1209P,TP53INP1_x000D_	-	-	-	-	-
chr8	96105691	rs4329243	36	85	121	0.000114392	K27ac	Enh-All	-	C	4	T	G	rs2341400	ENSG00000175895.3	PLEKHF2	-	-	-	-	chr8:96070000-96075000..chr8:96260000-96265000,chr8:95825000-95830000..chr8:96260000-96265000	PLEKHF2_x000D_,CCNE2,NDUFAF6,PLEKHF2,RNU6-1209P,TP53INP1_x000D_	-	-	-	-	-
chr9	27529316	rs903603	375	114	489	6.70554e-06	K27ac,K4me3	Pro-All	DHS	C	5	G	A	rs7469146	ENSG00000147894.10	C9orf72	SPI1	1	chr9:27330000-27335000..chr9:27525000-27530000	MOB3B	-	-	-	-	-	-	-

## Sheet: GM19238
																	Motifs analyses		HiC interactions				HiCap interactions
Chromosome	Position (hg19)	SNP ID	G1	G2	GTotal	binomial test p-value	TFs/his mod defining AS-SNP	Annotated Regions	DHS	(C)ommon (R)are	RegulomeDB score	Reference allele	Alternative allele	in LD with eQTL SNP	Genecode ID	Gene Symbol	PMM predicted TFBS altered	Total BSs altered by AS-SNP	Contact Domains	Domain Genes	Loop Domains	Loop Genes	AS-SNPs Probes	AS-SNPs Probes-ID	GM12878 Probes	GM12878 Probes-ID	eQTL Signal Overlap
chr3	152230348	rs149798305	361	177	538	8.49587e-09	K27ac,K4me3	Enh-All	-	R	-	C	T	chr3:152229800:152230400,	ENSG00000169860.4; ENSG00000241732.1	P2RY1, RP11-38P22.2 via rs73156820,rs73156820	-	-	-	-	-	-	-	-	-	-	-
chr1	70820802	rs17131261	814	618	1432	2.01975e-06	K4me3	Pro-All	-	C	1f	G	A	direct hit	ENSG00000197568.9	HHLA3	-	-	chr1:70820000-70825000..chr1:70875000-70880000	CTH	chr1:70600000-70605000..chr1:70975000-70980000	ANKRD13C,CTH,HHLA3,LRRC40,RN7SL242P,SRSF11_x000D_	-	-	-	-	-
chr10	102757934	rs7902510	202	253	455	0.000400195	K27ac,K4me1	Pro-All	DHS	C	4	T	C	direct hit	ENSG00000055950.12	MRPL43	AP2A,BACH1,E2F7,ELK1,GMEB1,KLF5,MAD3,NFYC,SP4	9	-	-	-	-	-	-	-	-	-
chr11	62432784	rs73502133	245	393	638	1.12189e-05	K27ac,K4me3	Mix-All	DHS	C	4	C	T	direct hit	ENSG00000255432.1	RP11-831H9.11	-	-	-	-	chr11:62190000-62200000..chr11:62460000-62470000	AHNAK,B3GAT3,C11orf48,C11orf83,EEF1G,EML3,GANAB,INTS5,LRRN4CL,METTL12,MTA2,ROM1,SNORA57,TUT1,UBXN1_x000D_	-	-	-	-	-
chr11	62608677	rs475417	36	92	128	1.42453e-05	K4me1	Pro-All	-	C	4	C	T	direct hit	ENSG00000168569.7	TMEM223	ATRX,BARX2,CDX2,ETS1,GABPA,GRHL1,SRF	31	chr11:62495000-62500000..chr11:62605000-62610000	TTC9C	-	-	-	-	-	-	-
chr11	93259778	rs2198797	314	169	483	4.5332e-10	K27ac	Enh-All	DHS	C	1f	G	A	direct hit	ENSG00000166002.2	SMCO4	KDM5A,NR5A2,SPI1	9	-	-	chr11:92970000-92975000..chr11:93275000-93280000,chr11:92965000-92970000..chr11:93385000-93390000,chr11:92670000-92680000..chr11:93380000-93390000	CCDC67_x000D_,CCDC67,RN7SL223P,SMCO4_x000D_,CCDC67,MTNR1B,RN7SL223P,SLC36A4,SMCO4_x000D_	-	-	Distal,Probe	chr11:93259544-93260389___CEP295_93394815#chr11:93394815-93463522,SMCO4_93276546#chr11:93211638-93276546	Match
chr15	77312063	rs35075154	51	12	63	1.36297e-05	K4me1	Enh-All	DHS	C	4	T	C	direct hit	ENSG00000140368.8	PSTPIP1	-	-	-	-	chr15:76470000-76480000..chr15:77470000-77480000	ETFA,ISL2,MIR3713,PSTPIP1,RCN2,RN7SKP217,RN7SL278P,SCAPER,TSPAN3_x000D_	-	-	Distal	chr15:77311846-77313707___HMG20A_77712992#chr15:77712992-77777946	-
chr17	3808032	rs2074989	18	74	92	9.6059e-08	K4me1	Enh-All	-	C	2b	A	G	direct hit	ENSG00000004660.10	CAMKK1	NANOG,PO5F1,RFX2,ZBT7B	4	-	-	-	-	-	-	-	-	-
chr19	35837428	rs12985354	1580	1036	2616	5.51398e-25	K27ac	Enh-All	DHS	C	1f	G	A	direct hit	ENSG00000126266.2	FFAR1	HINFP,HXA6,KDM5B,MYF6,NFAT5,RFX1,THAP1	14	chr19:35835000-35840000..chr19:35955000-35960000	NoGene	chr19:35760000-35765000..chr19:35955000-35960000	CD22,FFAR1,FFAR2,FFAR3,GPR42,HAMP,MAG,MIR5196,RN7SL491P_x000D_	-	-	Probe	CD22_35820068#chr19:35820068-35838264	-
chr2	9239635	rs35132160	133	28	161	2.86106e-16	K27ac	Enh-All	DHS	C	2b	C	T	direct hit	ENSG00000143797.7	MBOAT2	-	-	-	-	-	-	-	-	-	-	-
chr20	7999642	rs2294248	244	361	605	1.58834e-05	K4me3	Mix-All	DHS	C	2b	G	A	direct hit	ENSG00000125827.4	TMX4	-	-	-	-	chr20:7910000-7920000..chr20:8690000-8700000	TMX4_x000D_	-	-	-	-	-
chr20	55975099	rs6014986	64	120	184	0.000448116	K4me1	Enh-All	DHS	C	3a	T	A	direct hit	ENSG00000132819.12	RBM38	-	-	chr20:55975000-55980000..chr20:56050000-56055000	NoGene	chr20:55955000-55960000..chr20:56165000-56170000,chr20:55660000-55670000..chr20:56070000-56080000,chr20:55660000-55665000..chr20:56165000-56170000,chr20:55960000-55970000..chr20:56880000-56890000	CTCFL,PCK1,RBM38_x000D_,BMP7,MIR4325,MTRNR2L3,RAE1,RBM38,SPO11_x000D_,BMP7,CTCFL,MIR4325,MTRNR2L3,PCK1,RAE1,RBM38,SPO11_x000D_,ANKRD60,C20orf85,CTCFL,MIR4532,PCK1,PMEPA1,ZBP1_x000D_	-	-	-	-	-
chr20	62600621	rs817334	704	588	1292	3.31964e-07	K27ac,K4me1	Mix-All	DHS	C	2b	G	A	direct hit	ENSG00000196700.3	ZNF512B	-	-	-	-	-	-	-	-	-	-	-
chr21	47715296	rs12626184	437	91	528	1.42714e-47	K27ac,K4me1	Enh-All	-	C	1b	T	C	direct hit	ENSG00000182362.9	YBEY	ATF3,ATF6A,ATOH1,BARH1,BBX,E2F7,EPAS1,ETV7,FOXC1,FOXD2,FOXF2,FOXO4,GRHL1,HHEX,HXB6,IRX2,KLF10,MAD3,MAZ,MIXL1,MYBB,MZF1,NF2L3,NFAT5,NKX61,NR1H2,NSD2,PBX2,SPI1,TFCP2,TFDP1,TSH1,VEZF1,ZN266,ZN281,ZNF83,ZNF84	68	-	-	-	-	-	-	-	-	-
chr22	19930017	rs9306233	244	166	410	0.00052021	K27ac	Pro-All	DHS	C	2b	G	C	direct hit	ENSG00000093010.7	COMT	CEBPB_joined,FOXO4,GZF1,MCR,MNX1,MYF6,RUNX3	14	-	-	chr22:18940000-18950000..chr22:20260000-20270000	AC004463.6,ARVCF,C22orf29,C22orf39,CDC45,CLDN5,CLTCL1,COMT,DGCR11,DGCR14,DGCR2,DGCR5,DGCR8,GNB1L,GP1BB,GSC2,HIRA,LINC00896,MIR1286,MIR1306,MIR185,MIR3618,MIR4761,MRPL40,RANBP1,RN7SL168P,SEPT5,SLC25A1,TANGO2,TBX1,TRMT2A,TSSK2,TXNRD2,UFD1L,ZDHHC8_x000D_	-	-	-	-	-
chr22	42836337	rs1016110	709	337	1046	1.88836e-07	K27ac,K4me1,K4me3	Enh-All	DHS	C	2b	A	C	direct hit	ENSG00000230107.1	CTA-126B4.7	-	-	-	-	-	-	-	-	-	-	-
chr3	98282355	rs2316127	432	740	1172	4.37866e-18	K4me3	Mix-All	-	C	7	A	G	direct hit	ENSG00000154165.3	GPR15	ZKSC1	2	chr3:98245000-98250000..chr3:98280000-98285000	CPOX	chr3:98050000-98060000..chr3:98300000-98310000,chr3:98050000-98060000..chr3:98520000-98530000,chr3:97750000-97760000..chr3:98310000-98320000,chr3:97755000-97760000..chr3:98525000-98530000,chr3:98270000-98280000..chr3:111840000-111850000	CLDND1,GPR15,OR5K1,OR5K2,OR5K3,OR5K4_x000D_,CLDND1,CPOX,GPR15,OR5K1,OR5K2,OR5K3,OR5K4_x000D_,CLDND1,GPR15,OR5AC1,OR5AC2,OR5H1,OR5H14,OR5H15,OR5H2,OR5H6,OR5H8P,OR5K1,OR5K2,OR5K3,OR5K4_x000D_,CLDND1,CPOX,GPR15,OR5AC1,OR5AC2,OR5H1,OR5H14,OR5H15,OR5H2,OR5H6,OR5H8P,OR5K1,OR5K2,OR5K3,OR5K4,RNU6-26P_x000D_,ABHD10,ABI3BP,AC078855.1,ALCAM,BBX,CBLB,CCDC54,CD47,CD96,CEP97,CMSS1,COL8A1,DCBLD2,DPPA2,DPPA4,DZI…	-	-	-	-	-
chr4	142142729	rs17007017	293	410	703	7.16494e-05	K4me3	Pro-All	DHS	C	4	A	G	direct hit	ENSG00000109445.6	ZNF330	-	-	-	-	chr4:142080000-142090000..chr4:143760000-143770000	IL15,ZNF330_x000D_	-	-	-	-	-
chr5	82769197	rs74678720	148	144	292	9.80477e-06	K27ac,SA1	Pro-All	DHS	C	4	G	T	direct hit	ENSG00000038427.11	VCAN	-	-	chr5:81930000-81940000..chr5:82760000-82770000	NoGene	chr5:81645000-81650000..chr5:82855000-82860000,chr5:81930000-81940000..chr5:82760000-82770000,chr5:81930000-81940000..chr5:82860000-82870000	SCARNA18,TMEM167A,XRCC4_x000D_	-	-	-	-	-
chr5	138730037	rs11748963	1120	2288	3408	2.37237e-150	CTCF,K27ac,K4me1,SA1	Pro-All	DHS	C	2a	T	C	direct hit	ENSG00000228672.2	PROB1	-	-	-	-	-	-	-	-	-	-	-
chr5	156699129	rs727588	351	552	903	2.67131e-10	K27ac	Enh-All	DHS	C	2a	A	C	direct hit	ENSG00000055163.14	CYFIP2	HES7	1	-	-	chr5:156575000-156580000..chr5:156675000-156680000,chr5:156575000-156580000..chr5:156735000-156740000	FAM71B_x000D_	-	-	-	-	-
chr6	10694725	rs73439094	212	114	326	4.5875e-07	K27ac	Pro-All	DHS	C	2b	A	G	direct hit	ENSG00000137434.7	C6orf52	ATF6A,BARX2,CR3L4,HES1,KLF5,MAFG,SMAD4	7	-	-	chr6:10510000-10515000..chr6:10800000-10805000,chr6:10475000-10480000..chr6:10800000-10805000	C6orf52,GCNT6,PAK1IP1,RNA5SP203,TMEM14C_x000D_,C6orf52,GCNT2,GCNT6,PAK1IP1,RNA5SP203,TMEM14C_x000D_	-	-	-	-	-
chr6	52411122	rs910244	324	89	413	8.0331e-31	K27ac	Enh-All	DHS	C	1b	A	C	direct hit	ENSG00000065308.4	TRAM2	-	-	-	-	chr6:52280000-52285000..chr6:52440000-52445000,chr6:52280000-52285000..chr6:52525000-52530000,chr6:52150000-52155000..chr6:52525000-52530000,chr6:52280000-52290000..chr6:52930000-52940000	EFHC1_x000D_,EFHC1,TRAM2_x000D_,EFHC1,PAQR8,TRAM2_x000D_,GSTA1,GSTA2,GSTA3,GSTA4,GSTA5,ICK,RN7SK,TMEM14A,TRAM2_x000D_	-	-	Probe	TRAM2_52441862#chr6:52362199-52441862	Match
chr6	82958246	rs9294254	54	374	428	1.35714e-37	K27ac,K4me3	Mix-All	-	C	4	A	G	direct hit	ENSG00000005700.10	IBTK	NKX31,PDX1	3	chr6:82955000-82960000..chr6:83765000-83770000	UBE3D	-	-	-	-	-	-	-
chr6	134609291	rs4896038	270	114	384	1.80252e-14	K27ac	Mix-All	-	C	4	A	C	direct hit	ENSG00000118515.7	SGK1	-	-	-	-	chr6:134495000-134500000..chr6:135260000-135265000,chr6:134485000-134490000..chr6:134960000-134965000,chr6:134485000-134490000..chr6:135140000-135145000,chr6:134470000-134480000..chr6:135750000-135760000	RNA5SP218_x000D_,RNA5SP218,SGK1_x000D_,ALDH8A1,HBS1L,MIR548A2,MYB,RNA5SP218,SGK1_x000D_	-	-	-	-	-
chr6	167369991	rs2247325	101	53	154	0.000515831	K27ac	Mix-All	DHS	C	4	C	A	direct hit	ENSG00000249141.1	RP11-514O12.4	CDX2,FOXD2,KDM5A,KLF10,MAD3,NRF1,ZNF84	15	-	-	chr6:167185000-167190000..chr6:167550000-167555000,chr6:167180000-167190000..chr6:167700000-167710000	FGFR1OP,MIR3939,RNASET2_x000D_,CCR6,FGFR1OP,GPR31,MIR3939,RNASET2,TCP10L2_x000D_	-	-	-	-	-
chr7	6296843	rs6463540	240	111	351	5.95118e-11	K27ac	Enh-All	DHS	C	2b	T	C	direct hit	ENSG00000008256.11	CYTH3	-	-	-	-	chr7:5890000-5900000..chr7:6360000-6370000,chr7:5890000-5895000..chr7:6560000-6565000	AIMP2,ANKRD61,CCZ1,CYTH3,EIF2AK1,OCM,PMS2,RN7SL556P,RN7SL851P,RNU6-218P,RSPH10B,USP42_x000D_,AIMP2,ANKRD61,CCZ1,CYTH3,DAGLB,EIF2AK1,FAM220A,FLJ20306,KDELR2,OCM,PMS2,RAC1,RN7SL556P,RN7SL851P,RNU6-218P,RSPH10B,USP42_x000D_	-	-	-	-	-
chr7	100895893	rs6946706	285	469	754	0.000194136	K27ac,K4me3	Pro-All	DHS	C	4	C	T	direct hit	ENSG00000106404.9	CLDN15	-	-	-	-	chr7:100780000-100790000..chr7:100920000-100930000,chr7:99575000-99580000..chr7:100930000-100935000	AP1S1,CLDN15,FIS1,MIR4653,MOGAT3,NAT16,PLOD3,RNU6-1104P,VGF,ZNHIT1_x000D_,ACHE,ACTL6B,AGFG2,AP1S1,AP4M1,C7orf43,C7orf61,CLDN15,CNPY4,COPS6,EPHB4,EPO,FBXO24,FIS1,GAL3ST4,GATS,GIGYF1,GNB2,GPC2,LAMTOR4,LRCH4,MBLAC1,MCM7,MEPCE,MIR106B,MIR25,MIR4653,MIR4658,MIR93,MOGAT3,MOSPD3,MUC12,MUC17,MUC3A,NAT16,NYAP1,PCOLCE,PILRA,PILRB,PLOD3,POP7,PPP1R35,PVRIG,RN7SKP54,RN7SL161P,RN7SL416P,RN7SL549P,RN7SL750P,RNU…	-	-	-	-	-
chr8	11351220	rs1382568	95	40	135	1.35296e-05	K27ac	Mix-All	-	C	4	A	C	direct hit	ENSG00000154319.10	FAM167A	-	-	chr8:11350000-11355000..chr8:11390000-11395000,chr8:6600000-6610000..chr8:11350000-11360000	BLK,AGPAT5;MIR4659B	chr8:11270000-11275000..chr8:11410000-11415000,chr8:11330000-11335000..chr8:11595000-11600000,chr8:11270000-11275000..chr8:11595000-11600000	FAM167A_x000D_,BLK,LINC00208_x000D_,BLK,FAM167A,LINC00208_x000D_	-	-	-	-	-
chr9	214706	rs540473	27	78	105	3.99141e-06	K27ac	Pro-All	DHS	C	4	G	C	direct hit	ENSG00000183784.5	C9orf66	-	-	-	-	-	-	-	-	-	-	-
chr9	79009347	rs3739730	356	149	505	9.03991e-07	K27ac,K4me3	Pro-All	DHS	C	2b	G	A	direct hit	ENSG00000135002.7	RFK	ELF2,HINFP,PBX2,SOX9	12	-	-	-	-	-	-	-	-	-
chr1	28209305	rs3766398	100	76	176	1.60054e-07	K4me1,K4me3	Enh-All	-	C	5	A	G	rs3766399	ENSG00000130775.11	THEMIS2	HNF4A	2	-	-	chr1:28185000-28190000..chr1:28305000-28310000,chr1:28180000-28190000..chr1:28530000-28540000	RPA2,SMPDL3B,THEMIS2,XKR8_x000D_,EYA3,PTAFR,RN7SL559P,RNU6-176P,RNU7-29P,RPA2,SMPDL3B,THEMIS2,XKR8_x000D_	-	-	-	-	-
chr1	46153548	rs11211163	2356	2628	4984	0.000474384	K27ac	Pro-All	-	C	1d	T	C	rs3014242	ENSG00000159592.6	GPBP1L1	CTCF_joined_0,CTCF_joined_1,CTCF_joined_2,CTCF_joined_3,CTCF_joined_4,CTCF_joined_6,SRF,SUH	8	-	-	-	-	-	-	-	-	-
chr1	154912968	rs12095061	1844	1276	3120	4.92522e-12	K27ac,K4me3	Enh-All	-	C	3a	T	A	rs10908444	ENSG00000163344.5	PMVK	-	-	-	-	chr1:154640000-154650000..chr1:155030000-155040000	CKS1B,DCST1,DCST2,FLAD1,KCNN3,LENEP,MIR4258,PBXIP1,PMVK,PYGO2,SHC1,ZBTB7B_x000D_	-	-	-	-	-
chr1	154913021	rs6699043	1720	1384	3104	4.61891e-06	K27ac,K4me3	Enh-All	-	C	5	C	T	rs10908444	ENSG00000163344.5	PMVK	-	-	-	-	chr1:154640000-154650000..chr1:155030000-155040000	CKS1B,DCST1,DCST2,FLAD1,KCNN3,LENEP,MIR4258,PBXIP1,PMVK,PYGO2,SHC1,ZBTB7B_x000D_	-	-	-	-	-
chr1	154914797	rs11264291	408	293	701	9.49557e-05	K4me3	Enh-All	-	C	4	T	C	rs10908444	ENSG00000163344.5	PMVK	LHX4,NFE2,NR5A2,SUH	4	-	-	chr1:154640000-154650000..chr1:155030000-155040000	CKS1B,DCST1,DCST2,FLAD1,KCNN3,LENEP,MIR4258,PBXIP1,PMVK,PYGO2,SHC1,ZBTB7B_x000D_	-	-	-	-	-
chr1	174128140	rs10912735	472	340	812	2.14326e-05	K27ac	Pro-All	-	C	4	A	C	rs60409344	ENSG00000227373.1	RP11-160H22.5	NRF1,SPI1	2	-	-	chr1:174070000-174080000..chr1:174700000-174710000,chr1:174220000-174230000..chr1:174950000-174960000,chr1:174225000-174230000..chr1:174705000-174710000,chr1:173400000-173410000..chr1:174710000-174720000	GPR52_x000D_,ANKRD45,CENPL,DARS2,GAS5,GAS5-AS1,GPR52,KLHL20,PRDX6,RC3H1,RN7SKP160,RNA5SP67,RNA5SP68,SERPINC1,SLC9C2,SNORD78,ZBTB37_x000D_	-	-	-	-	-
chr1	207586537	rs1257573	47	10	57	5.77411e-06	K4me3	Enh-All	-	C	4	C	A	rs2182909,rs568515	ENSG00000117322.12; ENSG00000117322.12	CR2, CR2	PRD14	1	-	-	chr1:207260000-207265000..chr1:207670000-207675000	C4BPA,CD55,CR2_x000D_	-	-	Distal	chr1:207586316-207586600___CD55_207494816#chr1:207494816-207534311	-
chr1	235089730	rs12754888	132	72	204	0.000139641	K27ac	Enh-All	-	C	4	C	G	rs2138289	ENSG00000237520.1	RP11-443B7.2	-	-	-	-	chr1:234975000-234980000..chr1:235145000-235150000,chr1:234865000-234870000..chr1:235145000-235150000,chr1:234740000-234745000..chr1:235105000-235110000,chr1:234740000-234750000..chr1:235140000-235150000,chr1:234630000-234635000..chr1:235145000-235150000,chr1:234630000-234635000..chr1:235265000-235270000,chr1:234630000-234640000..chr1:235110000-235120000	RN7SL668P_x000D_,RN7SL668P,RNY4P16_x000D_,LINC00184,RN7SL668P,RNY4P16_x000D_,IRF2BP2,LINC00184,RN7SL668P,RNY4P16_x000D_	-	-	-	-	-
chr10	35098158	rs12264595	307	243	550	0.000819697	K4me1,K4me3	Mix-All	DHS	C	4	C	G	rs10764002,rs11009943	ENSG00000148498.11; ENSG00000148498.11	PARD3, PARD3	FOXC1,GZF1,SUH,TSH1	8	-	-	-	-	-	-	-	-	-
chr10	35098333	rs4934668	299	213	512	0.000761229	K4me3	Mix-All	DHS	C	4	T	A	rs10764002,rs11009943	ENSG00000148498.11; ENSG00000148498.11	PARD3, PARD3	-	-	-	-	-	-	-	-	-	-	-
chr10	73079229	rs41300554	58	18	76	7.38925e-05	SA1	Mix-All	DHS	C	2b	C	T	rs946979	ENSG00000198246.7	SLC29A3	BBX,DLX6,FOXA2,FOXC1,FOXO4,GATA4,GATD1,HXC11,IRX2,MNT,MYBA,MYNN,NFIB,NR2E3,PBX2,TFCP2,TFDP1	17	chr10:73075000-73080000..chr10:73460000-73465000,chr10:73075000-73080000..chr10:73570000-73575000,chr10:73070000-73080000..chr10:73650000-73660000	CDH23,NoGene	chr10:73070000-73075000..chr10:73330000-73335000	SLC29A3_x000D_	-	-	-	-	-
chr10	73093116	rs3781310	67	17	84	2.66834e-07	K27ac	Enh-All	DHS	C	4	T	C	rs946979	ENSG00000198246.7	SLC29A3	-	-	-	-	chr10:73070000-73075000..chr10:73330000-73335000,chr10:73075000-73080000..chr10:73570000-73575000,chr10:73070000-73080000..chr10:73650000-73660000	SLC29A3_x000D_,C10orf105,C10orf54_x000D_,C10orf105,C10orf54,CDH23,PSAP,RNU7-38P_x000D_	-	-	-	-	-
chr10	75407649	rs4746139	251	50	301	1.01166e-31	K4me3	Mix-All	-	C	4	C	A	rs2242254	ENSG00000176986.10	SEC24C	-	-	-	-	-	-	-	-	-	-	-
chr10	102757934	rs7902510	202	253	455	0.000400195	K27ac,K4me1	Pro-All	DHS	C	4	T	C	rs12253241,rs4917916	ENSG00000055950.12; ENSG00000055950.12	MRPL43, MRPL43	AP2A,BACH1,E2F7,ELK1,GMEB1,KLF5,MAD3,NFYC,SP4	9	-	-	-	-	-	-	-	-	-
chr10	102758337	rs7903239	148	474	622	6.52715e-23	K27ac,K4me3	Pro-All	DHS	C	2b	T	G	rs12253241,rs4917916,rs7902510	ENSG00000055950.12; ENSG00000055950.12; ENSG00000055950.12	MRPL43, MRPL43, MRPL43	ARNT2,ATF2,BACH1,BARX2,BCL6,CREB1,DBP,DLX1,E2F3,E2F7,EGR1,FOXO4,FOXP2,GABPA,GATA2,GLI2,GMEB1,HHEX,HINFP,HXA4,HXA6,ID2,KLF5,MAD3,MNT,MYBB,MYC_joined_2,NFAT5,PO5F1,TFCP2,TFDP1,TFE2,ZBTB2,ZNF83,ZNF84	68	-	-	-	-	-	-	-	-	-
chr10	102758625	rs11190787	225	428	653	1.76402e-07	K27ac,K4me3	Pro-All	DHS	C	4	T	G	rs12253241,rs4917916,rs7902510	ENSG00000055950.12; ENSG00000055950.12; ENSG00000055950.12	MRPL43, MRPL43, MRPL43	ARNT,BMAL1,CRBL2,FOSB,FOXC1,FOXF2,FOXH1,GATD1,GZF1,LHX4,MAD3,MAFF,MAZ,MCR,MSX2,MTA3,MYBA,MYF6,MYNN,NDF2,NF2L3,NFKB1,NR5A2,RELB,RLF,SUH,TFCP2,ZBT17	64	-	-	-	-	-	-	-	-	-
chr10	127511790	rs4385801	144	217	361	0.000544534	K27ac	Pro-All	DHS	C	1a	T	G	rs3781058	ENSG00000089876.7	DHX32	RUNX3	1	-	-	-	-	-	-	-	-	-
chr11	57529130	rs558653	206	128	334	0.000133515	K4me3	Mix-All	DHS	C	4	T	C	rs61888873	ENSG00000156599.6	ZDHHC5	DLX4,FOXC1,HES7,NKX61,NR5A2,SPI1,TGIF1	8	-	-	chr11:57430000-57435000..chr11:57560000-57565000,chr11:57330000-57340000..chr11:57560000-57570000,chr11:57430000-57440000..chr11:58290000-58300000	BTBD18,C11orf31,MED19,TMX2,ZDHHC5_x000D_,BTBD18,C11orf31,CLP1,MED19,MIR130A,SERPING1,TMX2,YPEL4,ZDHHC5_x000D_,BTBD18,C11orf31,CTNND1,MED19,OR10Q1,OR10W1,OR1S1,OR1S2,OR5B12,OR5B17,OR5B2,OR5B21,OR5B3,OR6Q1,OR9I1,OR9Q1,OR9Q2,RNU6-899P,TMX2_x000D_	-	-	-	-	-
chr11	61596633	rs99780	1340	1116	2456	3.37214e-05	K27ac	Mix-All	DHS	C	2b	T	C	rs102274	ENSG00000134824.9	FADS2	-	-	-	-	chr11:61560000-61570000..chr11:61710000-61720000,chr11:61560000-61565000..chr11:61875000-61880000	FADS3,MIR1908,RAB3IL1,RNU6-1243P_x000D_,AP003733.1,BEST1,FADS1,FADS3,FTH1,MIR1908,RAB3IL1,RNU6-1243P_x000D_	-	-	-	-	-
chr11	62380119	rs12798970	954	276	1230	1.35523e-32	CTCF,K27ac,K4me3,SA1	Pro-All	DHS	C	4	C	G	rs3923805	ENSG00000204922.4	C11orf83	KDM5A	1	-	-	chr11:62190000-62200000..chr11:62460000-62470000	AHNAK,B3GAT3,C11orf48,C11orf83,EEF1G,EML3,GANAB,INTS5,LRRN4CL,METTL12,MTA2,ROM1,SNORA57,TUT1,UBXN1_x000D_	-	-	Probe	EML3_62380237#chr11:62369690-62380237	-
chr11	67418309	rs2509719	147	387	534	3.59295e-18	K27ac,K4me3	Enh-All	DHS	C	3a	A	G	rs17510687	ENSG00000132744.3	ACY3	-	-	-	-	chr11:67400000-67410000..chr11:67560000-67570000	ACY3,ALDH3B2_x000D_	-	-	-	-	-
chr11	67423892	rs4930211	106	222	328	7.2803e-06	K27ac,K4me1	Enh-All	DHS	C	4	G	T	rs17510687	ENSG00000132744.3	ACY3	-	-	-	-	chr11:67400000-67410000..chr11:67560000-67570000	ACY3,ALDH3B2_x000D_	-	-	-	-	-
chr11	67423949	rs74909140	100	268	368	1.96459e-16	K27ac,K4me1	Enh-All	DHS	C	2a	A	G	rs17510687	ENSG00000132744.3	ACY3	EHF,ELF1,ELF2,FLI1,GABPA,GRHL1,HNF1B,PRDM1,SPI1	18	-	-	chr11:67400000-67410000..chr11:67560000-67570000	ACY3,ALDH3B2_x000D_	-	-	-	-	-
chr11	71498134	rs11234938	126	280	406	2.5338e-13	K4me3	Mix-All	DHS	C	2a	C	T	rs10898585	ENSG00000158483.11	FAM86C1	HNF4A,LHX4	12	-	-	-	-	-	-	-	-	-
chr11	71498224	rs12418469	92	160	252	0.000126513	K4me3	Mix-All	DHS	C	2b	T	C	rs10898585	ENSG00000158483.11	FAM86C1	-	-	-	-	-	-	-	-	-	-	-
chr11	71498411	rs12788252	152	408	560	4.8722e-06	K27ac,K4me3	Mix-All	DHS	C	2b	A	G	rs10898585	ENSG00000158483.11	FAM86C1	AP2A,ATF2,BACH1,CEBPD,DBP,FOXD2,FOXP1,GABPA,GZF1,HINFP,HXA4,HXA5,HXB6,KLF5,MAD3,SP4,TFDP1,ZNF84	133	-	-	-	-	-	-	-	-	-
chr11	93259778	rs2198797	314	169	483	4.5332e-10	K27ac	Enh-All	DHS	C	1f	A	G	rs11020389	ENSG00000166002.2	SMCO4	KDM5A,NR5A2,SPI1	9	-	-	chr11:92970000-92975000..chr11:93275000-93280000,chr11:92965000-92970000..chr11:93385000-93390000,chr11:92670000-92680000..chr11:93380000-93390000	CCDC67_x000D_,CCDC67,RN7SL223P,SMCO4_x000D_,CCDC67,MTNR1B,RN7SL223P,SLC36A4,SMCO4_x000D_	-	-	Distal,Probe	chr11:93259544-93260389___CEP295_93394815#chr11:93394815-93463522,SMCO4_93276546#chr11:93211638-93276546	Match
chr11	94336431	rs489591	1434	866	2300	6.95582e-133	CTCF,K27ac,K4me1,SA1	Enh-All	DHS	C	2a	C	T	rs608972,rs608972	ENSG00000134627.7; ENSG00000196371.2	PIWIL4, FUT4	CTCFL,CTCF_joined_0,CTCF_joined_1,CTCF_joined_2,CTCF_joined_3,CTCF_joined_4,CTCF_joined_5,CTCF_joined_6,CTCF_joined_7,UBIP1,USF1,ZN281	12	chr11:94250000-94255000..chr11:94335000-94340000	NoGene	chr11:94250000-94260000..chr11:94490000-94500000	FUT4,PIWIL4_x000D_	Distal	chr11:94336097-94336916___rs7105524_GM12878_C_gwas#chr11:94326442-94326442	-	-	-
chr12	6982452	rs3825335	12	52	64	8.92297e-06	SA1	Mix-All	DHS	C	4	A	G	rs2071066,rs2239163,rs2886400,rs6489739	ENSG00000111671.5; ENSG00000010626.10; ENSG00000010626.10; ENSG00000111671.5	SPSB2, LRRC23, LRRC23, SPSB2	-	-	-	-	chr12:6975000-6980000..chr12:7075000-7080000	ATN1,C12orf57,ENO2,LRRC23,MIR141,MIR200C,PTPN6,RNU7-1,SPSB2,U47924.27,U47924.29,U47924.31_x000D_	-	-	Probe	SPSB2_6982521#chr12:6980099-6982521	Match
chr12	14956932	rs11830399	746	543	1289	1.66601e-07	K4me3	Pro-All	-	C	4	G	C	rs7959540	ENSG00000182993.3	C12orf60	SPI1	1	-	-	chr12:14780000-14790000..chr12:15140000-15150000,chr12:14870000-14880000..chr12:15370000-15380000,chr12:14875000-14880000..chr12:15150000-15155000,chr12:14380000-14390000..chr12:15140000-15150000	ARHGDIB,ART4,C12orf60,ERP27,H2AFJ,HIST4H4,MGP,PDE6H,SMCO3,WBP11_x000D_,ARHGDIB,ART4,ATF7IP,C12orf60,ERP27,GUCY2C,H2AFJ,HIST4H4,MGP,PDE6H,PLBD1,RN7SKP134,RN7SL676P,RNU6-491P,SMCO3,WBP11_x000D_	-	-	Probe	C12ORF60_14956505#chr12:14956505-14976791	-
chr12	69753365	rs2617834	297	572	869	1.05928e-11	K27ac,K4me3	Pro-All	DHS	C	1b	T	C	rs315113,rs523398,rs589448	ENSG00000127337.2; ENSG00000127337.2; ENSG00000127337.2	YEATS4, YEATS4, YEATS4	MSX2	3	chr12:69750000-69755000..chr12:69960000-69965000	FRS2	chr12:69540000-69550000..chr12:69960000-69970000	CPSF6,LYZ,RN7SL804P,YEATS4_x000D_	-	-	-	-	-
chr12	69753420	rs2617835	320	492	812	3.73838e-06	K27ac,K4me3	Pro-All	DHS	C	1f	C	A	rs315113,rs523398,rs589448	ENSG00000127337.2; ENSG00000127337.2; ENSG00000127337.2	YEATS4, YEATS4, YEATS4	HNF1B	3	chr12:69750000-69755000..chr12:69960000-69965000	FRS2	chr12:69540000-69550000..chr12:69960000-69970000	CPSF6,LYZ,RN7SL804P,YEATS4_x000D_	-	-	-	-	-
chr12	69753512	rs2249093	512	821	1333	6.86213e-09	K27ac,K4me3	Pro-All	DHS	C	3a	G	C	rs315113,rs523398,rs589448	ENSG00000127337.2; ENSG00000127337.2; ENSG00000127337.2	YEATS4, YEATS4, YEATS4	BARH1,GMEB1,HINFP,HXA4,HXB4,HXC8,KDM5A,KDM5B,KLF6,MAD3,SIX5,SOX9,TAF1,THAP1,ZN143	19	chr12:69750000-69755000..chr12:69960000-69965000	FRS2	chr12:69540000-69550000..chr12:69960000-69970000	CPSF6,LYZ,RN7SL804P,YEATS4_x000D_	-	-	-	-	-
chr12	96429377	rs17525495	387	287	674	0.000626981	K4me3	Mix-All	DHS	C	4	A	G	rs61054267	ENSG00000111144.5	LTA4H	AEBP2,ARNT2,ATF2,ATF6A,CDX2,CIC,DBP,E2F7,EPAS1,FEV,FOXA2,FOXD2,FOXG1,FOXJ2,FOXO4,GLI3,GMEB1,GRHL1,HBP1,HES4,HHEX,HINFP,HXA5,HXB8,HXC11,HXD11,ID3,IRX2,KLF10,KLF15,KLF6,LHX4,MAD3,MEF2C,MIXL1,MNT,MYBB,MZF1,NCOR1,NF2L3,NFAC3,NFAT5,NR4A2,NSD2,PO5F1,TFDP1,UBIP1,ZBT39,ZBTB2,ZNF83,ZNF84	58	-	-	chr12:96310000-96315000..chr12:96605000-96610000	AMDHD1,HAL,LTA4H,RN7SL88P_x000D_	-	-	Distal,Probe	chr12:96429307-96430752___LTA4H_96437298#chr12:96394530-96437298,LTA4H_96437298#chr12:96394530-96437298	Match
chr13	43052880	rs2062305	241	141	382	7.15255e-06	CTCF	Ins-All	-	C	4	G	A	rs1853573	ENSG00000120659.10	TNFSF11	-	-	-	-	-	-	-	-	Distal	chr13:43051793-43053584___RS95330902_42951449#chr13:42951449-42951449	-
chr14	24422733	rs1951736	425	134	559	6.70584e-10	K27ac,K4me3	Pro-All	DHS	C	4	G	A	rs4457918,rs74036725	ENSG00000197775.1; ENSG00000197775.1	DHRS4-AS1, DHRS4-AS1	AP2A,FOXC1,ID2,NCOR1,NFIC,P63	18	-	-	-	-	-	-	-	-	-
chr14	24422915	rs78299733	344	183	527	2.19362e-05	K27ac,K4me3	Pro-All	DHS	C	4	G	T	rs4457918,rs74036725	ENSG00000197775.1; ENSG00000197775.1	DHRS4-AS1, DHRS4-AS1	-	-	-	-	-	-	-	-	-	-	-
chr14	24423329	rs8007763	386	280	666	0.00024237	K4me3	Pro-All	DHS	C	4	C	G	rs4457918,rs74036725	ENSG00000197775.1; ENSG00000197775.1	DHRS4-AS1, DHRS4-AS1	-	-	-	-	-	-	-	-	-	-	-
chr14	24423370	rs8009022	445	312	757	1.10683e-05	K4me3	Pro-All	DHS	C	4	T	C	rs4457918,rs74036725	ENSG00000197775.1; ENSG00000197775.1	DHRS4-AS1, DHRS4-AS1	-	-	-	-	-	-	-	-	-	-	-
chr14	24423582	rs8010151	277	148	425	4.54906e-09	K4me3	Pro-All	-	C	1f	G	A	rs4457918,rs74036725	ENSG00000197775.1; ENSG00000197775.1	DHRS4-AS1, DHRS4-AS1	-	-	-	-	-	-	-	-	-	-	-
chr14	24423666	rs8009599	250	118	368	6.977e-11	K4me3	Pro-All	-	C	5	T	C	rs4457918,rs74036725	ENSG00000197775.1; ENSG00000197775.1	DHRS4-AS1, DHRS4-AS1	SPI1,SUH	3	-	-	-	-	-	-	-	-	-
chr14	24898751	rs2273629	228	147	375	0.000186938	K4me3	Pro-All	DHS	C	1f	G	A	rs1956905,rs7143804	ENSG00000139899.6; ENSG00000139899.6	CBLN3, CBLN3	FOXO3,HES7,MSX2,NFE2	5	-	-	chr14:24800000-24810000..chr14:24900000-24910000,chr14:24800000-24805000..chr14:24900000-24905000,chr14:24710000-24715000..chr14:24905000-24910000	NFATC4,NYNRIN,RNU6-802P_x000D_,NFATC4,NYNRIN,RIPK3,RNU6-802P_x000D_,ADCY4,CBLN3,CIDEB,DHRS1,LTB4R,LTB4R2,NFATC4,NOP9,NYNRIN,RABGGTA,RIPK3,RNU6-802P,TGM1_x000D_	-	-	-	-	-
chr14	24898780	rs5025771	165	90	255	2.12566e-05	K4me3	Pro-All	DHS	C	4	C	G	rs1956905,rs7143804	ENSG00000139899.6; ENSG00000139899.6	CBLN3, CBLN3	-	-	-	-	chr14:24800000-24810000..chr14:24900000-24910000,chr14:24800000-24805000..chr14:24900000-24905000,chr14:24710000-24715000..chr14:24905000-24910000	NFATC4,NYNRIN,RNU6-802P_x000D_,NFATC4,NYNRIN,RIPK3,RNU6-802P_x000D_,ADCY4,CBLN3,CIDEB,DHRS1,LTB4R,LTB4R2,NFATC4,NOP9,NYNRIN,RABGGTA,RIPK3,RNU6-802P,TGM1_x000D_	-	-	-	-	-
chr14	50779346	rs12892752	32	483	515	2.6152e-102	K4me3	Pro-All	DHS	C	2a	C	T	rs12588912,rs4898655	ENSG00000100490.5; ENSG00000125375.10	CDKL1, ATP5S	AEBP2,AP2A,ARI3A,ARNT2,ASCL2,ATF2,ATF6A,ATOH1,BACH1,BARH1,BARX1,BARX2,BCL6,BMAL1,CEBPD,COE1,CREB1,CTCF_joined_0,DBP,DLX1,E2F1,E2F3,E2F4,E2F6,E2F7,EGR1,ELF1,ELK1,ELK4,EPAS1,ERF,ERR1,ETS1,ETV7,FEV,FLI1,FOS,FOXA1,FOXD2,FOXM1,FOXP1,FOXP2,GABPA,GATA4,GLI2,GLI3,GMEB1,GMEB2,HBP1,HES1,HES4,HEYL,HHEX,HINFP,HXA4,HXA5,HXA6,HXB4,HXB6,HXC11,HXC8,HXD11,ID2,ID3,IKZF1,IRF1,JUNB,JUND,JUN,KAT5,KDM5B,KLF10,KLF11,KL…	316	-	-	chr14:50590000-50600000..chr14:51000000-51010000,chr14:50330000-50340000..chr14:50990000-51000000,chr14:50090000-50100000..chr14:50990000-51000000,chr14:50090000-50100000..chr14:51290000-51300000	ATP5S,CDKL1,L2HGDH,MIR4504_x000D_,ARF6,ATP5S,C14orf182,C14orf183,CDKL1,L2HGDH,MIR4504,RN7SKP193,RNU6-189P,SOS2,VCPKMT_x000D_,ARF6,ATP5S,C14orf182,C14orf183,CDKL1,KLHDC1,KLHDC2,L2HGDH,MIR4504,NEMF,POLE2,RN7SKP193,RN7SL2,RN7SL3,RNU6-189P,RNU6-539P,RNU6ATAC30P,SOS2,VCPKMT_x000D_,ARF6,ATL1,ATP5S,C14orf182,C14orf183,CDKL1,KLHDC1,KLHDC2,L2HGDH,MAP4K5,MIR4504,NEMF,POLE2,RN7SKP193,RN7SL2,RN7SL3,RN7SL452P…	-	-	-	-	-
chr14	50784919	rs7146558	49	249	298	9.25198e-19	CTCF,SA1	Ins-All	-	C	1a	C	A	rs4898655	ENSG00000125375.10	ATP5S	CTCF_joined_0,CTCF_joined_2,CTCF_joined_4,SUH	4	-	-	chr14:50590000-50600000..chr14:51000000-51010000,chr14:50330000-50340000..chr14:50990000-51000000,chr14:50090000-50100000..chr14:50990000-51000000,chr14:50090000-50100000..chr14:51290000-51300000	ATP5S,CDKL1,L2HGDH,MIR4504_x000D_,ARF6,ATP5S,C14orf182,C14orf183,CDKL1,L2HGDH,MIR4504,RN7SKP193,RNU6-189P,SOS2,VCPKMT_x000D_,ARF6,ATP5S,C14orf182,C14orf183,CDKL1,KLHDC1,KLHDC2,L2HGDH,MIR4504,NEMF,POLE2,RN7SKP193,RN7SL2,RN7SL3,RNU6-189P,RNU6-539P,RNU6ATAC30P,SOS2,VCPKMT_x000D_,ARF6,ATL1,ATP5S,C14orf182,C14orf183,CDKL1,KLHDC1,KLHDC2,L2HGDH,MAP4K5,MIR4504,NEMF,POLE2,RN7SKP193,RN7SL2,RN7SL3,RN7SL452P…	-	-	-	-	-
chr14	55815932	rs11851169	124	65	189	9.63089e-05	K27ac	Pro-All	DHS	C	4	A	G	rs10140857	ENSG00000126787.8	DLGAP5	PDX1	2	-	-	-	-	-	-	Probe	FBXO34_55738020#chr14:55738020-55819801	-
chr14	90850229	rs7144433	19	65	84	9.18933e-06	K4me1	Mix-All	DHS	C	4	C	T	rs12886342	ENSG00000198668.6	CALM1	-	-	-	-	chr14:90420000-90430000..chr14:90860000-90870000	KCNK13,NRDE2,PSMC1_x000D_	-	-	Distal	chr14:90848972-90850953___NRDE2_90798481#chr14:90744397-90798481	-
chr14	104155945	rs861545	187	30	217	3.30837e-24	K27ac,K4me3	Enh-All	DHS	C	1b	A	G	rs1054080,rs1054080	ENSG00000126215.9; ENSG00000224997.1	XRCC3, AL049840.1	-	-	-	-	-	-	-	-	-	-	-
chr15	41775221	rs316604	55	22	77	0.000787155	K27ac	Enh-All	DHS	C	5	T	C	rs28897479,rs7168307	ENSG00000137806.4; ENSG00000247556.2	NDUFAF1, OIP5-AS1	-	-	-	-	-	-	-	-	-	-	-
chr15	52471547	rs67725996	25	75	100	3.51565e-06	K27ac	Pro-All	DHS	C	2b	T	G	rs7172037	ENSG00000259577.1	RP11-430B1.2	CR3L1,ISL2	2	-	-	-	-	-	-	Probe	GNB5_52483565#chr15:52413122-52483565	-
chr15	55581348	rs2305424	138	226	364	3.11969e-05	K4me3	Pro-All	DHS	C	4	C	T	rs11629613	ENSG00000069943.5	PIGB	-	-	chr15:55510000-55515000..chr15:55580000-55585000	RAB27A	chr15:55510000-55515000..chr15:55730000-55735000	CCPG1,MIR628,PIGB_x000D_	-	-	-	-	-
chr15	65183733	rs2220258	240	373	613	6.24538e-07	K27ac	Enh-All	-	C	1d	T	C	rs832881	ENSG00000140451.8	PIF1	-	-	-	-	chr15:65025000-65030000..chr15:65195000-65200000	MIR1272,PIF1,PLEKHO2,RBPMS2,RN7SL348P_x000D_	-	-	Distal	chr15:65183431-65184250___MIR1272_65054714#chr15:65054585-65054714	-
chr15	65183950	rs2200490	449	681	1130	6.54331e-11	K27ac	Enh-All	-	C	1f	A	C	rs832881	ENSG00000140451.8	PIF1	-	-	-	-	chr15:65025000-65030000..chr15:65195000-65200000	MIR1272,PIF1,PLEKHO2,RBPMS2,RN7SL348P_x000D_	-	-	Distal	chr15:65183431-65184250___MIR1272_65054714#chr15:65054585-65054714	-
chr15	75361650	rs67538199	751	469	1220	1.13501e-14	K27ac	Enh-All	-	C	4	C	T	rs12593542,rs78434425	ENSG00000198794.7; ENSG00000138621.7	SCAMP5, PPCDC	-	-	-	-	-	-	-	-	-	-	-
chr15	75362084	rs74023936	288	201	489	0.000383342	K27ac	Enh-All	DHS	C	4	T	C	rs12593542,rs78434425	ENSG00000198794.7; ENSG00000138621.7	SCAMP5, PPCDC	BATF,SPI1	2	-	-	-	-	-	-	-	-	-
chr15	75370232	rs8036197	52	19	71	0.000437621	K27ac	Enh-All	DHS	C	2b	C	T	rs2289582,rs8030089	ENSG00000138621.7; ENSG00000178718.5	PPCDC, RPP25	NR5A2,PO2F2,PO5F1	4	-	-	-	-	-	-	-	-	-
chr15	77312063	rs35075154	51	12	63	1.36297e-05	K4me1	Enh-All	DHS	C	4	T	C	rs34192860	ENSG00000140368.8	PSTPIP1	-	-	-	-	chr15:76470000-76480000..chr15:77470000-77480000	ETFA,ISL2,MIR3713,PSTPIP1,RCN2,RN7SKP217,RN7SL278P,SCAPER,TSPAN3_x000D_	-	-	Distal	chr15:77311846-77313707___HMG20A_77712992#chr15:77712992-77777946	-
chr15	77327571	rs9806416	252	131	383	1.73327e-08	CTCF	Ins-All	DHS	C	4	T	C	rs11636613	ENSG00000260787.1	RP11-797A18.4	-	-	-	-	chr15:77315000-77320000..chr15:77835000-77840000,chr15:76470000-76480000..chr15:77470000-77480000	HMG20A,PEAK1,TSPAN3_x000D_,ETFA,ISL2,MIR3713,PSTPIP1,RCN2,RN7SKP217,RN7SL278P,SCAPER,TSPAN3_x000D_	-	-	-	-	-
chr15	90792674	rs12591585	21	55	76	0.000572187	K4me3	Pro-All	DHS	C	4	G	A	rs35048835	ENSG00000185043.6	CIB1	-	-	-	-	chr15:90700000-90705000..chr15:90830000-90835000,chr15:89180000-89190000..chr15:91200000-91210000	CIB1,GDPGP1,NGRN,RN7SL346P,TTLL13_x000D_,ABHD2,ACAN,ANPEP,AP3S2,C15orf38,C15orf38-AP3S2,CIB1,CRTC3,FANCI,GABARAPL3,GDPGP1,HAPLN3,IDH2,IQGAP1,KIF7,MESP1,MESP2,MFGE8,MIR3174,MIR5009,MIR5094,MIR9-3,NGRN,PEX11A,PLIN1,POLG,RHCG,RLBP1,RN7SL346P,RN7SL736P,RN7SL755P,RNU6-1111P,RNU6-132P,RNU7-111P,RNU7-195P,SEMA4B,TICRR,TTLL13,WDR93,ZNF710,ZNF774_x000D_	-	-	-	-	-
chr15	99789742	rs8043311	714	309	1023	2.24242e-12	K27ac,K4me3	Pro-All	-	C	4	G	C	rs10152794,rs8042439	ENSG00000103852.8; ENSG00000103852.8	TTC23, TTC23	-	-	-	-	-	-	-	-	Probe	TTC23_99789824#chr15:99676527-99789824	Match
chr15	99789951	rs8025136	477	256	733	1.08784e-06	K27ac,K4me3	Pro-All	-	C	2b	A	C	rs10152794,rs8042439	ENSG00000103852.8; ENSG00000103852.8	TTC23, TTC23	FOXA2	2	-	-	-	-	-	-	-	-	-
chr15	99794174	rs8028374	378	281	659	0.000666777	K27ac	Enh-All	-	C	4	A	G	rs10152794,rs8042439	ENSG00000103852.8; ENSG00000103852.8	TTC23, TTC23	FOSB,MNX1	2	-	-	-	-	-	-	-	-	-
chr16	769926	rs2020292	23	77	100	4.1221e-07	K27ac	Mix-All	DHS	C	2b	G	C	rs62032512	ENSG00000103254.5	FAM173A	GRHL1,P63	4	chr16:760000-770000..chr16:1150000-1160000	NoGene	chr16:760000-765000..chr16:835000-840000	CCDC78,FAM173A,HAGHL,METRN,MIR662,MSLN,MSLNL,NARFL_x000D_	-	-	-	-	-
chr16	770103	rs763206	416	532	948	0.000680834	K27ac	Mix-All	DHS	C	2b	G	C	rs62032512	ENSG00000103254.5	FAM173A	NKX28,RUNX2,RUNX3	6	-	-	chr16:760000-765000..chr16:835000-840000,chr16:760000-770000..chr16:1150000-1160000	CCDC78,FAM173A,HAGHL,METRN,MIR662,MSLN,MSLNL,NARFL_x000D_,C1QTNF8,CCDC78,CHTF18,FAM173A,GNG13,HAGHL,LMF1,MIR662,MSLN,MSLNL,NARFL,PRR25,RPUSD1,SOX8,SSTR5_x000D_	-	-	-	-	-
chr16	3355565	rs62034711	275	609	884	1.93549e-17	K27ac,K4me3	Pro-All	DHS	C	4	T	C	rs17611827,rs220382	ENSG00000010539.7; ENSG00000006194.6	ZNF200, ZNF263	-	-	-	-	-	-	-	-	Distal	chr16:3355561-3356400___ZNF263_3333486#chr16:3333486-3341459	-
chr16	19078630	rs72777492	151	70	221	0.000651784	K27ac,K4me3	Pro-All	DHS	C	2b	T	A	rs8045599	ENSG00000167186.6	COQ7	EHF,TFDP2	2	-	-	-	-	-	-	-	-	-
chr16	20811092	rs4783504	67	152	219	2.23121e-07	CTCF	Ins-All	-	C	2a	G	T	rs12149771,rs2341643	ENSG00000066654.8; ENSG00000196678.9	THUMPD1, ERI2	-	-	-	-	-	-	-	-	Probe	ERI2_20817795#chr16:20807661-20817795	-
chr16	21295383	rs2733913	242	138	380	9.29474e-07	K4me3	Pro-All	-	C	2b	G	C	rs2629092	ENSG00000103316.6	CRYM	-	-	-	-	chr16:21195000-21200000..chr16:21565000-21570000	ANKS4B,CRYM,CRYM-AS1,MIR3680-1,NPIPB3,ZP2_x000D_	-	-	Probe	CRYM_21314457#chr16:21269838-21314457	Match
chr16	31117389	rs56314408	76	10	86	1.53584e-12	K27ac	Mix-All	DHS	C	3a	T	C	rs9929899	ENSG00000255439.2	RP11-196G11.1	AP2A,AP2C,KDM5A,THAP1	5	-	-	chr16:30960000-30970000..chr16:31880000-31890000	AC135048.1,AHSP,ARMC5,BCKDK,C16orf58,C16orf98,COX6A2,FUS,HSD3B7,ITGAD,ITGAM,ITGAX,KAT8,PRSS36,PRSS53,PRSS8,PYCARD,PYDC1,RNU7-199P,SLC5A2,STX1B,STX4,TGFB1I1,TRIM72,VKORC1,ZNF646,ZNF668,ZNF720,ZNF843_x000D_	-	-	-	-	-
chr17	655920	rs910924	2000	2304	4304	2.60865e-05	K4me3	Pro-All	DHS	C	4	A	G	rs72810267	ENSG00000262228.1	RP11-676J12.4	-	-	-	-	-	-	-	-	Probe	DBIL5P_655572#chr17:655572-658576	-
chr17	3808032	rs2074989	18	74	92	9.6059e-08	K4me1	Enh-All	-	C	2b	G	A	rs9899953	ENSG00000108405.3	P2RX1	NANOG,PO5F1,RFX2,ZBT7B	4	-	-	-	-	-	-	-	-	-
chr17	3808713	rs2074988	19	58	77	0.000126783	K4me1	Enh-All	DHS	C	2b	C	T	rs2074989,rs9899953	ENSG00000004660.10; ENSG00000108405.3	CAMKK1, P2RX1	GRHL1	1	-	-	-	-	-	-	-	-	-
chr17	7217463	rs11541855	48	100	148	0.000132657	K4me3	Mix-All	-	C	1b	T	C	rs28636077,rs4796398	ENSG00000132507.13; ENSG00000132507.13	EIF5A, EIF5A	ESR2,MAFF,MAFG	4	-	-	-	-	-	-	-	-	-
chr17	53514808	rs4794586	444	235	679	1.49634e-14	K27ac	Enh-All	DHS	C	4	C	T	rs9889629	ENSG00000108960.3	MMD	CTCF_joined_1,CTCF_joined_5,NDF2,NR4A2,UBIP1,ZBT39,ZN281	21	-	-	chr17:53070000-53080000..chr17:53590000-53600000	HLF,MMD_x000D_	-	-	-	-	-
chr2	135677035	rs3769027	2700	3528	6228	1.45554e-21	K4me3,SA1	Pro-All	DHS	C	2b	C	T	rs10198975	ENSG00000082258.8	CCNT2	-	-	-	-	-	-	-	-	Probe	CCNT2_135676391#chr2:135676391-135716915	Match
chr2	135677043	rs3769026	18	54	72	0.000329776	SA1	Pro-All	DHS	C	2b	G	T	rs10198975	ENSG00000082258.8	CCNT2	DLX2,FOXF1,ISL2,NKX25	7	-	-	-	-	-	-	Probe	CCNT2_135676391#chr2:135676391-135716915	Match
chr2	160760427	rs2136969	956	1152	2108	9.66926e-05	K27ac	Pro-All	DHS	C	4	A	C	rs10176387,rs13027256,rs13027256	ENSG00000054219.9; ENSG00000054219.9; ENSG00000248672.1	LY75, LY75, LY75-CD302	ESR2	1	-	-	-	-	-	-	-	-	-
chr2	160820598	rs10173701	18	53	71	0.00021031	K4me3	Mix-All	-	C	5	T	A	rs10176387,rs13027256,rs13027256	ENSG00000054219.9; ENSG00000054219.9; ENSG00000248672.1	LY75, LY75, LY75-CD302	-	-	-	-	-	-	-	-	-	-	-
chr2	191224397	rs2067400	28	221	249	2.48889e-22	K27ac,K4me1	Mix-All	-	C	6	C	T	rs6721431	ENSG00000151689.8	INPP1	BATF	1	-	-	chr2:190950000-190955000..chr2:191235000-191240000,chr2:190950000-190960000..chr2:191370000-191380000,chr2:190950000-190960000..chr2:191660000-191670000	HIBCH_x000D_,HIBCH,INPP1_x000D_,HIBCH,INPP1,MFSD6,NAB1,RN7SKP179,TMEM194B_x000D_	-	-	Probe	INPP1_191208195#chr2:191208195-191236391	Match
chr2	191273480	rs75223261	2012	2356	4368	0.000237136	K4me3,SA1	Pro-All	DHS	C	4	C	G	rs62182861	ENSG00000189362.7	TMEM194B	-	-	-	-	chr2:190950000-190960000..chr2:191370000-191380000,chr2:191245000-191250000..chr2:191665000-191670000,chr2:190950000-190960000..chr2:191660000-191670000	HIBCH,INPP1_x000D_,MFSD6,NAB1,RN7SKP179,TMEM194B_x000D_,HIBCH,INPP1,MFSD6,NAB1,RN7SKP179,TMEM194B_x000D_	-	-	Probe	MFSD6_191273080#chr2:191273080-191367041	-
chr2	208491975	rs2709394	283	494	777	1.26609e-05	CTCF,K27ac	Mix-All	DHS	C	2b	C	G	rs2709363	ENSG00000224137.1	AC079767.4	-	-	-	-	chr2:204100000-204110000..chr2:209130000-209140000	ABI2,ADAM23,C2orf80,CCNYL1,CD28,CPO,CREB1,CRYGA,CRYGB,CRYGC,CRYGD,CTLA4,DYTN,EEF1B2,FASTKD2,FZD5,GPR1,ICOS,INO80D,KLF7,MDH1B,METTL21A,MIR1302-4,MIR2355,MIR3130-1,MIR4775,NDUFS1,NRP2,PARD3B,PLEKHM3,RAPH1,RN7SKP178,RN7SKP200,RN7SKP260,RN7SL670P,RNA5SP116,RNU6-360P,RNU6-474P,RNU6-664P,SNORA41,SNORD51,ZDBF2_x000D_	-	-	-	-	-
chr2	208492143	rs2551941	330	563	893	1.08383e-05	CTCF,K27ac,SA1	Mix-All	-	C	1b	T	A	rs2709363	ENSG00000224137.1	AC079767.4	DLX2	2	-	-	chr2:204100000-204110000..chr2:209130000-209140000	ABI2,ADAM23,C2orf80,CCNYL1,CD28,CPO,CREB1,CRYGA,CRYGB,CRYGC,CRYGD,CTLA4,DYTN,EEF1B2,FASTKD2,FZD5,GPR1,ICOS,INO80D,KLF7,MDH1B,METTL21A,MIR1302-4,MIR2355,MIR3130-1,MIR4775,NDUFS1,NRP2,PARD3B,PLEKHM3,RAPH1,RN7SKP178,RN7SKP200,RN7SKP260,RN7SL670P,RNA5SP116,RNU6-360P,RNU6-474P,RNU6-664P,SNORA41,SNORD51,ZDBF2_x000D_	-	-	-	-	-
chr20	1306531	rs912117	969	701	1670	0.00046152	K27ac,K4me3	Mix-All	DHS	C	2b	G	C	rs912118	ENSG00000125775.10	SDCBP2	AP2A,ARI3A,ARNT2,ATF2,BACH1,BMAL1,CEBPD,CREB1,E2F3,E2F7,ERR1,ETV7,FOXP1,GABPA,GMEB2,HBP1,HES1,HES4,HINFP,HXA4,HXA5,HXB6,HXC8,IRF1,JUNB,KDM5B,KLF10,KLF3,KLF5,MAD3,MAZ,MNT,MYC_joined_2,NFYB,NR4A1,OVOL2,PBX2,PO5F1,SP1,SP4,TFDP1,THAP1,UBIP1,ZNF84	48	-	-	chr20:1290000-1295000..chr20:1415000-1420000	AL136531.1,FKBP1A_x000D_	-	-	-	-	-
chr20	5149775	rs1470352	15	45	60	0.000511218	K27ac	Enh-All	-	C	1b	T	C	rs3746677	ENSG00000101290.9	CDS2	-	-	-	-	-	-	-	-	-	-	-
chr20	33297811	rs55754521	149	18	167	2.48929e-25	K4me3	Pro-All	DHS	C	1b	A	C	rs6060043	ENSG00000078804.8	TP53INP2	-	-	chr20:33120000-33130000..chr20:33290000-33300000	DYNLRB1	chr20:33125000-33130000..chr20:33355000-33360000,chr20:32900000-32905000..chr20:33355000-33360000	MAP1LC3A,PIGU,TP53INP2_x000D_,DYNLRB1,ITCH,MAP1LC3A,MIR644A,PIGU,TP53INP2_x000D_	-	-	Distal	chr20:33297369-33298143___MIR644A_33054129#chr20:33054129-33054223	-
chr20	42309916	rs390076	319	486	805	3.74145e-08	K27ac	Enh-All	-	C	3a	C	G	rs419842	ENSG00000101057.11	MYBL2	ATF2,ATOH1,CR3L4,DBP,E2F3,E2F7,FOXC1,HBP1,HES4,HINFP,HXA5,HXC11,KDM5B,KLF5,MYB,MZF1,NKX28,NR4A1,OVOL2,PBX2,RARG,SOX9,SUH,TFDP1,ZN143,ZN217,ZN250,ZNF84	96	-	-	chr20:42165000-42170000..chr20:42315000-42320000,chr20:42080000-42085000..chr20:42315000-42320000,chr20:42165000-42170000..chr20:42710000-42715000,chr20:42080000-42085000..chr20:42710000-42715000,chr20:42070000-42080000..chr20:42820000-42830000	IFT52,SGK2_x000D_,IFT52,L3MBTL1,RNU6-1251P,SGK2,SRSF6_x000D_,GTSF1L,IFT52,MYBL2,RN7SL443P,RNU6-639P,SGK2,TOX2_x000D_,GTSF1L,IFT52,L3MBTL1,MYBL2,RN7SL443P,RNU6-1251P,RNU6-639P,SGK2,SRSF6,TOX2_x000D_,GTSF1L,IFT52,JPH2,L3MBTL1,MYBL2,RN7SL443P,RNU6-1251P,RNU6-639P,SGK2,SRSF6,TOX2_x000D_	-	-	-	-	-
chr20	44002665	rs2231626	634	474	1108	3.16865e-05	CTCF	Mix-All	DHS	C	4	C	G	rs2743224	ENSG00000204070.5	SYS1	-	-	-	-	chr20:43990000-43995000..chr20:44065000-44070000,chr20:43950000-43955000..chr20:44400000-44405000	DBNDD2,PIGT,TP53TG5_x000D_,AL031663.2,DBNDD2,EPPIN,EPPIN-WFDC6,MIR3617,PIGT,RNA5SP485,SPINT3,SPINT4,SYS1,SYS1-DBNDD2,TP53TG5,WFDC10A,WFDC10B,WFDC11,WFDC13,WFDC2,WFDC6,WFDC8,WFDC9_x000D_	-	-	Probe	SYS1_43990576#chr20:43990576-44005442	Match
chr20	55975099	rs6014986	64	120	184	0.000448116	K4me1	Enh-All	DHS	C	3a	A	T	rs6014987	ENSG00000132819.12	RBM38	-	-	chr20:55975000-55980000..chr20:56050000-56055000	NoGene	chr20:55955000-55960000..chr20:56165000-56170000,chr20:55660000-55670000..chr20:56070000-56080000,chr20:55660000-55665000..chr20:56165000-56170000,chr20:55960000-55970000..chr20:56880000-56890000	CTCFL,PCK1,RBM38_x000D_,BMP7,MIR4325,MTRNR2L3,RAE1,RBM38,SPO11_x000D_,BMP7,CTCFL,MIR4325,MTRNR2L3,PCK1,RAE1,RBM38,SPO11_x000D_,ANKRD60,C20orf85,CTCFL,MIR4532,PCK1,PMEPA1,ZBP1_x000D_	-	-	-	-	-
chr20	62668732	rs3764735	492	156	648	1.45344e-45	K27ac,K4me1	Enh-All	DHS	C	4	G	A	rs817344,rs817344	ENSG00000130590.9; ENSG00000196421.3	SAMD10, LINC00176	CTCF_joined_1,CTCF_joined_3,CTCF_joined_5,CTCF_joined_6,CTCF_joined_7,ZN281	6	-	-	-	-	-	-	Distal	chr20:62668346-62669161___MIR941-1_62550801#chr20:62550801-62551124	-
chr21	35322015	rs2051189	12	41	53	0.000404503	K4me3	Enh-All	-	C	5	A	C	rs2040113	ENSG00000241837.2	ATP5O	-	-	-	-	chr21:35290000-35300000..chr21:35610000-35620000,chr21:35295000-35300000..chr21:35715000-35720000,chr21:35285000-35290000..chr21:35985000-35990000	LINC00310,MRPS6,SLC5A3_x000D_,KCNE1,KCNE2,LINC00310,MRPS6,RN7SL740P,SLC5A3,SMIM11_x000D_	-	-	Probe,Probe	LINC00649_35303515#chr21:35303515-35343487,LOC400863_35321229#chr21:35321229-35336262	-
chr21	44238499	rs77802091	237	142	379	2.17864e-05	SA1	Ins-All	DHS	C	4	C	T	rs2401140,rs8133118	ENSG00000160193.7; ENSG00000160193.7	WDR4, WDR4	-	-	-	-	chr21:44015000-44020000..chr21:44240000-44245000	PDE9A_x000D_	-	-	-	-	-
chr21	45662979	rs9974367	45	162	207	6.47429e-15	SA1	Mix-All	-	C	4	G	C	rs3737435	ENSG00000160223.12	ICOSLG	NRF1	2	chr21:45560000-45565000..chr21:45660000-45665000	C21orf33	chr21:45555000-45560000..chr21:45720000-45725000,chr21:45555000-45560000..chr21:45900000-45905000,chr21:45555000-45560000..chr21:46210000-46215000	AIRE,DNMT3L,ICOSLG_x000D_,AIRE,C21orf2,DNMT3L,ICOSLG,LRRC3,LRRC3DN,PFKL,TRPM2_x000D_,AIRE,C21orf2,C21orf90,DNMT3L,ICOSLG,KRTAP10-1,KRTAP10-10,KRTAP10-11,KRTAP10-12,KRTAP10-2,KRTAP10-3,KRTAP10-4,KRTAP10-5,KRTAP10-6,KRTAP10-7,KRTAP10-8,KRTAP10-9,KRTAP12-1,KRTAP12-2,KRTAP12-3,KRTAP12-4,LRRC3,LRRC3DN,PFKL,TRPM2,TSPEAR,TSPEAR-AS1_x000D_	-	-	-	-	-
chr21	47715296	rs12626184	437	91	528	1.42714e-47	K27ac,K4me1	Enh-All	-	C	1b	T	C	rs4818834,rs914249	ENSG00000182362.9; ENSG00000182362.9	YBEY, YBEY	ATF3,ATF6A,ATOH1,BARH1,BBX,E2F7,EPAS1,ETV7,FOXC1,FOXD2,FOXF2,FOXO4,GRHL1,HHEX,HXB6,IRX2,KLF10,MAD3,MAZ,MIXL1,MYBB,MZF1,NF2L3,NFAT5,NKX61,NR1H2,NSD2,PBX2,SPI1,TFCP2,TFDP1,TSH1,VEZF1,ZN266,ZN281,ZNF83,ZNF84	68	-	-	-	-	-	-	-	-	-
chr22	21983260	rs2298429	41	87	128	0.000574085	K4me1	Mix-All	-	C	1f	G	A	rs2256609	ENSG00000185651.10	UBE2L3	-	-	-	-	-	-	-	-	-	-	-
chr3	49712297	rs11130213	44	12	56	0.000240529	K4me1	Mix-All	DHS	C	4	T	C	rs11709525	ENSG00000164062.8	APEH	BATF	1	chr3:49575000-49580000..chr3:49710000-49715000	NoGene	-	-	-	-	-	-	-
chr3	98281796	rs1381085	4680	4720	9400	8.23616e-18	K27ac,K4me1,K4me3	Pro-All	-	C	7	G	C	rs2316127,rs57654067	ENSG00000154165.3; ENSG00000154165.3	GPR15, GPR15	MEF2D	2	chr3:98245000-98250000..chr3:98280000-98285000	CPOX	chr3:98050000-98060000..chr3:98300000-98310000,chr3:98050000-98060000..chr3:98520000-98530000,chr3:97750000-97760000..chr3:98310000-98320000,chr3:97755000-97760000..chr3:98525000-98530000,chr3:98270000-98280000..chr3:111840000-111850000	CLDND1,GPR15,OR5K1,OR5K2,OR5K3,OR5K4_x000D_,CLDND1,CPOX,GPR15,OR5K1,OR5K2,OR5K3,OR5K4_x000D_,CLDND1,GPR15,OR5AC1,OR5AC2,OR5H1,OR5H14,OR5H15,OR5H2,OR5H6,OR5H8P,OR5K1,OR5K2,OR5K3,OR5K4_x000D_,CLDND1,CPOX,GPR15,OR5AC1,OR5AC2,OR5H1,OR5H14,OR5H15,OR5H2,OR5H6,OR5H8P,OR5K1,OR5K2,OR5K3,OR5K4,RNU6-26P_x000D_,ABHD10,ABI3BP,AC078855.1,ALCAM,BBX,CBLB,CCDC54,CD47,CD96,CEP97,CMSS1,COL8A1,DCBLD2,DPPA2,DPPA4,DZI…	-	-	-	-	-
chr3	98282355	rs2316127	432	740	1172	4.37866e-18	K4me3	Mix-All	-	C	7	G	A	rs57654067	ENSG00000154165.3	GPR15	ZKSC1	2	chr3:98245000-98250000..chr3:98280000-98285000	CPOX	chr3:98050000-98060000..chr3:98300000-98310000,chr3:98050000-98060000..chr3:98520000-98530000,chr3:97750000-97760000..chr3:98310000-98320000,chr3:97755000-97760000..chr3:98525000-98530000,chr3:98270000-98280000..chr3:111840000-111850000	CLDND1,GPR15,OR5K1,OR5K2,OR5K3,OR5K4_x000D_,CLDND1,CPOX,GPR15,OR5K1,OR5K2,OR5K3,OR5K4_x000D_,CLDND1,GPR15,OR5AC1,OR5AC2,OR5H1,OR5H14,OR5H15,OR5H2,OR5H6,OR5H8P,OR5K1,OR5K2,OR5K3,OR5K4_x000D_,CLDND1,CPOX,GPR15,OR5AC1,OR5AC2,OR5H1,OR5H14,OR5H15,OR5H2,OR5H6,OR5H8P,OR5K1,OR5K2,OR5K3,OR5K4,RNU6-26P_x000D_,ABHD10,ABI3BP,AC078855.1,ALCAM,BBX,CBLB,CCDC54,CD47,CD96,CEP97,CMSS1,COL8A1,DCBLD2,DPPA2,DPPA4,DZI…	-	-	-	-	-
chr3	152230100	rs17373074	384	195	579	3.78703e-09	K27ac,K4me3	Enh-All	-	C	4	C	T	rs73156820,rs73156820	ENSG00000169860.4; ENSG00000241732.1	P2RY1, RP11-38P22.2	-	-	-	-	-	-	-	-	-	-	-
chr3	152234166	rs16864367	129	19	148	6.99629e-20	K27ac	Mix-All	-	C	1d	A	G	rs73156820,rs73156820	ENSG00000169860.4; ENSG00000241732.1	P2RY1, RP11-38P22.2	COE1,MNX1,MYF6,RUNX3,SUH	13	-	-	-	-	-	-	-	-	-
chr3	152237337	rs2871849	80	35	115	0.000143058	K27ac	Mix-All	-	C	3a	A	C	rs73156820,rs73156820	ENSG00000169860.4; ENSG00000241732.1	P2RY1, RP11-38P22.2	CR3L1,DLX2,DLX4,FOXA1,FOXA2,FOXK1,FOXM1,FOXO3,GLI1,HES1,ISL1,LHX2,MAD1,MSX2,NFAC4,NKX31,RORA,RUNX2,RUNX3,ZEB1,ZEP1,ZIC2	23	-	-	-	-	-	-	-	-	-
chr3	194869328	rs2279631	16	48	64	0.000870341	SA1	Pro-All	-	C	4	C	T	rs79259450	ENSG00000185112.4	FAM43A	-	-	-	-	chr3:194405000-194410000..chr3:194975000-194980000,chr3:194720000-194725000..chr3:194975000-194980000,chr3:194850000-194855000..chr3:194975000-194980000,chr3:194050000-194060000..chr3:194970000-194980000	MIR3137,RN7SL36P,RNU6-25P_x000D_,ATP13A3,CPN2,FAM43A,GP5,LRRC15,LSG1,MIR3137,RN7SL36P,RNU6-1101P,RNU6-25P,TMEM44_x000D_	-	-	Probe	XXYLT1-AS2_194868599#chr3:194868599-194873585	-
chr4	53582065	rs7677282	38	83	121	0.000522487	K4me1	Enh-All	-	C	3a	A	G	rs113985786	ENSG00000226950.2	DANCR	CEBPB_joined,CUX1,HES7,NDF2,NFKB1	6	-	-	chr4:53410000-53420000..chr4:53840000-53850000,chr4:53240000-53245000..chr4:53845000-53850000,chr4:53230000-53240000..chr4:55100000-55110000	DANCR,ERVMER34-1,MIR4449,RASL11B,SNORA26,USP46_x000D_,DANCR,ERVMER34-1,MIR4449,RASL11B,RNU6-1252P,SNORA26,USP46_x000D_,AC110792.1,CHIC2,DANCR,ERVMER34-1,GSX2,LNX1,MIR4449,RASL11B,RNU6-1252P,RNU6-310P,SCFD2,SNORA26,USP46_x000D_	-	-	-	-	-
chr4	154266319	rs66484459	846	282	1128	3.24715e-22	K27ac,K4me3	Pro-All	DHS	C	4	A	C	rs78561684	ENSG00000121211.3	MND1	-	-	chr4:154260000-154270000..chr4:154670000-154680000,chr4:154265000-154270000..chr4:154350000-154355000,chr4:154265000-154270000..chr4:154495000-154500000	RNF175,KIAA0922,NoGene	chr4:154060000-154070000..chr4:154560000-154570000	KIAA0922,MND1,RN7SL419P,RNU6-1196P,TRIM2_x000D_	-	-	Probe	MND1_154265800#chr4:154265800-154336247	Match
chr4	185770076	rs66921474	34	89	123	5.71544e-06	K4me3	Enh-All	-	C	6	T	C	rs6852527	ENSG00000251230.1	RP11-701P16.5	-	-	-	-	chr4:185665000-185670000..chr4:185900000-185905000	ACSL1,MIR3945,MIR4455_x000D_	-	-	Distal	chr4:185769703-185771316___MIR4455_185859594#chr4:185859536-185859594	-
chr4	186347055	rs2289720	104	174	278	0.000139641	K27ac	Pro-All	DHS	C	2b	G	A	rs12500107	ENSG00000109775.6	UFSP2	NRF1	2	-	-	-	-	-	-	Probe	UFSP2_186347139#chr4:186320693-186347139	Match
chr5	14870606	rs10073421	48	128	176	1.48863e-08	K4me3	Pro-All	DHS	C	4	G	T	rs3006069,rs835153	ENSG00000154122.8; ENSG00000154122.8	ANKH, ANKH	-	-	-	-	chr5:14720000-14725000..chr5:15000000-15005000	MIR4637_x000D_	-	-	-	-	-
chr5	14870691	rs10065666	47	199	246	5.65126e-22	K4me3	Pro-All	DHS	C	2b	C	G	rs3006069,rs835153	ENSG00000154122.8; ENSG00000154122.8	ANKH, ANKH	-	-	-	-	chr5:14720000-14725000..chr5:15000000-15005000	MIR4637_x000D_	-	-	-	-	-
chr5	35238047	rs7727503	54	104	158	0.000342095	K27ac	Mix-All	-	C	3a	A	G	rs10472951	ENSG00000113494.12	PRLR	-	-	-	-	chr5:35090000-35095000..chr5:35920000-35925000	IL7R,RNU7-130P,SPEF2_x000D_	-	-	-	-	-
chr5	35319868	rs1864185	84	190	274	1.39704e-09	K27ac	Mix-All	DHS	C	2b	G	A	rs57214846	ENSG00000113494.12	PRLR	-	-	-	-	chr5:35090000-35095000..chr5:35920000-35925000	IL7R,RNU7-130P,SPEF2_x000D_	-	-	-	-	-
chr5	79963976	rs1677644	11	41	52	0.000377781	K4me1	Enh-All	DHS	C	4	C	A	rs1643649,rs857289	ENSG00000228716.2; ENSG00000228716.2	DHFR, DHFR	AP2A,GRHL1	2	chr5:79380000-79390000..chr5:79960000-79970000,chr5:79640000-79650000..chr5:79960000-79970000	NoGene	chr5:79775000-79780000..chr5:79965000-79970000	ANKRD34B,DHFR,FAM151B,MTRNR2L2_x000D_	-	-	Distal	chr5:79962688-79964427___RNU5D-1_80501462#chr5:80501462-80746718	-
chr5	122092913	rs4836225	68	172	240	1.66747e-10	K27ac	Enh-All	-	C	5	A	G	rs67616210,rs6888433	ENSG00000205302.2; ENSG00000205302.2	SNX2, SNX2	-	-	-	-	chr5:121850000-121855000..chr5:122335000-122340000	SNX2_x000D_	-	-	-	-	-
chr5	122093139	rs4836226	29	89	118	2.19279e-07	K27ac	Enh-All	-	C	2b	A	G	rs67616210,rs6888433	ENSG00000205302.2; ENSG00000205302.2	SNX2, SNX2	-	-	-	-	chr5:121850000-121855000..chr5:122335000-122340000	SNX2_x000D_	-	-	-	-	-
chr5	139041290	rs4377752	324	164	488	5.687e-12	K4me3	Enh-All	-	C	2b	C	G	rs6580200	ENSG00000171604.7	CXXC5	-	-	-	-	chr5:139010000-139015000..chr5:139140000-139145000	CXXC5,RNU6-236P_x000D_	-	-	-	-	-
chr5	149840666	rs2545337	230	356	586	1.46997e-06	K27ac	Enh-All	-	C	5	T	C	rs2748229	ENSG00000164587.7	RPS14	-	-	chr5:149840000-149850000..chr5:150030000-150040000	SYNPO	chr5:149835000-149840000..chr5:150225000-150230000	AC010441.1,DCTN4,MYOZ3,NDST1,RBM22,SMIM3,SYNPO_x000D_	-	-	-	-	-
chr5	156543695	rs2033475	58	22	80	0.000662903	K4me1	Enh-All	DHS	C	2b	G	A	rs4704854,rs6896579	ENSG00000135077.4; ENSG00000135077.4	HAVCR2, HAVCR2	-	-	-	-	chr5:156360000-156370000..chr5:156550000-156560000,chr5:155370000-155380000..chr5:156560000-156570000,chr5:156090000-156100000..chr5:156550000-156560000,chr5:154990000-155000000..chr5:156550000-156560000	HAVCR1_x000D_,HAVCR1,RNU6-556P,TIMD4_x000D_,HAVCR1,RNA5SP199,RNU6-556P,SGCD,TIMD4_x000D_	-	-	Distal	chr5:156543245-156544204___RS6882076_156390297#chr5:156390297-156390297	-
chr5	176906252	rs2630762	29	74	103	0.000137649	K4me1	Enh-All	DHS	C	2b	G	A	rs179809	ENSG00000113758.9	DBN1	-	-	-	-	chr5:176820000-176825000..chr5:176925000-176930000,chr5:175340000-175350000..chr5:177580000-177590000	DBN1,F12,GRK6,PDLIM7,PFN3,PRR7_x000D_,ARL10,B4GALT7,CDHR2,CLTB,DBN1,DDX41,DOK3,EIF4E1B,F12,FAF2,FAM153A,FAM153B,FAM153C,FAM193B,FGFR4,GPRIN1,GRK6,HIGD2A,HK3,KIAA1191,LMAN2,MIR1271,MIR4281,MXD3,N4BP3,NOP16,NSD1,PDLIM7,PFN3,PRELID1,PROP1,PRR7,RAB24,RGS14,RMND5B,RN7SL562P,RN7SL684P,RNF44,SIMC1,SLC34A1,SNCB,TMED9,TSPAN17,UIMC1,UNC5A,ZNF346_x000D_	-	-	Distal	chr5:176906024-176906478___PDLIM7_176924606#chr5:176910394-176924606	-
chr6	28186554	rs1736894	297	201	498	0.000114549	K4me3	Pro-All	DHS	C	4	A	C	rs1233666	ENSG00000137338.4	PGBD1	ARNT2,BACH1,CEBPD,E2F3,E2F7,FOXA2,FOXP1,GATA4,HES1,HINFP,ID3,IRF1,JUNB,KDM5A,KDM5B,LYL1,MAD3,MAZ,MNT,MYC_joined_2,NFYB,NFYC,NR4A1,PBX2,PO5F1,SIX5,STAT2,TFDP1,THAP1,ZNF84	61	-	-	chr6:28100000-28105000..chr6:28320000-28325000,chr6:27860000-27870000..chr6:28320000-28330000	NKAPL,PGBD1,ZKSCAN4,ZKSCAN8,ZSCAN9_x000D_,NKAPL,OR2B2,OR2B6,PGBD1,ZKSCAN4,ZKSCAN8,ZNF165,ZSCAN16,ZSCAN9_x000D_	-	-	-	-	-
chr6	29935590	rs114902855	77	24	101	2.63025e-06	K4me1	Mix-All	DHS	C	4	T	C	rs116786525	ENSG00000204632.7	HLA-G	-	-	-	-	chr6:29815000-29820000..chr6:29975000-29980000,chr6:29880000-29885000..chr6:29970000-29975000,chr6:29810000-29820000..chr6:30130000-30140000	HCG9,HLA-A_x000D_,HCG9,HLA-A,PPP1R11,RNF39,TRIM10,TRIM31,TRIM40,ZNRD1,ZNRD1-AS1_x000D_	-	-	-	-	-
chr6	31464902	rs116461022	151	69	220	3.08016e-07	K4me3	Pro-All	DHS	C	1f	G	A	rs6930510,rs9267401	ENSG00000204516.5; ENSG00000204516.5	MICB, MICB	ETV7,HES1,MYB,PBX2	6	chr6:31460000-31465000..chr6:31505000-31510000,chr6:31460000-31465000..chr6:31565000-31570000	ATP6V1G2-DDX39B;DDX39B;SNORD84,NoGene	-	-	-	-	-	-	-
chr6	31465819	rs115292982	26	191	217	1.35365e-30	K4me3	Pro-All	DHS	C	1b	T	C	rs6930510,rs9267401	ENSG00000204516.5; ENSG00000204516.5	MICB, MICB	BARH1,BARX2,CEBPD,CLOCK,DBP,EPAS1,ETV7,FEV,HES1,HES4,HINFP,HXB6,ID3,IRF3,JUNB,KLF10,KLF6,MNT,MXI1,MYB,NFYA,RARG,SOX9,UBIP1,VEZF1,ZBT7A	81	-	-	chr6:31460000-31465000..chr6:31505000-31510000,chr6:31460000-31465000..chr6:31565000-31570000	MCCD1,SNORD117_x000D_,ATP6V1G2,ATP6V1G2-DDX39B,DDX39B,LST1,LTA,LTB,MCCD1,NCR3,NFKBIL1,SNORD117,SNORD84,TNF_x000D_	-	-	-	-	-
chr6	32556887	rs9270236	803	200	1003	2.66456e-16	K27ac,K4me3	Mix-All	-	C	3a	C	T	rs9270977	ENSG00000196126.6	HLA-DRB1	DLX2,FOXA2,GATA4,LHX2,P73,PRD14	90	-	-	chr6:32380000-32390000..chr6:32670000-32680000,chr6:32400000-32405000..chr6:32660000-32665000,chr6:32380000-32385000..chr6:32755000-32760000,chr6:32380000-32390000..chr6:32830000-32840000	HLA-DQA1,HLA-DQB1,HLA-DRA,HLA-DRB1,HLA-DRB5,RNU1-61P_x000D_,HLA-DQA1,HLA-DQA2,HLA-DQB1,HLA-DQB2,HLA-DRA,HLA-DRB1,HLA-DRB5,MIR3135B,RNU1-61P_x000D_,HLA-DOB,HLA-DQA1,HLA-DQA2,HLA-DQB1,HLA-DQB2,HLA-DRA,HLA-DRB1,HLA-DRB5,MIR3135B,PSMB8,PSMB9,RNU1-61P,TAP1,TAP2_x000D_	-	-	-	-	-
chr6	32556908	rs9270237	798	168	966	2.37873e-23	K27ac,K4me3	Mix-All	-	C	3a	C	A	rs9270977	ENSG00000196126.6	HLA-DRB1	ALX4,CASZ1,CEBPB_joined,CR3L2,ELF3,FOXF1,FOXK1,GLI1,MSX2,NKX25,ZBT17	116	-	-	chr6:32380000-32390000..chr6:32670000-32680000,chr6:32400000-32405000..chr6:32660000-32665000,chr6:32380000-32385000..chr6:32755000-32760000,chr6:32380000-32390000..chr6:32830000-32840000	HLA-DQA1,HLA-DQB1,HLA-DRA,HLA-DRB1,HLA-DRB5,RNU1-61P_x000D_,HLA-DQA1,HLA-DQA2,HLA-DQB1,HLA-DQB2,HLA-DRA,HLA-DRB1,HLA-DRB5,MIR3135B,RNU1-61P_x000D_,HLA-DOB,HLA-DQA1,HLA-DQA2,HLA-DQB1,HLA-DQB2,HLA-DRA,HLA-DRB1,HLA-DRB5,MIR3135B,PSMB8,PSMB9,RNU1-61P,TAP1,TAP2_x000D_	-	-	-	-	-
chr6	32557060	rs9270258	625	320	945	1.96355e-11	K27ac,K4me3	Mix-All	-	C	4	G	A	rs9270977	ENSG00000196126.6	HLA-DRB1	-	-	-	-	chr6:32380000-32390000..chr6:32670000-32680000,chr6:32400000-32405000..chr6:32660000-32665000,chr6:32380000-32385000..chr6:32755000-32760000,chr6:32380000-32390000..chr6:32830000-32840000	HLA-DQA1,HLA-DQB1,HLA-DRA,HLA-DRB1,HLA-DRB5,RNU1-61P_x000D_,HLA-DQA1,HLA-DQA2,HLA-DQB1,HLA-DQB2,HLA-DRA,HLA-DRB1,HLA-DRB5,MIR3135B,RNU1-61P_x000D_,HLA-DOB,HLA-DQA1,HLA-DQA2,HLA-DQB1,HLA-DQB2,HLA-DRA,HLA-DRB1,HLA-DRB5,MIR3135B,PSMB8,PSMB9,RNU1-61P,TAP1,TAP2_x000D_	-	-	-	-	-
chr6	32576341	rs9271093	119	39	158	1.37731e-09	K27ac	Enh-All	-	C	3a	G	A	rs114340028,rs9271161	ENSG00000198502.5; ENSG00000198502.5	HLA-DRB5, HLA-DRB5	CASZ1,FOXK1,GLI1,GZF1,HES7,HXA2,IRF3,LHX4,NKX61,NR1D1,PRDM1,YBOX3,ZN407	414	-	-	chr6:32380000-32390000..chr6:32670000-32680000,chr6:32400000-32405000..chr6:32660000-32665000,chr6:32380000-32385000..chr6:32755000-32760000,chr6:32380000-32390000..chr6:32830000-32840000	HLA-DQA1,HLA-DQB1,HLA-DRA,HLA-DRB1,HLA-DRB5,RNU1-61P_x000D_,HLA-DQA1,HLA-DQA2,HLA-DQB1,HLA-DQB2,HLA-DRA,HLA-DRB1,HLA-DRB5,MIR3135B,RNU1-61P_x000D_,HLA-DOB,HLA-DQA1,HLA-DQA2,HLA-DQB1,HLA-DQB2,HLA-DRA,HLA-DRB1,HLA-DRB5,MIR3135B,PSMB8,PSMB9,RNU1-61P,TAP1,TAP2_x000D_	-	-	-	-	-
chr6	32590473	rs113205727	110	26	136	1.45414e-05	CTCF,SA1	Enh-All	DHS	C	4	T	C	rs9271161	ENSG00000198502.5	HLA-DRB5	FOXH1	15	-	-	chr6:32380000-32390000..chr6:32670000-32680000,chr6:32400000-32405000..chr6:32660000-32665000,chr6:32380000-32385000..chr6:32755000-32760000,chr6:32380000-32390000..chr6:32830000-32840000	HLA-DQA1,HLA-DQB1,HLA-DRA,HLA-DRB1,HLA-DRB5,RNU1-61P_x000D_,HLA-DQA1,HLA-DQA2,HLA-DQB1,HLA-DQB2,HLA-DRA,HLA-DRB1,HLA-DRB5,MIR3135B,RNU1-61P_x000D_,HLA-DOB,HLA-DQA1,HLA-DQA2,HLA-DQB1,HLA-DQB2,HLA-DRA,HLA-DRB1,HLA-DRB5,MIR3135B,PSMB8,PSMB9,RNU1-61P,TAP1,TAP2_x000D_	-	-	-	-	-
chr6	32590498	rs112208663	515	468	983	5.5976e-32	CTCF,K27ac,K4me3,SA1	Enh-All	DHS	C	4	T	G	rs9271161	ENSG00000198502.5	HLA-DRB5	-	-	-	-	chr6:32380000-32390000..chr6:32670000-32680000,chr6:32400000-32405000..chr6:32660000-32665000,chr6:32380000-32385000..chr6:32755000-32760000,chr6:32380000-32390000..chr6:32830000-32840000	HLA-DQA1,HLA-DQB1,HLA-DRA,HLA-DRB1,HLA-DRB5,RNU1-61P_x000D_,HLA-DQA1,HLA-DQA2,HLA-DQB1,HLA-DQB2,HLA-DRA,HLA-DRB1,HLA-DRB5,MIR3135B,RNU1-61P_x000D_,HLA-DOB,HLA-DQA1,HLA-DQA2,HLA-DQB1,HLA-DQB2,HLA-DRA,HLA-DRB1,HLA-DRB5,MIR3135B,PSMB8,PSMB9,RNU1-61P,TAP1,TAP2_x000D_	-	-	-	-	-
chr6	32628190	rs9273489	316	768	1084	6.27732e-32	K27ac,K4me1,SA1	Enh-All	-	C	2b	G	A	rs114653103	ENSG00000204227.4	RING1	-	-	-	-	chr6:32380000-32390000..chr6:32670000-32680000,chr6:32400000-32405000..chr6:32660000-32665000,chr6:32380000-32385000..chr6:32755000-32760000,chr6:32380000-32390000..chr6:32830000-32840000	HLA-DQA1,HLA-DQB1,HLA-DRA,HLA-DRB1,HLA-DRB5,RNU1-61P_x000D_,HLA-DQA1,HLA-DQA2,HLA-DQB1,HLA-DQB2,HLA-DRA,HLA-DRB1,HLA-DRB5,MIR3135B,RNU1-61P_x000D_,HLA-DOB,HLA-DQA1,HLA-DQA2,HLA-DQB1,HLA-DQB2,HLA-DRA,HLA-DRB1,HLA-DRB5,MIR3135B,PSMB8,PSMB9,RNU1-61P,TAP1,TAP2_x000D_	-	-	-	-	-
chr6	32632832	rs9274407	77	274	351	4.35892e-07	K27ac,K4me3	Pro-All	-	C	4	A	T	rs9271161	ENSG00000198502.5	HLA-DRB5	-	-	-	-	chr6:32380000-32390000..chr6:32670000-32680000,chr6:32400000-32405000..chr6:32660000-32665000,chr6:32380000-32385000..chr6:32755000-32760000,chr6:32380000-32390000..chr6:32830000-32840000	HLA-DQA1,HLA-DQB1,HLA-DRA,HLA-DRB1,HLA-DRB5,RNU1-61P_x000D_,HLA-DQA1,HLA-DQA2,HLA-DQB1,HLA-DQB2,HLA-DRA,HLA-DRB1,HLA-DRB5,MIR3135B,RNU1-61P_x000D_,HLA-DOB,HLA-DQA1,HLA-DQA2,HLA-DQB1,HLA-DQB2,HLA-DRA,HLA-DRB1,HLA-DRB5,MIR3135B,PSMB8,PSMB9,RNU1-61P,TAP1,TAP2_x000D_	-	-	-	-	-
chr6	32633197	rs9274440	249	614	863	1.02612e-13	K27ac,K4me3	Pro-All	-	C	5	G	A	rs9274620,rs9274632	ENSG00000232629.4; ENSG00000232629.4	HLA-DQB2, HLA-DQB2	CEBPD,FOSB,RUNX3	39	-	-	chr6:32380000-32390000..chr6:32670000-32680000,chr6:32400000-32405000..chr6:32660000-32665000,chr6:32380000-32385000..chr6:32755000-32760000,chr6:32380000-32390000..chr6:32830000-32840000	HLA-DQA1,HLA-DQB1,HLA-DRA,HLA-DRB1,HLA-DRB5,RNU1-61P_x000D_,HLA-DQA1,HLA-DQA2,HLA-DQB1,HLA-DQB2,HLA-DRA,HLA-DRB1,HLA-DRB5,MIR3135B,RNU1-61P_x000D_,HLA-DOB,HLA-DQA1,HLA-DQA2,HLA-DQB1,HLA-DQB2,HLA-DRA,HLA-DRB1,HLA-DRB5,MIR3135B,PSMB8,PSMB9,RNU1-61P,TAP1,TAP2_x000D_	-	-	-	-	-
chr6	83073446	rs4590314	101	54	155	0.000882133	K4me3	Pro-All	DHS	C	2b	A	G	rs770896	ENSG00000146242.5	TPBG	-	-	-	-	chr6:82955000-82960000..chr6:83765000-83770000,chr6:82970000-82980000..chr6:83290000-83300000	TPBG_x000D_	-	-	Probe	TPBG_83072922#chr6:83072922-83077133	Match
chr6	89856450	rs9342178	420	141	561	1.55608e-31	K4me3	Pro-All	DHS	C	1b	C	T	rs2297308,rs7756158	ENSG00000154548.8; ENSG00000146281.5	SRSF12, PM20D2	BBX,CDX1,CEBPB_joined,ELF4,FOXJ2,FOXO4,GATD1,GRHL2,HXB4,HXC11,ID1,IRF9,KLF5,LHX4,MCR,MEF2C,MIXL1,MNX1,MXI1,MYBA,MYC_joined_2,MYOD1,NF2L1,NF2L3,NFKB1,NFYB,NKX28,NKX61,NR1I2,NR4A2,NR5A2,NSD2,RLF,STA5A,SUH,TFCP2,TLX1,ZBT24,ZBT44,ZEB1	43	-	-	chr6:89690000-89695000..chr6:90320000-90325000	GABRR1,GABRR2,PNRC1,RN7SL11P,RN7SL336P,RNU2-61P,RRAGD,SRSF12,UBE2J1_x000D_	-	-	Probe	PM20D2_89855768#chr6:89855768-89875288	-
chr6	116783877	rs2269567	212	132	344	0.000111393	K4me3	Pro-All	-	C	5	T	A	rs12209930	ENSG00000188820.8	FAM26F	ZKSC1	2	-	-	-	-	-	-	Distal	chr6:116783596-116784456___DSE_116601282#chr6:116601282-116759442,DSE_116692109#chr6:116692109-116759442	-
chr6	130591788	rs6918983	34	92	126	1.57997e-06	K27ac	Mix-All	-	C	5	T	G	rs11154537,rs12200674	ENSG00000164484.7; ENSG00000164484.7	TMEM200A, TMEM200A	-	-	-	-	-	-	-	-	Probe	SAMD3_130686570#chr6:130465446-130686570	-
chr6	130591861	rs6941691	18	53	71	0.000166657	K27ac	Mix-All	-	C	6	C	T	rs11154537,rs12200674	ENSG00000164484.7; ENSG00000164484.7	TMEM200A, TMEM200A	BATF,CEBPE,DLX2,FOXA2,FOXF1,GATA4,HSF4,HXB13,ISL1,ISL2,LHX2,MAD1,MSX1,MSX2,NKX31,PDX1,ZFAT	55	-	-	-	-	-	-	Probe	SAMD3_130686570#chr6:130465446-130686570	-
chr6	135324051	rs45544135	28	189	217	6.17124e-29	K27ac	Enh-All	-	C	7	C	T	rs12661423	ENSG00000118514.9	ALDH8A1	EMX1,NR5A2,PRD14	4	-	-	chr6:134470000-134480000..chr6:135750000-135760000	ALDH8A1,HBS1L,MIR548A2,MYB,RNA5SP218,SGK1_x000D_	-	-	-	-	-
chr6	135324085	rs4559100	127	433	560	7.78933e-30	K27ac,K4me3	Enh-All	-	C	1f	C	T	rs12661423	ENSG00000118514.9	ALDH8A1	-	-	-	-	chr6:134470000-134480000..chr6:135750000-135760000	ALDH8A1,HBS1L,MIR548A2,MYB,RNA5SP218,SGK1_x000D_	-	-	-	-	-
chr6	135342903	rs978036	81	36	117	0.0002095	K4me3	Enh-All	-	C	5	T	C	rs12661423	ENSG00000118514.9	ALDH8A1	-	-	-	-	chr6:134470000-134480000..chr6:135750000-135760000	ALDH8A1,HBS1L,MIR548A2,MYB,RNA5SP218,SGK1_x000D_	-	-	Distal	chr6:135342251-135344193___RS9376090_135411228#chr6:135411228-135411228	-
chr6	166700775	rs61137892	293	51	344	1.35111e-40	K27ac	Enh-All	-	C	5	A	C	rs9355569,rs9355570,rs9365995	ENSG00000176381.4; ENSG00000176381.4; ENSG00000176381.4	PRR18, PRR18, PRR18	COT2,FOXA2,HES1	6	-	-	chr6:166690000-166695000..chr6:166725000-166730000,chr6:166685000-166690000..chr6:166810000-166815000	PRR18_x000D_,MPC1,PRR18,SFT2D1_x000D_	-	-	-	-	-
chr7	1209688	rs2949180	254	784	1038	1.11578e-51	CTCF,SA1	Mix-All	DHS	C	2a	T	A	rs2960830	ENSG00000178381.7	ZFAND2A	CTCFL,CTCF_joined_0,CTCF_joined_1,CTCF_joined_2,CTCF_joined_3,CTCF_joined_4,CTCF_joined_5,CTCF_joined_6,CTCF_joined_7,NFIC,UBIP1,ZN281	72	-	-	chr7:1030000-1035000..chr7:1215000-1220000	C7orf50,GPER1,GPR146,MIR339,ZFAND2A_x000D_	-	-	-	-	-
chr7	100895893	rs6946706	285	469	754	0.000194136	K27ac,K4me3	Pro-All	DHS	C	4	T	C	rs10241107,rs28673822,rs79067051	ENSG00000106400.7; ENSG00000106404.9; ENSG00000214253.4	ZNHIT1, CLDN15, FIS1	-	-	-	-	chr7:100780000-100790000..chr7:100920000-100930000,chr7:99575000-99580000..chr7:100930000-100935000	AP1S1,CLDN15,FIS1,MIR4653,MOGAT3,NAT16,PLOD3,RNU6-1104P,VGF,ZNHIT1_x000D_,ACHE,ACTL6B,AGFG2,AP1S1,AP4M1,C7orf43,C7orf61,CLDN15,CNPY4,COPS6,EPHB4,EPO,FBXO24,FIS1,GAL3ST4,GATS,GIGYF1,GNB2,GPC2,LAMTOR4,LRCH4,MBLAC1,MCM7,MEPCE,MIR106B,MIR25,MIR4653,MIR4658,MIR93,MOGAT3,MOSPD3,MUC12,MUC17,MUC3A,NAT16,NYAP1,PCOLCE,PILRA,PILRB,PLOD3,POP7,PPP1R35,PVRIG,RN7SKP54,RN7SL161P,RN7SL416P,RN7SL549P,RN7SL750P,RNU…	-	-	-	-	-
chr7	100895934	rs6946705	173	323	496	0.000815396	K27ac,K4me3	Pro-All	DHS	C	4	G	A	rs10241107,rs28673822,rs6946706,rs79067051	ENSG00000106400.7; ENSG00000106404.9; ENSG00000106404.9; ENSG00000214253.4	ZNHIT1, CLDN15, CLDN15, FIS1	PDX1,ZFAT	6	-	-	chr7:100780000-100790000..chr7:100920000-100930000,chr7:99575000-99580000..chr7:100930000-100935000	AP1S1,CLDN15,FIS1,MIR4653,MOGAT3,NAT16,PLOD3,RNU6-1104P,VGF,ZNHIT1_x000D_,ACHE,ACTL6B,AGFG2,AP1S1,AP4M1,C7orf43,C7orf61,CLDN15,CNPY4,COPS6,EPHB4,EPO,FBXO24,FIS1,GAL3ST4,GATS,GIGYF1,GNB2,GPC2,LAMTOR4,LRCH4,MBLAC1,MCM7,MEPCE,MIR106B,MIR25,MIR4653,MIR4658,MIR93,MOGAT3,MOSPD3,MUC12,MUC17,MUC3A,NAT16,NYAP1,PCOLCE,PILRA,PILRB,PLOD3,POP7,PPP1R35,PVRIG,RN7SKP54,RN7SL161P,RN7SL416P,RN7SL549P,RN7SL750P,RNU…	-	-	-	-	-
chr7	134832054	rs6945666	96	158	254	0.000572187	K4me3	Enh-All	-	C	1d	C	T	rs11975891,rs79913968	ENSG00000105875.9; ENSG00000172331.7	WDR91, BPGM	-	-	-	-	chr7:134330000-134340000..chr7:134850000-134860000	AGBL3,CALD1_x000D_	-	-	-	-	-
chr7	134833056	rs3735002	447	322	769	4.7818e-05	K4me3	Pro-All	-	C	4	C	G	rs11975891,rs79913968	ENSG00000105875.9; ENSG00000172331.7	WDR91, BPGM	-	-	-	-	chr7:134330000-134340000..chr7:134850000-134860000	AGBL3,CALD1_x000D_	-	-	Probe	TMEM140_134832765#chr7:134832765-134850967	-
chr7	134833233	rs3735000	561	431	992	0.000221784	K4me3	Pro-All	-	C	3a	G	A	rs11975891,rs79913968	ENSG00000105875.9; ENSG00000172331.7	WDR91, BPGM	-	-	-	-	chr7:134330000-134340000..chr7:134850000-134860000	AGBL3,CALD1_x000D_	-	-	Probe	TMEM140_134832765#chr7:134832765-134850967	-
chr7	134836224	rs10271145	95	169	264	3.10837e-05	K27ac	Enh-All	-	C	3a	T	A	rs11975891,rs79913968	ENSG00000105875.9; ENSG00000172331.7	WDR91, BPGM	P63,RFX2	6	-	-	chr7:134330000-134340000..chr7:134850000-134860000	AGBL3,CALD1_x000D_	-	-	Distal,Probe	chr7:134836145-134837140___BPGM_134331530#chr7:134331530-134364567,TMEM140_134832765#chr7:134832765-134850967,TMEM140_134832765#chr7:134832765-134850967	-
chr8	22456517	rs71513892	120	20	140	3.13253e-17	K4me3	Pro-All	DHS	C	2b	G	C	rs11778693	ENSG00000147439.7	BIN3	CTCFL,CTCF_joined_0,CTCF_joined_3,CTCF_joined_4,CTCF_joined_6,PBX2,ZBT7A,ZEB1	8	-	-	chr8:22300000-22310000..chr8:22550000-22560000,chr8:22280000-22290000..chr8:22770000-22780000	AC037459.4,BIN3,C8orf58,CCAR2,PDLIM2,SORBS3_x000D_,AC037459.4,BIN3,C8orf58,CCAR2,EGR3,PDLIM2,PPP3CC,RNU6-336P,SORBS3_x000D_	-	-	-	-	-
chr8	29230066	rs4732675	227	105	332	1.60458e-05	K27ac,K4me1	Mix-All	-	C	4	G	C	rs474824	ENSG00000120875.4	DUSP4	-	-	-	-	chr8:29195000-29200000..chr8:29870000-29875000,chr8:29195000-29200000..chr8:29905000-29910000,chr8:29190000-29200000..chr8:30010000-30020000	LINC00589,MIR3148_x000D_,LINC00589,MIR3148,RNU6-1218P_x000D_,LINC00589,MBOAT4,MIR3148,RNU6-1218P,TMEM66_x000D_	-	-	Distal	chr8:29230056-29230565___DUSP4_29206322#chr8:29190578-29206322	Match
chr8	29230135	rs4732934	233	85	318	4.37719e-10	K27ac,K4me3	Mix-All	-	C	4	C	T	rs474824	ENSG00000120875.4	DUSP4	-	-	-	-	chr8:29195000-29200000..chr8:29870000-29875000,chr8:29195000-29200000..chr8:29905000-29910000,chr8:29190000-29200000..chr8:30010000-30020000	LINC00589,MIR3148_x000D_,LINC00589,MIR3148,RNU6-1218P_x000D_,LINC00589,MBOAT4,MIR3148,RNU6-1218P,TMEM66_x000D_	-	-	Distal	chr8:29230056-29230565___DUSP4_29206322#chr8:29190578-29206322	Match
chr9	99247166	rs34476861	51	18	69	0.000349924	K27ac	Enh-All	DHS	C	3a	G	T	rs10761013,rs10820757	ENSG00000130956.9; ENSG00000081377.12	HABP4, CDC14B	-	-	-	-	chr9:99205000-99210000..chr9:99415000-99420000	CDC14B,HABP4_x000D_	-	-	-	-	-
chr9	99247274	rs34447339	109	41	150	2.03526e-07	K27ac	Enh-All	DHS	C	5	T	C	rs10761013,rs10820757	ENSG00000130956.9; ENSG00000081377.12	HABP4, CDC14B	LHX4	2	-	-	chr9:99205000-99210000..chr9:99415000-99420000	CDC14B,HABP4_x000D_	-	-	-	-	-
chr9	130213508	rs2244624	2704	2436	5140	0.00086957	K4me3	Mix-All	DHS	C	1f	A	G	rs2247310,rs2488899,rs3924308	ENSG00000196152.6; ENSG00000196152.6; ENSG00000197958.8	ZNF79, ZNF79, RPL12	BACH1,Z280D	4	-	-	-	-	-	-	-	-	-
chr9	132033466	rs913773	224	118	342	8.63447e-08	K27ac	Enh-All	DHS	C	1f	C	T	rs1556143	ENSG00000188483.6	IER5L	-	-	-	-	chr9:131895000-131900000..chr9:132370000-132375000,chr9:131895000-131900000..chr9:132545000-132550000	C9orf106,IER5L,RN7SL159P_x000D_,ASB6,C9orf106,C9orf50,IER5L,NTMT1,PRRX2,PTGES,RN7SL159P_x000D_	-	-	-	-	-
chr9	136214955	rs553877	301	216	517	0.000945176	K4me3	Pro-All	DHS	C	1f	A	G	rs1059773,rs2269894	ENSG00000148290.5; ENSG00000148296.5	SURF1, SURF6	-	-	-	-	chr9:136060000-136065000..chr9:136350000-136355000,chr9:136080000-136085000..chr9:138435000-138440000	ABO,ADAMTS13,C9orf96,CACFD1,MED22,OBP2B,REXO4,RPL7A,SLC2A6,SNORD24,SNORD36A,SNORD36B,SNORD36C,SURF1,SURF2,SURF4,SURF6_x000D_,ABO,ADAMTS13,ADAMTSL2,BRD3,C9orf116,C9orf62,C9orf96,CACFD1,COL5A1,COL5A1-AS1,DBH,FAM163B,FCN1,FCN2,LCN1,LINC00094,LL09NC01-139C3.1,MED22,MIR3689A,MIR3689B,MIR3689C,MIR3689D1,MIR3689D2,MIR3689E,MIR3689F,MIR4669,MRPS2,OLFM1,PPP1R26,REXO4,RNU6ATAC,RP11-145E17.2,RPL7A,RXRA,SARD…	-	-	-	-	-
chr9	139001408	rs12338880	730	477	1207	3.17037e-08	K27ac,K4me3	Pro-All	DHS	C	4	T	C	rs79362369	ENSG00000260193.1	RP11-83N9.5	FOXH1,FOXJ2,KLF5,NDF2,NFKB1,NR5A2,RUNX3	8	-	-	chr9:138855000-138860000..chr9:139010000-139015000,chr9:138755000-138760000..chr9:139010000-139015000	NACC2_x000D_,NACC2,UBAC1_x000D_	-	-	-	-	-
chr9	140573808	rs3895387	15	53	68	2.15455e-05	K27ac	Enh-All	DHS	C	4	T	C	rs7020339	ENSG00000203993.3	C9orf37	-	-	chr9:140570000-140575000..chr9:140650000-140655000	EHMT1	-	-	-	-	-	-	-

## Sheet: GM10847
																	Motifs analyses		HiC interactions				HiCap interactions
Chromosome	Position (hg19)	SNP ID	G1	G2	GTotal	binomial test p-value	TFs/his mod defining AS-SNP	Annotated Regions	DHS	(C)ommon (R)are	RegulomeDB score	Reference allele	Alternative allele	in LD with eQTL SNP	Genecode ID	Gene Symbol	PMM predicted TFBS altered	Total BSs altered by AS-SNP	Contact Domains	Domain Genes	Loop Domains	Loop Genes	AS-SNPs Probes	AS-SNPs Probes-ID	GM12878 Probes	GM12878 Probes-ID	eQTL Signal Overlap
chr1	160681836	rs352685	464	648	1112	1.07021e-06	K27ac	Pro-All	DHS	C	4	C	G	direct hit	ENSG00000117091.5	CD48	COE1,SUH	4	-	-	chr1:160650000-160655000..chr1:160735000-160740000,chr1:160695000-160700000..chr1:160735000-160740000,chr1:160650000-160655000..chr1:160920000-160925000,chr1:160695000-160700000..chr1:160920000-160925000	SLAMF7_x000D_,CD244,ITLN1,LY9,SLAMF7_x000D_	-	-	-	-	-
chr1	161008535	rs10908821	17	73	90	6.67204e-08	K27ac	Pro-All	DHS	C	4	C	G	direct hit	ENSG00000215845.6	TSTD1	-	-	-	-	-	-	-	-	-	-	-
chr11	44087989	rs2074038	151	282	433	0.000162425	K27ac,K4me3	Pro-All	DHS	C	1b	G	T	direct hit	ENSG00000110455.9	ACCS	FLI1,IRF4,PBX2,SPI1,STAT3	10	-	-	-	-	-	-	Probe	ACCS_44087728#chr11:44087728-44105569	Match
chr17	260142	rs7503725	76	194	270	1.64407e-11	K4me3	Mix-All	DHS	C	4	G	T	direct hit	ENSG00000187624.7	C17orf97	KDM5A,RFX2,ZBT7B	6	chr17:260000-265000..chr17:600000-605000	VPS53	-	-	-	-	-	-	-
chr17	260182	rs7502594	102	186	288	1.5174e-05	K4me3	Mix-All	DHS	C	4	T	C	direct hit	ENSG00000187624.7	C17orf97	-	-	chr17:260000-265000..chr17:600000-605000	VPS53	-	-	-	-	-	-	-
chr22	42836337	rs1016110	40	126	166	4.37062e-06	K27ac,K4me3	Enh-All	DHS	C	2b	A	C	direct hit	ENSG00000230107.1	CTA-126B4.7	-	-	-	-	-	-	-	-	-	-	-
chr22	45809624	rs2272804	78	32	110	0.000195527	K4me3	Pro-All	DHS	C	1f	C	A	direct hit	ENSG00000128408.7	RIBC2	RFX5	2	-	-	chr22:45665000-45670000..chr22:45830000-45835000,chr22:45665000-45670000..chr22:45945000-45950000	FAM118A,RIBC2,SMC1B,UPK3A_x000D_	-	-	-	-	-
chr22	50971047	rs361725	676	412	1088	7.75862e-14	K27ac	Pro-All	-	C	3a	T	C	direct hit	ENSG00000025708.8	TYMP	ATF2,CEBPD,E2F3,E2F7,GATA2,GATD1,KLF6,LHX4,MEF2C,MNT,NFYC,SOX9,SP4,TFDP1	15	chr22:23270000-23280000..chr22:50970000-50980000	NoGene	-	-	-	-	-	-	-
chr6	82958246	rs9294254	49	137	186	0.000475056	K27ac,K4me3	Mix-All	-	C	4	A	G	direct hit	ENSG00000005700.10	IBTK	NKX31,PDX1	3	chr6:82955000-82960000..chr6:83765000-83770000	UBE3D	-	-	-	-	-	-	-
chr1	1590521	rs79113395	435	83	518	1.14175e-38	K27ac,K4me3	Pro-All	DHS	C	4	A	G	rs72634819	ENSG00000189339.7	SLC35E2B	HNF1B,REST_joined_0	7	-	-	chr1:1585000-1590000..chr1:1645000-1650000	SLC35E2B_x000D_	-	-	-	-	-
chr1	26644399	rs41285347	944	684	1628	3.19268e-05	K27ac,K4me3	Enh-All	DHS	C	2b	T	C	rs11247907	ENSG00000169442.4	CD52	ARNT2,ASCL2,ATF2,ATF6A,BACH1,BARH1,BARX2,BBX,CEBPD,DBP,E2F3,E2F4,E2F7,ETV7,GATA2,GATA4,GATD1,GLI2,GMEB1,GMEB2,HBP1,HES1,HEYL,HHEX,HINFP,HXA4,HXA6,HXB4,HXB6,HXC8,ID3,IRF4,IRX2,JUNB,KDM5B,KLF10,KLF5,KLF6,LHX4,MAD3,MEF2C,MNT,MXI1,MYBB,MZF1,NFAT5,NFYB,NFYC,NR4A1,PBX2,RFX1,SALL4,SOX9,SP2,SP4,TAF1,TFCP2,TFDP1,UBF1,ZNF84	160	-	-	-	-	-	-	-	-	-
chr1	29062813	rs3753692	74	138	212	0.000189906	K4me3	Pro-All	DHS	C	4	G	T	rs10915189	ENSG00000120656.7	TAF12	EHF,NKX61	4	-	-	chr1:28970000-28980000..chr1:29200000-29210000,chr1:28835000-28840000..chr1:29200000-29205000,chr1:28680000-28690000..chr1:29200000-29210000	GMEB1,OPRD1,YTHDF2_x000D_,GMEB1,OPRD1,RAB42,RNU11,SNHG12,SNORD99,TAF12,TRNAU1AP,YTHDF2_x000D_,GMEB1,OPRD1,PHACTR4,RAB42,RCC1,RNU11,RNU6ATAC27P,SNHG12,SNHG3,SNORA73B,SNORD99,TAF12,TRNAU1AP,YTHDF2_x000D_	-	-	-	-	-
chr1	45965307	rs12568144	252	149	401	5.81394e-06	K4me3	Pro-All	DHS	C	4	A	G	rs2991973,rs2991974	ENSG00000117448.9; ENSG00000117461.10	AKR1A1, PIK3R3	CTCF_joined_5,EPAS1,GMEB1,HXA5,MYB,NR4A1,OVOL2,PBX2,PO5F1	9	-	-	chr1:45810000-45820000..chr1:46030000-46040000,chr1:45480000-45490000..chr1:46030000-46040000	CCDC163P,MMACHC,PRDX1_x000D_,CCDC163P,HPDL,MMACHC,MUTYH,PRDX1,TESK2,TOE1_x000D_	-	-	Probe	CCDC163P_45965751#chr1:45959597-45965751	-
chr1	45965703	rs3748643	120	57	177	4.17193e-05	K4me3	Pro-All	DHS	C	1f	G	T	rs2991966,rs6667191	ENSG00000236624.4; ENSG00000236624.4	CCDC163P, CCDC163P	-	-	-	-	chr1:45810000-45820000..chr1:46030000-46040000,chr1:45480000-45490000..chr1:46030000-46040000	CCDC163P,MMACHC,PRDX1_x000D_,CCDC163P,HPDL,MMACHC,MUTYH,PRDX1,TESK2,TOE1_x000D_	-	-	Probe	CCDC163P_45965751#chr1:45959597-45965751	Match
chr1	154913021	rs6699043	300	244	544	0.000524654	CTCF,K27ac	Enh-All	-	C	5	C	T	rs10908444	ENSG00000163344.5	PMVK	-	-	-	-	chr1:154640000-154650000..chr1:155030000-155040000	CKS1B,DCST1,DCST2,FLAD1,KCNN3,LENEP,MIR4258,PBXIP1,PMVK,PYGO2,SHC1,ZBTB7B_x000D_	-	-	-	-	-
chr1	160408059	rs10908781	166	96	262	0.000278575	K27ac	Enh-All	-	C	5	C	G	rs1149391	ENSG00000162734.8	PEA15	CLOCK,EPAS1,ETV7,FOXG1,GMEB1,HES1,HEYL,MAD3,MEF2C,MYB,MZF1	11	-	-	chr1:160395000-160400000..chr1:160515000-160520000,chr1:160395000-160400000..chr1:160575000-160580000	SLAMF6_x000D_,CD84,SLAMF6_x000D_	-	-	-	-	-
chr1	181399279	rs12077014	18	112	130	8.30076e-16	K27ac	Enh-All	DHS	C	3a	G	A	rs6424809,rs6703397	ENSG00000198216.6; ENSG00000198216.6	CACNA1E, CACNA1E	FOXC1	1	-	-	-	-	-	-	-	-	-
chr1	181399618	rs4287138	10	44	54	6.30405e-05	K27ac	Enh-All	DHS	C	4	T	G	rs6424809,rs6703397	ENSG00000198216.6; ENSG00000198216.6	CACNA1E, CACNA1E	CEBPE,NR5A2,RFX2,RUNX3	13	-	-	-	-	-	-	-	-	-
chr1	181399683	rs4287140	13	58	71	1.71289e-06	K27ac	Enh-All	DHS	C	2b	A	G	rs6424809,rs6703397	ENSG00000198216.6; ENSG00000198216.6	CACNA1E, CACNA1E	FOXA2	4	-	-	-	-	-	-	-	-	-
chr1	181399775	rs4288560	21	71	92	4.01678e-06	K27ac	Enh-All	DHS	C	4	A	G	rs6424809,rs6703397	ENSG00000198216.6; ENSG00000198216.6	CACNA1E, CACNA1E	-	-	-	-	-	-	-	-	-	-	-
chr1	181399880	rs4477226	30	94	124	2.24257e-07	K27ac	Enh-All	-	C	4	T	C	rs6424809,rs6703397	ENSG00000198216.6; ENSG00000198216.6	CACNA1E, CACNA1E	-	-	-	-	-	-	-	-	-	-	-
chr10	73745476	rs1006974	54	19	73	0.000676546	K27ac	Enh-All	DHS	C	1f	C	T	rs2091331	ENSG00000122863.5	CHST3	-	-	-	-	chr10:73715000-73720000..chr10:73805000-73810000,chr10:73650000-73660000..chr10:74090000-74100000	CHST3_x000D_,ANAPC16,ASCC1,CHST3,DDIT4,SPOCK2_x000D_	-	-	-	-	-
chr10	102756743	rs3740490	63	19	82	2.42713e-05	K27ac	Mix-All	DHS	C	1f	C	G	rs12253241,rs4917916,rs7902510	ENSG00000055950.12; ENSG00000055950.12; ENSG00000055950.12	MRPL43, MRPL43, MRPL43	-	-	-	-	-	-	-	-	-	-	-
chr11	61582708	rs174561	54	113	167	9.0671e-05	K4me3	Mix-All	DHS	C	2b	C	T	rs102274	ENSG00000134824.9	FADS2	-	-	-	-	chr11:61560000-61570000..chr11:61710000-61720000,chr11:61560000-61565000..chr11:61875000-61880000	FADS3,MIR1908,RAB3IL1,RNU6-1243P_x000D_,AP003733.1,BEST1,FADS1,FADS3,FTH1,MIR1908,RAB3IL1,RNU6-1243P_x000D_	-	-	-	-	-
chr11	71498411	rs12788252	34	113	147	1.28471e-09	K4me3	Mix-All	DHS	C	2b	A	G	rs10898585	ENSG00000158483.11	FAM86C1	AP2A,ATF2,BACH1,CEBPD,DBP,FOXD2,FOXP1,GABPA,GZF1,HINFP,HXA4,HXA5,HXB6,KLF5,MAD3,SP4,TFDP1,ZNF84	133	-	-	-	-	-	-	-	-	-
chr11	118889378	rs7113753	261	138	399	2.02473e-08	K4me3	Pro-All	DHS	C	2b	A	G	rs3737504	ENSG00000196655.5	TRAPPC4	BACH1,GABPA,GATA4,GMEB2,HINFP,PO5F1,SOX9,ZN711	9	-	-	-	-	-	-	-	-	-
chr11	126059212	rs601702	36	204	240	9.26089e-23	K27ac,K4me3	Enh-All	DHS	C	2b	G	C	rs535565	ENSG00000197798.4	FAM118B	NRF1,TFE2	9	-	-	chr11:125790000-125795000..chr11:126060000-126065000	CDON_x000D_	-	-	Distal	chr11:126058866-126059405___FOXRED1_126138934#chr11:126138934-126148027	-
chr11	126059422	rs686646	100	232	332	1.81278e-11	K27ac	Enh-All	DHS	C	4	C	A	rs535565	ENSG00000197798.4	FAM118B	P63	3	-	-	chr11:125790000-125795000..chr11:126060000-126065000	CDON_x000D_	Distal	chr11:126059405-126059582___rs549941_GM12878_C_gwas#chr11:128685354-128685354	-	-	-
chr12	6562285	rs2041384	80	28	108	4.89349e-05	K4me1	Mix-All	-	C	1b	T	C	rs2534709	ENSG00000139192.7	TAPBPL	-	-	-	-	chr12:6535000-6540000..chr12:6570000-6575000,chr12:6535000-6540000..chr12:6640000-6645000	CD27_x000D_,CD27,MRPL51,SCARNA10,TAPBPL,VAMP1_x000D_	-	-	Probe	TAPBPL_6561176#chr12:6561176-6571488	Match
chr12	6562293	rs2041385	424	660	1084	3.23309e-06	K27ac,K4me3	Mix-All	-	C	1b	T	C	rs2534709	ENSG00000139192.7	TAPBPL	-	-	-	-	chr12:6535000-6540000..chr12:6570000-6575000,chr12:6535000-6540000..chr12:6640000-6645000	CD27_x000D_,CD27,MRPL51,SCARNA10,TAPBPL,VAMP1_x000D_	-	-	Probe	TAPBPL_6561176#chr12:6561176-6571488	Match
chr12	6570821	rs2534711	104	180	284	0.000116396	K4me3	Enh-All	-	C	1b	G	T	rs2534709	ENSG00000139192.7	TAPBPL	-	-	chr12:6535000-6540000..chr12:6570000-6575000	NoGene	chr12:6535000-6540000..chr12:6640000-6645000	CD27,MRPL51,SCARNA10,TAPBPL,VAMP1_x000D_	-	-	Distal,Probe	chr12:6569990-6571516___CD27_6554050#chr12:6554050-6560884,MRPL51_6602471#chr12:6601315-6602471,TAPBPL_6561176#chr12:6561176-6571488,VAMP1_6580065#chr12:6571403-6580065,ZNF384_6798738#chr12:6775642-6798738,TAPBPL_6561176#chr12:6561176-6571488	Match
chr13	43052880	rs2062305	69	128	197	0.000757382	CTCF	Ins-All	-	C	4	G	A	rs1853573	ENSG00000120659.10	TNFSF11	-	-	-	-	-	-	-	-	Distal	chr13:43051793-43053584___RS95330902_42951449#chr13:42951449-42951449	-
chr14	55738596	rs943590	12	44	56	0.000418938	SA1	Pro-All	DHS	C	2b	C	T	rs10140857	ENSG00000126787.8	DLGAP5	-	-	-	-	-	-	-	-	Probe	FBXO34_55738020#chr14:55738020-55819801	-
chr14	77427469	rs8181996	368	272	640	0.000956119	K4me1,K4me3,SA1	Enh-All	-	C	4	G	C	rs6574341	ENSG00000119669.3	IRF2BPL	NFAC4	1	chr14:77425000-77430000..chr14:77505000-77510000	NoGene	chr14:77345000-77350000..chr14:77535000-77540000,chr14:77175000-77180000..chr14:77530000-77535000,chr14:77330000-77340000..chr14:77780000-77790000	IRF2BPL,RN7SKP17,RN7SL356P_x000D_,ANGEL1,C14orf166B,IRF2BPL,RN7SKP17,RN7SL356P,VASH1_x000D_,AC007375.1,IRF2BPL,KIAA1737,MIR1260A,NGB,RN7SKP17,RN7SL356P,TMEM63C,ZDHHC22_x000D_	-	-	-	-	-
chr16	20811092	rs4783504	193	50	243	6.41875e-19	CTCF	Ins-All	-	C	2a	G	T	rs12149771,rs2341643	ENSG00000066654.8; ENSG00000196678.9	THUMPD1, ERI2	-	-	-	-	-	-	-	-	Probe	ERI2_20817795#chr16:20807661-20817795	-
chr17	260142	rs7503725	76	194	270	1.64407e-11	K4me3	Mix-All	DHS	C	4	T	G	rs7502594	ENSG00000187624.7	C17orf97	KDM5A,RFX2,ZBT7B	6	chr17:260000-265000..chr17:600000-605000	VPS53	-	-	-	-	-	-	-
chr17	260182	rs7502594	102	186	288	1.5174e-05	K4me3	Mix-All	DHS	C	4	C	T	rs7503725	ENSG00000187624.7	C17orf97	-	-	chr17:260000-265000..chr17:600000-605000	VPS53	-	-	-	-	-	-	-
chr17	655920	rs910924	972	788	1760	0.00018412	K4me3	Pro-All	DHS	C	4	A	G	rs72810267	ENSG00000262228.1	RP11-676J12.4	-	-	-	-	-	-	-	-	Probe	DBIL5P_655572#chr17:655572-658576	-
chr17	3814826	rs9898098	11	56	67	6.24306e-07	K27ac	Enh-All	DHS	C	2a	A	C	rs2074989,rs9899953	ENSG00000004660.10; ENSG00000108405.3	CAMKK1, P2RX1	ARNT2,ATF2,ATF6A,BACH1,BARX1,CEBPD,CLOCK,DBP,E2F3,E2F7,ETV7,GATA4,GLI2,GMEB1,GMEB2,HES1,HES4,HEYL,HHEX,HINFP,HXA4,HXA6,HXB6,HXC8,ID3,IRF1,JUNB,KDM5B,KLF5,KLF6,MAD3,MNT,MYBB,NFAT5,NFYB,NFYC,NKX28,PBX2,PBX3,PO2F2,RARG,RCOR1,RFX1,SOX9,SP4,TFDP1,THAP1,UBIP1,ZBT24,ZN281,ZNF84	57	-	-	-	-	-	-	-	-	-
chr17	7217463	rs11541855	16	80	96	6.60733e-10	K4me3	Mix-All	-	C	1b	T	C	rs28636077,rs4796398	ENSG00000132507.13; ENSG00000132507.13	EIF5A, EIF5A	ESR2,MAFF,MAFG	4	-	-	-	-	-	-	-	-	-
chr17	44080039	rs118093394	441	583	1024	0.000231719	SA1	Ins-All	DHS	C	2b	G	T	rs117631329,rs62057073	ENSG00000120071.8; ENSG00000120071.8	KANSL1, KANSL1	AP2A,AP2C,ATOH1,BACH1,CEBPD,COT2,CREB1,E2F7,ERR1,FLI1,GABPA,HXA4,HXA6,HXC8,JUNB,KDM5B,KLF5,MAD3,MAX,NFAT5,NFYC,SALL4,SP4,SRBP1,Z280D	28	-	-	chr17:44075000-44080000..chr17:44290000-44295000	RNU7-101P_x000D_	-	-	-	-	-
chr17	44217112	rs116964613	67	25	92	0.000219785	K27ac	Enh-All	-	C	1f	T	G	rs117631329,rs62057073	ENSG00000120071.8; ENSG00000120071.8	KANSL1, KANSL1	CR3L1,CR3L4,DLX4,E2F3,EHF,FLI1,HNF1B,HXB7,MIXL1,MZF1,NKX61,NR1D1,PBX2,TFDP1	18	-	-	chr17:44075000-44080000..chr17:44290000-44295000	RNU7-101P_x000D_	-	-	Distal,Probe	chr17:44216175-44217774___KANSL1_44270272#chr17:44107281-44270272,STH_44076615#chr17:44076615-44077060,KANSL1_44270272#chr17:44107281-44270272	Match
chr17	44223491	rs117830489	37	85	122	0.000846794	K4me1	Enh-All	DHS	C	4	G	C	rs62057073	ENSG00000120071.8	KANSL1	CRBL2,RFX2	4	-	-	chr17:44075000-44080000..chr17:44290000-44295000	RNU7-101P_x000D_	-	-	Probe	KANSL1_44270272#chr17:44107281-44270272	Match
chr17	44223593	rs117970546	28	67	95	0.000986837	K27ac	Enh-All	DHS	C	4	C	T	rs62057073	ENSG00000120071.8	KANSL1	FOXA2,GATA4	4	-	-	chr17:44075000-44080000..chr17:44290000-44295000	RNU7-101P_x000D_	-	-	Probe	KANSL1_44270272#chr17:44107281-44270272	Match
chr17	44231827	rs117757293	47	157	204	2.54298e-05	K27ac,K4me1	Enh-All	-	C	1f	C	T	rs117631329,rs62057073	ENSG00000120071.8; ENSG00000120071.8	KANSL1, KANSL1	-	-	-	-	chr17:44075000-44080000..chr17:44290000-44295000	RNU7-101P_x000D_	-	-	Probe	KANSL1_44270272#chr17:44107281-44270272	Match
chr17	44231932	rs117039998	38	109	147	6.44509e-07	K4me1	Enh-All	-	C	2b	A	G	rs117631329,rs62057073	ENSG00000120071.8; ENSG00000120071.8	KANSL1, KANSL1	-	-	-	-	chr17:44075000-44080000..chr17:44290000-44295000	RNU7-101P_x000D_	-	-	Distal,Probe	chr17:44231885-44233249___KANSL1_44270272#chr17:44107281-44270272,KANSL1_44270272#chr17:44107281-44270272	Match
chr17	44232990	rs118179451	30	92	122	2.265e-06	K4me1	Enh-All	-	C	6	C	T	rs117631329,rs62057073	ENSG00000120071.8; ENSG00000120071.8	KANSL1, KANSL1	NKX31,SUH	2	-	-	chr17:44075000-44080000..chr17:44290000-44295000	RNU7-101P_x000D_	-	-	Distal,Probe	chr17:44231885-44233249___KANSL1_44270272#chr17:44107281-44270272,KANSL1_44270272#chr17:44107281-44270272	Match
chr17	44233699	rs117738656	32	115	147	1.04309e-09	K4me1	Enh-All	-	C	7	T	C	rs62057073	ENSG00000120071.8	KANSL1	LHX4	1	-	-	chr17:44075000-44080000..chr17:44290000-44295000	RNU7-101P_x000D_	-	-	Probe	KANSL1_44270272#chr17:44107281-44270272	Match
chr17	44269421	rs117163782	75	549	624	2.36003e-11	K27ac,K4me3	Pro-All	-	C	4	T	C	rs117631329,rs62057073	ENSG00000120071.8; ENSG00000120071.8	KANSL1, KANSL1	ATF2,CEBPB_joined,KDM5A,TYY1	10	-	-	chr17:44075000-44080000..chr17:44290000-44295000	RNU7-101P_x000D_	-	-	Probe	KANSL1_44270272#chr17:44107281-44270272	Match
chr17	44269546	rs117598837	616	398	1014	2.61559e-10	K4me3	Pro-All	-	C	1f	T	C	rs117631329,rs62057073	ENSG00000120071.8; ENSG00000120071.8	KANSL1, KANSL1	-	-	-	-	chr17:44075000-44080000..chr17:44290000-44295000	RNU7-101P_x000D_	-	-	Probe	KANSL1_44270272#chr17:44107281-44270272	Match
chr17	44343930	rs116969669	342	200	542	2.98348e-08	K4me3	Mix-All	DHS	C	4	G	A	rs117631329,rs199444,rs62057073	ENSG00000120071.8; ENSG00000108379.5; ENSG00000120071.8	KANSL1, WNT3, KANSL1	CR3L1,DLX4,IRX2,NFAT5,NFKB1,NKX61,PRD14,RARG,ZN266	27	-	-	-	-	-	-	-	-	-
chr17	44344097	rs117374804	291	156	447	4.97261e-09	K4me3	Mix-All	DHS	C	4	C	G	rs62057073	ENSG00000120071.8	KANSL1	ARNT2,E2F7,ELK1,ETS1,HINFP,ID3,MYBB,NR4A1,SOX9,SP4,TFDP1,ZBT7B,ZNF84	65	-	-	-	-	-	-	-	-	-
chr17	44344178	rs112806969	192	91	283	4.92622e-08	K4me3	Mix-All	DHS	C	3a	G	T	rs117631329,rs62057073	ENSG00000120071.8; ENSG00000120071.8	KANSL1, KANSL1	P63,SUH,TSH1,Z280D	28	-	-	-	-	-	-	-	-	-
chr17	44344376	rs112534607	124	68	192	0.000800486	K4me3	Mix-All	DHS	C	4	A	G	rs117631329,rs62057073	ENSG00000120071.8; ENSG00000120071.8	KANSL1, KANSL1	BACH1,HES4,HINFP,JUN,MAX,MAZ,PO5F1,SOX9	80	-	-	-	-	-	-	-	-	-
chr17	44344409	rs111413387	308	79	387	4.04131e-31	K4me3	Mix-All	DHS	C	4	C	A	rs117631329,rs62057073	ENSG00000120071.8; ENSG00000120071.8	KANSL1, KANSL1	-	-	-	-	-	-	-	-	-	-	-
chr17	44344456	rs113579491	396	140	536	1.91431e-27	K4me3	Mix-All	DHS	C	4	C	T	rs117631329,rs199444,rs62057073	ENSG00000120071.8; ENSG00000108379.5; ENSG00000120071.8	KANSL1, WNT3, KANSL1	HXA1,NRF1,ZN639	27	-	-	-	-	-	-	-	-	-
chr17	44344541	rs111854089	146	336	482	1.32915e-16	K4me3	Mix-All	DHS	C	2b	A	C	rs117631329,rs62057073	ENSG00000120071.8; ENSG00000120071.8	KANSL1, KANSL1	ATOH1,BACH1,BARH1,BCL6,BMAL1,CTCF_joined_0,E2F3,E2F6,E2F7,ELF1,ELK1,GATA4,GMEB1,GMEB2,HINFP,HXA4,HXA6,HXC8,HXD11,IRF1,JUNB,KDM5A,KDM5B,MAD3,MAZ,MNT,MYC_joined_2,NFYB,NFYC,NRF1,PAX5,PBX3,PO2F2,PO5F1,RFX7,SIX5,SOX9,SP4,TAF1,TFDP1,THAP1,TYY1,UBF1,ZBT7A,ZN143,ZN639	600	-	-	-	-	-	-	-	-	-
chr17	44344552	rs113830390	106	245	351	3.07243e-12	K4me3	Mix-All	DHS	C	4	T	C	rs117631329,rs62057073	ENSG00000120071.8; ENSG00000120071.8	KANSL1, KANSL1	-	-	-	-	-	-	-	-	-	-	-
chr17	44344595	rs117629202	84	280	364	6.39708e-24	K4me3	Mix-All	DHS	C	4	A	C	rs62057073	ENSG00000120071.8	KANSL1	-	-	-	-	-	-	-	-	-	-	-
chr17	44344596	rs117629202	207	397	604	3.55934e-13	K4me3	Mix-All	DHS	C	4	A	C	rs62057073	ENSG00000120071.8	KANSL1	-	-	-	-	-	-	-	-	-	-	-
chr17	44344810	rs117873919	61	262	323	6.22771e-29	K4me3	Mix-All	DHS	C	4	G	T	rs117631329,rs62057073	ENSG00000120071.8; ENSG00000120071.8	KANSL1, KANSL1	FOXO3,SPI1	14	-	-	-	-	-	-	-	-	-
chr17	44344822	rs117245479	20	334	354	2.96725e-72	K4me3	Mix-All	DHS	C	4	A	G	rs117631329,rs199444,rs62057073	ENSG00000120071.8; ENSG00000108379.5; ENSG00000120071.8	KANSL1, WNT3, KANSL1	-	-	-	-	-	-	-	-	-	-	-
chr17	44344858	rs117537911	85	492	577	2.83243e-68	K4me3	Mix-All	DHS	C	4	G	A	rs117631329,rs199444,rs62057073	ENSG00000120071.8; ENSG00000108379.5; ENSG00000120071.8	KANSL1, WNT3, KANSL1	FOXH1	11	-	-	-	-	-	-	-	-	-
chr17	44344970	rs117033351	16	259	275	1.75726e-55	K4me3	Mix-All	DHS	C	4	C	T	rs117631329,rs199444,rs62057073	ENSG00000120071.8; ENSG00000108379.5; ENSG00000120071.8	KANSL1, WNT3, KANSL1	RUNX2,ZBT17	18	-	-	-	-	-	-	-	-	-
chr17	44344988	rs117275691	37	218	255	1.73145e-30	K4me3	Mix-All	DHS	C	4	G	C	rs62057073	ENSG00000120071.8	KANSL1	-	-	-	-	-	-	-	-	-	-	-
chr17	44345114	rs113493003	17	277	294	1.86418e-59	K4me3	Mix-All	DHS	C	2b	T	C	rs117631329,rs199444,rs62057073	ENSG00000120071.8; ENSG00000108379.5; ENSG00000120071.8	KANSL1, WNT3, KANSL1	-	-	-	-	-	-	-	-	-	-	-
chr17	44364209	rs117548606	486	1322	1808	1.32714e-56	CTCF,SA1	Mix-All	-	C	1a	T	C	rs199444	ENSG00000108379.5	WNT3	CTCFL,CTCF_joined_0,CTCF_joined_1,CTCF_joined_2,CTCF_joined_3,CTCF_joined_4,CTCF_joined_5,CTCF_joined_6,CTCF_joined_7,ELF2,GZF1,KDM5A,NR4A2,UBIP1,ZBT39,ZN281	46	-	-	-	-	-	-	-	-	-
chr19	54704720	rs10048513	135	76	211	0.000737575	K4me3	Pro-All	DHS	C	1c	C	G	rs11671310,rs3786631	ENSG00000204577.7; ENSG00000170889.9	LILRB3, RPS9	HXA1,NRF1,TFDP1,ZN639	5	-	-	chr19:54665000-54670000..chr19:54735000-54740000,chr19:53690000-53700000..chr19:54730000-54740000	AC012314.20,CTB-83J4.1,CTD-3093M3.1,MBOAT7,TSEN34_x000D_,AC012314.20,AC012314.8,BIRC8,CACNG6,CACNG7,CACNG8,CNOT3,CTB-83J4.1,CTD-3093M3.1,DPRX,LENG1,MBOAT7,MIR1283-1,MIR1283-2,MIR1323,MIR371A,MIR372,MIR373,MIR498,MIR512-1,MIR512-2,MIR515-1,MIR515-2,MIR516A1,MIR516A2,MIR516B1,MIR516B2,MIR517A,MIR517B,MIR517C,MIR518A1,MIR518A2,MIR518B,MIR518C,MIR518D,MIR518E,MIR518F,MIR519A1,MIR519B,MIR519C,MIR519D,…	-	-	-	-	-
chr2	38264788	rs336032	19	56	75	0.000333671	K27ac	Enh-All	-	C	4	C	T	rs336035	ENSG00000138061.7	CYP1B1	REST_joined_0	1	-	-	chr2:38210000-38215000..chr2:38500000-38505000,chr2:38110000-38115000..chr2:38500000-38505000,chr2:37620000-37625000..chr2:38500000-38505000	CYP1B1,CYP1B1-AS1,RNU6-951P_x000D_,CYP1B1,CYP1B1-AS1,RMDN2,RNU6-951P_x000D_,CDC42EP3,CYP1B1,CYP1B1-AS1,LINC00211,RMDN2,RNU6-1116P,RNU6-951P_x000D_	-	-	Probe	RMDN2_38177586#chr2:38177586-38294285	-
chr2	54785493	rs78496188	196	299	495	6.74421e-05	K4me3	Pro-All	DHS	C	4	G	A	rs13391803	ENSG00000143947.8	RPS27A	GATA6,ISL2,PDX1	3	-	-	-	-	-	-	-	-	-
chr2	152118275	rs56376752	169	90	259	1.85069e-05	K4me3	Pro-All	DHS	C	4	G	A	rs4665137,rs55775354	ENSG00000123609.6; ENSG00000184898.6	NMI, RBM43	RUNX2	1	-	-	-	-	-	-	Probe	RBM43_152118389#chr2:152104727-152118389	-
chr2	208491975	rs2709394	27	89	116	2.86445e-07	SA1	Mix-All	DHS	C	2b	C	G	rs2709363	ENSG00000224137.1	AC079767.4	-	-	-	-	chr2:204100000-204110000..chr2:209130000-209140000	ABI2,ADAM23,C2orf80,CCNYL1,CD28,CPO,CREB1,CRYGA,CRYGB,CRYGC,CRYGD,CTLA4,DYTN,EEF1B2,FASTKD2,FZD5,GPR1,ICOS,INO80D,KLF7,MDH1B,METTL21A,MIR1302-4,MIR2355,MIR3130-1,MIR4775,NDUFS1,NRP2,PARD3B,PLEKHM3,RAPH1,RN7SKP178,RN7SKP200,RN7SKP260,RN7SL670P,RNA5SP116,RNU6-360P,RNU6-474P,RNU6-664P,SNORA41,SNORD51,ZDBF2_x000D_	-	-	-	-	-
chr2	208492143	rs2551941	38	145	183	0.000221492	K27ac,SA1	Mix-All	-	C	1b	T	A	rs2709363	ENSG00000224137.1	AC079767.4	DLX2	2	-	-	chr2:204100000-204110000..chr2:209130000-209140000	ABI2,ADAM23,C2orf80,CCNYL1,CD28,CPO,CREB1,CRYGA,CRYGB,CRYGC,CRYGD,CTLA4,DYTN,EEF1B2,FASTKD2,FZD5,GPR1,ICOS,INO80D,KLF7,MDH1B,METTL21A,MIR1302-4,MIR2355,MIR3130-1,MIR4775,NDUFS1,NRP2,PARD3B,PLEKHM3,RAPH1,RN7SKP178,RN7SKP200,RN7SKP260,RN7SL670P,RNA5SP116,RNU6-360P,RNU6-474P,RNU6-664P,SNORA41,SNORD51,ZDBF2_x000D_	-	-	-	-	-
chr20	52681083	rs463420	59	21	80	0.000372308	K27ac	Enh-All	DHS	C	1f	G	A	rs290391	ENSG00000101132.5	PFDN4	-	-	chr20:52020000-52030000..chr20:52680000-52690000,chr20:52195000-52200000..chr20:52680000-52685000	TSHZ2,ZNF217	chr20:52565000-52570000..chr20:52815000-52820000,chr20:52560000-52570000..chr20:53250000-53260000,chr20:52190000-52200000..chr20:52810000-52820000,chr20:50920000-50930000..chr20:52810000-52820000	CYP24A1,MIR4756_x000D_,CYP24A1,MIR4756,PFDN4_x000D_,BCAS1,CYP24A1,MIR4756,RNU7-14P_x000D_,BCAS1,CYP24A1,MIR4756,RN7SKP184,RNU7-14P,TSHZ2,ZNF217_x000D_	-	-	-	-	-
chr20	62199126	rs3810491	92	44	136	0.000634583	K27ac	Mix-All	DHS	C	5	G	C	rs6090457	ENSG00000101216.6	GMEB2	-	-	-	-	chr20:62170000-62175000..chr20:62275000-62280000	C20orf195,GMEB2,HELZ2_x000D_	-	-	-	-	-
chr21	26938989	rs4817027	1026	639	1665	6.19346e-15	K27ac,K4me1	Mix-All	-	C	4	G	A	rs2226326	ENSG00000154719.9	MRPL39	-	-	chr21:26550000-26560000..chr21:26930000-26940000,chr21:26930000-26940000..chr21:42730000-42740000,chr21:26790000-26795000..chr21:26935000-26940000	NoGene,MX2,LINC00158	chr21:26790000-26800000..chr21:27100000-27110000	JAM2,MIR155HG,MRPL39_x000D_	-	-	Distal	chr21:26938490-26939323___GABPA_27107257#chr21:27107257-27144771	-
chr22	39715140	rs470082	2060	1688	3748	3.48108e-08	K4me3	Pro-All	DHS	C	4	C	T	rs9611146	ENSG00000100316.11	RPL3	-	-	-	-	chr22:39565000-39570000..chr22:39915000-39920000	MGAT3,MIEF1,PDGFB,RPL3,SNORD43,SNORD83A,SNORD83B,SYNGR1,TAB1_x000D_	-	-	-	-	-
chr22	43514886	rs4988386	472	184	656	7.97818e-28	K27ac,K4me1	Enh-All	DHS	C	1f	T	C	rs4988388,rs4988394,rs4988395	ENSG00000100290.2; ENSG00000100290.2; ENSG00000100290.2	BIK, BIK, BIK	BACH1	1	-	-	-	-	-	-	-	-	-
chr22	45714937	rs6006984	53	19	72	0.000962829	K27ac	Enh-All	DHS	C	1f	C	T	rs2350628	ENSG00000100376.7	FAM118A	BATF,ISL2,NKX25	3	-	-	chr22:45665000-45670000..chr22:45830000-45835000,chr22:45665000-45670000..chr22:45945000-45950000	FAM118A,RIBC2,SMC1B,UPK3A_x000D_	-	-	-	-	-
chr3	49045355	rs13316620	20	92	112	1.60429e-10	K27ac	Mix-All	DHS	C	2b	T	C	rs4279134,rs6788650	ENSG00000178149.12; ENSG00000213672.3	DALRD3, NCKIPSD	ATOH1,BARX2,EPAS1,ETS1,FOXD2,FOXP1,GABPA,HXB6,IRF1,KLF5,LYL1,MNT,MYB,MZF1,NFYA,SOX9,TFCP2,Z280D,ZN143	42	-	-	-	-	-	-	-	-	-
chr3	98281796	rs1381085	404	316	720	0.000394802	K4me1,K4me3	Pro-All	-	C	7	G	C	rs2316127,rs57654067	ENSG00000154165.3; ENSG00000154165.3	GPR15, GPR15	MEF2D	2	chr3:98245000-98250000..chr3:98280000-98285000	CPOX	chr3:98050000-98060000..chr3:98300000-98310000,chr3:98050000-98060000..chr3:98520000-98530000,chr3:97750000-97760000..chr3:98310000-98320000,chr3:97755000-97760000..chr3:98525000-98530000,chr3:98270000-98280000..chr3:111840000-111850000	CLDND1,GPR15,OR5K1,OR5K2,OR5K3,OR5K4_x000D_,CLDND1,CPOX,GPR15,OR5K1,OR5K2,OR5K3,OR5K4_x000D_,CLDND1,GPR15,OR5AC1,OR5AC2,OR5H1,OR5H14,OR5H15,OR5H2,OR5H6,OR5H8P,OR5K1,OR5K2,OR5K3,OR5K4_x000D_,CLDND1,CPOX,GPR15,OR5AC1,OR5AC2,OR5H1,OR5H14,OR5H15,OR5H2,OR5H6,OR5H8P,OR5K1,OR5K2,OR5K3,OR5K4,RNU6-26P_x000D_,ABHD10,ABI3BP,AC078855.1,ALCAM,BBX,CBLB,CCDC54,CD47,CD96,CEP97,CMSS1,COL8A1,DCBLD2,DPPA2,DPPA4,DZI…	-	-	-	-	-
chr3	141106063	rs7632381	103	51	154	0.00048114	K27ac	Pro-All	-	C	5	C	T	rs1344672	ENSG00000177311.6	ZBTB38	CEBPB_joined,COT2,CR3L1,DLX2,FOXA1,FOXA2,FOXM1,FOXO3,GATA4,ISL2,MAD1,MSX2,NKX31,PAX2,ZEB1	16	-	-	chr3:141025000-141030000..chr3:141170000-141175000,chr3:141025000-141030000..chr3:141275000-141280000,chr3:141020000-141030000..chr3:141360000-141370000	ZBTB38_x000D_,RASA2,ZBTB38_x000D_	-	-	Distal,Probe	chr3:141105287-141106562___ZBTB38_141043054#chr3:141043054-141168632,ZBTB38_141043054#chr3:141043054-141168632	Match
chr3	194869225	rs2279633	764	344	1108	2.51169e-31	K27ac,K4me3	Pro-All	-	C	4	A	G	rs79259450	ENSG00000185112.4	FAM43A	-	-	-	-	chr3:194405000-194410000..chr3:194975000-194980000,chr3:194720000-194725000..chr3:194975000-194980000,chr3:194850000-194855000..chr3:194975000-194980000,chr3:194050000-194060000..chr3:194970000-194980000	MIR3137,RN7SL36P,RNU6-25P_x000D_,ATP13A3,CPN2,FAM43A,GP5,LRRC15,LSG1,MIR3137,RN7SL36P,RNU6-1101P,RNU6-25P,TMEM44_x000D_	-	-	Probe	XXYLT1-AS2_194868599#chr3:194868599-194873585	-
chr4	39031842	rs2254212	43	90	133	0.000747752	K27ac	Pro-All	-	C	1f	C	T	rs2566097,rs2711976	ENSG00000121895.7; ENSG00000121895.7	TMEM156, TMEM156	-	-	chr4:38310000-38320000..chr4:39030000-39040000,chr4:38760000-38770000..chr4:39030000-39040000	NoGene,RNA5SP158	chr4:38905000-38910000..chr4:39135000-39140000,chr4:38900000-38910000..chr4:39430000-39440000,chr4:38760000-38765000..chr4:39135000-39140000	KLHL5,TMEM156_x000D_,KLHL5,MIR5591,RFC1,RNU6-32P,RNU6-887P,TMEM156,WDR19_x000D_,FAM114A1,KLHL5,MIR574,TLR1,TLR10,TLR6,TMEM156_x000D_	-	-	Probe	TMEM156_39034041#chr4:38968365-39034041	Match
chr4	140222034	rs3806767	72	28	100	0.00027786	SA1	Pro-All	-	C	4	G	C	rs6817138	ENSG00000109390.7	NDUFC1	-	-	-	-	chr4:140020000-140030000..chr4:140450000-140460000,chr4:139950000-139960000..chr4:140450000-140460000	ACA64,MGARP,NAA15,NDUFC1,RAB33B,RN7SL311P,RNU6-1074P,RNU6-1214P,RNU6-506P_x000D_,ACA64,MGARP,NAA15,NDUFC1,RAB33B,RN7SL311P,RN7SL382P,RNU6-1074P,RNU6-1214P,RNU6-506P,RNU6-531P_x000D_	-	-	-	-	-
chr6	28129713	rs1225618	50	141	191	9.85381e-10	K4me3	Pro-All	DHS	C	1f	C	A	rs9468372	ENSG00000187987.5	ZSCAN23	CTCF_joined_4,NKX61,NR5A2	9	-	-	chr6:28100000-28105000..chr6:28320000-28325000,chr6:27860000-27870000..chr6:28320000-28330000	NKAPL,PGBD1,ZKSCAN4,ZKSCAN8,ZSCAN9_x000D_,NKAPL,OR2B2,OR2B6,PGBD1,ZKSCAN4,ZKSCAN8,ZNF165,ZSCAN16,ZSCAN9_x000D_	-	-	-	-	-
chr6	28129831	rs9357066	26	83	109	8.71509e-07	K4me3	Pro-All	-	C	4	C	T	rs200969	ENSG00000197279.3	ZNF165	BATF,HSF4	8	-	-	chr6:28100000-28105000..chr6:28320000-28325000,chr6:27860000-27870000..chr6:28320000-28330000	NKAPL,PGBD1,ZKSCAN4,ZKSCAN8,ZSCAN9_x000D_,NKAPL,OR2B2,OR2B6,PGBD1,ZKSCAN4,ZKSCAN8,ZNF165,ZSCAN16,ZSCAN9_x000D_	-	-	-	-	-
chr6	89856450	rs9342178	220	132	352	5.15086e-05	K4me3	Pro-All	DHS	C	1b	C	T	rs2297308,rs7756158	ENSG00000154548.8; ENSG00000146281.5	SRSF12, PM20D2	BBX,CDX1,CEBPB_joined,ELF4,FOXJ2,FOXO4,GATD1,GRHL2,HXB4,HXC11,ID1,IRF9,KLF5,LHX4,MCR,MEF2C,MIXL1,MNX1,MXI1,MYBA,MYC_joined_2,MYOD1,NF2L1,NF2L3,NFKB1,NFYB,NKX28,NKX61,NR1I2,NR4A2,NR5A2,NSD2,RLF,STA5A,SUH,TFCP2,TLX1,ZBT24,ZBT44,ZEB1	43	-	-	chr6:89690000-89695000..chr6:90320000-90325000	GABRR1,GABRR2,PNRC1,RN7SL11P,RN7SL336P,RNU2-61P,RRAGD,SRSF12,UBE2J1_x000D_	-	-	Probe	PM20D2_89855768#chr6:89855768-89875288	-
chr7	100472380	rs12705091	211	128	339	0.000131253	K27ac	Mix-All	DHS	C	4	T	C	rs13226502	ENSG00000087077.7	TRIP6	NRF1,Z280D	2	-	-	chr7:99575000-99580000..chr7:100930000-100935000	ACHE,ACTL6B,AGFG2,AP1S1,AP4M1,C7orf43,C7orf61,CLDN15,CNPY4,COPS6,EPHB4,EPO,FBXO24,FIS1,GAL3ST4,GATS,GIGYF1,GNB2,GPC2,LAMTOR4,LRCH4,MBLAC1,MCM7,MEPCE,MIR106B,MIR25,MIR4653,MIR4658,MIR93,MOGAT3,MOSPD3,MUC12,MUC17,MUC3A,NAT16,NYAP1,PCOLCE,PILRA,PILRB,PLOD3,POP7,PPP1R35,PVRIG,RN7SKP54,RN7SL161P,RN7SL416P,RN7SL549P,RN7SL750P,RNU6-1104P,SAP25,SERPINE1,SLC12A9,SPDYE3,SRRT,STAG3,TAF6,TFR2,TRIM56,TRIP6,TS…	-	-	-	-	-
chr8	120844782	rs17818842	430	254	684	5.54329e-10	K4me3	Pro-All	DHS	C	4	A	G	rs987534	ENSG00000064313.7	TAF2	-	-	-	-	-	-	-	-	-	-	-
chr9	130213508	rs2244624	64	24	88	0.000469841	SA1	Mix-All	DHS	C	1f	A	G	rs2247310,rs2488899,rs3924308	ENSG00000196152.6; ENSG00000196152.6; ENSG00000197958.8	ZNF79, ZNF79, RPL12	BACH1,Z280D	4	-	-	-	-	-	-	-	-	-
chr9	132033466	rs913773	174	87	261	2.11391e-06	K27ac	Enh-All	DHS	C	1f	C	T	rs1556143	ENSG00000188483.6	IER5L	-	-	-	-	chr9:131895000-131900000..chr9:132370000-132375000,chr9:131895000-131900000..chr9:132545000-132550000	C9orf106,IER5L,RN7SL159P_x000D_,ASB6,C9orf106,C9orf50,IER5L,NTMT1,PRRX2,PTGES,RN7SL159P_x000D_	-	-	-	-	-
chr9	136214955	rs553877	120	210	330	1.49069e-05	K4me3	Pro-All	DHS	C	1f	A	G	rs1059773,rs2269894	ENSG00000148290.5; ENSG00000148296.5	SURF1, SURF6	-	-	-	-	chr9:136060000-136065000..chr9:136350000-136355000,chr9:136080000-136085000..chr9:138435000-138440000	ABO,ADAMTS13,C9orf96,CACFD1,MED22,OBP2B,REXO4,RPL7A,SLC2A6,SNORD24,SNORD36A,SNORD36B,SNORD36C,SURF1,SURF2,SURF4,SURF6_x000D_,ABO,ADAMTS13,ADAMTSL2,BRD3,C9orf116,C9orf62,C9orf96,CACFD1,COL5A1,COL5A1-AS1,DBH,FAM163B,FCN1,FCN2,LCN1,LINC00094,LL09NC01-139C3.1,MED22,MIR3689A,MIR3689B,MIR3689C,MIR3689D1,MIR3689D2,MIR3689E,MIR3689F,MIR4669,MRPS2,OLFM1,PPP1R26,REXO4,RNU6ATAC,RP11-145E17.2,RPL7A,RXRA,SARD…	-	-	-	-	-

## Sheet: 7LCLs
																	Motifs analyses		HiC interactions				HiCap interactions
Chromosome	Position (hg19)	SNP ID	G1	G2	GTotal	binomial test p-value	TFs/his mod defining AS-SNP	Annotated Regions	DHS	(C)ommon (R)are	RegulomeDB score	Reference allele	Alternative allele	in LD with eQTL SNP	Genecode ID	Gene Symbol	PMM predicted TFBS altered	Total BSs altered by AS-SNP	Contact Domains	Domain Genes	Loop Domains	Loop Genes	AS-SNPs Probes	AS-SNPs Probes-ID	GM12878 Probes	GM12878 Probes-ID	eQTL Signal Overlap
chr15	65187030	rs76012069	359	548	907	5.12148e-09	K27ac	Mix-All	DHS	R	2b	G	A	chr15:65186920:65187520	ENSG00000249240.2	AC069368.3 via rs1628955	chr15:65186920:65187520,	AP2A,ATF2,ATF3,BACH1,BARX2,CR3L4,CTCF_joined_3,E2F3,FOXG1,GATA4,GMEB1,HES1,HINFP,HXB8,ID2,ID3,MAD3,MNT,MYBA,NR1H2,NR2E3,NR4A1,PBX2,TFCP2,TFDP1,ZNF84	54	-	-	chr15:65025000-65030000..chr15:65195000-65200000	MIR1272,PIF1,PLEKHO2,RBPMS2,RN7SL348P_x000D_	-	-	Distal	chr15:65186374-65187461___SPG21_65282284#chr15:65255361-65282284	-
chr3	152230348	rs149798305	361	177	538	8.49587e-09	K27ac,K4me3	Enh-All	-	R	-	C	T	chr3:152229800:152230400,	ENSG00000169860.4; ENSG00000241732.1	P2RY1, RP11-38P22.2 via rs73156820,rs73156820	-	-	-	-	-	-	-	-	-	-	-
chr4	53578309	rs73248690	590	370	960	0.000774686	K27ac,K4me3	Pro-All	DHS	R	4	G	A	chr4:53577913:53578513,	ENSG00000226950.2 VIA rs113985786	DANCR VIA rs113985786	-	-	chr4:53510000-53515000..chr4:53575000-53580000	USP46	chr4:53410000-53420000..chr4:53840000-53850000,chr4:53240000-53245000..chr4:53845000-53850000,chr4:53230000-53240000..chr4:55100000-55110000	DANCR,ERVMER34-1,MIR4449,RASL11B,SNORA26,USP46_x000D_,DANCR,ERVMER34-1,MIR4449,RASL11B,RNU6-1252P,SNORA26,USP46_x000D_,AC110792.1,CHIC2,DANCR,ERVMER34-1,GSX2,LNX1,MIR4449,RASL11B,RNU6-1252P,RNU6-310P,SCFD2,SNORA26,USP46_x000D_	-	-	-	-	-
chr4	154266317	rs192849233	550	112	662	9.77752e-22	K27ac,K4me3	Pro-All	DHS	R	4	C	T	chr4:154266019:154266619	ENSG00000121211.3	MND1 via rs66484459	chr4:154266019:154266619,	-	-	chr4:154260000-154270000..chr4:154670000-154680000,chr4:154265000-154270000..chr4:154350000-154355000,chr4:154265000-154270000..chr4:154495000-154500000	RNF175,KIAA0922,NoGene	chr4:154060000-154070000..chr4:154560000-154570000	KIAA0922,MND1,RN7SL419P,RNU6-1196P,TRIM2_x000D_	-	-	Probe	MND1_154265800#chr4:154265800-154336247	-
chr6	32557291	rs35406650	13	203	216	3.54494e-43	K4me3	Mix-All	-	R	4	A	C	chr6:32556967:32557567	ENSG00000196126.6	HLA-DRB1 via rs1628955	chr6:32556967:32557567,	-	-	-	-	chr6:32380000-32390000..chr6:32670000-32680000,chr6:32400000-32405000..chr6:32660000-32665000,chr6:32380000-32385000..chr6:32755000-32760000,chr6:32380000-32390000..chr6:32830000-32840000	HLA-DQA1,HLA-DQB1,HLA-DRA,HLA-DRB1,HLA-DRB5,RNU1-61P_x000D_,HLA-DQA1,HLA-DQA2,HLA-DQB1,HLA-DQB2,HLA-DRA,HLA-DRB1,HLA-DRB5,MIR3135B,RNU1-61P_x000D_,HLA-DOB,HLA-DQA1,HLA-DQA2,HLA-DQB1,HLA-DQB2,HLA-DRA,HLA-DRB1,HLA-DRB5,MIR3135B,PSMB8,PSMB9,RNU1-61P,TAP1,TAP2_x000D_	-	-	-	-	-
chr6	32605720	rs112072542	3132	2056	5188	8.1483e-49	K4me3	Pro-All	-	R	5	G	A	chr6:32605257:32605857,chr6:32605258:32605858,chr6:32605405:32606005,chr6:32605408:32606008,chr6:32605438:32606038,chr6:32605620:32606220,chr6:32605643:32606243	ENSG00000198502.5; ENSG00000198502.5	HLA-DRB5, HLA-DRB5 via rs9272458	chr6:32605257:32605857,chr6:32605258:32605858,chr6:32605405:32606005,chr6:32605408:32606008,chr6:32605438:32606038,chr6:32605620:32606220,chr6:32605643:32606243,	BATF,RUNX3	41	-	-	chr6:32380000-32390000..chr6:32670000-32680000,chr6:32400000-32405000..chr6:32660000-32665000,chr6:32380000-32385000..chr6:32755000-32760000,chr6:32380000-32390000..chr6:32830000-32840000	HLA-DQA1,HLA-DQB1,HLA-DRA,HLA-DRB1,HLA-DRB5,RNU1-61P_x000D_,HLA-DQA1,HLA-DQA2,HLA-DQB1,HLA-DQB2,HLA-DRA,HLA-DRB1,HLA-DRB5,MIR3135B,RNU1-61P_x000D_,HLA-DOB,HLA-DQA1,HLA-DQA2,HLA-DQB1,HLA-DQB2,HLA-DRA,HLA-DRB1,HLA-DRB5,MIR3135B,PSMB8,PSMB9,RNU1-61P,TAP1,TAP2_x000D_	-	-	-	-	-
chr6	32634198	rs281860915	1256	12	1268	0	K4me3	Pro-All	-	R	3a	C	A	chr6:32634041:32634641,chr6:32634073:32634673,chr6:32634190:32634790,	ENSG00000232629.4 via rs9274620,rs9274632	HLA-DQB2 via rs9274620,rs9274632	chr6:32633724:32634324,chr6:32634041:32634641,chr6:32634073:32634673,chr6:32634190:32634790,	-	-	-	-	chr6:32380000-32390000..chr6:32670000-32680000,chr6:32400000-32405000..chr6:32660000-32665000,chr6:32380000-32385000..chr6:32755000-32760000,chr6:32380000-32390000..chr6:32830000-32840000	HLA-DQA1,HLA-DQB1,HLA-DRA,HLA-DRB1,HLA-DRB5,RNU1-61P_x000D_,HLA-DQA1,HLA-DQA2,HLA-DQB1,HLA-DQB2,HLA-DRA,HLA-DRB1,HLA-DRB5,MIR3135B,RNU1-61P_x000D_,HLA-DOB,HLA-DQA1,HLA-DQA2,HLA-DQB1,HLA-DQB2,HLA-DRA,HLA-DRB1,HLA-DRB5,MIR3135B,PSMB8,PSMB9,RNU1-61P,TAP1,TAP2_x000D_	-	-	-	-	-
chr6	166700947	rs143542583	190	59	249	3.40035e-16	K27ac	Enh-All	-	R	-	C	T	chr6:166700475:166701075,	ENSG00000176381.4 VIA rs9355569,rs9355570,rs9365995	PRR18 via rs9355569,rs9355570,rs9365995	chr6:166700475:166701075,	CEBPB_joined,FOSB,HNF1B,KDM5A,TYY1	7	-	-	chr6:166690000-166695000..chr6:166725000-166730000,chr6:166685000-166690000..chr6:166810000-166815000	PRR18_x000D_,MPC1,PRR18,SFT2D1_x000D_	-	-	-	-	-
chr7	152161997	rs112443911	1260	1192	2452	2.27205e-05	K27ac,K4me3	Pro-All	DHS	R	4	C	T	chr7:152161579:152162179,chr7:152161675:152162275	ENSG00000261455.1	LINC01003 via rs10238588	chr7:152161579:152162179,chr7:152161675:152162275,	-	-	-	-	chr7:152030000-152035000..chr7:152400000-152405000,chr7:149580000-149590000..chr7:152490000-152500000,chr7:149640000-149650000..chr7:153840000-153850000,chr7:149700000-149705000..chr7:153790000-153795000	RNA5SP250,XRCC2_x000D_,ABCB8,ABCF2,ACTR3C,AGAP3,AOC1,ASB10,ASIC3,ATG9B,CDK5,CHPF2,CRYGN,FASTK,GALNT11,GALNTL5,GBX1,GIMAP1,GIMAP2,GIMAP4,GIMAP5,GIMAP6,GIMAP7,GIMAP8,KCNH2,KMT2C,LRRC61,MIR3907,MIR671,NOS3,NUB1,PRKAG2,RARRES2,REPIN1,RHEB,RN7SL76P,RN7SL811P,RN7SL845P,RNA5SP250,RNU6-604P,SLC4A2,SMARCD3,TMEM176A,TMEM176B,TMUB1,WDR86,XRCC2,ZBED6CL,ZNF775_x000D_,ABCB8,ABCF2,ACTR3B,ACTR3C,AGAP3,AOC1,ASB10…	-	-	-	-	-
chr1	38455891	rs4360494	1421	1761	3182	5.51359e-16	CTCF,K27ac,K4me3,SA1	Pro-All	DHS	C	2c	G	C	direct hit	ENSG00000183386.5	FHL3	-	AP2C,CTCFL,CTCF_joined_0,CTCF_joined_1,CTCF_joined_2,CTCF_joined_3,CTCF_joined_4,CTCF_joined_5,CTCF_joined_6,CTCF_joined_7,ZN281	22	-	-	chr1:38350000-38360000..chr1:39290000-39300000	FHL3,MIR3659,POU3F1,RNU6-510P,RNU6-753P,SF3A3,UTP11L_x000D_	-	-	-	-	-
chr1	70820802	rs17131261	814	618	1432	2.97388e-06	K4me3	Pro-All	-	C	1f	G	A	direct hit	ENSG00000197568.9	HHLA3	-	-	-	chr1:70820000-70825000..chr1:70875000-70880000	CTH	chr1:70600000-70605000..chr1:70975000-70980000	ANKRD13C,CTH,HHLA3,LRRC40,RN7SL242P,SRSF11_x000D_	-	-	-	-	-
chr1	75198740	rs2345436	365	270	635	0.000946509	K27ac	Pro-All	DHS	C	4	A	C	direct hit	ENSG00000116791.9	CRYZ	-	-	-	-	-	-	-	-	-	-	-	-
chr1	161008535	rs10908821	17	73	90	2.44971e-08	K27ac	Pro-All	DHS	C	4	C	G	direct hit	ENSG00000215845.6	TSTD1	-	-	-	-	-	-	-	-	-	-	-	-
chr1	167632688	rs1234556	324	235	559	0.000971334	K27ac	Enh-All	-	C	5	C	T	direct hit	ENSG00000198771.6	RCSD1	-	AP2A,CTCF_joined_0,CTCF_joined_4	5	-	-	-	-	-	-	-	-	-
chr10	11784088	rs3814626	16	59	75	7.01301e-06	K4me3	Mix-All	DHS	C	1f	T	C	direct hit	ENSG00000134463.10	ECHDC3	-	-	-	-	-	-	-	-	-	-	-	-
chr11	10563062	rs16907959	81	194	275	3.68677e-06	CTCF,K4me3	Mix-All	DHS	C	4	C	A	direct hit	ENSG00000110315.2	RNF141	-	-	-	-	-	chr11:10425000-10430000..chr11:10670000-10675000,chr11:10425000-10430000..chr11:10755000-10760000,chr11:10220000-10230000..chr11:10750000-10760000	LYVE1,MTRNR2L8,RNF141_x000D_,LYVE1,MRVI1,MTRNR2L8,RNF141_x000D_,ADM,AMPD3,LYVE1,MRVI1,MTRNR2L8,RNF141,RNU6ATAC33P_x000D_	-	-	Probe	MRVI1-AS1_10562782#chr11:10562782-10621479	-
chr11	44087989	rs2074038	1147	1592	2739	3.70506e-11	K27ac,K4me3	Pro-All	DHS	C	1b	G	T	direct hit	ENSG00000110455.9	ACCS	-	FLI1,IRF4,PBX2,SPI1,STAT3	10	-	-	-	-	-	-	Probe	ACCS_44087728#chr11:44087728-44105569	Match
chr11	62432784	rs73502133	52	102	154	0.000390994	K27ac	Mix-All	DHS	C	4	C	T	direct hit	ENSG00000255432.1	RP11-831H9.11	-	-	-	-	-	chr11:62190000-62200000..chr11:62460000-62470000	AHNAK,B3GAT3,C11orf48,C11orf83,EEF1G,EML3,GANAB,INTS5,LRRN4CL,METTL12,MTA2,ROM1,SNORA57,TUT1,UBXN1_x000D_	-	-	-	-	-
chr11	62608677	rs475417	536	696	1232	4.12582e-05	K27ac	Pro-All	-	C	4	C	T	direct hit	ENSG00000168569.7	TMEM223	-	ATRX,BARX2,CDX2,ETS1,GABPA,GRHL1,SRF	31	chr11:62495000-62500000..chr11:62605000-62610000	TTC9C	-	-	-	-	-	-	-
chr11	93259778	rs2198797	314	169	483	6.32041e-10	K27ac	Enh-All	DHS	C	1f	G	A	direct hit	ENSG00000166002.2	SMCO4	-	KDM5A,NR5A2,SPI1	9	-	-	chr11:92970000-92975000..chr11:93275000-93280000,chr11:92965000-92970000..chr11:93385000-93390000,chr11:92670000-92680000..chr11:93380000-93390000	CCDC67_x000D_,CCDC67,RN7SL223P,SMCO4_x000D_,CCDC67,MTNR1B,RN7SL223P,SLC36A4,SMCO4_x000D_	-	-	Distal,Probe	chr11:93259544-93260389___CEP295_93394815#chr11:93394815-93463522,SMCO4_93276546#chr11:93211638-93276546	Match
chr12	56401085	rs10876864	100	173	273	7.97329e-05	K27ac	Pro-All	DHS	C	1f	G	A	direct hit	ENSG00000197728.5	RPS26	-	-	-	-	-	chr12:56130000-56135000..chr12:56425000-56430000	CDK2,DGKA,DNAJC14,GDF11,MMP19,ORMDL2,PMEL,RAB5B,RNU1-69P,SARNP,SUOX,WIBG_x000D_	-	-	Distal	chr12:56400653-56401765___GDF11_56137063#chr12:56137063-56146665	-
chr13	21050176	rs7324189	17	54	71	0.00023427	SA1	Enh-All	DHS	C	2b	C	T	direct hit	ENSG00000165475.9	CRYL1	-	BBX,CDC5L,CR3L4,EHF,ELF1,FLI1,FOXF2,GATD1,HXA1,LHX4,NKX61,NRF1	14	-	-	chr13:20755000-20760000..chr13:21060000-21065000,chr13:20760000-20770000..chr13:21400000-21410000,chr13:20755000-20760000..chr13:21495000-21500000,chr13:19940000-19945000..chr13:25045000-25050000,chr13:19960000-19965000..chr13:25015000-25020000,chr13:19920000-19925000..chr13:25110000-25115000	GJB2,GJB6,MIR4499_x000D_,CRYL1,GJB6,IFT88,IL17D,MIR4499,N6AMT2,RNU2-7P_x000D_,CRYL1,GJB2,GJB6,IFT88,IL17D,MIR4499,N6AMT2,RNU2-7P,XPO4_x000D_,AL359736.1,C1QTNF9,C1QTNF9-AS1,C1QTNF9B,CRYL1,FGF9,GJA3,GJB2,GJB6,IFT88,IL17D,LATS2,LINC00327,MICU2,MIPEP,MIR2276,MIR4499,MPHOSPH8,MRP63,N6AMT2,PSPC1,RN7SL166P,RN7SL766P,RN7SL80P,RNA5SP25,RNU2-7P,RNU4-9P,RNU6-51P,RNU6-58P,RNU6-59P,RNY3P4,SACS,SAP18,SGCG,SKA3…	-	-	-	-	-
chr13	50194394	rs9535274	65	404	469	3.44494e-33	K27ac,K4me3	Mix-All	DHS	C	1b	G	A	direct hit	ENSG00000152213.3	ARL11	-	CEBPE,EHF,FLI1,ISL1,NFKB1	5	-	-	-	-	-	-	-	-	-
chr13	111124255	rs4284503	361	196	557	4.51667e-11	K27ac	Enh-All	DHS	C	1b	G	A	direct hit	ENSG00000139832.3	RAB20	-	EGR1,GABPA,GATA4,IRF9,MNX1,MYF6,RELB,TFDP1,YBOX1	27	chr13:109810000-109820000..chr13:111120000-111130000	MYO16	-	-	-	-	-	-	-
chr15	41057507	rs72735627	28	70	98	0.000222008	K4me3	Mix-All	DHS	C	4	C	T	direct hit	ENSG00000137880.4	GCHFR	-	RUNX3	1	-	-	-	-	-	-	-	-	-
chr15	65187220	rs1628955	219	117	336	3.87996e-07	K4me3	Mix-All	DHS	C	1f	T	C	direct hit	ENSG00000249240.2	AC069368.3	-	DLX2	2	-	-	chr15:65025000-65030000..chr15:65195000-65200000	MIR1272,PIF1,PLEKHO2,RBPMS2,RN7SL348P_x000D_	-	-	Distal	chr15:65186374-65187461___SPG21_65282284#chr15:65255361-65282284	-
chr15	77312063	rs35075154	153	41	194	7.88672e-07	K27ac,K4me1	Enh-All	DHS	C	4	T	C	direct hit	ENSG00000140368.8	PSTPIP1	-	-	-	-	-	chr15:76470000-76480000..chr15:77470000-77480000	ETFA,ISL2,MIR3713,PSTPIP1,RCN2,RN7SKP217,RN7SL278P,SCAPER,TSPAN3_x000D_	-	-	Distal	chr15:77311846-77313707___HMG20A_77712992#chr15:77712992-77777946	-
chr15	78423596	rs11547207	82	36	118	0.000172384	K27ac	Mix-All	DHS	C	4	A	C	direct hit	ENSG00000183476.8	SH2D7	-	ATOH1,E2F7	2	chr15:78420000-78430000..chr15:78480000-78490000	ACSBG1	chr15:78400000-78405000..chr15:78530000-78535000,chr15:78255000-78260000..chr15:78485000-78490000,chr15:78255000-78260000..chr15:78530000-78535000,chr15:78405000-78410000..chr15:78715000-78720000	IDH3A_x000D_,CIB2,IDH3A,MIR1827,SH2D7,TBC1D2B_x000D_,ACSBG1,CRABP1,DNAJA4,IDH3A,WDR61_x000D_	-	-	-	-	-
chr16	57118467	rs8051360	49	103	152	0.000259945	SA1	Mix-All	DHS	C	4	A	G	direct hit	ENSG00000140848.12	CPNE2	-	ATF1,ATF2,CEBPB_joined,CTCF_joined_0,CTCF_joined_1,CTCF_joined_3,CTCF_joined_5,CTCF_joined_6,CTCF_joined_7,JUN,ZN281	24	-	-	chr16:56995000-57000000..chr16:57200000-57205000	CPNE2,NLRC5_x000D_	-	-	Distal	chr16:57118257-57118672___RSPRY1_57220195#chr16:57220195-57274387	-
chr16	66639491	rs113465943	196	115	311	5.0206e-05	K4me3	Pro-All	DHS	C	2b	T	C	direct hit	ENSG00000260755.1	RP11-403P17.3	-	FOXO4,PLAG1,STA5A	6	-	-	chr16:66440000-66450000..chr16:66770000-66780000,chr16:66440000-66445000..chr16:66890000-66895000	AC132186.1,BEAN1,CKLF,CKLF-CMTM1,CMTM1,CMTM2,CMTM3,CMTM4,RP11-403P17.5,TK2_x000D_,AC132186.1,BEAN1,CA7,CCDC79,CKLF,CKLF-CMTM1,CMTM1,CMTM2,CMTM3,CMTM4,DYNC1LI2,RP11-403P17.5,TK2_x000D_	-	-	-	-	-
chr17	260142	rs7503725	76	194	270	1.00136e-11	K4me3	Mix-All	DHS	C	4	G	T	direct hit	ENSG00000187624.7	C17orf97	-	KDM5A,RFX2,ZBT7B	6	chr17:260000-265000..chr17:600000-605000	VPS53	-	-	-	-	-	-	-
chr17	260182	rs7502594	102	186	288	9.48864e-06	K4me3	Mix-All	DHS	C	4	T	C	direct hit	ENSG00000187624.7	C17orf97	-	-	-	chr17:260000-265000..chr17:600000-605000	VPS53	-	-	-	-	-	-	-
chr17	3808032	rs2074989	69	144	213	2.77581e-06	K27ac	Enh-All	-	C	2b	A	G	direct hit	ENSG00000004660.10	CAMKK1	-	NANOG,PO5F1,RFX2,ZBT7B	4	-	-	-	-	-	-	-	-	-
chr19	35837428	rs12985354	1936	1396	3332	2.59924e-19	K27ac	Enh-All	DHS	C	1f	G	A	direct hit	ENSG00000126266.2	FFAR1	-	HINFP,HXA6,KDM5B,MYF6,NFAT5,RFX1,THAP1	14	chr19:35835000-35840000..chr19:35955000-35960000	NoGene	chr19:35760000-35765000..chr19:35955000-35960000	CD22,FFAR1,FFAR2,FFAR3,GPR42,HAMP,MAG,MIR5196,RN7SL491P_x000D_	-	-	Probe	CD22_35820068#chr19:35820068-35838264	-
chr2	9239635	rs35132160	201	65	266	6.22574e-16	K27ac	Enh-All	DHS	C	2b	C	T	direct hit	ENSG00000143797.7	MBOAT2	-	-	-	-	-	-	-	-	-	-	-	-
chr2	31442622	rs7585737	105	281	386	3.72702e-14	K27ac,K4me3	Enh-All	DHS	C	4	G	T	direct hit	ENSG00000214711.5	CAPN14	-	-	-	-	-	chr2:31080000-31085000..chr2:31555000-31560000,chr2:30935000-30940000..chr2:31555000-31560000,chr2:30935000-30940000..chr2:31745000-31750000,chr2:30380000-30390000..chr2:31550000-31560000	CAPN14,EHD3,GALNT14,RNA5SP90_x000D_,CAPN13,CAPN14,EHD3,GALNT14,RNA5SP90_x000D_,CAPN13,CAPN14,EHD3,GALNT14,RNA5SP90,XDH_x000D_,CAPN13,CAPN14,EHD3,GALNT14,LBH,LCLAT1,RNA5SP90_x000D_	-	-	Distal	chr2:31441812-31443466___RS649729_31464385#chr2:31464385-31464385	-
chr2	42333345	rs4953236	452	295	747	1.16485e-07	K27ac	Enh-All	DHS	C	2a	G	A	direct hit	ENSG00000143924.14	EML4	-	AP2A,ARNT2,ATF2,ATOH1,BACH1,BARX2,BCL6,BMAL1,CEBPD,CTCF_joined_2,CTCF_joined_4,E2F7,ETS1,FEV,FLI1,FOXD2,FOXJ2,FOXP1,FOXP2,GATA2,GATD1,GLI3,GMEB2,HBP1,HES4,HINFP,HNF1B,HXA5,HXC11,ID1,ID3,KDM5B,KLF3,KLF5,KLF6,LYL1,MAD3,MAZ,MNT,NF2L3,NR4A1,OVOL2,PBX2,PBX3,RCOR1,RFX7,SNPC4,SOX9,TFCP2,THAP1,ZBT39,ZBT7A,ZN217,ZN263,ZNF84	67	chr2:42330000-42335000..chr2:42395000-42400000	EML4	-	-	-	-	-	-	-
chr2	46762200	rs60154242	723	561	1284	4.86526e-05	K27ac	Enh-All	-	C	7	A	G	direct hit	ENSG00000250565.2	ATP6V1E2	-	RUNX2,RUNX3	4	-	-	chr2:46685000-46690000..chr2:46875000-46880000,chr2:46230000-46240000..chr2:46870000-46880000	ATP6V1E2,CRIPT,PIGF,RHOQ_x000D_,ATP6V1E2,CRIPT,EPAS1,PIGF,RHOQ,RN7SL817P,TMEM247_x000D_	-	-	Distal	chr2:46760882-46762470___ATP6V1E2_46747096#chr2:46738985-46747096,RHOQ_46769866#chr2:46769866-46811827	Match
chr2	73403040	rs4577304	48	13	61	7.29601e-05	K4me3	Pro-All	DHS	C	4	T	C	direct hit	ENSG00000135617.3	PRADC1	-	-	-	-	-	-	-	-	-	-	-	-
chr2	113993385	rs7576384	107	170	277	0.000935392	K27ac	Pro-All	DHS	C	4	C	G	direct hit	ENSG00000125618.12	PAX8	-	BBX,ELF1,ELF2,KDM5A,MYBA,MYOD1,NF2L3,NKX61,NR4A2,NSD2,TSH1,ZBT44,ZNF83	13	-	-	chr2:113895000-113900000..chr2:114130000-114135000	PAX8,PSD4_x000D_	-	-	-	-	-
chr20	7999642	rs2294248	669	830	1499	0.000287998	K4me3	Mix-All	DHS	C	2b	G	A	direct hit	ENSG00000125827.4	TMX4	-	-	-	-	-	chr20:7910000-7920000..chr20:8690000-8700000	TMX4_x000D_	-	-	-	-	-
chr20	55975099	rs6014986	52	16	68	0.00025922	SA1	Enh-All	DHS	C	3a	T	A	direct hit	ENSG00000132819.12	RBM38	-	-	-	chr20:55975000-55980000..chr20:56050000-56055000	NoGene	chr20:55955000-55960000..chr20:56165000-56170000,chr20:55660000-55670000..chr20:56070000-56080000,chr20:55660000-55665000..chr20:56165000-56170000,chr20:55960000-55970000..chr20:56880000-56890000	CTCFL,PCK1,RBM38_x000D_,BMP7,MIR4325,MTRNR2L3,RAE1,RBM38,SPO11_x000D_,BMP7,CTCFL,MIR4325,MTRNR2L3,PCK1,RAE1,RBM38,SPO11_x000D_,ANKRD60,C20orf85,CTCFL,MIR4532,PCK1,PMEPA1,ZBP1_x000D_	-	-	-	-	-
chr20	62270637	rs909333	39	82	121	0.000826079	K4me3	Enh-All	DHS	C	4	T	G	direct hit	ENSG00000101216.6	GMEB2	-	ESR1_joined_2,ESR2,SPI1	3	-	-	chr20:62170000-62175000..chr20:62275000-62280000	C20orf195,GMEB2,HELZ2_x000D_	-	-	-	-	-
chr20	62600621	rs817334	1632	1416	3048	1.25136e-07	K27ac,K4me1	Mix-All	DHS	C	2b	G	A	direct hit	ENSG00000196700.3	ZNF512B	-	-	-	-	-	-	-	-	-	-	-	-
chr21	47715296	rs12626184	331	151	482	3.80524e-15	K27ac	Enh-All	-	C	1b	T	C	direct hit	ENSG00000182362.9	YBEY	-	ATF3,ATF6A,ATOH1,BARH1,BBX,E2F7,EPAS1,ETV7,FOXC1,FOXD2,FOXF2,FOXO4,GRHL1,HHEX,HXB6,IRX2,KLF10,MAD3,MAZ,MIXL1,MYBB,MZF1,NF2L3,NFAT5,NKX61,NR1H2,NSD2,PBX2,SPI1,TFCP2,TFDP1,TSH1,VEZF1,ZN266,ZN281,ZNF83,ZNF84	68	-	-	-	-	-	-	-	-	-
chr22	19930017	rs9306233	244	166	410	0.000724061	K27ac	Pro-All	DHS	C	2b	G	C	direct hit	ENSG00000093010.7	COMT	-	CEBPB_joined,FOXO4,GZF1,MCR,MNX1,MYF6,RUNX3	14	-	-	chr22:18940000-18950000..chr22:20260000-20270000	AC004463.6,ARVCF,C22orf29,C22orf39,CDC45,CLDN5,CLTCL1,COMT,DGCR11,DGCR14,DGCR2,DGCR5,DGCR8,GNB1L,GP1BB,GSC2,HIRA,LINC00896,MIR1286,MIR1306,MIR185,MIR3618,MIR4761,MRPL40,RANBP1,RN7SL168P,SEPT5,SLC25A1,TANGO2,TBX1,TRMT2A,TSSK2,TXNRD2,UFD1L,ZDHHC8_x000D_	-	-	-	-	-
chr22	26827335	rs880421	240	420	660	6.93904e-07	K27ac,K4me3	Enh-All	DHS	C	2b	T	G	direct hit	ENSG00000128203.6	ASPHD2	-	ATF1,BATF,DLX2,DLX4,EHF,FOSB,FOXK1,FOXM1,FOXO3,HNF1B,JUNB,JUN,LHX4,MEF2A,NFAT5,NKX25,NKX61,SPI1,TGIF1	19	-	-	chr22:26795000-26800000..chr22:26855000-26860000,chr22:26760000-26770000..chr22:27040000-27050000	ASPHD2_x000D_,ASPHD2,CRYBA4,CRYBB1,HPS4,MIR548J,RNA5SP495,SRRD,TFIP11,TPST2_x000D_	-	-	Distal	chr22:26826969-26827937___MIAT_27053445#chr22:27053445-27072440	-
chr22	45809624	rs2272804	172	297	469	1.23767e-07	K4me3	Pro-All	DHS	C	1f	C	A	direct hit	ENSG00000128408.7	RIBC2	-	RFX5	2	-	-	chr22:45665000-45670000..chr22:45830000-45835000,chr22:45665000-45670000..chr22:45945000-45950000	FAM118A,RIBC2,SMC1B,UPK3A_x000D_	-	-	-	-	-
chr22	50971047	rs361725	5168	4372	9540	8.97094e-15	K27ac	Pro-All	-	C	3a	T	C	direct hit	ENSG00000025708.8	TYMP	-	ATF2,CEBPD,E2F3,E2F7,GATA2,GATD1,KLF6,LHX4,MEF2C,MNT,NFYC,SOX9,SP4,TFDP1	15	chr22:23270000-23280000..chr22:50970000-50980000	NoGene	-	-	-	-	-	-	-
chr3	52566914	rs7614981	890	673	1563	5.9404e-07	K4me3	Pro-All	DHS	C	1f	C	A	direct hit	ENSG00000168268.6	NT5DC2	-	BATF,STA5B	4	-	-	-	-	-	-	Distal	chr3:52566284-52568253___STAB1_52529355#chr3:52529355-52558511	-
chr3	52567014	rs12489828	132	68	200	5.01948e-05	K27ac	Pro-All	DHS	C	1f	G	T	direct hit	ENSG00000168268.6	NT5DC2	-	LHX4	2	-	-	-	-	-	-	Distal	chr3:52566284-52568253___STAB1_52529355#chr3:52529355-52558511	-
chr3	52567617	rs66782572	328	168	496	1.10245e-11	K27ac	Pro-All	DHS	C	4	A	G	direct hit	ENSG00000168268.6	NT5DC2	-	-	-	-	-	-	-	-	-	Distal	chr3:52566284-52568253___STAB1_52529355#chr3:52529355-52558511	-
chr3	98282355	rs2316127	844	1268	2112	8.48708e-19	K4me3	Mix-All	-	C	7	A	G	direct hit	ENSG00000154165.3	GPR15	-	ZKSC1	2	chr3:98245000-98250000..chr3:98280000-98285000	CPOX	chr3:98050000-98060000..chr3:98300000-98310000,chr3:98050000-98060000..chr3:98520000-98530000,chr3:97750000-97760000..chr3:98310000-98320000,chr3:97755000-97760000..chr3:98525000-98530000,chr3:98270000-98280000..chr3:111840000-111850000	CLDND1,GPR15,OR5K1,OR5K2,OR5K3,OR5K4_x000D_,CLDND1,CPOX,GPR15,OR5K1,OR5K2,OR5K3,OR5K4_x000D_,CLDND1,GPR15,OR5AC1,OR5AC2,OR5H1,OR5H14,OR5H15,OR5H2,OR5H6,OR5H8P,OR5K1,OR5K2,OR5K3,OR5K4_x000D_,CLDND1,CPOX,GPR15,OR5AC1,OR5AC2,OR5H1,OR5H14,OR5H15,OR5H2,OR5H6,OR5H8P,OR5K1,OR5K2,OR5K3,OR5K4,RNU6-26P_x000D_,ABHD10,ABI3BP,AC078855.1,ALCAM,BBX,CBLB,CCDC54,CD47,CD96,CEP97,CMSS1,COL8A1,DCBLD2,DPPA2,DPPA4,DZI…	-	-	-	-	-
chr3	108012290	rs7613885	410	543	953	0.000120144	K27ac	Enh-All	-	C	6	G	A	direct hit	ENSG00000114455.9	HHLA2	-	-	-	-	-	chr3:107870000-107875000..chr3:108125000-108130000,chr3:107870000-107875000..chr3:108190000-108195000,chr3:106950000-106960000..chr3:108190000-108200000,chr3:98270000-98280000..chr3:111840000-111850000	AC078855.1,HHLA2,IFT57_x000D_,AC078855.1,BBX,CCDC54,CD47,HHLA2,IFT57,LINC00636_x000D_,ABHD10,ABI3BP,AC078855.1,ALCAM,BBX,CBLB,CCDC54,CD47,CD96,CEP97,CMSS1,COL8A1,DCBLD2,DPPA2,DPPA4,DZIP3,FILIP1L,GPR128,GUCA1C,HHLA2,IFT57,IMPG2,KIAA1524,LINC00488,LINC00636,LNP1,MIR3921,MIR4445,MIR548AB,MIR567,MORC1,MYH15,NFKBIZ,NIT2,NXPE3,PCNP,PHLDB2,PLCXD2,PVRL3,RETNLB,RNU1-43P,RNU6-1236P,RNU6-1256P,RNU6-1263P,RN…	-	-	-	-	-
chr4	42322910	rs3103189	29	138	167	9.04419e-17	K27ac	Enh-All	-	C	4	G	A	direct hit	ENSG00000178343.4	SHISA3	-	-	-	-	-	chr4:42280000-42285000..chr4:42520000-42525000,chr4:40200000-40210000..chr4:42630000-42640000	SHISA3_x000D_,APBB2,BEND4,CHRNA9,DCAF4L1,LIMCH1,MIR4802,NSUN7,PHOX2B,RBM47,RNA5SP160,RNU1-49P,RNU6-1195P,RNU6-836P,RNU7-74P,SHISA3,SLC30A9,TMEM33,UCHL1_x000D_	-	-	-	-	-
chr4	142142729	rs17007017	293	410	703	0.000106453	K4me3	Pro-All	DHS	C	4	A	G	direct hit	ENSG00000109445.6	ZNF330	-	-	-	-	-	chr4:142080000-142090000..chr4:143760000-143770000	IL15,ZNF330_x000D_	-	-	-	-	-
chr4	178362122	rs13106192	151	84	235	0.000132173	K4me3	Pro-All	-	C	6	C	G	direct hit	ENSG00000038002.4	AGA	-	-	-	-	-	-	-	-	-	Distal,Probe	chr4:178361434-178362208___AGA_178363657#chr4:178351928-178363657,AGA_178363657#chr4:178351928-178363657	Match
chr4	186123797	rs3108297	185	267	452	0.000942347	K4me3	Enh-All	-	C	2b	C	G	direct hit	ENSG00000164323.8	KIAA1430	-	CEBPB_joined,FOXH1,NDF2,RUNX2,RUNX3	10	-	-	-	-	-	-	-	-	-
chr5	82769197	rs74678720	348	248	596	0.000737202	SA1	Pro-All	DHS	C	4	G	T	direct hit	ENSG00000038427.11	VCAN	-	-	-	chr5:81930000-81940000..chr5:82760000-82770000	NoGene	chr5:81645000-81650000..chr5:82855000-82860000,chr5:81930000-81940000..chr5:82760000-82770000,chr5:81930000-81940000..chr5:82860000-82870000	SCARNA18,TMEM167A,XRCC4_x000D_	-	-	-	-	-
chr5	138730037	rs11748963	6144	9640	15784	0	CTCF,K27ac,K4me1,K4me3,SA1	Pro-All	DHS	C	2a	T	C	direct hit	ENSG00000228672.2	PROB1	-	-	-	-	-	-	-	-	-	-	-	-
chr5	149340090	rs1541915	485	635	1120	7.8105e-05	K4me3	Pro-All	DHS	C	4	G	T	direct hit	ENSG00000155850.7	SLC26A2	-	RUNX2,RUNX3	2	-	-	chr5:149215000-149220000..chr5:149365000-149370000,chr5:149015000-149020000..chr5:149365000-149370000	PDE6A_x000D_,MIR378A,PDE6A,PPARGC1B,RN7SL868P_x000D_	-	-	-	-	-
chr5	156699129	rs727588	634	946	1580	9.07743e-14	K27ac	Enh-All	DHS	C	2a	A	C	direct hit	ENSG00000055163.14	CYFIP2	-	HES7	1	-	-	chr5:156575000-156580000..chr5:156675000-156680000,chr5:156575000-156580000..chr5:156735000-156740000	FAM71B_x000D_	-	-	-	-	-
chr6	32627906	rs1063349	1088	208	1296	5.52298e-129	K27ac,K4me3	Enh-All	-	C	2b	T	C	direct hit	ENSG00000237541.3	HLA-DQA2	-	HNF4A,TF7L2	86	-	-	chr6:32380000-32390000..chr6:32670000-32680000,chr6:32400000-32405000..chr6:32660000-32665000,chr6:32380000-32385000..chr6:32755000-32760000,chr6:32380000-32390000..chr6:32830000-32840000	HLA-DQA1,HLA-DQB1,HLA-DRA,HLA-DRB1,HLA-DRB5,RNU1-61P_x000D_,HLA-DQA1,HLA-DQA2,HLA-DQB1,HLA-DQB2,HLA-DRA,HLA-DRB1,HLA-DRB5,MIR3135B,RNU1-61P_x000D_,HLA-DOB,HLA-DQA1,HLA-DQA2,HLA-DQB1,HLA-DQB2,HLA-DRA,HLA-DRB1,HLA-DRB5,MIR3135B,PSMB8,PSMB9,RNU1-61P,TAP1,TAP2_x000D_	-	-	-	-	-
chr6	32628093	rs9273479	92	20	112	5.54876e-11	K27ac	Enh-All	-	C	3a	T	C	direct hit	ENSG00000232629.4	HLA-DQB2	-	BARH1,GATA4,HXC11,SNPC4,ZN281	199	-	-	chr6:32380000-32390000..chr6:32670000-32680000,chr6:32400000-32405000..chr6:32660000-32665000,chr6:32380000-32385000..chr6:32755000-32760000,chr6:32380000-32390000..chr6:32830000-32840000	HLA-DQA1,HLA-DQB1,HLA-DRA,HLA-DRB1,HLA-DRB5,RNU1-61P_x000D_,HLA-DQA1,HLA-DQA2,HLA-DQB1,HLA-DQB2,HLA-DRA,HLA-DRB1,HLA-DRB5,MIR3135B,RNU1-61P_x000D_,HLA-DOB,HLA-DQA1,HLA-DQA2,HLA-DQB1,HLA-DQB2,HLA-DRA,HLA-DRB1,HLA-DRB5,MIR3135B,PSMB8,PSMB9,RNU1-61P,TAP1,TAP2_x000D_	-	-	-	-	-
chr6	52411122	rs910244	378	163	541	3.4809e-19	K27ac	Enh-All	DHS	C	1b	A	C	direct hit	ENSG00000065308.4	TRAM2	-	-	-	-	-	chr6:52280000-52285000..chr6:52440000-52445000,chr6:52280000-52285000..chr6:52525000-52530000,chr6:52150000-52155000..chr6:52525000-52530000,chr6:52280000-52290000..chr6:52930000-52940000	EFHC1_x000D_,EFHC1,TRAM2_x000D_,EFHC1,PAQR8,TRAM2_x000D_,GSTA1,GSTA2,GSTA3,GSTA4,GSTA5,ICK,RN7SK,TMEM14A,TRAM2_x000D_	-	-	Probe	TRAM2_52441862#chr6:52362199-52441862	Match
chr6	82958246	rs9294254	618	892	1510	8.73965e-06	K27ac,K4me3	Mix-All	-	C	4	A	G	direct hit	ENSG00000005700.10	IBTK	-	NKX31,PDX1	3	chr6:82955000-82960000..chr6:83765000-83770000	UBE3D	-	-	-	-	-	-	-
chr6	130581552	rs11154537	530	833	1363	4.81388e-11	K27ac,K4me3	Enh-All	-	C	4	C	T	direct hit	ENSG00000164484.7	TMEM200A	-	BACH1	4	-	-	-	-	-	-	Probe	SAMD3_130686570#chr6:130465446-130686570	-
chr6	130581553	rs11154537	85	148	233	0.000262755	K27ac	Enh-All	-	C	4	A	G	direct hit	ENSG00000164484.7	TMEM200A	-	BACH1	4	-	-	-	-	-	-	Probe	SAMD3_130686570#chr6:130465446-130686570	-
chr6	132726355	rs1338937	181	446	627	7.14486e-21	K27ac,K4me3	Mix-All	DHS	C	3a	G	A	direct hit	ENSG00000079931.10	MOXD1	-	PDX1	6	-	-	chr6:132590000-132600000..chr6:132800000-132810000,chr6:132230000-132240000..chr6:132800000-132810000	MOXD1_x000D_,CTGF,MIR548AJ1,MOXD1_x000D_	-	-	-	-	-
chr6	134609291	rs4896038	677	226	903	3.07326e-45	K27ac,K4me3	Mix-All	-	C	4	A	C	direct hit	ENSG00000118515.7	SGK1	-	-	-	-	-	chr6:134495000-134500000..chr6:135260000-135265000,chr6:134485000-134490000..chr6:134960000-134965000,chr6:134485000-134490000..chr6:135140000-135145000,chr6:134470000-134480000..chr6:135750000-135760000	RNA5SP218_x000D_,RNA5SP218,SGK1_x000D_,ALDH8A1,HBS1L,MIR548A2,MYB,RNA5SP218,SGK1_x000D_	-	-	-	-	-
chr6	167369991	rs2247325	101	53	154	0.000717289	K27ac	Mix-All	DHS	C	4	C	A	direct hit	ENSG00000249141.1	RP11-514O12.4	-	CDX2,FOXD2,KDM5A,KLF10,MAD3,NRF1,ZNF84	15	-	-	chr6:167185000-167190000..chr6:167550000-167555000,chr6:167180000-167190000..chr6:167700000-167710000	FGFR1OP,MIR3939,RNASET2_x000D_,CCR6,FGFR1OP,GPR31,MIR3939,RNASET2,TCP10L2_x000D_	-	-	-	-	-
chr7	6296843	rs6463540	292	162	454	1.42191e-08	K27ac	Enh-All	DHS	C	2b	T	C	direct hit	ENSG00000008256.11	CYTH3	-	-	-	-	-	chr7:5890000-5900000..chr7:6360000-6370000,chr7:5890000-5895000..chr7:6560000-6565000	AIMP2,ANKRD61,CCZ1,CYTH3,EIF2AK1,OCM,PMS2,RN7SL556P,RN7SL851P,RNU6-218P,RSPH10B,USP42_x000D_,AIMP2,ANKRD61,CCZ1,CYTH3,DAGLB,EIF2AK1,FAM220A,FLJ20306,KDELR2,OCM,PMS2,RAC1,RN7SL556P,RN7SL851P,RNU6-218P,RSPH10B,USP42_x000D_	-	-	-	-	-
chr7	24758753	rs754555	357	402	759	0.000180983	K27ac,K4me1	Enh-All	DHS	C	4	C	T	direct hit	ENSG00000105928.9	DFNA5	-	SPI1	5	-	-	-	-	-	-	-	-	-
chr7	24759138	rs2237308	76	142	218	6.40097e-05	K27ac	Enh-All	-	C	5	G	A	direct hit	ENSG00000153790.7	C7orf31	-	FOSB,KLF5,NFKB1,NKX28	10	-	-	-	-	-	-	-	-	-
chr7	73256920	rs10233067	72	181	253	1.05902e-10	K4me3	Mix-All	DHS	C	4	T	C	direct hit	ENSG00000165171.6	WBSCR27	-	BARX2	2	-	-	chr7:66190000-66195000..chr7:73380000-73385000,chr7:65935000-65940000..chr7:75775000-75780000,chr7:65855000-65860000..chr7:75715000-75720000	ABHD11,AUTS2,BAZ1B,BCL7B,CALN1,CLDN3,CLDN4,DNAJC30,FKBP6,FZD9,LINC00035,MIR3914-1,MIR4284,MIR4650-1,MIR4650-2,MLXIPL,NSUN5,POM121,RN7SKP75,RN7SL265P,RN7SL371P,RN7SL377P,RN7SL43P,RN7SL625P,RNA5SP231,RNA5SP232,RNU6-1080P,RNU6-1198P,RNU6-1254P,RNU6-229P,RNU6-832P,RP11-313P13.5,SBDS,STX1A,TBL2,TMEM248,TRIM50,TRIM74,TYW1,TYW1B,VPS37D,WBSCR17,WBSCR22,WBSCR27,WBSCR28,Y_RNA_x000D_,ABHD11,AC004878.8,AUTS2…	-	-	-	-	-
chr7	100895893	rs6946706	285	469	754	0.000273473	K27ac,K4me3	Pro-All	DHS	C	4	C	T	direct hit	ENSG00000106404.9	CLDN15	-	-	-	-	-	chr7:100780000-100790000..chr7:100920000-100930000,chr7:99575000-99580000..chr7:100930000-100935000	AP1S1,CLDN15,FIS1,MIR4653,MOGAT3,NAT16,PLOD3,RNU6-1104P,VGF,ZNHIT1_x000D_,ACHE,ACTL6B,AGFG2,AP1S1,AP4M1,C7orf43,C7orf61,CLDN15,CNPY4,COPS6,EPHB4,EPO,FBXO24,FIS1,GAL3ST4,GATS,GIGYF1,GNB2,GPC2,LAMTOR4,LRCH4,MBLAC1,MCM7,MEPCE,MIR106B,MIR25,MIR4653,MIR4658,MIR93,MOGAT3,MOSPD3,MUC12,MUC17,MUC3A,NAT16,NYAP1,PCOLCE,PILRA,PILRB,PLOD3,POP7,PPP1R35,PVRIG,RN7SKP54,RN7SL161P,RN7SL416P,RN7SL549P,RN7SL750P,RNU…	-	-	-	-	-
chr8	2585648	rs7459985	83	258	341	2.63198e-06	K27ac,K4me3	Enh-All	-	C	2b	C	A	direct hit	ENSG00000254319.1	RP11-134O21.1	-	-	-	-	-	-	-	-	-	-	-	-
chr8	11351220	rs1382568	95	40	135	1.91594e-05	K27ac	Mix-All	-	C	4	A	C	direct hit	ENSG00000154319.10	FAM167A	-	-	-	chr8:11350000-11355000..chr8:11390000-11395000,chr8:6600000-6610000..chr8:11350000-11360000	BLK,AGPAT5;MIR4659B	chr8:11270000-11275000..chr8:11410000-11415000,chr8:11330000-11335000..chr8:11595000-11600000,chr8:11270000-11275000..chr8:11595000-11600000	FAM167A_x000D_,BLK,LINC00208_x000D_,BLK,FAM167A,LINC00208_x000D_	-	-	-	-	-
chr8	22924993	rs6997701	567	779	1346	4.33835e-05	K27ac,K4me3	Pro-All	-	C	2b	A	C	direct hit	ENSG00000120889.8	TNFRSF10B	-	-	-	-	-	-	-	-	-	Probe	TNFRSF10B_22926700#chr8:22877647-22926700	Match
chr8	96103538	rs2341400	860	852	1712	0.000809137	K27ac,K4me1	Enh-All	-	C	4	C	G	direct hit	ENSG00000175895.3	PLEKHF2	-	-	-	-	-	chr8:96070000-96075000..chr8:96260000-96265000,chr8:95825000-95830000..chr8:96260000-96265000	PLEKHF2_x000D_,CCNE2,NDUFAF6,PLEKHF2,RNU6-1209P,TP53INP1_x000D_	-	-	-	-	-
chr8	99305539	rs4288343	507	105	612	4.76262e-38	K27ac,K4me3	Pro-All	DHS	C	1a	A	T	direct hit	ENSG00000104361.5	NIPAL2	-	EHF,ELF1,IRF4,SPI1	8	-	-	chr8:99175000-99180000..chr8:99480000-99485000	KCNS2,NIPAL2,RNU6-748P,RNU6-914P_x000D_	-	-	-	-	-
chr8	125463098	rs3812474	208	294	502	0.000752845	K27ac	Mix-All	DHS	C	4	A	T	direct hit	ENSG00000183665.4	TRMT12	-	-	-	-	-	chr8:124400000-124410000..chr8:125480000-125490000	ANXA13,FAM91A1,FBXO32,FER1L6,KLHL38,RN7SKP155,RNU6-756P,TMEM65,TRMT12,WDYHV1_x000D_	-	-	-	-	-
chr8	144659949	rs2305496	120	38	158	7.78187e-10	K4me3	Pro-All	DHS	C	5	C	A	direct hit	ENSG00000147813.11	NAPRT1	-	-	-	-	-	-	-	-	-	-	-	-
chr9	214706	rs540473	426	250	676	2.11539e-10	K27ac	Pro-All	DHS	C	4	G	C	direct hit	ENSG00000183784.5	C9orf66	-	-	-	-	-	-	-	-	-	-	-	-
chr9	79009347	rs3739730	500	353	853	6.26341e-06	K4me3	Pro-All	DHS	C	2b	G	A	direct hit	ENSG00000135002.7	RFK	-	ELF2,HINFP,PBX2,SOX9	12	-	-	-	-	-	-	-	-	-
chr9	116113396	rs7873862	26	109	135	5.25605e-12	K27ac	Enh-All	DHS	C	1f	C	T	direct hit	ENSG00000119411.10	BSPRY	-	ZBT7B	2	-	-	chr9:116035000-116040000..chr9:116170000-116175000	ALAD,BSPRY,HDHD3,RNF183,WDR31_x000D_	-	-	Probe	BSPRY_116111811#chr9:116111811-116133513	Match
chr1	1590521	rs79113395	690	961	1651	6.00226e-05	K27ac,K4me3	Pro-All	DHS	C	4	A	G	rs72634819	ENSG00000189339.7	SLC35E2B	-	HNF1B,REST_joined_0	7	-	-	chr1:1585000-1590000..chr1:1645000-1650000	SLC35E2B_x000D_	-	-	-	-	-
chr1	12116766	rs12143668	328	233	561	0.000395485	K27ac	Enh-All	DHS	C	4	G	A	rs12118403	ENSG00000171824.9	EXOSC10	-	-	-	-	-	-	-	-	-	-	-	-
chr1	25850206	rs35172831	90	277	367	0.000286094	CTCF,SA1	Ins-All	DHS	C	2a	C	T	rs28633797	ENSG00000183726.6	TMEM50A	-	-	-	-	-	chr1:25720000-25730000..chr1:26130000-26140000	LDLRAP1,MAN1C1,TMEM57_x000D_	-	-	-	-	-
chr1	26644399	rs41285347	944	684	1628	1.25825e-05	K27ac,K4me3	Enh-All	DHS	C	2b	T	C	rs11247907	ENSG00000169442.4	CD52	-	ARNT2,ASCL2,ATF2,ATF6A,BACH1,BARH1,BARX2,BBX,CEBPD,DBP,E2F3,E2F4,E2F7,ETV7,GATA2,GATA4,GATD1,GLI2,GMEB1,GMEB2,HBP1,HES1,HEYL,HHEX,HINFP,HXA4,HXA6,HXB4,HXB6,HXC8,ID3,IRF4,IRX2,JUNB,KDM5B,KLF10,KLF5,KLF6,LHX4,MAD3,MEF2C,MNT,MXI1,MYBB,MZF1,NFAT5,NFYB,NFYC,NR4A1,PBX2,RFX1,SALL4,SOX9,SP2,SP4,TAF1,TFCP2,TFDP1,UBF1,ZNF84	160	-	-	-	-	-	-	-	-	-
chr1	28209305	rs3766398	36	80	116	0.000420468	K4me3	Enh-All	-	C	5	A	G	rs3766399	ENSG00000130775.11	THEMIS2	-	HNF4A	2	-	-	chr1:28185000-28190000..chr1:28305000-28310000,chr1:28180000-28190000..chr1:28530000-28540000	RPA2,SMPDL3B,THEMIS2,XKR8_x000D_,EYA3,PTAFR,RN7SL559P,RNU6-176P,RNU7-29P,RPA2,SMPDL3B,THEMIS2,XKR8_x000D_	-	-	-	-	-
chr1	29062813	rs3753692	563	369	932	3.15955e-09	K27ac	Pro-All	DHS	C	4	G	T	rs10915189	ENSG00000120656.7	TAF12	-	EHF,NKX61	4	-	-	chr1:28970000-28980000..chr1:29200000-29210000,chr1:28835000-28840000..chr1:29200000-29205000,chr1:28680000-28690000..chr1:29200000-29210000	GMEB1,OPRD1,YTHDF2_x000D_,GMEB1,OPRD1,RAB42,RNU11,SNHG12,SNORD99,TAF12,TRNAU1AP,YTHDF2_x000D_,GMEB1,OPRD1,PHACTR4,RAB42,RCC1,RNU11,RNU6ATAC27P,SNHG12,SNHG3,SNORA73B,SNORD99,TAF12,TRNAU1AP,YTHDF2_x000D_	-	-	-	-	-
chr1	38412387	rs79787095	261	120	381	8.83749e-12	K4me3	Mix-All	DHS	C	4	T	C	rs597210,rs626352	ENSG00000196449.3; ENSG00000196449.3	YRDC, YRDC	-	NANOG	2	-	-	chr1:38170000-38180000..chr1:38440000-38450000,chr1:38350000-38360000..chr1:39290000-39300000	C1orf122,INPP5B,MANEAL,MTF1,RNU6-584P,YRDC_x000D_,FHL3,MIR3659,POU3F1,RNU6-510P,RNU6-753P,SF3A3,UTP11L_x000D_	-	-	Probe	INPP5B_38412729#chr1:38326368-38412729	-
chr1	38455891	rs4360494	1421	1761	3182	5.51359e-16	CTCF,K27ac,K4me3,SA1	Pro-All	DHS	C	2c	G	C	rs61776719	ENSG00000183520.7	UTP11L	-	AP2C,CTCFL,CTCF_joined_0,CTCF_joined_1,CTCF_joined_2,CTCF_joined_3,CTCF_joined_4,CTCF_joined_5,CTCF_joined_6,CTCF_joined_7,ZN281	22	-	-	chr1:38350000-38360000..chr1:39290000-39300000	FHL3,MIR3659,POU3F1,RNU6-510P,RNU6-753P,SF3A3,UTP11L_x000D_	-	-	-	-	-
chr1	41708099	rs1121866	1132	940	2072	0.000168277	K27ac	Pro-All	DHS	C	4	C	T	rs479493	ENSG00000010803.12	SCMH1	-	-	-	-	-	-	-	-	-	-	-	-
chr1	43919413	rs6692611	435	314	749	0.000102433	K4me3	Mix-All	DHS	C	4	A	G	rs839757	ENSG00000159479.12	MED8	-	-	-	-	-	-	-	-	-	-	-	-
chr1	45965703	rs3748643	261	130	391	6.0438e-10	K4me3	Pro-All	DHS	C	1f	G	T	rs2991966,rs6667191	ENSG00000236624.4; ENSG00000236624.4	CCDC163P, CCDC163P	-	-	-	-	-	chr1:45810000-45820000..chr1:46030000-46040000,chr1:45480000-45490000..chr1:46030000-46040000	CCDC163P,MMACHC,PRDX1_x000D_,CCDC163P,HPDL,MMACHC,MUTYH,PRDX1,TESK2,TOE1_x000D_	-	-	Probe	CCDC163P_45965751#chr1:45959597-45965751	Match
chr1	46153548	rs11211163	4604	5012	9616	0.000203388	K27ac	Pro-All	-	C	1d	T	C	rs3014242	ENSG00000159592.6	GPBP1L1	-	CTCF_joined_0,CTCF_joined_1,CTCF_joined_2,CTCF_joined_3,CTCF_joined_4,CTCF_joined_6,SRF,SUH	8	-	-	-	-	-	-	-	-	-
chr1	75198740	rs2345436	365	270	635	0.000946509	K27ac	Pro-All	DHS	C	4	A	C	rs11485298,rs28568334,rs28879157	ENSG00000116791.9; ENSG00000116791.9; ENSG00000116791.9	CRYZ, CRYZ, CRYZ	-	-	-	-	-	-	-	-	-	-	-	-
chr1	85450920	rs6691970	69	129	198	0.000152484	K27ac	Pro-All	-	C	6	T	C	rs532185,rs603746	ENSG00000153898.8; ENSG00000153898.8	MCOLN2, MCOLN2	-	-	-	-	-	chr1:85410000-85415000..chr1:85720000-85725000	MCOLN3,MIR4423,SYDE2,WDR63_x000D_	-	-	-	-	-
chr1	85458862	rs7516329	188	287	475	6.18613e-05	K4me3	Pro-All	-	C	7	G	T	rs532185,rs603746	ENSG00000153898.8; ENSG00000153898.8	MCOLN2, MCOLN2	-	ISL1,NFE2,NKX61,RUNX3	4	-	-	chr1:85410000-85415000..chr1:85720000-85725000	MCOLN3,MIR4423,SYDE2,WDR63_x000D_	-	-	-	-	-
chr1	85459198	rs7516610	82	145	227	0.000283961	K4me3	Pro-All	-	C	5	G	A	rs532185,rs603746	ENSG00000153898.8; ENSG00000153898.8	MCOLN2, MCOLN2	-	LHX4	2	-	-	chr1:85410000-85415000..chr1:85720000-85725000	MCOLN3,MIR4423,SYDE2,WDR63_x000D_	-	-	-	-	-
chr1	85461256	rs2389792	1239	218	1457	2.26679e-103	K27ac,K4me3	Pro-All	DHS	C	2b	C	T	rs532185,rs603746	ENSG00000153898.8; ENSG00000153898.8	MCOLN2, MCOLN2	-	BATF,DLX2	2	-	-	chr1:85410000-85415000..chr1:85720000-85725000	MCOLN3,MIR4423,SYDE2,WDR63_x000D_	-	-	-	-	-
chr1	85462194	rs4907119	2205	3141	5346	9.45033e-19	K27ac,K4me3	Pro-All	-	C	4	G	C	rs532185,rs603746	ENSG00000153898.8; ENSG00000153898.8	MCOLN2, MCOLN2	-	-	-	-	-	chr1:85410000-85415000..chr1:85720000-85725000	MCOLN3,MIR4423,SYDE2,WDR63_x000D_	-	-	-	-	-
chr1	85462665	rs11161505	564	698	1262	0.000914722	K27ac	Pro-All	DHS	C	2b	T	G	rs532185	ENSG00000153898.8	MCOLN2	-	-	-	-	-	chr1:85410000-85415000..chr1:85720000-85725000	MCOLN3,MIR4423,SYDE2,WDR63_x000D_	-	-	-	-	-
chr1	85462909	rs1837328	1641	1110	2751	2.9938e-05	K27ac,K4me3	Pro-All	DHS	C	2b	C	G	rs532185,rs603746	ENSG00000153898.8; ENSG00000153898.8	MCOLN2, MCOLN2	-	-	-	-	-	chr1:85410000-85415000..chr1:85720000-85725000	MCOLN3,MIR4423,SYDE2,WDR63_x000D_	-	-	-	-	-
chr1	85463108	rs7552445	471	658	1129	3.10736e-07	K27ac	Pro-All	DHS	C	4	C	T	rs532185,rs603746	ENSG00000153898.8; ENSG00000153898.8	MCOLN2, MCOLN2	-	-	-	-	-	chr1:85410000-85415000..chr1:85720000-85725000	MCOLN3,MIR4423,SYDE2,WDR63_x000D_	-	-	-	-	-
chr1	85463738	rs7522851	215	396	611	4.23819e-12	K27ac	Pro-All	-	C	1f	C	A	rs532185,rs603746	ENSG00000153898.8; ENSG00000153898.8	MCOLN2, MCOLN2	-	RUNX2,RUNX3,ZN143	3	-	-	chr1:85410000-85415000..chr1:85720000-85725000	MCOLN3,MIR4423,SYDE2,WDR63_x000D_	-	-	-	-	-
chr1	85464843	rs726708	51	181	232	5.60669e-06	CTCF,SA1	Enh-All	DHS	C	4	T	A	rs532185,rs603746	ENSG00000153898.8; ENSG00000153898.8	MCOLN2, MCOLN2	-	-	-	-	-	chr1:85410000-85415000..chr1:85720000-85725000	MCOLN3,MIR4423,SYDE2,WDR63_x000D_	-	-	-	-	-
chr1	89458761	rs12127787	678	872	1550	1.02328e-05	K4me3	Pro-All	DHS	C	4	C	T	rs12121223	ENSG00000117226.7	GBP3	-	-	-	-	-	chr1:86805000-86810000..chr1:89715000-89720000	CCBL2,CLCA1,CLCA2,CLCA4,GBP1,GBP2,GBP3,GBP4,GBP7,GTF2B,HS2ST1,LMO4,ODF2L,PKN2,RBMXL1,RN7SL583P,RNA5SP52,RNU6-125P,SEP15,SH3GLB1_x000D_	-	-	-	-	-
chr1	111744528	rs35430374	7776	2583	10359	0	K27ac,K4me3,SA1	Enh-All	-	C	4	A	C	rs12756391	ENSG00000162777.12	DENND2D	-	RUNX3	2	-	-	chr1:111420000-111425000..chr1:111765000-111770000	CEPT1,DENND2D,DRAM2,LRIF1,RNA5SP54_x000D_	-	-	-	-	-
chr1	117100957	rs1335532	1604	1212	2816	3.07135e-12	K27ac	Enh-All	-	C	3a	G	A	rs4143029	ENSG00000116815.11	CD58	-	-	-	chr1:117100000-117105000..chr1:118205000-118210000	NoGene	-	-	-	-	-	-	-
chr1	154839799	rs6656494	53	18	71	0.000616399	SA1	Enh-All	DHS	C	4	G	A	rs10908444	ENSG00000163344.5	PMVK	-	-	-	-	-	chr1:154635000-154640000..chr1:154850000-154855000,chr1:154535000-154540000..chr1:154850000-154855000,chr1:154640000-154650000..chr1:155030000-155040000	KCNN3_x000D_,ADAR,CHRNB2,KCNN3_x000D_,CKS1B,DCST1,DCST2,FLAD1,KCNN3,LENEP,MIR4258,PBXIP1,PMVK,PYGO2,SHC1,ZBTB7B_x000D_	-	-	-	-	-
chr1	154912968	rs12095061	736	596	1332	0.000969927	K4me3	Enh-All	-	C	3a	T	A	rs10908444	ENSG00000163344.5	PMVK	-	-	-	-	-	chr1:154640000-154650000..chr1:155030000-155040000	CKS1B,DCST1,DCST2,FLAD1,KCNN3,LENEP,MIR4258,PBXIP1,PMVK,PYGO2,SHC1,ZBTB7B_x000D_	-	-	-	-	-
chr1	160232506	rs947496	56	20	76	0.000677502	SA1	Pro-All	DHS	C	2b	T	A	rs10732269,rs1802778	ENSG00000162734.8; ENSG00000122218.10	PEA15, COPA	-	-	-	-	-	chr1:160065000-160070000..chr1:160260000-160265000,chr1:160070000-160080000..chr1:160340000-160350000	ATP1A2,ATP1A4,CASQ1,DCAF8,PEA15,PEX19_x000D_,ATP1A2,ATP1A4,CASQ1,COPA,DCAF8,NCSTN,PEA15,PEX19_x000D_	-	-	-	-	-
chr1	161676970	rs1340978	282	190	472	0.000223249	K4me3	Mix-All	DHS	C	1b	A	G	rs1340977,rs1340979	ENSG00000132185.12; ENSG00000132185.12	FCRLA, FCRLA	-	ATF5,DLX2,GABPA,PDX1	4	-	-	chr1:161610000-161620000..chr1:161700000-161710000,chr1:161500000-161510000..chr1:161710000-161720000	FCRLA,FCRLB_x000D_,FCGR2B,FCGR2C,FCGR3A,FCGR3B,FCRLA,FCRLB,RN7SL466P_x000D_	-	-	-	-	-
chr1	181394891	rs11802064	14	65	79	2.74725e-07	K4me1	Enh-All	-	C	5	G	T	rs6424809,rs6703397	ENSG00000198216.6; ENSG00000198216.6	CACNA1E, CACNA1E	-	-	-	chr1:181160000-181165000..chr1:181390000-181395000	NoGene	-	-	-	-	-	-	-
chr1	181399279	rs12077014	198	868	1066	4.57405e-98	K27ac	Enh-All	DHS	C	3a	G	A	rs6424809,rs6703397	ENSG00000198216.6; ENSG00000198216.6	CACNA1E, CACNA1E	-	FOXC1	1	-	-	-	-	-	-	-	-	-
chr1	181399618	rs4287138	121	266	387	1.02773e-08	K27ac,K4me3	Enh-All	DHS	C	4	T	G	rs6424809,rs6703397	ENSG00000198216.6; ENSG00000198216.6	CACNA1E, CACNA1E	-	CEBPE,NR5A2,RFX2,RUNX3	13	-	-	-	-	-	-	-	-	-
chr1	181399643	rs4287139	46	99	145	8.58085e-05	K27ac	Enh-All	DHS	C	4	A	G	rs6424809,rs6703397	ENSG00000198216.6; ENSG00000198216.6	CACNA1E, CACNA1E	-	-	-	-	-	-	-	-	-	-	-	-
chr1	181399683	rs4287140	123	338	461	2.23675e-16	K27ac,K4me3	Enh-All	DHS	C	2b	A	G	rs6424809,rs6703397	ENSG00000198216.6; ENSG00000198216.6	CACNA1E, CACNA1E	-	FOXA2	4	-	-	-	-	-	-	-	-	-
chr1	181399775	rs4288560	210	657	867	2.48308e-45	K27ac,K4me3	Enh-All	DHS	C	4	A	G	rs6424809,rs6703397	ENSG00000198216.6; ENSG00000198216.6	CACNA1E, CACNA1E	-	-	-	-	-	-	-	-	-	-	-	-
chr1	181399880	rs4477226	273	867	1140	5.11315e-66	K27ac,K4me3	Enh-All	-	C	4	T	C	rs6424809,rs6703397	ENSG00000198216.6; ENSG00000198216.6	CACNA1E, CACNA1E	-	-	-	-	-	-	-	-	-	-	-	-
chr1	201376261	rs1256948	25	79	104	1.04168e-06	K27ac	Enh-All	DHS	C	4	G	A	rs1256944	ENSG00000159166.9	LAD1	-	-	-	-	-	-	-	-	-	-	-	-
chr1	210001173	rs661755	52	152	204	3.09701e-11	K4me3	Pro-All	DHS	C	3a	T	C	rs11579771	ENSG00000117595.6	IRF6	-	SUH	2	-	-	-	-	-	-	-	-	-
chr1	212872553	rs28549276	294	463	757	3.51268e-08	CTCF	Pro-All	DHS	C	4	T	C	rs1156058	ENSG00000123685.4	BATF3	-	-	-	-	-	-	-	-	-	Probe	BATF3_212873327#chr1:212859758-212873327	Match
chr1	212894717	rs6670373	55	12	67	1.31071e-06	K4me3	Pro-All	-	C	4	T	C	rs1032963	ENSG00000117697.10	NSL1	-	FOXC1,LHX4,MNT,SPI1	4	-	-	-	-	-	-	-	-	-
chr1	212894865	rs6703982	124	49	173	0.00043137	K27ac,K4me3	Pro-All	DHS	C	2b	C	T	rs1032963	ENSG00000117697.10	NSL1	-	-	-	-	-	-	-	-	-	-	-	-
chr1	231093302	rs12132896	274	157	431	2.08996e-07	K27ac	Enh-All	-	C	6	C	T	rs6666486	ENSG00000173409.9	ARV1	-	FOSB,RUNX2	2	-	-	chr1:231055000-231060000..chr1:231345000-231350000,chr1:230770000-230780000..chr1:231340000-231350000,chr1:229550000-229560000..chr1:231960000-231970000	ARV1,FAM89A,MIR1182_x000D_,AGT,ARV1,C1orf198,CAPN9,FAM89A,MIR1182,RN7SL467P,RN7SL837P,RNA5SP79,TTC13_x000D_,ABCB10,ACTA1,AGT,ARV1,C1orf131,C1orf198,CAPN9,COG2,EGLN1,EXOC8,FAM89A,GALNT2,GNPAT,MIR1182,NUP133,PGBD5,RN7SL467P,RN7SL837P,RNA5SP78,RNA5SP79,RNA5SP80,RNU4-21P,RNU5A-5P,SPRTN,TAF5L,TRIM67,TSNAX,TSNAX-DISC1,TTC13,URB2_x000D_	-	-	-	-	-
chr1	231377623	rs487047	163	241	404	0.000651938	K27ac	Pro-All	DHS	C	5	A	G	rs562503	ENSG00000116906.7	GNPAT	-	E2F7,HXB6,KLF5,MNT	8	-	-	chr1:229550000-229560000..chr1:231960000-231970000	ABCB10,ACTA1,AGT,ARV1,C1orf131,C1orf198,CAPN9,COG2,EGLN1,EXOC8,FAM89A,GALNT2,GNPAT,MIR1182,NUP133,PGBD5,RN7SL467P,RN7SL837P,RNA5SP78,RNA5SP79,RNA5SP80,RNU4-21P,RNU5A-5P,SPRTN,TAF5L,TRIM67,TSNAX,TSNAX-DISC1,TTC13,URB2_x000D_	-	-	Probe	GNPAT_231376918#chr1:231376918-231413719	Match
chr1	231377690	rs822626	1140	1449	2589	8.70104e-05	K27ac,K4me3	Pro-All	DHS	C	4	C	T	rs562503	ENSG00000116906.7	GNPAT	-	CR3L1	2	-	-	chr1:229550000-229560000..chr1:231960000-231970000	ABCB10,ACTA1,AGT,ARV1,C1orf131,C1orf198,CAPN9,COG2,EGLN1,EXOC8,FAM89A,GALNT2,GNPAT,MIR1182,NUP133,PGBD5,RN7SL467P,RN7SL837P,RNA5SP78,RNA5SP79,RNA5SP80,RNU4-21P,RNU5A-5P,SPRTN,TAF5L,TRIM67,TSNAX,TSNAX-DISC1,TTC13,URB2_x000D_	-	-	Probe	GNPAT_231376918#chr1:231376918-231413719	Match
chr1	235089730	rs12754888	641	406	1047	3.82187e-08	K27ac,K4me3	Enh-All	-	C	4	C	G	rs2138289	ENSG00000237520.1	RP11-443B7.2	-	-	-	-	-	chr1:234975000-234980000..chr1:235145000-235150000,chr1:234865000-234870000..chr1:235145000-235150000,chr1:234740000-234745000..chr1:235105000-235110000,chr1:234740000-234750000..chr1:235140000-235150000,chr1:234630000-234635000..chr1:235145000-235150000,chr1:234630000-234635000..chr1:235265000-235270000,chr1:234630000-234640000..chr1:235110000-235120000	RN7SL668P_x000D_,RN7SL668P,RNY4P16_x000D_,LINC00184,RN7SL668P,RNY4P16_x000D_,IRF2BP2,LINC00184,RN7SL668P,RNY4P16_x000D_	-	-	-	-	-
chr10	35098158	rs12264595	394	276	670	5.69191e-05	K4me3	Mix-All	DHS	C	4	C	G	rs10764002,rs11009943	ENSG00000148498.11; ENSG00000148498.11	PARD3, PARD3	-	FOXC1,GZF1,SUH,TSH1	8	-	-	-	-	-	-	-	-	-
chr10	35098333	rs4934668	405	298	703	0.000475739	K4me3	Mix-All	DHS	C	4	T	A	rs10764002,rs11009943	ENSG00000148498.11; ENSG00000148498.11	PARD3, PARD3	-	-	-	-	-	-	-	-	-	-	-	-
chr10	70586998	rs12268540	243	92	335	2.0579e-15	K4me3	Pro-All	DHS	C	4	C	G	rs884181	ENSG00000165730.10	STOX1	-	-	-	-	-	-	-	-	-	-	-	-
chr10	70587148	rs12268631	347	168	515	1.01971e-05	K27ac,K4me3	Pro-All	DHS	C	4	A	G	rs884181	ENSG00000165730.10	STOX1	-	-	-	-	-	-	-	-	-	-	-	-
chr10	73093116	rs3781310	89	40	129	0.000124039	K27ac	Enh-All	DHS	C	4	T	C	rs946979	ENSG00000198246.7	SLC29A3	-	-	-	-	-	chr10:73070000-73075000..chr10:73330000-73335000,chr10:73075000-73080000..chr10:73570000-73575000,chr10:73070000-73080000..chr10:73650000-73660000	SLC29A3_x000D_,C10orf105,C10orf54_x000D_,C10orf105,C10orf54,CDH23,PSAP,RNU7-38P_x000D_	-	-	-	-	-
chr10	73744987	rs4746104	65	118	183	0.000593076	K27ac	Enh-All	DHS	C	4	T	C	rs2091331	ENSG00000122863.5	CHST3	-	-	-	-	-	chr10:73715000-73720000..chr10:73805000-73810000,chr10:73650000-73660000..chr10:74090000-74100000	CHST3_x000D_,ANAPC16,ASCC1,CHST3,DDIT4,SPOCK2_x000D_	-	-	-	-	-
chr10	73745476	rs1006974	80	141	221	0.00087368	K4me1	Enh-All	DHS	C	1f	C	T	rs2091331	ENSG00000122863.5	CHST3	-	-	-	-	-	chr10:73715000-73720000..chr10:73805000-73810000,chr10:73650000-73660000..chr10:74090000-74100000	CHST3_x000D_,ANAPC16,ASCC1,CHST3,DDIT4,SPOCK2_x000D_	-	-	-	-	-
chr10	73745599	rs2127357	79	155	234	6.48117e-06	K27ac	Enh-All	DHS	C	2b	C	T	rs2091331	ENSG00000122863.5	CHST3	-	CTCF_joined_0,CTCF_joined_6,RUNX3	6	-	-	chr10:73715000-73720000..chr10:73805000-73810000,chr10:73650000-73660000..chr10:74090000-74100000	CHST3_x000D_,ANAPC16,ASCC1,CHST3,DDIT4,SPOCK2_x000D_	-	-	-	-	-
chr10	74836743	rs12571459	85	37	122	0.000108073	K27ac	Enh-All	-	C	5	T	C	rs7069878	ENSG00000166321.9	NUDT13	-	-	-	-	-	-	-	-	-	-	-	-
chr10	74870507	rs2280369	146	36	182	0.00020717	K27ac,K4me3	Mix-All	-	C	1f	C	A	rs7069878	ENSG00000166321.9	NUDT13	-	-	-	-	-	-	-	-	-	-	-	-
chr10	74927484	rs3763723	2136	2508	4644	6.80382e-07	K4me3	Mix-All	-	C	1f	G	A	rs7069878	ENSG00000166321.9	NUDT13	-	-	-	-	-	-	-	-	-	-	-	-
chr10	75407649	rs4746139	873	331	1204	2.89372e-11	K27ac,K4me3	Mix-All	-	C	4	C	A	rs2242254	ENSG00000176986.10	SEC24C	-	-	-	-	-	-	-	-	-	-	-	-
chr10	81965436	rs28365998	184	348	532	1.73497e-07	K27ac,SA1	Pro-All	DHS	C	2b	A	C	rs61859977	ENSG00000133678.9	TMEM254	-	-	-	-	-	chr10:81900000-81905000..chr10:81975000-81980000,chr10:81000000-81010000..chr10:82230000-82240000	ANXA11_x000D_,AL133481.1,AL359195.1,ANXA11,DYDC1,DYDC2,EIF5AL1,FAM213A,MAT1A,NUTM2B,NUTM2E,PLAC9,PPIF,SFTPA1,SFTPA2,SFTPD,TMEM254,ZCCHC24_x000D_	-	-	-	-	-
chr10	91174919	rs2484046	28	80	108	1.44643e-05	SA1	Pro-All	DHS	C	4	T	C	rs304437	ENSG00000152778.7	IFIT5	-	CTCF_joined_4,KDM5A	6	-	-	chr10:91020000-91025000..chr10:91330000-91335000,chr10:90790000-90800000..chr10:91320000-91330000	IFIT1,IFIT1B,IFIT2,IFIT3,IFIT5,SLC16A12_x000D_,CH25H,IFIT1,IFIT1B,IFIT2,IFIT3,IFIT5,LIPA,MIR4679-2,SLC16A12_x000D_	-	-	-	-	-
chr10	102758337	rs7903239	775	982	1757	7.28232e-06	K27ac	Pro-All	DHS	C	2b	T	G	rs12253241,rs4917916,rs7902510	ENSG00000055950.12; ENSG00000055950.12; ENSG00000055950.12	MRPL43, MRPL43, MRPL43	-	ARNT2,ATF2,BACH1,BARX2,BCL6,CREB1,DBP,DLX1,E2F3,E2F7,EGR1,FOXO4,FOXP2,GABPA,GATA2,GLI2,GMEB1,HHEX,HINFP,HXA4,HXA6,ID2,KLF5,MAD3,MNT,MYBB,MYC_joined_2,NFAT5,PO5F1,TFCP2,TFDP1,TFE2,ZBTB2,ZNF83,ZNF84	68	-	-	-	-	-	-	-	-	-
chr10	102758625	rs11190787	1256	1702	2958	2.53548e-10	K27ac,K4me3	Pro-All	DHS	C	4	T	G	rs12253241,rs4917916,rs7902510	ENSG00000055950.12; ENSG00000055950.12; ENSG00000055950.12	MRPL43, MRPL43, MRPL43	-	ARNT,BMAL1,CRBL2,FOSB,FOXC1,FOXF2,FOXH1,GATD1,GZF1,LHX4,MAD3,MAFF,MAZ,MCR,MSX2,MTA3,MYBA,MYF6,MYNN,NDF2,NF2L3,NFKB1,NR5A2,RELB,RLF,SUH,TFCP2,ZBT17	64	-	-	-	-	-	-	-	-	-
chr10	127511790	rs4385801	483	612	1095	0.000585555	K27ac	Pro-All	DHS	C	1a	T	G	rs3781058	ENSG00000089876.7	DHX32	-	RUNX3	1	-	-	-	-	-	-	-	-	-
chr11	9630969	rs10770047	160	74	234	2.11623e-07	K27ac	Enh-All	-	C	1d	C	G	rs7118466,rs7118581,rs7124238,rs7124238,rs7124238	ENSG00000133789.10; ENSG00000133789.10; ENSG00000133789.10; ENSG00000133812.10; ENSG00000246273.2	SWAP70, SWAP70, SWAP70, SBF2, SBF2-AS1	-	FOSB,HAND1	2	chr11:9630000-9635000..chr11:9770000-9775000	SWAP70	-	-	-	-	-	-	-
chr11	11642438	rs79462091	406	178	584	4.26933e-08	K27ac,K4me3	Pro-All	DHS	C	2b	C	T	rs12284842	ENSG00000110328.5	GALNT18	-	AP2A	1	-	-	chr11:10955000-10960000..chr11:11805000-11810000,chr11:11045000-11050000..chr11:11805000-11810000,chr11:10810000-10820000..chr11:11800000-11810000	CSNK2A3,GALNT18,MIR4299_x000D_,CSNK2A3,GALNT18,MIR4299,SNORD97,ZBED5_x000D_	-	-	-	-	-
chr11	14913575	rs12794714	103	172	275	0.000229323	K27ac	Pro-All	DHS	C	4	A	G	rs12271890	ENSG00000186104.6	CYP2R1	-	-	-	chr11:14540000-14550000..chr11:14910000-14920000	PSMA1	-	-	-	-	-	-	-
chr11	30344883	rs11826681	543	371	914	1.58011e-07	K27ac	Pro-All	DHS	C	1a	C	G	rs1879671	ENSG00000152219.4	ARL14EP	-	-	-	-	-	-	-	-	-	Probe	ARL14EP_30344645#chr11:30344645-30359770	Match
chr11	58940435	rs12799145	72	162	234	1.43113e-07	CTCF	Mix-All	DHS	C	4	G	A	rs11229801	ENSG00000166801.11	FAM111A	-	-	-	-	-	chr11:58935000-58940000..chr11:59050000-59055000,chr11:58935000-58940000..chr11:59195000-59200000	MPEG1,RN7SL42P_x000D_,MPEG1,OR5A2,OR5AN1,RN7SL42P,RN7SL435P_x000D_	-	-	Probe	DTX4_58938902#chr11:58938902-58976060	-
chr11	62325272	rs7930896	3824	3236	7060	4.81915e-11	K27ac	Enh-All	DHS	C	1f	G	A	rs3923805	ENSG00000204922.4	C11orf83	-	FOXH1,NFE2,P63	3	chr11:62190000-62200000..chr11:62320000-62330000	SCGB1A1	chr11:62190000-62200000..chr11:62460000-62470000	AHNAK,B3GAT3,C11orf48,C11orf83,EEF1G,EML3,GANAB,INTS5,LRRN4CL,METTL12,MTA2,ROM1,SNORA57,TUT1,UBXN1_x000D_	-	-	-	-	-
chr11	62380119	rs12798970	1388	936	2324	1.34597e-19	K27ac,K4me3	Pro-All	DHS	C	4	C	G	rs3923805	ENSG00000204922.4	C11orf83	-	KDM5A	1	-	-	chr11:62190000-62200000..chr11:62460000-62470000	AHNAK,B3GAT3,C11orf48,C11orf83,EEF1G,EML3,GANAB,INTS5,LRRN4CL,METTL12,MTA2,ROM1,SNORA57,TUT1,UBXN1_x000D_	-	-	Probe	EML3_62380237#chr11:62369690-62380237	-
chr11	62434173	rs11231181	1596	1296	2892	3.60667e-07	K4me3	Enh-All	-	C	1f	A	G	rs11231182,rs661182	ENSG00000162194.8; ENSG00000149541.5	C11orf48, B3GAT3	-	ESR2,RUNX2	2	-	-	chr11:62190000-62200000..chr11:62460000-62470000	AHNAK,B3GAT3,C11orf48,C11orf83,EEF1G,EML3,GANAB,INTS5,LRRN4CL,METTL12,MTA2,ROM1,SNORA57,TUT1,UBXN1_x000D_	-	-	-	-	-
chr11	67418309	rs2509719	438	724	1162	1.11418e-09	K27ac,K4me3	Enh-All	DHS	C	3a	A	G	rs17510687	ENSG00000132744.3	ACY3	-	-	-	-	-	chr11:67400000-67410000..chr11:67560000-67570000	ACY3,ALDH3B2_x000D_	-	-	-	-	-
chr11	67423892	rs4930211	106	222	328	1.02844e-05	K27ac,K4me1	Enh-All	DHS	C	4	G	T	rs17510687	ENSG00000132744.3	ACY3	-	-	-	-	-	chr11:67400000-67410000..chr11:67560000-67570000	ACY3,ALDH3B2_x000D_	-	-	-	-	-
chr11	67423949	rs74909140	35	148	183	2.56794e-16	K27ac	Enh-All	DHS	C	2a	A	G	rs17510687	ENSG00000132744.3	ACY3	-	EHF,ELF1,ELF2,FLI1,GABPA,GRHL1,HNF1B,PRDM1,SPI1	18	-	-	chr11:67400000-67410000..chr11:67560000-67570000	ACY3,ALDH3B2_x000D_	-	-	-	-	-
chr11	71498134	rs11234938	193	381	574	8.5302e-14	K4me3	Mix-All	DHS	C	2a	C	T	rs10898585	ENSG00000158483.11	FAM86C1	-	HNF4A,LHX4	12	-	-	-	-	-	-	-	-	-
chr11	71498224	rs12418469	150	266	416	1.97934e-07	K4me3	Mix-All	DHS	C	2b	T	C	rs10898585	ENSG00000158483.11	FAM86C1	-	-	-	-	-	-	-	-	-	-	-	-
chr11	71498411	rs12788252	215	575	790	1.76404e-07	K27ac,K4me3	Mix-All	DHS	C	2b	A	G	rs10898585	ENSG00000158483.11	FAM86C1	-	AP2A,ATF2,BACH1,CEBPD,DBP,FOXD2,FOXP1,GABPA,GZF1,HINFP,HXA4,HXA5,HXB6,KLF5,MAD3,SP4,TFDP1,ZNF84	133	-	-	-	-	-	-	-	-	-
chr11	93259778	rs2198797	314	169	483	6.32041e-10	K27ac	Enh-All	DHS	C	1f	A	G	rs11020389	ENSG00000166002.2	SMCO4	-	KDM5A,NR5A2,SPI1	9	-	-	chr11:92970000-92975000..chr11:93275000-93280000,chr11:92965000-92970000..chr11:93385000-93390000,chr11:92670000-92680000..chr11:93380000-93390000	CCDC67_x000D_,CCDC67,RN7SL223P,SMCO4_x000D_,CCDC67,MTNR1B,RN7SL223P,SLC36A4,SMCO4_x000D_	-	-	Distal,Probe	chr11:93259544-93260389___CEP295_93394815#chr11:93394815-93463522,SMCO4_93276546#chr11:93211638-93276546	Match
chr11	94336431	rs489591	2399	1687	4086	9.66689e-98	CTCF,K27ac,K4me1,SA1	Enh-All	DHS	C	2a	C	T	rs608972,rs608972	ENSG00000134627.7; ENSG00000196371.2	PIWIL4, FUT4	-	CTCFL,CTCF_joined_0,CTCF_joined_1,CTCF_joined_2,CTCF_joined_3,CTCF_joined_4,CTCF_joined_5,CTCF_joined_6,CTCF_joined_7,UBIP1,USF1,ZN281	12	chr11:94250000-94255000..chr11:94335000-94340000	NoGene	chr11:94250000-94260000..chr11:94490000-94500000	FUT4,PIWIL4_x000D_	Distal	chr11:94336097-94336916___rs7105524_GM12878_C_gwas#chr11:94326442-94326442	-	-	-
chr11	118443944	rs11216906	2816	2472	5288	2.48002e-05	K4me3	Pro-All	DHS	C	4	A	G	rs11216909	ENSG00000118096.3	IFT46	-	-	-	-	-	-	-	-	-	Probe	ARCN1_118443101#chr11:118443101-118473747	-
chr11	126059212	rs601702	216	328	544	1.42935e-05	K27ac	Enh-All	DHS	C	2b	G	C	rs535565	ENSG00000197798.4	FAM118B	-	NRF1,TFE2	9	-	-	chr11:125790000-125795000..chr11:126060000-126065000	CDON_x000D_	-	-	Distal	chr11:126058866-126059405___FOXRED1_126138934#chr11:126138934-126148027	-
chr11	126059422	rs686646	416	892	1308	2.04081e-38	K27ac	Enh-All	DHS	C	4	C	A	rs535565	ENSG00000197798.4	FAM118B	-	P63	3	-	-	chr11:125790000-125795000..chr11:126060000-126065000	CDON_x000D_	Distal	chr11:126059405-126059582___rs549941_GM12878_C_gwas#chr11:128685354-128685354	-	-	-
chr11	126163691	rs611953	37	95	132	4.09223e-06	K27ac	Enh-All	-	C	3a	A	G	rs587891	ENSG00000110074.6	FOXRED1	-	-	-	-	-	-	-	-	-	-	-	-
chr12	6562285	rs2041384	1944	1272	3216	8.68648e-31	K27ac	Mix-All	-	C	1b	T	C	rs2534709	ENSG00000139192.7	TAPBPL	-	-	-	-	-	chr12:6535000-6540000..chr12:6570000-6575000,chr12:6535000-6540000..chr12:6640000-6645000	CD27_x000D_,CD27,MRPL51,SCARNA10,TAPBPL,VAMP1_x000D_	-	-	Probe	TAPBPL_6561176#chr12:6561176-6571488	Match
chr12	6562293	rs2041385	1864	1520	3384	5.49947e-08	K4me3	Mix-All	-	C	1b	T	C	rs2534709	ENSG00000139192.7	TAPBPL	-	-	-	-	-	chr12:6535000-6540000..chr12:6570000-6575000,chr12:6535000-6540000..chr12:6640000-6645000	CD27_x000D_,CD27,MRPL51,SCARNA10,TAPBPL,VAMP1_x000D_	-	-	Probe	TAPBPL_6561176#chr12:6561176-6571488	Match
chr12	6580144	rs2534721	369	236	605	9.2934e-07	K4me3	Pro-All	DHS	C	1f	A	C	rs2534709	ENSG00000139192.7	TAPBPL	-	RUNX3	4	-	-	chr12:6535000-6540000..chr12:6640000-6645000	CD27,MRPL51,SCARNA10,TAPBPL,VAMP1_x000D_	-	-	-	-	-
chr12	6580249	rs2072378	319	222	541	0.000286354	K4me3	Pro-All	DHS	C	4	C	T	rs2534709	ENSG00000139192.7	TAPBPL	-	BACH1,EHF,ELF1,ELF2,FOSL2,GMEB1,KDM5B,MAD3,MAZ,NFYC,REST_joined_0,TYY1,Z280D	49	-	-	chr12:6535000-6540000..chr12:6640000-6645000	CD27,MRPL51,SCARNA10,TAPBPL,VAMP1_x000D_	-	-	-	-	-
chr12	6982452	rs3825335	64	220	284	4.26515e-07	K4me1,SA1	Mix-All	DHS	C	4	A	G	rs2071066,rs2239163,rs2886400,rs6489739	ENSG00000111671.5; ENSG00000010626.10; ENSG00000010626.10; ENSG00000111671.5	SPSB2, LRRC23, LRRC23, SPSB2	-	-	-	-	-	chr12:6975000-6980000..chr12:7075000-7080000	ATN1,C12orf57,ENO2,LRRC23,MIR141,MIR200C,PTPN6,RNU7-1,SPSB2,U47924.27,U47924.29,U47924.31_x000D_	-	-	Probe	SPSB2_6982521#chr12:6980099-6982521	Match
chr12	7262024	rs3782925	723	405	1128	0.000307961	K27ac,K4me3	Pro-All	DHS	C	4	T	C	rs730165	ENSG00000139182.9	CLSTN3	-	-	-	-	-	-	-	-	-	Probe	C1RL-AS1_7260903#chr12:7260903-7274447	-
chr12	9513861	rs9668938	503	24	527	6.90412e-94	K27ac,K4me1	Mix-All	-	C	6	G	A	rs55693818	ENSG00000260423.1	RP13-735L24.1	-	-	-	-	-	-	-	-	-	-	-	-
chr12	9885526	rs12304510	2113	1753	3866	8.8011e-08	K27ac	Pro-All	-	C	5	T	C	rs2268146	ENSG00000184293.3	CLECL1	-	PRD14,SUH	2	chr12:9800000-9805000..chr12:9885000-9890000	NoGene	-	-	-	-	-	-	-
chr12	9885999	rs10492166	686	544	1230	0.000331482	K27ac	Pro-All	DHS	C	4	A	G	rs2268146	ENSG00000184293.3	CLECL1	-	-	-	chr12:9800000-9805000..chr12:9885000-9890000	NoGene	-	-	-	-	-	-	-
chr12	27234505	rs34457591	119	63	182	0.000733445	K4me1	Enh-All	-	C	2b	T	A	rs4315213	ENSG00000211455.3	STK38L	-	-	-	-	-	chr12:27175000-27180000..chr12:27455000-27460000	C12orf71_x000D_	-	-	-	-	-
chr12	27360903	rs11048916	1787	2037	3824	0.000327349	K27ac	Enh-All	-	C	6	C	T	rs4315213	ENSG00000211455.3	STK38L	-	DLX2,FOXH1,HXB13,ZFAT,ZIC2	10	-	-	chr12:27175000-27180000..chr12:27455000-27460000	C12orf71_x000D_	-	-	-	-	-
chr12	31227480	rs7305885	117	189	306	0.00027174	K27ac	Pro-All	-	C	4	T	G	rs11051231	ENSG00000245614.2	DDX11-AS1	-	-	-	-	-	chr12:31000000-31005000..chr12:31390000-31395000,chr12:31000000-31010000..chr12:31790000-31800000	DDX11,TSPAN11_x000D_,AC024940.1,DDX11,DENND5B,FAM60A,RNU5F-4P,RNU6-318P,RNU6-618P,TSPAN11_x000D_	-	-	-	-	-
chr12	56523057	rs10747761	247	342	589	0.000567366	K27ac	Mix-All	DHS	C	4	G	A	rs11171745	ENSG00000229117.4	RPL41	-	-	-	-	-	chr12:56510000-56520000..chr12:56860000-56870000	ANKRD52,APOF,CNPY2,COQ10A,CS,IL23A,MYL6,MYL6B,NABP2,PAN2,RN7SL770P,RNF41,RNU7-40P,SLC39A5,SMARCC2,STAT2,TIMELESS_x000D_	-	-	-	-	-
chr12	58335274	rs3751327	150	81	231	4.71929e-05	K27ac	Pro-All	DHS	C	2b	A	C	rs10431506,rs11172388	ENSG00000166896.3; ENSG00000166896.3	XRCC6BP1, XRCC6BP1	-	AEBP2,AP2A,ARNT2,BACH1,BCL6,BMAL1,COE1,CREB1,DBP,E2F3,E2F4,E2F6,E2F7,ELF1,GABPA,GATA4,GLI2,GMEB1,GMEB2,HES1,HES4,HEYL,HHEX,HINFP,HXA4,HXA5,HXA6,HXB4,HXB6,HXC8,HXD11,ID3,KDM5B,KLF5,LYL1,MAD3,MAX,MAZ,MYBB,NFAT5,NFYC,NR4A1,OVOL2,PBX2,PBX3,PO5F1,SP1,SP2,SP4,SRBP1,STAT2,TAF1,TFDP1,THAP1,ZBT7A,ZN143,ZN266,ZNF84	61	-	-	-	-	-	-	-	-	-
chr12	58335330	rs3751326	220	123	343	1.73282e-06	K27ac	Pro-All	DHS	C	2b	G	C	rs10431506,rs11172388	ENSG00000166896.3; ENSG00000166896.3	XRCC6BP1, XRCC6BP1	-	CTCF_joined_5,E2F4,MAD3,PO5F1,SP4,UBIP1,ZN711	7	-	-	-	-	-	-	-	-	-
chr12	69753365	rs2617834	564	855	1419	2.81033e-06	K27ac,K4me3	Pro-All	DHS	C	1b	T	C	rs315113,rs523398,rs589448	ENSG00000127337.2; ENSG00000127337.2; ENSG00000127337.2	YEATS4, YEATS4, YEATS4	-	MSX2	3	chr12:69750000-69755000..chr12:69960000-69965000	FRS2	chr12:69540000-69550000..chr12:69960000-69970000	CPSF6,LYZ,RN7SL804P,YEATS4_x000D_	-	-	-	-	-
chr12	69753512	rs2249093	868	1189	2057	3.85275e-09	K27ac,K4me3	Pro-All	DHS	C	3a	G	C	rs315113,rs523398,rs589448	ENSG00000127337.2; ENSG00000127337.2; ENSG00000127337.2	YEATS4, YEATS4, YEATS4	-	BARH1,GMEB1,HINFP,HXA4,HXB4,HXC8,KDM5A,KDM5B,KLF6,MAD3,SIX5,SOX9,TAF1,THAP1,ZN143	19	chr12:69750000-69755000..chr12:69960000-69965000	FRS2	chr12:69540000-69550000..chr12:69960000-69970000	CPSF6,LYZ,RN7SL804P,YEATS4_x000D_	-	-	-	-	-
chr12	108961354	rs888547	334	466	800	2.60417e-05	K27ac	Enh-All	-	C	2b	T	C	rs4964723	ENSG00000136003.11	ISCU	-	-	-	-	-	chr12:108955000-108960000..chr12:109010000-109015000,chr12:108955000-108960000..chr12:109195000-109200000,chr12:108955000-108960000..chr12:109245000-109250000,chr12:108955000-108960000..chr12:109530000-109535000	TMEM119_x000D_,CORO1C,RNU7-169P,SELPLG,TMEM119_x000D_,CORO1C,MIR619,RNU7-169P,SELPLG,TMEM119_x000D_,CORO1C,DAO,MIR619,RNA5SP372,RNU6-361P,RNU7-169P,SELPLG,SSH1,SVOP,TMEM119,USP30_x000D_	-	-	-	-	-
chr12	108964634	rs888551	195	287	482	0.000527262	SA1	Enh-All	-	C	4	G	A	rs4964723	ENSG00000136003.11	ISCU	-	-	-	-	-	chr12:108955000-108960000..chr12:109010000-109015000,chr12:108955000-108960000..chr12:109195000-109200000,chr12:108955000-108960000..chr12:109245000-109250000,chr12:108955000-108960000..chr12:109530000-109535000	TMEM119_x000D_,CORO1C,RNU7-169P,SELPLG,TMEM119_x000D_,CORO1C,MIR619,RNU7-169P,SELPLG,TMEM119_x000D_,CORO1C,DAO,MIR619,RNA5SP372,RNU6-361P,RNU7-169P,SELPLG,SSH1,SVOP,TMEM119,USP30_x000D_	-	-	-	-	-
chr12	109125988	rs4964274	728	804	1532	9.11064e-05	K27ac,K4me1	Pro-All	DHS	C	2a	G	T	rs11114023,rs2302700	ENSG00000110880.6; ENSG00000110880.6	CORO1C, CORO1C	-	-	-	-	-	chr12:109055000-109060000..chr12:109195000-109200000,chr12:109050000-109060000..chr12:109530000-109540000,chr12:108955000-108960000..chr12:109195000-109200000,chr12:108955000-108960000..chr12:109245000-109250000,chr12:108955000-108960000..chr12:109530000-109535000	RNU7-169P_x000D_,DAO,MIR619,RNA5SP372,RNU6-361P,RNU7-169P,SSH1,SVOP,USP30_x000D_,CORO1C,RNU7-169P,SELPLG,TMEM119_x000D_,CORO1C,MIR619,RNU7-169P,SELPLG,TMEM119_x000D_,CORO1C,DAO,MIR619,RNA5SP372,RNU6-361P,RNU7-169P,SELPLG,SSH1,SVOP,TMEM119,USP30_x000D_	-	-	-	-	-
chr12	113860075	rs16942797	218	89	307	9.16635e-06	K27ac,K4me3	Mix-All	DHS	C	1f	A	G	rs12815112,rs12816308,rs16942799	ENSG00000139410.10; ENSG00000139410.10; ENSG00000139410.10	SDSL, SDSL, SDSL	-	DBP,SOX9,ZN143	6	chr12:113635000-113640000..chr12:113860000-113865000	IQCD	-	-	-	-	-	-	-
chr12	113860162	rs7295347	377	160	537	8.31009e-05	K27ac,K4me3	Mix-All	DHS	C	4	G	A	rs12815112,rs12816308,rs16942799	ENSG00000139410.10; ENSG00000139410.10; ENSG00000139410.10	SDSL, SDSL, SDSL	-	BACH1,E2F3,E2F7,GMEB1,LHX4,MAD3,TFDP1	21	chr12:113635000-113640000..chr12:113860000-113865000	IQCD	-	-	-	-	-	-	-
chr12	113860421	rs7298872	724	305	1029	4.28048e-09	K27ac,K4me3	Mix-All	-	C	1d	G	T	rs12815112,rs12816308,rs16942799	ENSG00000139410.10; ENSG00000139410.10; ENSG00000139410.10	SDSL, SDSL, SDSL	-	-	-	chr12:113635000-113640000..chr12:113860000-113865000	IQCD	-	-	-	-	-	-	-
chr12	124166500	rs7964443	366	542	908	6.7358e-08	K27ac	Enh-All	DHS	C	1f	C	T	rs66647364	ENSG00000168778.7	TCTN2	-	-	-	-	-	-	-	-	-	Probe	TCTN2_124155659#chr12:124155659-124192950	Match
chr12	124172731	rs7313032	50	12	62	9.96938e-06	K27ac	Mix-All	DHS	C	1d	A	G	rs66647364	ENSG00000168778.7	TCTN2	-	-	-	-	-	-	-	-	-	Probe	TCTN2_124155659#chr12:124155659-124192950	Match
chr12	124196891	rs71458814	295	190	485	2.24397e-05	K4me3	Pro-All	DHS	C	2b	G	C	rs66647364	ENSG00000168778.7	TCTN2	-	BARX2,CEBPD,CLOCK,E2F3,ELF2,ERR1,ETV7,FLI1,GABPA,IRF1,MNT,MYB,NFIC,NFYB,P63	42	-	-	-	-	-	-	-	-	-
chr13	27825753	rs3118727	887	725	1612	0.000461164	K4me3	Pro-All	DHS	C	4	G	C	rs2478927	ENSG00000122026.6	RPL21	-	-	-	chr13:27745000-27750000..chr13:27825000-27830000	USP12	chr13:27560000-27565000..chr13:27855000-27860000,chr13:27560000-27565000..chr13:27930000-27935000,chr13:27740000-27750000..chr13:28020000-28030000	RASL11A,RPL21,SNORA27,SNORD102,USP12_x000D_,RASL11A,RNU6-70P,RPL21,SNORA27,SNORD102,USP12_x000D_,GTF3A,RASL11A,RNU6-70P,RNY1P1,RPL21,SNORA27,SNORD102_x000D_	-	-	Probe	RPL21_27825691#chr13:27825691-27830702	Match
chr13	42908350	rs9566964	1589	2011	3600	0.000777052	CTCF,SA1	Mix-All	DHS	C	4	A	G	rs7998061	ENSG00000023516.7	AKAP11	-	-	-	-	-	-	-	-	-	Distal	chr13:42908058-42909691___RS95330902_42951449#chr13:42951449-42951449	-
chr14	24422733	rs1951736	747	445	1192	8.85381e-09	K27ac,K4me3	Pro-All	DHS	C	4	G	A	rs4457918,rs74036725	ENSG00000197775.1; ENSG00000197775.1	DHRS4-AS1, DHRS4-AS1	-	AP2A,FOXC1,ID2,NCOR1,NFIC,P63	18	-	-	-	-	-	-	-	-	-
chr14	24423582	rs8010151	511	385	896	0.000240236	K4me3	Pro-All	-	C	1f	G	A	rs4457918,rs74036725	ENSG00000197775.1; ENSG00000197775.1	DHRS4-AS1, DHRS4-AS1	-	-	-	-	-	-	-	-	-	-	-	-
chr14	24423666	rs8009599	515	318	833	0.000954532	K27ac,K4me3	Pro-All	-	C	5	T	C	rs4457918,rs74036725	ENSG00000197775.1; ENSG00000197775.1	DHRS4-AS1, DHRS4-AS1	-	SPI1,SUH	3	-	-	-	-	-	-	-	-	-
chr14	24898693	rs2273631	300	205	505	0.000229175	K4me3	Pro-All	DHS	C	2b	C	T	rs1956905,rs7143804	ENSG00000139899.6; ENSG00000139899.6	CBLN3, CBLN3	-	ATF2,DBP,EHF,FOXD2,FOXG1,FOXO4,HES4,HNF1B,HXA5,ID3,KLF10,MAD3,MYB,MZF1,NKX61,PBX2,SPI1,TFCP2,ZNF84	44	-	-	chr14:24800000-24810000..chr14:24900000-24910000,chr14:24800000-24805000..chr14:24900000-24905000,chr14:24710000-24715000..chr14:24905000-24910000	NFATC4,NYNRIN,RNU6-802P_x000D_,NFATC4,NYNRIN,RIPK3,RNU6-802P_x000D_,ADCY4,CBLN3,CIDEB,DHRS1,LTB4R,LTB4R2,NFATC4,NOP9,NYNRIN,RABGGTA,RIPK3,RNU6-802P,TGM1_x000D_	-	-	-	-	-
[truncated: 329 more rows]
