# Supplementary material for: Allele specific chromatin signals, 3D interactions, and motif predictions for immune and B cell related diseases
Source: Sci Rep. 2019 Feb 25;9:2695. doi: 10.1038/s41598-019-39633-0 (PMC6389883; doi:10.1038/s41598-019-39633-0)
Supplement: Supplementary file 5 — Table S4 [file 41598_2019_39633_MOESM5_ESM.xlsx]

## Sheet: Info
	Chromosome	The chromosome where the AS-SNP is located.
	Position (hg19)	The coordinate of the AS-SNP based on the human assembly GRCh37 (hg19)
	SNP ID	The AS-SNP ID, or "rs tag"
	G1	Number of ChIP-seq reads aligned and overlapping the reference (G1) or alternative (G2) alleles at the heterozygous SNP. See Extended Methods in Supplementary Material.
	G2
	GTotal	Total number of ChIP-seq reads overlapping the AS-SNP
	binomial test p-value	p value from the binomial test to determine the significance of the G1 and G2 read counts difference. Corrected for multiple testing (Benjamini-Hochberg)
	TFs/his mod defining AS-SNP	TFs or histone modifications whose reads overlap the AS-SNP
	Annotated Regions	The region annotations for the area of the AS-SNP. The regions are predicted with ChromHMM and TFNet. Enh: Enhancer, Pro:Promoter, Ins: Insulator, Mix: Mixed. When TFNet and ChromHMM are in consensus the annotation is also marked –All.
	DHS	Wheather the AS-SNP is located in a DNAseI hypersensitive region
	(C)ommon (R)are	The allele frequency of the AS-SNP in the population. Common ≥ 1%, Rare <1%
	RegulomeDB score	Regulome database score (Boyle AP, et al. Genome Research 2012, 22(9):1790-1797.)
	Reference allele	Reference allele
	Alternative allele	Alternative allele
	in LD with GWAS SNP	The GWAS SNP(s) in linkage disequilibrium with the AS-SNP. Direct hits (when the AS-SNP is a GWAS SNP) are marked as such.
	Associated Traits	Traits associated with the GWAS SNP
	in LD with eQTL SNP	The eQTL SNP(s) in linkage disequilibrium with the AS-SNP. Direct hits (when the AS-SNP is a eQTL SNP) are marked as such.
	Genecode ID	Genecode ID format
	Gene Symbol	Gene symbol from Ensembl
Motifs analyses	PMM predicted TFBS altered	Unique TFBSs that have been predicted to be altered by the AS-SNP as predicted by Parsimonious Markov Models (PMMs).
	Total BSs altered by AS-SNP	The total number of binding sites affected by the AS-SNP according to PMMs. This number includes all binding sites, not just unique ones.
HiC interactions	Contact Domains	Coordinates of the contact (interaction) domains in HiC-defined TADs
	Domain Genes	Genes located in contact (interaction) domains in HiC-defined TADs
	Loop Domains	Coordinates of the loop domains in HiC-defined TADs
	Loop Genes	Genes located in loop domains in HiC-defined TADs
HiCap interactions	AS-SNPs Probes	Location of the AS-SNPs in HiCap probes designed at selected AS-SNPs. Probe: AS-SNPs overlap the probe, Distal: AS-SNP harbored in the probe contact region.
	AS-SNPs Probes-ID	ID for HiCap probes designed at selected AS-SNPs
	GM12878 Probes	Location of the AS-SNPs in HiCap probes designed at gene promoters in GM12878. Probe: AS-SNPs overlap the probe, Distal: AS-SNP harbored in the probe contact region.
	GM12878 Probes-ID	ID for HiCap probes designed at gene promoters in GM12878

## Sheet: TableS4
																			Motifs analyses		HiC interactions				HiCap interactions
Chromosome	Position (hg19)	SNP ID	G1	G2	GTotal	binomial test p-value	TFs/his mod defining AS-SNP	Annotated Regions	DHS	(C)ommon (R)are	RegulomeDB score	Reference allele	Alternative allele	in LD with GWAS SNP	Associated Traits	in LD with eQTL SNP	Genecode ID	Gene Symbol	PMM predicted TFBS altered	Total BSs altered by AS-SNP	Contact Domains	Domain Genes	Loop Domains	Loop Genes	AS-SNPs Probes	AS-SNPs Probes-ID	GM12878 Probes	GM12878 Probes-ID
chr1	117100957	rs1335532	412	256	668	3.02494e-08	K27ac	Enh-All	-	C	3a	G	A	rs2300747	Multiple sclerosis	rs4143029	ENSG00000116815.11	CD58	-	-	chr1:117100000-117105000..chr1:118205000-118210000	NoGene	-	-	-	-	-	-
chr10	81965436	rs28365998	184	348	532	4.0218e-07	K27ac,SA1	Pro-All	DHS	C	2b	A	C	rs728616	Chronic obstructive pulmonary disease-related biomarkers	rs61859977	ENSG00000133678.9	TMEM254	-	-	-	-	chr10:81900000-81905000..chr10:81975000-81980000,chr10:81000000-81010000..chr10:82230000-82240000	ANXA11_x000D_,AL133481.1,AL359195.1,ANXA11,DYDC1,DYDC2,EIF5AL1,FAM213A,MAT1A,NUTM2B,NUTM2E,PLAC9,PPIF,SFTPA1,SFTPA2,SFTPD,TMEM254,ZCCHC24_x000D_	-	-	-	-
chr11	61582708	rs174561	54	113	167	9.0671e-05	K4me3	Mix-All	DHS	C	2b	C	T	rs102275	Crohn's disease	rs102274	ENSG00000134824.9	FADS2	-	-	-	-	chr11:61560000-61570000..chr11:61710000-61720000,chr11:61560000-61565000..chr11:61875000-61880000	FADS3,MIR1908,RAB3IL1,RNU6-1243P_x000D_,AP003733.1,BEST1,FADS1,FADS3,FTH1,MIR1908,RAB3IL1,RNU6-1243P_x000D_	-	-	-	-
chr11	61596633	rs99780	1340	1116	2456	3.37214e-05	K27ac	Mix-All	DHS	C	2b	T	C	rs102275	Crohn's disease	rs102274	ENSG00000134824.9	FADS2	-	-	-	-	chr11:61560000-61570000..chr11:61710000-61720000,chr11:61560000-61565000..chr11:61875000-61880000	FADS3,MIR1908,RAB3IL1,RNU6-1243P_x000D_,AP003733.1,BEST1,FADS1,FADS3,FTH1,MIR1908,RAB3IL1,RNU6-1243P_x000D_	-	-	-	-
chr12	56401085	rs10876864	100	173	273	4.23286e-05	K27ac	Pro-All	DHS	C	1f	A	G	rs11171739	Vitiligo	direct hit	ENSG00000197728.5	RPS26	-	-	-	-	chr12:56130000-56135000..chr12:56425000-56430000	CDK2,DGKA,DNAJC14,GDF11,MMP19,ORMDL2,PMEL,RAB5B,RNU1-69P,SARNP,SUOX,WIBG_x000D_	-	-	Distal	chr12:56400653-56401765___GDF11_56137063#chr12:56137063-56146665
chr13	43052880	rs2062305	344	568	912	3.01164e-06	CTCF,K27ac,SA1	Ins-All	-	C	4	G	A	direct hit	Crohn's disease	rs1853573	ENSG00000120659.10	TNFSF11	-	-	-	-	-	-	-	-	Distal	chr13:43051793-43053584___RS95330902_42951449#chr13:42951449-42951449
chr20	44002665	rs2231626	634	474	1108	3.16865e-05	CTCF	Mix-All	DHS	C	4	C	G	rs1008953	Psoriasis	rs2743224	ENSG00000204070.5	SYS1	-	-	-	-	chr20:43990000-43995000..chr20:44065000-44070000,chr20:43950000-43955000..chr20:44400000-44405000	DBNDD2,PIGT,TP53TG5_x000D_,AL031663.2,DBNDD2,EPPIN,EPPIN-WFDC6,MIR3617,PIGT,RNA5SP485,SPINT3,SPINT4,SYS1,SYS1-DBNDD2,TP53TG5,WFDC10A,WFDC10B,WFDC11,WFDC13,WFDC2,WFDC6,WFDC8,WFDC9_x000D_	-	-	Probe	SYS1_43990576#chr20:43990576-44005442
chr22	21982892	rs2298428	56	210	266	7.56096e-21	K4me3	Mix-All	-	C	4	T	C	rs181359,rs2266959,rs5754217	Celiac disease and Rheumatoid arthritis	rs2256609	ENSG00000185651.10	UBE2L3	-	-	-	-	-	-	-	-	-	-
chr22	21983260	rs2298429	264	522	786	2.35226e-14	K27ac,K4me3	Mix-All	-	C	1f	G	A	rs181359,rs2266959,rs2298428,rs2298428,rs5754217	Crohn's disease; Inflammatory bowel disease; Celiac disease; Celiac disease and Rheumatoid arthritis; Systemic lupus erythematosus	rs2256609	ENSG00000185651.10	UBE2L3	-	-	-	-	-	-	-	-	-	-
chr22	41777883	rs2234058	269	363	632	0.000909481	K4me3	Mix-All	DHS	C	2b	A	G	rs4822024	Vitiligo	rs28638318	ENSG00000100413.12	POLR3H	-	-	-	-	-	-	-	-	Probe	TEF_41763336#chr22:41763336-41795332
chr22	50971047	rs361725	3492	2880	6372	9.26719e-09	K27ac,K4me3	Pro-All	-	C	3a	C	T	rs140522	Multiple sclerosis	direct hit	ENSG00000025708.8	TYMP	ATF2,CEBPD,E2F3,E2F7,GATA2,GATD1,KLF6,LHX4,MEF2C,MNT,NFYC,SOX9,SP4,TFDP1	15	chr22:23270000-23280000..chr22:50970000-50980000	NoGene	-	-	-	-	-	-
chr3	49712297	rs11130213	44	12	56	0.000240529	K4me1	Mix-All	DHS	C	4	T	C	rs3197999,rs3197999,rs3197999,rs3197999,rs9822268,rs9858542,rs9858542	Crohn's disease; Inflammatory bowel disease; Primary sclerosing cholangitis; Ulcerative colitis; Ulcerative colitis; Crohn's disease; Ulcerative colitis	rs11709525	ENSG00000164062.8	APEH	BATF	1	chr3:49575000-49580000..chr3:49710000-49715000	NoGene	-	-	-	-	-	-
chr3	159730417	rs600519	121	211	332	1.32225e-05	K27ac	Enh-All	-	C	5	A	G	rs485499	Primary biliary cirrhosis	rs4680536,rs485499	ENSG00000168811.2; ENSG00000168811.2	IL12A, IL12A	LHX4,PBX2	2	-	-	-	-	-	-	Distal,Probe	chr3:159729855-159730616___IL12A-AS1_159924879#chr3:159631189-159924879,IL12A-AS1_159924879#chr3:159631189-159924879
chr6	32556367	rs9270206	201	352	553	1.47134e-09	K4me3	Pro-All	-	C	4	G	A	rs9271100	Systemic lupus erythematosus	rs9270977	ENSG00000196126.6	HLA-DRB1	-	-	-	-	chr6:32380000-32390000..chr6:32670000-32680000,chr6:32400000-32405000..chr6:32660000-32665000,chr6:32380000-32385000..chr6:32755000-32760000,chr6:32380000-32390000..chr6:32830000-32840000	HLA-DQA1,HLA-DQB1,HLA-DRA,HLA-DRB1,HLA-DRB5,RNU1-61P_x000D_,HLA-DQA1,HLA-DQA2,HLA-DQB1,HLA-DQB2,HLA-DRA,HLA-DRB1,HLA-DRB5,MIR3135B,RNU1-61P_x000D_,HLA-DOB,HLA-DQA1,HLA-DQA2,HLA-DQB1,HLA-DQB2,HLA-DRA,HLA-DRB1,HLA-DRB5,MIR3135B,PSMB8,PSMB9,RNU1-61P,TAP1,TAP2_x000D_	-	-	-	-
chr6	32556548	rs9270215	288	472	760	6.10134e-10	K4me3	Mix-All	-	C	7	G	T	rs9271100	Systemic lupus erythematosus	rs9270977	ENSG00000196126.6	HLA-DRB1	-	-	-	-	chr6:32380000-32390000..chr6:32670000-32680000,chr6:32400000-32405000..chr6:32660000-32665000,chr6:32380000-32385000..chr6:32755000-32760000,chr6:32380000-32390000..chr6:32830000-32840000	HLA-DQA1,HLA-DQB1,HLA-DRA,HLA-DRB1,HLA-DRB5,RNU1-61P_x000D_,HLA-DQA1,HLA-DQA2,HLA-DQB1,HLA-DQB2,HLA-DRA,HLA-DRB1,HLA-DRB5,MIR3135B,RNU1-61P_x000D_,HLA-DOB,HLA-DQA1,HLA-DQA2,HLA-DQB1,HLA-DQB2,HLA-DRA,HLA-DRB1,HLA-DRB5,MIR3135B,PSMB8,PSMB9,RNU1-61P,TAP1,TAP2_x000D_	-	-	-	-
chr6	32556887	rs9270236	224	838	1062	1.01802e-16	K27ac,K4me3	Mix-All	-	C	3a	C	T	rs9271100	Systemic lupus erythematosus	rs9270977	ENSG00000196126.6	HLA-DRB1	DLX2,FOXA2,GATA4,LHX2,P73,PRD14	90	-	-	chr6:32380000-32390000..chr6:32670000-32680000,chr6:32400000-32405000..chr6:32660000-32665000,chr6:32380000-32385000..chr6:32755000-32760000,chr6:32380000-32390000..chr6:32830000-32840000	HLA-DQA1,HLA-DQB1,HLA-DRA,HLA-DRB1,HLA-DRB5,RNU1-61P_x000D_,HLA-DQA1,HLA-DQA2,HLA-DQB1,HLA-DQB2,HLA-DRA,HLA-DRB1,HLA-DRB5,MIR3135B,RNU1-61P_x000D_,HLA-DOB,HLA-DQA1,HLA-DQA2,HLA-DQB1,HLA-DQB2,HLA-DRA,HLA-DRB1,HLA-DRB5,MIR3135B,PSMB8,PSMB9,RNU1-61P,TAP1,TAP2_x000D_	-	-	-	-
chr6	32556908	rs9270237	169	811	980	2.80197e-20	K27ac,K4me3	Mix-All	-	C	3a	C	A	rs9271100	Systemic lupus erythematosus	rs9270977	ENSG00000196126.6	HLA-DRB1	ALX4,CASZ1,CEBPB_joined,CR3L2,ELF3,FOXF1,FOXK1,GLI1,MSX2,NKX25,ZBT17	116	-	-	chr6:32380000-32390000..chr6:32670000-32680000,chr6:32400000-32405000..chr6:32660000-32665000,chr6:32380000-32385000..chr6:32755000-32760000,chr6:32380000-32390000..chr6:32830000-32840000	HLA-DQA1,HLA-DQB1,HLA-DRA,HLA-DRB1,HLA-DRB5,RNU1-61P_x000D_,HLA-DQA1,HLA-DQA2,HLA-DQB1,HLA-DQB2,HLA-DRA,HLA-DRB1,HLA-DRB5,MIR3135B,RNU1-61P_x000D_,HLA-DOB,HLA-DQA1,HLA-DQA2,HLA-DQB1,HLA-DQB2,HLA-DRA,HLA-DRB1,HLA-DRB5,MIR3135B,PSMB8,PSMB9,RNU1-61P,TAP1,TAP2_x000D_	-	-	-	-
chr6	32557060	rs9270258	405	309	714	0.000997676	K27ac	Mix-All	-	C	4	G	A	rs9271100	Systemic lupus erythematosus	rs9270977	ENSG00000196126.6	HLA-DRB1	-	-	-	-	chr6:32380000-32390000..chr6:32670000-32680000,chr6:32400000-32405000..chr6:32660000-32665000,chr6:32380000-32385000..chr6:32755000-32760000,chr6:32380000-32390000..chr6:32830000-32840000	HLA-DQA1,HLA-DQB1,HLA-DRA,HLA-DRB1,HLA-DRB5,RNU1-61P_x000D_,HLA-DQA1,HLA-DQA2,HLA-DQB1,HLA-DQB2,HLA-DRA,HLA-DRB1,HLA-DRB5,MIR3135B,RNU1-61P_x000D_,HLA-DOB,HLA-DQA1,HLA-DQA2,HLA-DQB1,HLA-DQB2,HLA-DRA,HLA-DRB1,HLA-DRB5,MIR3135B,PSMB8,PSMB9,RNU1-61P,TAP1,TAP2_x000D_	-	-	-	-
chr6	32557267	rs9270281	1589	779	2368	3.27712e-19	K27ac,K4me3	Mix-All	-	C	2b	A	G	rs9271100	Systemic lupus erythematosus	rs9270977	ENSG00000196126.6	HLA-DRB1	-	-	-	-	chr6:32380000-32390000..chr6:32670000-32680000,chr6:32400000-32405000..chr6:32660000-32665000,chr6:32380000-32385000..chr6:32755000-32760000,chr6:32380000-32390000..chr6:32830000-32840000	HLA-DQA1,HLA-DQB1,HLA-DRA,HLA-DRB1,HLA-DRB5,RNU1-61P_x000D_,HLA-DQA1,HLA-DQA2,HLA-DQB1,HLA-DQB2,HLA-DRA,HLA-DRB1,HLA-DRB5,MIR3135B,RNU1-61P_x000D_,HLA-DOB,HLA-DQA1,HLA-DQA2,HLA-DQB1,HLA-DQB2,HLA-DRA,HLA-DRB1,HLA-DRB5,MIR3135B,PSMB8,PSMB9,RNU1-61P,TAP1,TAP2_x000D_	-	-	-	-
chr6	32576341	rs9271093	20	58	78	0.000201919	K27ac	Enh-All	-	C	3a	G	A	rs9271640	Multiple sclerosis (OCB status)	rs114340028,rs9271161	ENSG00000198502.5; ENSG00000198502.5	HLA-DRB5, HLA-DRB5	CASZ1,FOXK1,GLI1,GZF1,HES7,HXA2,IRF3,LHX4,NKX61,NR1D1,PRDM1,YBOX3,ZN407	414	-	-	chr6:32380000-32390000..chr6:32670000-32680000,chr6:32400000-32405000..chr6:32660000-32665000,chr6:32380000-32385000..chr6:32755000-32760000,chr6:32380000-32390000..chr6:32830000-32840000	HLA-DQA1,HLA-DQB1,HLA-DRA,HLA-DRB1,HLA-DRB5,RNU1-61P_x000D_,HLA-DQA1,HLA-DQA2,HLA-DQB1,HLA-DQB2,HLA-DRA,HLA-DRB1,HLA-DRB5,MIR3135B,RNU1-61P_x000D_,HLA-DOB,HLA-DQA1,HLA-DQA2,HLA-DQB1,HLA-DQB2,HLA-DRA,HLA-DRB1,HLA-DRB5,MIR3135B,PSMB8,PSMB9,RNU1-61P,TAP1,TAP2_x000D_	-	-	-	-
chr6	32591751	rs4959030	77	161	238	9.65941e-07	K27ac	Enh-All	-	C	4	A	G	rs9271640	Multiple sclerosis (OCB status)	rs114340028,rs9271161	ENSG00000198502.5; ENSG00000198502.5	HLA-DRB5, HLA-DRB5	-	-	-	-	chr6:32380000-32390000..chr6:32670000-32680000,chr6:32400000-32405000..chr6:32660000-32665000,chr6:32380000-32385000..chr6:32755000-32760000,chr6:32380000-32390000..chr6:32830000-32840000	HLA-DQA1,HLA-DQB1,HLA-DRA,HLA-DRB1,HLA-DRB5,RNU1-61P_x000D_,HLA-DQA1,HLA-DQA2,HLA-DQB1,HLA-DQB2,HLA-DRA,HLA-DRB1,HLA-DRB5,MIR3135B,RNU1-61P_x000D_,HLA-DOB,HLA-DQA1,HLA-DQA2,HLA-DQB1,HLA-DQB2,HLA-DRA,HLA-DRB1,HLA-DRB5,MIR3135B,PSMB8,PSMB9,RNU1-61P,TAP1,TAP2_x000D_	-	-	-	-
chr6	32591752	rs4959030	22	86	108	9.51055e-09	K27ac	Enh-All	-	C	4	A	G	rs9271640	Multiple sclerosis (OCB status)	rs114340028,rs9271161	ENSG00000198502.5; ENSG00000198502.5	HLA-DRB5, HLA-DRB5	BBX,RUNX2,RUNX3	48	-	-	chr6:32380000-32390000..chr6:32670000-32680000,chr6:32400000-32405000..chr6:32660000-32665000,chr6:32380000-32385000..chr6:32755000-32760000,chr6:32380000-32390000..chr6:32830000-32840000	HLA-DQA1,HLA-DQB1,HLA-DRA,HLA-DRB1,HLA-DRB5,RNU1-61P_x000D_,HLA-DQA1,HLA-DQA2,HLA-DQB1,HLA-DQB2,HLA-DRA,HLA-DRB1,HLA-DRB5,MIR3135B,RNU1-61P_x000D_,HLA-DOB,HLA-DQA1,HLA-DQA2,HLA-DQB1,HLA-DQB2,HLA-DRA,HLA-DRB1,HLA-DRB5,MIR3135B,PSMB8,PSMB9,RNU1-61P,TAP1,TAP2_x000D_	-	-	-	-
chr6	32591921	rs4959108	79	147	226	8.59113e-05	K27ac	Enh-All	-	C	6	G	A	rs9271640	Multiple sclerosis (OCB status)	rs114340028,rs9271161	ENSG00000198502.5; ENSG00000198502.5	HLA-DRB5, HLA-DRB5	ALX4,BATF,COT2,HES7,HSF4,LHX3,NKX31	77	-	-	chr6:32380000-32390000..chr6:32670000-32680000,chr6:32400000-32405000..chr6:32660000-32665000,chr6:32380000-32385000..chr6:32755000-32760000,chr6:32380000-32390000..chr6:32830000-32840000	HLA-DQA1,HLA-DQB1,HLA-DRA,HLA-DRB1,HLA-DRB5,RNU1-61P_x000D_,HLA-DQA1,HLA-DQA2,HLA-DQB1,HLA-DQB2,HLA-DRA,HLA-DRB1,HLA-DRB5,MIR3135B,RNU1-61P_x000D_,HLA-DOB,HLA-DQA1,HLA-DQA2,HLA-DQB1,HLA-DQB2,HLA-DRA,HLA-DRB1,HLA-DRB5,MIR3135B,PSMB8,PSMB9,RNU1-61P,TAP1,TAP2_x000D_	-	-	-	-
chr6	32593220	rs9271702	55	111	166	0.000145801	K27ac	Enh-All	-	C	7	T	G	rs9271640	Multiple sclerosis (OCB status)	rs114340028,rs9271161	ENSG00000198502.5; ENSG00000198502.5	HLA-DRB5, HLA-DRB5	CEBPD	12	-	-	chr6:32380000-32390000..chr6:32670000-32680000,chr6:32400000-32405000..chr6:32660000-32665000,chr6:32380000-32385000..chr6:32755000-32760000,chr6:32380000-32390000..chr6:32830000-32840000	HLA-DQA1,HLA-DQB1,HLA-DRA,HLA-DRB1,HLA-DRB5,RNU1-61P_x000D_,HLA-DQA1,HLA-DQA2,HLA-DQB1,HLA-DQB2,HLA-DRA,HLA-DRB1,HLA-DRB5,MIR3135B,RNU1-61P_x000D_,HLA-DOB,HLA-DQA1,HLA-DQA2,HLA-DQB1,HLA-DQB2,HLA-DRA,HLA-DRB1,HLA-DRB5,MIR3135B,PSMB8,PSMB9,RNU1-61P,TAP1,TAP2_x000D_	-	-	-	-
chr6	32604968	rs9272410	192	44	236	1.67984e-12	K27ac,K4me3	Pro-All	DHS	C	2b	A	G	rs9271640	Multiple sclerosis (OCB status)	rs114340028,rs9271161	ENSG00000198502.5; ENSG00000198502.5	HLA-DRB5, HLA-DRB5	-	-	-	-	chr6:32380000-32390000..chr6:32670000-32680000,chr6:32400000-32405000..chr6:32660000-32665000,chr6:32380000-32385000..chr6:32755000-32760000,chr6:32380000-32390000..chr6:32830000-32840000	HLA-DQA1,HLA-DQB1,HLA-DRA,HLA-DRB1,HLA-DRB5,RNU1-61P_x000D_,HLA-DQA1,HLA-DQA2,HLA-DQB1,HLA-DQB2,HLA-DRA,HLA-DRB1,HLA-DRB5,MIR3135B,RNU1-61P_x000D_,HLA-DOB,HLA-DQA1,HLA-DQA2,HLA-DQB1,HLA-DQB2,HLA-DRA,HLA-DRB1,HLA-DRB5,MIR3135B,PSMB8,PSMB9,RNU1-61P,TAP1,TAP2_x000D_	-	-	-	-
chr6	32604969	rs9272410	104	172	276	0.000466567	K27ac	Pro-All	DHS	C	2b	A	G	rs9271640	Multiple sclerosis (OCB status)	rs114340028,rs9271161	ENSG00000198502.5; ENSG00000198502.5	HLA-DRB5, HLA-DRB5	-	-	-	-	chr6:32380000-32390000..chr6:32670000-32680000,chr6:32400000-32405000..chr6:32660000-32665000,chr6:32380000-32385000..chr6:32755000-32760000,chr6:32380000-32390000..chr6:32830000-32840000	HLA-DQA1,HLA-DQB1,HLA-DRA,HLA-DRB1,HLA-DRB5,RNU1-61P_x000D_,HLA-DQA1,HLA-DQA2,HLA-DQB1,HLA-DQB2,HLA-DRA,HLA-DRB1,HLA-DRB5,MIR3135B,RNU1-61P_x000D_,HLA-DOB,HLA-DQA1,HLA-DQA2,HLA-DQB1,HLA-DQB2,HLA-DRA,HLA-DRB1,HLA-DRB5,MIR3135B,PSMB8,PSMB9,RNU1-61P,TAP1,TAP2_x000D_	-	-	-	-
chr6	32604980	rs9272411	104	48	152	8.59125e-05	K4me3	Pro-All	DHS	C	3a	T	C	rs9272346	Type 1 diabetes	rs1063349,rs1063349	ENSG00000232629.4; ENSG00000237541.3	HLA-DQB2, HLA-DQA2	-	-	-	-	chr6:32380000-32390000..chr6:32670000-32680000,chr6:32400000-32405000..chr6:32660000-32665000,chr6:32380000-32385000..chr6:32755000-32760000,chr6:32380000-32390000..chr6:32830000-32840000	HLA-DQA1,HLA-DQB1,HLA-DRA,HLA-DRB1,HLA-DRB5,RNU1-61P_x000D_,HLA-DQA1,HLA-DQA2,HLA-DQB1,HLA-DQB2,HLA-DRA,HLA-DRB1,HLA-DRB5,MIR3135B,RNU1-61P_x000D_,HLA-DOB,HLA-DQA1,HLA-DQA2,HLA-DQB1,HLA-DQB2,HLA-DRA,HLA-DRB1,HLA-DRB5,MIR3135B,PSMB8,PSMB9,RNU1-61P,TAP1,TAP2_x000D_	-	-	-	-
chr6	32605257	rs1047989	1736	1388	3124	2.92566e-07	K27ac,SA1	Pro-All	DHS	C	4	C	A	rs9272346	Type 1 diabetes	rs1063349,rs1063349	ENSG00000232629.4; ENSG00000237541.3	HLA-DQB2, HLA-DQA2	-	-	-	-	chr6:32380000-32390000..chr6:32670000-32680000,chr6:32400000-32405000..chr6:32660000-32665000,chr6:32380000-32385000..chr6:32755000-32760000,chr6:32380000-32390000..chr6:32830000-32840000	HLA-DQA1,HLA-DQB1,HLA-DRA,HLA-DRB1,HLA-DRB5,RNU1-61P_x000D_,HLA-DQA1,HLA-DQA2,HLA-DQB1,HLA-DQB2,HLA-DRA,HLA-DRB1,HLA-DRB5,MIR3135B,RNU1-61P_x000D_,HLA-DOB,HLA-DQA1,HLA-DQA2,HLA-DQB1,HLA-DQB2,HLA-DRA,HLA-DRB1,HLA-DRB5,MIR3135B,PSMB8,PSMB9,RNU1-61P,TAP1,TAP2_x000D_	-	-	-	-
chr6	32605274	rs1130034	76	28	104	3.72629e-05	SA1	Pro-All	DHS	C	4	T	C	rs9272346	Type 1 diabetes	rs1063349,rs1063349	ENSG00000232629.4; ENSG00000237541.3	HLA-DQB2, HLA-DQA2	-	-	-	-	chr6:32380000-32390000..chr6:32670000-32680000,chr6:32400000-32405000..chr6:32660000-32665000,chr6:32380000-32385000..chr6:32755000-32760000,chr6:32380000-32390000..chr6:32830000-32840000	HLA-DQA1,HLA-DQB1,HLA-DRA,HLA-DRB1,HLA-DRB5,RNU1-61P_x000D_,HLA-DQA1,HLA-DQA2,HLA-DQB1,HLA-DQB2,HLA-DRA,HLA-DRB1,HLA-DRB5,MIR3135B,RNU1-61P_x000D_,HLA-DOB,HLA-DQA1,HLA-DQA2,HLA-DQB1,HLA-DQB2,HLA-DRA,HLA-DRB1,HLA-DRB5,MIR3135B,PSMB8,PSMB9,RNU1-61P,TAP1,TAP2_x000D_	-	-	-	-
chr6	32605380	rs9272441	584	700	1284	4.90417e-05	K4me3,SA1	Pro-All	-	C	5	T	G	rs9272346	Type 1 diabetes	rs1063349,rs1063349	ENSG00000232629.4; ENSG00000237541.3	HLA-DQB2, HLA-DQA2	CEBPD,FOXF1,HES7,MAD1,ZBT17	260	-	-	chr6:32380000-32390000..chr6:32670000-32680000,chr6:32400000-32405000..chr6:32660000-32665000,chr6:32380000-32385000..chr6:32755000-32760000,chr6:32380000-32390000..chr6:32830000-32840000	HLA-DQA1,HLA-DQB1,HLA-DRA,HLA-DRB1,HLA-DRB5,RNU1-61P_x000D_,HLA-DQA1,HLA-DQA2,HLA-DQB1,HLA-DQB2,HLA-DRA,HLA-DRB1,HLA-DRB5,MIR3135B,RNU1-61P_x000D_,HLA-DOB,HLA-DQA1,HLA-DQA2,HLA-DQB1,HLA-DQB2,HLA-DRA,HLA-DRB1,HLA-DRB5,MIR3135B,PSMB8,PSMB9,RNU1-61P,TAP1,TAP2_x000D_	-	-	-	-
chr6	32605400	rs9272442	708	520	1228	4.45721e-07	K27ac	Pro-All	-	C	5	C	T	rs9272346	Type 1 diabetes	rs1063349,rs1063349	ENSG00000232629.4; ENSG00000237541.3	HLA-DQB2, HLA-DQA2	-	-	-	-	chr6:32380000-32390000..chr6:32670000-32680000,chr6:32400000-32405000..chr6:32660000-32665000,chr6:32380000-32385000..chr6:32755000-32760000,chr6:32380000-32390000..chr6:32830000-32840000	HLA-DQA1,HLA-DQB1,HLA-DRA,HLA-DRB1,HLA-DRB5,RNU1-61P_x000D_,HLA-DQA1,HLA-DQA2,HLA-DQB1,HLA-DQB2,HLA-DRA,HLA-DRB1,HLA-DRB5,MIR3135B,RNU1-61P_x000D_,HLA-DOB,HLA-DQA1,HLA-DQA2,HLA-DQB1,HLA-DQB2,HLA-DRA,HLA-DRB1,HLA-DRB5,MIR3135B,PSMB8,PSMB9,RNU1-61P,TAP1,TAP2_x000D_	-	-	-	-
chr6	32605557	rs9272458	636	1240	1876	7.6293e-16	K27ac,K4me3	Pro-All	-	C	7	G	A	rs9271640	Multiple sclerosis (OCB status)	rs114340028,rs9271161	ENSG00000198502.5; ENSG00000198502.5	HLA-DRB5, HLA-DRB5	AP2A,FOSB,NFKB1	52	-	-	chr6:32380000-32390000..chr6:32670000-32680000,chr6:32400000-32405000..chr6:32660000-32665000,chr6:32380000-32385000..chr6:32755000-32760000,chr6:32380000-32390000..chr6:32830000-32840000	HLA-DQA1,HLA-DQB1,HLA-DRA,HLA-DRB1,HLA-DRB5,RNU1-61P_x000D_,HLA-DQA1,HLA-DQA2,HLA-DQB1,HLA-DQB2,HLA-DRA,HLA-DRB1,HLA-DRB5,MIR3135B,RNU1-61P_x000D_,HLA-DOB,HLA-DQA1,HLA-DQA2,HLA-DQB1,HLA-DQB2,HLA-DRA,HLA-DRB1,HLA-DRB5,MIR3135B,PSMB8,PSMB9,RNU1-61P,TAP1,TAP2_x000D_	-	-	-	-
chr6	32605558	rs9272458	1152	616	1768	8.05384e-12	K27ac,K4me3	Pro-All	-	C	7	G	A	rs9271640	Multiple sclerosis (OCB status)	rs114340028,rs9271161	ENSG00000198502.5; ENSG00000198502.5	HLA-DRB5, HLA-DRB5	AP2A,FOSB,NFKB1	52	-	-	chr6:32380000-32390000..chr6:32670000-32680000,chr6:32400000-32405000..chr6:32660000-32665000,chr6:32380000-32385000..chr6:32755000-32760000,chr6:32380000-32390000..chr6:32830000-32840000	HLA-DQA1,HLA-DQB1,HLA-DRA,HLA-DRB1,HLA-DRB5,RNU1-61P_x000D_,HLA-DQA1,HLA-DQA2,HLA-DQB1,HLA-DQB2,HLA-DRA,HLA-DRB1,HLA-DRB5,MIR3135B,RNU1-61P_x000D_,HLA-DOB,HLA-DQA1,HLA-DQA2,HLA-DQB1,HLA-DQB2,HLA-DRA,HLA-DRB1,HLA-DRB5,MIR3135B,PSMB8,PSMB9,RNU1-61P,TAP1,TAP2_x000D_	-	-	-	-
chr6	32605705	rs9272467	288	1449	1737	1.10985e-32	K27ac,K4me3	Pro-All	-	C	5	G	T	rs9272346	Type 1 diabetes	rs1063349,rs1063349	ENSG00000232629.4; ENSG00000237541.3	HLA-DQB2, HLA-DQA2	-	-	-	-	chr6:32380000-32390000..chr6:32670000-32680000,chr6:32400000-32405000..chr6:32660000-32665000,chr6:32380000-32385000..chr6:32755000-32760000,chr6:32380000-32390000..chr6:32830000-32840000	HLA-DQA1,HLA-DQB1,HLA-DRA,HLA-DRB1,HLA-DRB5,RNU1-61P_x000D_,HLA-DQA1,HLA-DQA2,HLA-DQB1,HLA-DQB2,HLA-DRA,HLA-DRB1,HLA-DRB5,MIR3135B,RNU1-61P_x000D_,HLA-DOB,HLA-DQA1,HLA-DQA2,HLA-DQB1,HLA-DQB2,HLA-DRA,HLA-DRB1,HLA-DRB5,MIR3135B,PSMB8,PSMB9,RNU1-61P,TAP1,TAP2_x000D_	-	-	-	-
chr6	32605708	rs9272468	162	414	576	1.09991e-24	K4me3	Pro-All	-	C	5	G	A	rs9272346	Type 1 diabetes	rs1063349,rs1063349	ENSG00000232629.4; ENSG00000237541.3	HLA-DQB2, HLA-DQA2	-	-	-	-	chr6:32380000-32390000..chr6:32670000-32680000,chr6:32400000-32405000..chr6:32660000-32665000,chr6:32380000-32385000..chr6:32755000-32760000,chr6:32380000-32390000..chr6:32830000-32840000	HLA-DQA1,HLA-DQB1,HLA-DRA,HLA-DRB1,HLA-DRB5,RNU1-61P_x000D_,HLA-DQA1,HLA-DQA2,HLA-DQB1,HLA-DQB2,HLA-DRA,HLA-DRB1,HLA-DRB5,MIR3135B,RNU1-61P_x000D_,HLA-DOB,HLA-DQA1,HLA-DQA2,HLA-DQB1,HLA-DQB2,HLA-DRA,HLA-DRB1,HLA-DRB5,MIR3135B,PSMB8,PSMB9,RNU1-61P,TAP1,TAP2_x000D_	-	-	-	-
chr6	32605920	rs9272482	476	716	1192	4.54338e-11	K4me3	Pro-All	-	C	4	G	A	rs9272346	Type 1 diabetes	rs1063349,rs1063349	ENSG00000232629.4; ENSG00000237541.3	HLA-DQB2, HLA-DQA2	ISL1,ISL2,MSX1,NFAC4,NKX31,SOX3	146	-	-	chr6:32380000-32390000..chr6:32670000-32680000,chr6:32400000-32405000..chr6:32660000-32665000,chr6:32380000-32385000..chr6:32755000-32760000,chr6:32380000-32390000..chr6:32830000-32840000	HLA-DQA1,HLA-DQB1,HLA-DRA,HLA-DRB1,HLA-DRB5,RNU1-61P_x000D_,HLA-DQA1,HLA-DQA2,HLA-DQB1,HLA-DQB2,HLA-DRA,HLA-DRB1,HLA-DRB5,MIR3135B,RNU1-61P_x000D_,HLA-DOB,HLA-DQA1,HLA-DQA2,HLA-DQB1,HLA-DQB2,HLA-DRA,HLA-DRB1,HLA-DRB5,MIR3135B,PSMB8,PSMB9,RNU1-61P,TAP1,TAP2_x000D_	-	-	-	-
chr6	32605943	rs9272484	310	501	811	0.000146573	K27ac,K4me3	Pro-All	-	C	4	G	A	rs9272346	Type 1 diabetes	rs1063349,rs1063349	ENSG00000232629.4; ENSG00000237541.3	HLA-DQB2, HLA-DQA2	FOXH1,RUNX3,USF1	87	-	-	chr6:32380000-32390000..chr6:32670000-32680000,chr6:32400000-32405000..chr6:32660000-32665000,chr6:32380000-32385000..chr6:32755000-32760000,chr6:32380000-32390000..chr6:32830000-32840000	HLA-DQA1,HLA-DQB1,HLA-DRA,HLA-DRB1,HLA-DRB5,RNU1-61P_x000D_,HLA-DQA1,HLA-DQA2,HLA-DQB1,HLA-DQB2,HLA-DRA,HLA-DRB1,HLA-DRB5,MIR3135B,RNU1-61P_x000D_,HLA-DOB,HLA-DQA1,HLA-DQA2,HLA-DQB1,HLA-DQB2,HLA-DRA,HLA-DRB1,HLA-DRB5,MIR3135B,PSMB8,PSMB9,RNU1-61P,TAP1,TAP2_x000D_	-	-	-	-
chr6	32606046	rs9272491	169	75	244	3.3951e-08	K4me3	Pro-All	-	C	5	A	C	rs9272346	Type 1 diabetes	rs1063349,rs1063349	ENSG00000232629.4; ENSG00000237541.3	HLA-DQB2, HLA-DQA2	-	-	-	-	chr6:32380000-32390000..chr6:32670000-32680000,chr6:32400000-32405000..chr6:32660000-32665000,chr6:32380000-32385000..chr6:32755000-32760000,chr6:32380000-32390000..chr6:32830000-32840000	HLA-DQA1,HLA-DQB1,HLA-DRA,HLA-DRB1,HLA-DRB5,RNU1-61P_x000D_,HLA-DQA1,HLA-DQA2,HLA-DQB1,HLA-DQB2,HLA-DRA,HLA-DRB1,HLA-DRB5,MIR3135B,RNU1-61P_x000D_,HLA-DOB,HLA-DQA1,HLA-DQA2,HLA-DQB1,HLA-DQB2,HLA-DRA,HLA-DRB1,HLA-DRB5,MIR3135B,PSMB8,PSMB9,RNU1-61P,TAP1,TAP2_x000D_	-	-	-	-
chr6	32606085	rs9272494	47	184	231	1.06034e-07	K27ac,K4me3	Pro-All	-	C	5	A	T	rs9272346	Type 1 diabetes	rs1063349,rs1063349	ENSG00000232629.4; ENSG00000237541.3	HLA-DQB2, HLA-DQA2	-	-	-	-	chr6:32380000-32390000..chr6:32670000-32680000,chr6:32400000-32405000..chr6:32660000-32665000,chr6:32380000-32385000..chr6:32755000-32760000,chr6:32380000-32390000..chr6:32830000-32840000	HLA-DQA1,HLA-DQB1,HLA-DRA,HLA-DRB1,HLA-DRB5,RNU1-61P_x000D_,HLA-DQA1,HLA-DQA2,HLA-DQB1,HLA-DQB2,HLA-DRA,HLA-DRB1,HLA-DRB5,MIR3135B,RNU1-61P_x000D_,HLA-DOB,HLA-DQA1,HLA-DQA2,HLA-DQB1,HLA-DQB2,HLA-DRA,HLA-DRB1,HLA-DRB5,MIR3135B,PSMB8,PSMB9,RNU1-61P,TAP1,TAP2_x000D_	-	-	-	-
chr6	32606176	rs9272497	124	220	344	3.97259e-06	K4me3	Pro-All	-	C	4	A	T	rs9272346	Type 1 diabetes	rs1063349,rs1063349	ENSG00000232629.4; ENSG00000237541.3	HLA-DQB2, HLA-DQA2	-	-	-	-	chr6:32380000-32390000..chr6:32670000-32680000,chr6:32400000-32405000..chr6:32660000-32665000,chr6:32380000-32385000..chr6:32755000-32760000,chr6:32380000-32390000..chr6:32830000-32840000	HLA-DQA1,HLA-DQB1,HLA-DRA,HLA-DRB1,HLA-DRB5,RNU1-61P_x000D_,HLA-DQA1,HLA-DQA2,HLA-DQB1,HLA-DQB2,HLA-DRA,HLA-DRB1,HLA-DRB5,MIR3135B,RNU1-61P_x000D_,HLA-DOB,HLA-DQA1,HLA-DQA2,HLA-DQB1,HLA-DQB2,HLA-DRA,HLA-DRB1,HLA-DRB5,MIR3135B,PSMB8,PSMB9,RNU1-61P,TAP1,TAP2_x000D_	-	-	-	-
chr6	32606617	rs41268938	16	46	62	0.000902622	K27ac	Pro-All	-	C	5	T	A	rs660895,rs660895	IgA nephropathy; Rheumatoid arthritis	rs35743245	ENSG00000250264.1	TAP2	FOXC1,LHX4,PBX2	18	-	-	chr6:32380000-32390000..chr6:32670000-32680000,chr6:32400000-32405000..chr6:32660000-32665000,chr6:32380000-32385000..chr6:32755000-32760000,chr6:32380000-32390000..chr6:32830000-32840000	HLA-DQA1,HLA-DQB1,HLA-DRA,HLA-DRB1,HLA-DRB5,RNU1-61P_x000D_,HLA-DQA1,HLA-DQA2,HLA-DQB1,HLA-DQB2,HLA-DRA,HLA-DRB1,HLA-DRB5,MIR3135B,RNU1-61P_x000D_,HLA-DOB,HLA-DQA1,HLA-DQA2,HLA-DQB1,HLA-DQB2,HLA-DRA,HLA-DRB1,HLA-DRB5,MIR3135B,PSMB8,PSMB9,RNU1-61P,TAP1,TAP2_x000D_	-	-	-	-
chr6	32607281	rs9272574	304	604	908	6.8142e-22	K4me3	Pro-All	-	C	5	G	A	rs9272346	Type 1 diabetes	rs1063349,rs1063349	ENSG00000232629.4; ENSG00000237541.3	HLA-DQB2, HLA-DQA2	-	-	-	-	chr6:32380000-32390000..chr6:32670000-32680000,chr6:32400000-32405000..chr6:32660000-32665000,chr6:32380000-32385000..chr6:32755000-32760000,chr6:32380000-32390000..chr6:32830000-32840000	HLA-DQA1,HLA-DQB1,HLA-DRA,HLA-DRB1,HLA-DRB5,RNU1-61P_x000D_,HLA-DQA1,HLA-DQA2,HLA-DQB1,HLA-DQB2,HLA-DRA,HLA-DRB1,HLA-DRB5,MIR3135B,RNU1-61P_x000D_,HLA-DOB,HLA-DQA1,HLA-DQA2,HLA-DQB1,HLA-DQB2,HLA-DRA,HLA-DRB1,HLA-DRB5,MIR3135B,PSMB8,PSMB9,RNU1-61P,TAP1,TAP2_x000D_	-	-	-	-
chr6	32627211	rs9273407	69	18	87	3.53524e-07	K27ac	Mix-All	-	C	5	T	C	rs9272346	Type 1 diabetes	rs1063349,rs1063349	ENSG00000232629.4; ENSG00000237541.3	HLA-DQB2, HLA-DQA2	-	-	-	-	chr6:32380000-32390000..chr6:32670000-32680000,chr6:32400000-32405000..chr6:32660000-32665000,chr6:32380000-32385000..chr6:32755000-32760000,chr6:32380000-32390000..chr6:32830000-32840000	HLA-DQA1,HLA-DQB1,HLA-DRA,HLA-DRB1,HLA-DRB5,RNU1-61P_x000D_,HLA-DQA1,HLA-DQA2,HLA-DQB1,HLA-DQB2,HLA-DRA,HLA-DRB1,HLA-DRB5,MIR3135B,RNU1-61P_x000D_,HLA-DOB,HLA-DQA1,HLA-DQA2,HLA-DQB1,HLA-DQB2,HLA-DRA,HLA-DRB1,HLA-DRB5,MIR3135B,PSMB8,PSMB9,RNU1-61P,TAP1,TAP2_x000D_	-	-	-	-
chr6	32627600	rs9273443	1916	120	2036	0	K27ac,K4me1,K4me3,SA1	Enh-All	-	C	5	G	T	rs9272346	Type 1 diabetes	rs1063349,rs1063349	ENSG00000232629.4; ENSG00000237541.3	HLA-DQB2, HLA-DQA2	-	-	-	-	chr6:32380000-32390000..chr6:32670000-32680000,chr6:32400000-32405000..chr6:32660000-32665000,chr6:32380000-32385000..chr6:32755000-32760000,chr6:32380000-32390000..chr6:32830000-32840000	HLA-DQA1,HLA-DQB1,HLA-DRA,HLA-DRB1,HLA-DRB5,RNU1-61P_x000D_,HLA-DQA1,HLA-DQA2,HLA-DQB1,HLA-DQB2,HLA-DRA,HLA-DRB1,HLA-DRB5,MIR3135B,RNU1-61P_x000D_,HLA-DOB,HLA-DQA1,HLA-DQA2,HLA-DQB1,HLA-DQB2,HLA-DRA,HLA-DRB1,HLA-DRB5,MIR3135B,PSMB8,PSMB9,RNU1-61P,TAP1,TAP2_x000D_	-	-	-	-
chr6	32627635	rs9273444	1500	32	1532	0	K27ac	Enh-All	-	C	3a	T	G	rs9272346	Type 1 diabetes	rs1063349,rs1063349	ENSG00000232629.4; ENSG00000237541.3	HLA-DQB2, HLA-DQA2	-	-	-	-	chr6:32380000-32390000..chr6:32670000-32680000,chr6:32400000-32405000..chr6:32660000-32665000,chr6:32380000-32385000..chr6:32755000-32760000,chr6:32380000-32390000..chr6:32830000-32840000	HLA-DQA1,HLA-DQB1,HLA-DRA,HLA-DRB1,HLA-DRB5,RNU1-61P_x000D_,HLA-DQA1,HLA-DQA2,HLA-DQB1,HLA-DQB2,HLA-DRA,HLA-DRB1,HLA-DRB5,MIR3135B,RNU1-61P_x000D_,HLA-DOB,HLA-DQA1,HLA-DQA2,HLA-DQB1,HLA-DQB2,HLA-DRA,HLA-DRB1,HLA-DRB5,MIR3135B,PSMB8,PSMB9,RNU1-61P,TAP1,TAP2_x000D_	-	-	-	-
chr6	32627646	rs9273445	2232	36	2268	0	K27ac	Enh-All	-	C	3a	A	G	rs9272346	Type 1 diabetes	rs1063349,rs1063349	ENSG00000232629.4; ENSG00000237541.3	HLA-DQB2, HLA-DQA2	-	-	-	-	chr6:32380000-32390000..chr6:32670000-32680000,chr6:32400000-32405000..chr6:32660000-32665000,chr6:32380000-32385000..chr6:32755000-32760000,chr6:32380000-32390000..chr6:32830000-32840000	HLA-DQA1,HLA-DQB1,HLA-DRA,HLA-DRB1,HLA-DRB5,RNU1-61P_x000D_,HLA-DQA1,HLA-DQA2,HLA-DQB1,HLA-DQB2,HLA-DRA,HLA-DRB1,HLA-DRB5,MIR3135B,RNU1-61P_x000D_,HLA-DOB,HLA-DQA1,HLA-DQA2,HLA-DQB1,HLA-DQB2,HLA-DRA,HLA-DRB1,HLA-DRB5,MIR3135B,PSMB8,PSMB9,RNU1-61P,TAP1,TAP2_x000D_	-	-	-	-
chr6	32627714	rs1063355	988	16	1004	1.16292e-265	K27ac	Enh-All	-	C	1d	T	G	rs9272346	Type 1 diabetes	rs1063349,rs1063349	ENSG00000232629.4; ENSG00000237541.3	HLA-DQB2, HLA-DQA2	-	-	-	-	chr6:32380000-32390000..chr6:32670000-32680000,chr6:32400000-32405000..chr6:32660000-32665000,chr6:32380000-32385000..chr6:32755000-32760000,chr6:32380000-32390000..chr6:32830000-32840000	HLA-DQA1,HLA-DQB1,HLA-DRA,HLA-DRB1,HLA-DRB5,RNU1-61P_x000D_,HLA-DQA1,HLA-DQA2,HLA-DQB1,HLA-DQB2,HLA-DRA,HLA-DRB1,HLA-DRB5,MIR3135B,RNU1-61P_x000D_,HLA-DOB,HLA-DQA1,HLA-DQA2,HLA-DQB1,HLA-DQB2,HLA-DRA,HLA-DRB1,HLA-DRB5,MIR3135B,PSMB8,PSMB9,RNU1-61P,TAP1,TAP2_x000D_	-	-	-	-
chr6	32627906	rs1063349	1040	44	1084	4.10565e-254	K27ac,K4me1	Enh-All	-	C	2b	C	T	rs9272346	Type 1 diabetes	direct hit	ENSG00000237541.3	HLA-DQA2	HNF4A,TF7L2	86	-	-	chr6:32380000-32390000..chr6:32670000-32680000,chr6:32400000-32405000..chr6:32660000-32665000,chr6:32380000-32385000..chr6:32755000-32760000,chr6:32380000-32390000..chr6:32830000-32840000	HLA-DQA1,HLA-DQB1,HLA-DRA,HLA-DRB1,HLA-DRB5,RNU1-61P_x000D_,HLA-DQA1,HLA-DQA2,HLA-DQB1,HLA-DQB2,HLA-DRA,HLA-DRB1,HLA-DRB5,MIR3135B,RNU1-61P_x000D_,HLA-DOB,HLA-DQA1,HLA-DQA2,HLA-DQB1,HLA-DQB2,HLA-DRA,HLA-DRB1,HLA-DRB5,MIR3135B,PSMB8,PSMB9,RNU1-61P,TAP1,TAP2_x000D_	-	-	-	-
chr6	32628247	rs9273493	420	104	524	2.98099e-43	K27ac,K4me1	Enh-All	-	C	5	T	C	rs9272346	Type 1 diabetes	rs1063349,rs1063349	ENSG00000232629.4; ENSG00000237541.3	HLA-DQB2, HLA-DQA2	-	-	-	-	chr6:32380000-32390000..chr6:32670000-32680000,chr6:32400000-32405000..chr6:32660000-32665000,chr6:32380000-32385000..chr6:32755000-32760000,chr6:32380000-32390000..chr6:32830000-32840000	HLA-DQA1,HLA-DQB1,HLA-DRA,HLA-DRB1,HLA-DRB5,RNU1-61P_x000D_,HLA-DQA1,HLA-DQA2,HLA-DQB1,HLA-DQB2,HLA-DRA,HLA-DRB1,HLA-DRB5,MIR3135B,RNU1-61P_x000D_,HLA-DOB,HLA-DQA1,HLA-DQA2,HLA-DQB1,HLA-DQB2,HLA-DRA,HLA-DRB1,HLA-DRB5,MIR3135B,PSMB8,PSMB9,RNU1-61P,TAP1,TAP2_x000D_	-	-	-	-
chr6	32628473	rs9273510	840	52	892	1.36507e-122	K27ac,K4me1	Enh-All	-	C	6	G	C	rs9272346	Type 1 diabetes	rs1063349,rs1063349	ENSG00000232629.4; ENSG00000237541.3	HLA-DQB2, HLA-DQA2	-	-	-	-	chr6:32380000-32390000..chr6:32670000-32680000,chr6:32400000-32405000..chr6:32660000-32665000,chr6:32380000-32385000..chr6:32755000-32760000,chr6:32380000-32390000..chr6:32830000-32840000	HLA-DQA1,HLA-DQB1,HLA-DRA,HLA-DRB1,HLA-DRB5,RNU1-61P_x000D_,HLA-DQA1,HLA-DQA2,HLA-DQB1,HLA-DQB2,HLA-DRA,HLA-DRB1,HLA-DRB5,MIR3135B,RNU1-61P_x000D_,HLA-DOB,HLA-DQA1,HLA-DQA2,HLA-DQB1,HLA-DQB2,HLA-DRA,HLA-DRB1,HLA-DRB5,MIR3135B,PSMB8,PSMB9,RNU1-61P,TAP1,TAP2_x000D_	-	-	-	-
chr6	32628474	rs9273510	1004	96	1100	4.00796e-145	K27ac,K4me1,K4me3	Enh-All	-	C	6	G	C	rs9272346	Type 1 diabetes	rs1063349,rs1063349	ENSG00000232629.4; ENSG00000237541.3	HLA-DQB2, HLA-DQA2	-	-	-	-	chr6:32380000-32390000..chr6:32670000-32680000,chr6:32400000-32405000..chr6:32660000-32665000,chr6:32380000-32385000..chr6:32755000-32760000,chr6:32380000-32390000..chr6:32830000-32840000	HLA-DQA1,HLA-DQB1,HLA-DRA,HLA-DRB1,HLA-DRB5,RNU1-61P_x000D_,HLA-DQA1,HLA-DQA2,HLA-DQB1,HLA-DQB2,HLA-DRA,HLA-DRB1,HLA-DRB5,MIR3135B,RNU1-61P_x000D_,HLA-DOB,HLA-DQA1,HLA-DQA2,HLA-DQB1,HLA-DQB2,HLA-DRA,HLA-DRB1,HLA-DRB5,MIR3135B,PSMB8,PSMB9,RNU1-61P,TAP1,TAP2_x000D_	-	-	-	-
chr6	32628595	rs9273524	44	160	204	6.20545e-07	K4me1,K4me3	Enh-All	-	C	7	T	C	rs9272346	Type 1 diabetes	rs1063349,rs1063349	ENSG00000232629.4; ENSG00000237541.3	HLA-DQB2, HLA-DQA2	SPI1	23	-	-	chr6:32380000-32390000..chr6:32670000-32680000,chr6:32400000-32405000..chr6:32660000-32665000,chr6:32380000-32385000..chr6:32755000-32760000,chr6:32380000-32390000..chr6:32830000-32840000	HLA-DQA1,HLA-DQB1,HLA-DRA,HLA-DRB1,HLA-DRB5,RNU1-61P_x000D_,HLA-DQA1,HLA-DQA2,HLA-DQB1,HLA-DQB2,HLA-DRA,HLA-DRB1,HLA-DRB5,MIR3135B,RNU1-61P_x000D_,HLA-DOB,HLA-DQA1,HLA-DQA2,HLA-DQB1,HLA-DQB2,HLA-DRA,HLA-DRB1,HLA-DRB5,MIR3135B,PSMB8,PSMB9,RNU1-61P,TAP1,TAP2_x000D_	-	-	-	-
chr6	32634514	rs9274529	3228	940	4168	3.30096e-121	K27ac,K4me3,SA1	Pro-All	DHS	C	2a	A	G	rs9272346	Type 1 diabetes	rs1063349,rs1063349	ENSG00000232629.4; ENSG00000237541.3	HLA-DQB2, HLA-DQA2	E2F4,NFYA,NFYB,RFX5,SP1	137	-	-	chr6:32380000-32390000..chr6:32670000-32680000,chr6:32400000-32405000..chr6:32660000-32665000,chr6:32380000-32385000..chr6:32755000-32760000,chr6:32380000-32390000..chr6:32830000-32840000	HLA-DQA1,HLA-DQB1,HLA-DRA,HLA-DRB1,HLA-DRB5,RNU1-61P_x000D_,HLA-DQA1,HLA-DQA2,HLA-DQB1,HLA-DQB2,HLA-DRA,HLA-DRB1,HLA-DRB5,MIR3135B,RNU1-61P_x000D_,HLA-DOB,HLA-DQA1,HLA-DQA2,HLA-DQB1,HLA-DQB2,HLA-DRA,HLA-DRB1,HLA-DRB5,MIR3135B,PSMB8,PSMB9,RNU1-61P,TAP1,TAP2_x000D_	-	-	-	-
chr6	44228815	rs28362859	372	248	620	1.3768e-05	K27ac	Enh-All	-	C	4	C	A	rs2233434	Rheumatoid arthritis	rs2233424	ENSG00000124608.4	AARS2	NKX61,SPI1	2	-	-	chr6:44135000-44140000..chr6:44305000-44310000	AARS2,HSP90AB1,MIR4647,NFKBIE,SLC29A1,SLC35B2,TCTE1,TMEM151B_x000D_	-	-	-	-
chr6	44232920	rs2233434	112	52	164	6.92526e-05	SA1	Mix-All	DHS	C	4	G	A	direct hit	Rheumatoid arthritis	rs2233424	ENSG00000124608.4	AARS2	-	-	chr6:44230000-44240000..chr6:44300000-44310000	NoGene	chr6:44135000-44140000..chr6:44305000-44310000	AARS2,HSP90AB1,MIR4647,NFKBIE,SLC29A1,SLC35B2,TCTE1,TMEM151B_x000D_	-	-	-	-
chr6	167369991	rs2247325	101	53	154	0.000515831	K27ac	Mix-All	DHS	C	4	G	A	rs9355610	Graves' disease	direct hit	ENSG00000249141.1	RP11-514O12.4	CDX2,FOXD2,KDM5A,KLF10,MAD3,NRF1,ZNF84	15	-	-	chr6:167185000-167190000..chr6:167550000-167555000,chr6:167180000-167190000..chr6:167700000-167710000	FGFR1OP,MIR3939,RNASET2_x000D_,CCR6,FGFR1OP,GPR31,MIR3939,RNASET2,TCP10L2_x000D_	-	-	-	-
chr7	26903661	rs73069539	228	608	836	1.58476e-16	K27ac,K4me3	Pro-All	DHS	C	3a	T	C	rs10486483,rs7804356	Crohn's disease; Type 1 diabetes	rs73069541	ENSG00000005020.8	SKAP2	ARI3A,ARNT2,ATF2,ATF6A,BACH1,BARH1,BARX2,BMAL1,CEBPD,CR3L4,DBP,E2F3,E2F7,EGR1,ETV7,FEV,FLI1,FOXC1,FOXM1,FOXO4,FOXP2,GABPA,GATA4,GMEB1,GMEB2,HES1,HES4,HEYL,HHEX,HINFP,HNF1B,HXA4,HXA5,HXC11,HXD11,ID2,ID3,KLF5,LYL1,MAD3,MAZ,MNT,MYBB,MZF1,NFIC,NFYC,NR4A1,NR5A2,PBX2,PO5F1,SOX9,SPI1,SRBP1,TF7L2,TFCP2,TFDP1,TFE2,VEZF1,ZBTB2,ZN217,ZNF84	66	-	-	chr7:26720000-26725000..chr7:27195000-27200000,chr7:26405000-26410000..chr7:27195000-27200000,chr7:25890000-25900000..chr7:27210000-27220000	HOTAIRM1,HOXA-AS2,HOXA1,HOXA2,HOXA3,HOXA4,HOXA5,HOXA6_x000D_,C7orf71,HOTAIRM1,HOXA-AS2,HOXA1,HOXA2,HOXA3,HOXA4,HOXA5,HOXA6,KIAA0087,SKAP2_x000D_,C7orf71,CBX3,HNRNPA2B1,HOTAIRM1,HOXA-AS2,HOXA-AS3,HOXA1,HOXA2,HOXA3,HOXA4,HOXA5,HOXA6,HOXA7,KIAA0087,MIR148A,MIR196B,NFE2L3,SKAP2,SNX10_x000D_	-	-	Probe	SKAP2_26904362#chr7:26706680-26904362
chr9	139267533	rs4078099	167	56	223	0.000426545	K27ac,K4me3	Mix-All	DHS	C	2a	G	A	rs10781499,rs10781499,rs10781500,rs10781500,rs4077515,rs4077515	Inflammatory bowel disease; Ulcerative colitis; Ankylosing spondylitis; Ulcerative colitis; Crohn's disease; Ulcerative colitis	rs4330804	ENSG00000165684.3	SNAPC4	MAX,MNT,MYC_joined_1,MYC_joined_2,USF1,USF2	9	-	-	-	-	-	-	Probe	CARD9_139268133#chr9:139258407-139268133
