# Supplementary material for: Allele specific chromatin signals, 3D interactions, and motif predictions for immune and B cell related diseases
Source: Sci Rep. 2019 Feb 25;9:2695. doi: 10.1038/s41598-019-39633-0 (PMC6389883; doi:10.1038/s41598-019-39633-0)
Supplement: Supplementary file 6 — Table S5 [file 41598_2019_39633_MOESM6_ESM.xlsx]

## Sheet: Info
Each worksheet report the AS-SNPs defined in different cell lines.
	Chromosome	The chromosome where the AS-SNP is located.
	Position (hg19)	The coordinate of the AS-SNP based on the human assembly GRCh37 (hg19)
	SNP ID	The AS-SNP ID, or "rs tag"
	G1	Number of ChIP-seq reads aligned and overlapping the reference (G1) or alternative (G2) alleles at the heterozygous SNP. See Extended Methods in Supplementary Material.
	G2
	GTotal	Total number of ChIP-seq reads overlapping the AS-SNP
	binomial test p-value	p value from the binomial test to determine the significance of the G1 and G2 read counts difference. Corrected for multiple testing (Benjamini-Hochberg)
	TFs/his mod defining AS-SNP	TFs or histone modifications whose reads overlap the AS-SNP
	Annotated Regions	The region annotations for the area of the AS-SNP. The regions are predicted with ChromHMM and TFNet. Enh: Enhancer, Pro:Promoter, Ins: Insulator, Mix: Mixed. When TFNet and ChromHMM are in consensus the annotation is also marked –All.
	DHS	Wheather the AS-SNP is located in a DNAseI hypersensitive region
	(C)ommon (R)are	The allele frequency of the AS-SNP in the population. Common ≥ 1%, Rare <1%
	RegulomeDB score	Regulome database score (Boyle AP, et al. Genome Research 2012, 22(9):1790-1797.)
Motifs analyses	PMM predicted TFBS altered	Unique TFBSs that have been predicted to be altered by the AS-SNP as predicted by Parsimonious Markov Models (PMMs).
	Total BSs altered by AS-SNP	The total number of binding sites affected by the AS-SNP according to PMMs. This number includes all binding sites, not just unique ones.
HiC interactions	Contact Domains	Coordinates of the contact (interaction) domains in HiC-defined TADs
	Domain Genes	Genes located in contact (interaction) domains in HiC-defined TADs
	Loop Domains	Coordinates of the loop domains in HiC-defined TADs
	Loop Genes	Genes located in loop domains in HiC-defined TADs
HiCap interactions	AS-SNPs Probes	Location of the AS-SNPs in HiCap probes designed at selected AS-SNPs. Probe: AS-SNPs overlap the probe, Distal: AS-SNP harbored in the probe contact region.
	AS-SNPs Probes-ID	ID for HiCap probes designed at selected AS-SNPs
	GM12878 Probes	Location of the AS-SNPs in HiCap probes designed at gene promoters in GM12878. Probe: AS-SNPs overlap the probe, Distal: AS-SNP harbored in the probe contact region.
	GM12878 Probes-ID	ID for HiCap probes designed at gene promoters in GM12878

## Sheet: GM12878
												Motifs analyses		HiC interactions				HiCap interactions
Chromosome	Position (hg19)	SNP ID	G1	G2	GTotal	binomial test p-value	TFs/his mod defining AS-SNP	Annotated Regions	DHS	(C)ommon (R)are	RegulomeDB score	PMM predicted TFBS altered	Total BSs altered by AS-SNP	Contact Domains	Domain Genes	Loop Domains	Loop Genes	AS-SNPs Probes	AS-SNPs Probes-ID	GM12878 Probes	GM12878 Probes-ID
chr6	166955584	rs2344712	191	19	210	1.56734e-35	K27ac	Pro-All	DHS	C	2b	ALX4,BRAC,CASZ1,CEBPE,CLOCK,COT2,CR3L1,DLX2,EVI1,FOXA1,FOXA2,FOXF1,FOXK1,FOXM1,FOXO3,GATA4,GLI1,HES1,HES7,HSF4,HXA2,HXA7,ISL1,ISL2,LHX2,LHX3,LMX1B,MAD1,MSX1,MSX2,NANOG,NFAC4,NKX25,NKX31,PAX2,PO2F1,PRDM1,RORA,SOX3,TFDP2,TGIF1,ZBT17,ZEB1,ZFAT,ZIC2	97	-	-	-	-	-	-	Probe	RPS6KA2_167275771#chr6:166822853-167275771
chr11	131898718	rs534765	628	100	728	1.08968e-35	CTCF,SA1	Ins-All	DHS	C	2a	-	-	chr11:131745000-131750000..chr11:131895000-131900000,chr11:131620000-131630000..chr11:131890000-131900000	NTM,NTM	-	-	-	-	Probe	NTM_131780711#chr11:131780711-132206716
chr11	10434965	rs10732521	247	560	807	1.52116e-15	CTCF,SA1	Ins-All	-	C	4	BATF,DLX2,LHX4,MIXL1,NDF2	6	-	-	chr11:10425000-10430000..chr11:10670000-10675000,chr11:10425000-10430000..chr11:10755000-10760000,chr11:10220000-10230000..chr11:10750000-10760000	LYVE1,MTRNR2L8,RNF141_x000D_,LYVE1,MRVI1,MTRNR2L8,RNF141_x000D_,ADM,AMPD3,LYVE1,MRVI1,MTRNR2L8,RNF141,RNU6ATAC33P_x000D_	-	-	Probe	CAND1.11_10329859#chr11:10329859-10452220
chr8	56905130	rs2667975	638	515	1153	0.000882284	K27ac	Enh-All	-	C	4	CEBPB_joined,EHF,FLI1,GABPA,THAP1	5	-	-	-	-	-	-	-	-
chr6	138002175	rs6927172	36	82	118	0.000288446	K4me1	Enh-All	-	C	2b	-	-	-	-	-	-	-	-	-	-
chr11	33062565	rs7120623	77	140	217	7.73465e-05	K27ac	Pro-All	DHS	C	3a	-	-	-	-	chr11:32980000-32985000..chr11:33085000-33090000,chr11:32970000-32980000..chr11:33350000-33360000,chr11:32600000-32610000..chr11:33180000-33190000	DEPDC7_x000D_,CSTF3,DEPDC7,TCP11L1_x000D_,CCDC73,DEPDC7,PRRG4,QSER1,TCP11L1_x000D_	-	-	-	-
chr8	61807355	rs7017619	500	343	843	3.59029e-07	K27ac	Enh-All	DHS	C	5	-	-	-	-	chr8:61570000-61575000..chr8:61935000-61940000,chr8:61575000-61580000..chr8:62005000-62010000,chr8:61320000-61330000..chr8:61930000-61940000	CHD7_x000D_,CHD7,RAB2A,RNU6-1202P_x000D_	-	-	-	-
chr22	38559079	rs73172642	72	32	104	0.000333471	K27ac	Enh-All	DHS	C	4	CEBPB_joined,MYF6,P63,SUH	5	-	-	-	-	-	-	-	-
chr1	245083443	rs56149600	69	182	251	5.22779e-12	K27ac	Enh-All	DHS	C	4	ATF3,ETV7,FEV,HXB6,IRX2,KLF15,MZF1,NF2L3,NR4A1,PBX2,PITX1,PRD14	12	-	-	chr1:244610000-244620000..chr1:245130000-245140000,chr1:244960000-244965000..chr1:245205000-245210000,chr1:244765000-244770000..chr1:245205000-245210000	COX20,DESI2,HNRNPU,HNRNPU-AS1,RN7SKP55,RNU6-947P_x000D_,COX20,HNRNPU,HNRNPU-AS1,RN7SKP55,RNU6-1089P,RNU6-947P_x000D_,COX20,DESI2,HNRNPU,HNRNPU-AS1,RN7SKP55,RNU6-1089P,RNU6-947P_x000D_	-	-	-	-
chr12	105089606	rs312144	208	135	343	0.000293889	K27ac	Enh-All	DHS	C	4	-	-	-	-	chr12:105075000-105080000..chr12:105445000-105450000,chr12:104775000-104780000..chr12:105450000-105455000,chr12:104600000-104610000..chr12:105450000-105460000	C12orf45,SLC41A2_x000D_,C12orf45,CHST11,MIR3922,SLC41A2_x000D_,C12orf45,CHST11,EID3,MIR3922,SLC41A2_x000D_	-	-	-	-
chr6	26522435	rs182088562	465	1472	1937	7.24784e-79	K27ac,K4me3	Pro-All	-	R	-	RFX2,ZBT7B	6	-	-	chr6:26330000-26340000..chr6:26550000-26560000,chr6:26270000-26280000..chr6:27100000-27110000,chr6:26310000-26320000..chr6:27650000-27660000,chr6:26170000-26180000..chr6:26570000-26580000,chr6:26190000-26200000..chr6:27100000-27110000,chr6:26190000-26200000..chr6:27780000-27790000,chr6:26030000-26035000..chr6:27110000-27115000,chr6:26030000-26035000..chr6:27775000-27780000,chr6:26030000-26040000.…	BTN1A1,BTN2A1,BTN2A2,BTN3A1,BTN3A2,BTN3A3,HMGN4,RNU6-1259P,RNU6-502P_x000D_,ABT1,BTN1A1,BTN2A1,BTN2A2,BTN3A1,BTN3A2,BTN3A3,HIST1H4H,HMGN4,RNU2-62P,RNU6-1259P,RNU6-502P,RP11-457M11.2,RP11-457M11.5,TRNAI2,ZNF322_x000D_,ABT1,BTN1A1,BTN2A1,BTN2A2,BTN3A1,BTN3A2,BTN3A3,HIST1H2AG,HIST1H2BJ,HIST1H2BK,HIST1H4I,HMGN4,MIR3143,POM121L2,PRSS16,RNU2-62P,RNU6-1259P,RNU6-471P,RNU6-502P,RP11-457M11.2,RP11-457M11.…	-	-	Probe	HCG11_26521933#chr6:26521933-26527612
chr1	41275608	rs12739281	121	36	157	4.53241e-11	K27ac	Enh-All	-	C	7	-	-	-	-	chr1:41240000-41250000..chr1:41410000-41420000,chr1:41240000-41245000..chr1:41310000-41315000	CITED4,RN7SL326P_x000D_,KCNQ4,RN7SL326P_x000D_	-	-	-	-
chr7	102065651	rs1047998	4800	4072	8872	3.40727e-06	K27ac,K4me1,K4me3	Enh-All	DHS	C	1b	ESR2	1	-	-	chr7:101930000-101935000..chr7:102090000-102095000	MIR4285,MIR548O,PRKRIP1_x000D_	-	-	-	-
chr9	138986366	rs74443815	787	65	852	9.77263e-68	K27ac,K4me3	Pro-All	DHS	C	2b	AEBP2,ARNT2,ATF2,CRBL2,DBP,DLX1,E2F7,GMEB1,KDM5A,MYBA,MYBB,NF2L3,PRD14,SP4,ZNF84	54	-	-	chr9:138855000-138860000..chr9:139010000-139015000,chr9:138755000-138760000..chr9:139010000-139015000	NACC2_x000D_,NACC2,UBAC1_x000D_	-	-	-	-
chr14	71339234	rs61988683	395	234	629	9.5179e-10	K27ac	Enh-All	DHS	C	5	-	-	-	-	-	-	-	-	-	-
chr6	149786904	rs375595326	31	71	102	0.000801032	K4me1	Enh-All	-	C	2b	ATF2,CR3L2,CUX1,DBP,EPAS1,FOXF1,FOXK1,GABPA,GATA2,HES7,HNF1B,HSF2,HSF4,HXA2,HXB6,ID3,JUND,JUN,LHX3,LYL1,MAD1,MYC_joined_1,MZF1,NF2L3,NFKB1,PBX3,SOX9,SP1,SPI1,STAT2,STAT6,TAF1,TFCP2,TFDP1,VEZF1,YBOX3,ZN217,ZN407	237	-	-	chr6:149350000-149355000..chr6:149835000-149840000	RN7SL234P,SUMO4,TAB2,ZC3H12D_x000D_	-	-	Probe	ZC3H12D_149806148#chr6:149768765-149806148
chr5	1488150	rs56321848	329	141	470	7.36867e-10	K27ac,K4me3	Enh-All	-	C	2b	HINFP,KLF5,MCR,MNT,NKX28	5	-	-	chr5:1310000-1320000..chr5:1790000-1800000,chr5:1165000-1170000..chr5:1645000-1650000,chr5:910000-920000..chr5:1640000-1650000,chr5:260000-265000..chr5:1565000-1570000	LPCAT1,MIR4277,SLC6A3_x000D_,CLPTM1L,LPCAT1,MIR4457,SLC6A18,SLC6A19,SLC6A3,TERT_x000D_,CLPTM1L,LPCAT1,MIR4457,MIR4635,NKD2,SLC12A7,SLC6A18,SLC6A19,SLC6A3,TERT_x000D_,AC026740.1,AHRR,BRD9,C5orf55,CEP72,CLPTM1L,EXOC3,LPCAT1,MIR4456,MIR4457,MIR4635,NKD2,PDCD6,SLC12A7,SLC6A18,SLC6A19,SLC6A3,SLC9A3,TERT,TPPP,TRIP13,ZDHHC11,ZDHHC11B_x000D_	-	-	Distal,Probe	chr5:1487868-1488588___LPCAT1_1524076#chr5:1461541-1524076,MIR6075_1510971#chr5:1510876-1510971,LPCAT1_1524076#chr5:1461541-1524076
chr19	49375676	rs638050	100	188	288	3.88374e-06	SA1	Mix-All	DHS	C	1f	HES7	2	-	-	chr19:49295000-49300000..chr19:49470000-49475000	BAX,DHDH,HSD17B14,NUCB1,PLEKHA4,PPP1R15A,TULP2_x000D_	-	-	-	-
chr19	45931221	rs1319052	31	79	110	2.02648e-05	K27ac	Mix-All	DHS	C	4	-	-	chr19:45930000-45940000..chr19:46140000-46150000	EML2;MIR330	chr19:45750000-45760000..chr19:45980000-45990000	CD3EAP,CKM,ERCC2,FOSB,KLC3,PPP1R13L_x000D_	-	-	-	-
chr6	25405595	rs9461163	202	530	732	2.04979e-33	K27ac	Enh-All	-	C	5	-	-	-	-	chr6:25270000-25275000..chr6:25490000-25495000	RNU6-987P_x000D_	-	-	Probe	LRRC16A_25279655#chr6:25279655-25620758
chr16	46820464	rs808780	202	101	303	3.81126e-08	K27ac	Enh-All	-	C	5	-	-	-	-	chr16:46695000-46700000..chr16:46950000-46955000	C16orf87,MYLK3,ORC6_x000D_	-	-	-	-
chr11	64053157	rs887314	290	202	492	0.000398198	K4me3	Pro-All	DHS	C	4	ATF2,ATF6A,ATOH1,BCL6,CTCF_joined_5,ELK4,EPAS1,GATA4,GATD1,GMEB1,GMEB2,HHEX,HINFP,HXA5,HXA6,IRF4,KAT5,KDM5A,KDM5B,MAD3,MAZ,MYBB,MZF1,NFYC,NR4A1,OVOL2,PBX2,SOX9,SP4,THAP1,UBIP1	34	-	-	chr11:63970000-63975000..chr11:64065000-64070000	BAD,DNAJC4,FKBP2,GPR137,NUDT22,PLCB3,PPP1R14B,TRPT1,VEGFB_x000D_	-	-	-	-
chr3	176913548	rs34302523	321	433	754	0.000165576	K27ac	Pro-All	DHS	C	2b	-	-	chr3:176775000-176780000..chr3:176910000-176915000	TBL1XR1	chr3:176770000-176780000..chr3:177490000-177500000	RN7SKP52,RNU6-681P_x000D_	-	-	-	-
chr4	140900251	rs72712556	124	58	182	4.73738e-06	K27ac	Enh-All	DHS	C	2b	-	-	-	-	chr4:140570000-140580000..chr4:141170000-141180000	MAML3,MGST2,RN7SKP237,RN7SKP253_x000D_	-	-	-	-
chr6	141219631	rs13206873	157	29	186	3.60884e-21	K4me3	Mix-All	-	C	4	-	-	-	-	chr6:139690000-139700000..chr6:141240000-141250000,chr6:139690000-139695000..chr6:141880000-141885000,chr6:138250000-138260000..chr6:144380000-144390000	MIR3668,MIR4465,RNA5SP220_x000D_,MIR3668,MIR4465,RN7SKP106,RNA5SP220_x000D_,ABRACL,ADAT2,AIG1,CCDC28A,CITED2,ECT2L,FUCA2,GJE1,GPR126,HEBP2,HECA,HIVEP2,KIAA1244,LTV1,MIR3145,MIR3668,MIR4465,NHSL1,NMBR,PBOV1,PERP,PEX3,PHACTR2,REPS1,RN7SKP106,RNA5SP220,RNA5SP221,RNU6-427P,TXLNB,VTA1,ZC2HC1B_x000D_	-	-	-	-
chr16	4476089	rs1139652	294	205	499	0.000244589	K27ac	Pro-All	DHS	C	4	CTCF_joined_0,CTCF_joined_2,CTCF_joined_4,ZEB1	4	-	-	-	-	-	-	-	-
chr14	35872094	rs2233417	2440	2584	5024	0.000133646	K27ac,K4me3	Mix-All	-	C	3a	RUNX3	2	chr14:35755000-35760000..chr14:35870000-35875000,chr14:35340000-35350000..chr14:35870000-35880000	PSMA6,BAZ1A	chr14:35610000-35615000..chr14:35880000-35885000,chr14:35610000-35615000..chr14:36155000-36160000,chr14:35510000-35520000..chr14:35880000-35890000,chr14:35140000-35145000..chr14:35885000-35890000	NFKBIA,PSMA6_x000D_,INSM2,NFKBIA,PSMA6_x000D_,KIAA0391,NFKBIA,PPP2R3C,PSMA6_x000D_,BAZ1A,CFL2,FAM177A1,KIAA0391,NFKBIA,PPP2R3C,PSMA6,RNU6-1261P,RNU7-41P,SRP54_x000D_	-	-	Probe,Distal	NFKBIA_35873960#chr14:35870715-35873960,chr14:35871064-35872493___KIAA0391_35591526#chr14:35591526-35743284,PSMA6_35761522#chr14:35761522-35786685
chr10	26735160	rs10764619	97	178	275	5.01035e-06	K27ac	Enh-All	-	C	6	-	-	-	-	chr10:26620000-26625000..chr10:26840000-26845000,chr10:26620000-26630000..chr10:26980000-26990000,chr10:26620000-26625000..chr10:27150000-27155000	RNA5SP307_x000D_,APBB1IP,LINC00264,RNA5SP307_x000D_,APBB1IP,LINC00264,PDSS1,RNA5SP307,RNU6-946P_x000D_	-	-	Probe	APBB1IP_26727265#chr10:26727265-26856732
chr10	47639817	rs7907446	68	13	81	2.44848e-09	K27ac	Enh-All	DHS	C	4	CDC5L,TSH1	6	-	-	-	-	-	-	-	-
chr17	43126607	rs72830998	189	83	272	1.00012e-05	K27ac,K4me1	Mix-All	-	C	4	RFX2,SUH,ZBT7B	3	-	-	chr17:42990000-43000000..chr17:43270000-43280000,chr17:42985000-42990000..chr17:43195000-43200000,chr17:42850000-42855000..chr17:43210000-43215000	ACBD4,C1QL1,DCAKD,HEXIM1,HEXIM2,KIF18B,NMT1,PLCD3_x000D_,C1QL1,DCAKD,KIF18B,NMT1_x000D_,C1QL1,CCDC103,DCAKD,EFTUD2,FAM187A,GFAP,GJC1,HIGD1B,KIF18B,NMT1,RN7SL405P_x000D_	-	-	Distal,Probe,Probe	chr17:43126581-43126785___DCAKD_43138477#chr17:43100705-43138477,DCAKD_43129029#chr17:43100705-43129029,DCAKD_43138477#chr17:43100705-43138477
chr3	18168840	rs34598243	118	520	638	1.24296e-20	CTCF,K27ac,SA1	Enh-All	DHS	C	4	-	-	-	-	-	-	-	-	-	-
chr19	3557889	rs734453	787	582	1369	0.000523232	K27ac,K4me3	Pro-All	DHS	C	2b	KLF5,THAP1	4	-	-	chr19:3545000-3550000..chr19:3625000-3630000,chr19:3540000-3550000..chr19:3700000-3710000	CACTIN-AS1,GIPC3,HMG20B,TBXA2R_x000D_,CACTIN,CACTIN-AS1,GIPC3,HMG20B,TBXA2R_x000D_	-	-	-	-
chr3	138609585	rs9881861	104	44	148	3.80602e-06	K27ac	Enh-All	-	C	5	ARI3A,CEBPD,DBP,DLX6,DMRT1,FOSL2,GATA2,GATA4,GATD1,HXA4,HXB4,IRF4,IRX2,KAT5,KLF4,KLF6,LHX4,NFAT5,NGN3,PBX2,PO2F2,RFX1,TFE2,UBF1,ZN217	25	-	-	chr3:138410000-138420000..chr3:139060000-139070000,chr3:138655000-138660000..chr3:139045000-139050000,chr3:138310000-138315000..chr3:138635000-138640000,chr3:138195000-138200000..chr3:138635000-138640000,chr3:138130000-138140000..chr3:138640000-138650000	BPESC1,C3orf72,FOXL2,PRR23B_x000D_,FAIM,PIK3CB_x000D_,CEP70,FAIM,PIK3CB_x000D_,CEP70,ESYT3,FAIM,PIK3CB_x000D_	-	-	-	-
chr7	102119322	rs1131325	209	104	313	8.39337e-05	K27ac,SA1	Mix-All	DHS	C	4	-	-	-	-	-	-	-	-	-	-
chr4	76944491	rs4241578	13	45	58	0.00010082	K27ac	Enh-All	-	C	5	-	-	-	-	chr4:76920000-76925000..chr4:76985000-76990000,chr4:76835000-76840000..chr4:76985000-76990000	CXCL10,CXCL11_x000D_,CXCL10,CXCL11,CXCL9,SDAD1_x000D_	-	-	-	-
chr15	102195450	rs59179431	447	774	1221	3.69523e-08	CTCF,SA1	Ins-All	-	C	4	-	-	-	-	-	-	-	-	Distal	chr15:102195108-102196711___TM2D3_102192594#chr15:102182048-102192594
chr2	43023004	rs7582883	692	896	1588	0.000124486	K27ac,K4me3	Enh-All	-	C	4	FOXH1	3	-	-	-	-	-	-	-	-
chr6	33282181	rs3130099	144	132	276	1.29625e-11	CTCF,K4me1	Mix-All	DHS	C	1f	-	-	-	-	-	-	-	-	-	-
chr17	76691258	rs12449669	706	515	1221	2.60625e-07	K27ac	Enh-All	DHS	C	5	-	-	-	-	chr17:76490000-76500000..chr17:76960000-76970000,chr17:76140000-76150000..chr17:76750000-76760000	CYTH1,RN7SL454P,RNU6-638P,TIMP2,USP36_x000D_,AFMID,BIRC5,DNAH17,DNAH17-AS1,PGS1,RN7SL236P,RN7SL454P,RNU6-638P,SOCS3,SYNGR2,TK1,TMEM235_x000D_	-	-	Probe,Probe	CYTH1_76713114#chr17:76670128-76713114,CYTH1_76719832#chr17:76670128-76719832
chr6	32601838	rs112216801	156	25	181	3.85085e-23	K27ac	Mix-All	-	C	7	-	-	-	-	chr6:32380000-32390000..chr6:32670000-32680000,chr6:32400000-32405000..chr6:32660000-32665000,chr6:32380000-32385000..chr6:32755000-32760000,chr6:32380000-32390000..chr6:32830000-32840000	HLA-DQA1,HLA-DQB1,HLA-DRA,HLA-DRB1,HLA-DRB5,RNU1-61P_x000D_,HLA-DQA1,HLA-DQA2,HLA-DQB1,HLA-DQB2,HLA-DRA,HLA-DRB1,HLA-DRB5,MIR3135B,RNU1-61P_x000D_,HLA-DOB,HLA-DQA1,HLA-DQA2,HLA-DQB1,HLA-DQB2,HLA-DRA,HLA-DRB1,HLA-DRB5,MIR3135B,PSMB8,PSMB9,RNU1-61P,TAP1,TAP2_x000D_	-	-	-	-
chr4	152808694	rs57864042	133	201	334	0.000664702	K27ac	Enh-All	-	C	4	RUNX3	2	-	-	-	-	-	-	Distal	chr4:152807502-152808744___GATB_152682175#chr4:152591808-152682175
chr20	19186715	rs988069	201	295	496	0.00030597	SA1	Ins-All	DHS	C	4	-	-	chr20:19185000-19190000..chr20:19560000-19565000,chr20:19185000-19190000..chr20:19640000-19645000	SLC24A3	chr20:18610000-18620000..chr20:19640000-19650000,chr20:18480000-18490000..chr20:20000000-20010000,chr20:18390000-18400000..chr20:19630000-19640000	C20orf78,SCP2D1_x000D_,AL121761.2,C20orf78,DTD1,LINC00493,RIN2,RN7SL638P,RNU6ATAC34P,SCP2D1,SLC24A3_x000D_,C20orf78,DTD1,LINC00493,MIR3192,POLR3F,RBBP9,RN7SL638P,RNA5SP476,RNU6ATAC34P,SCP2D1,SEC23B_x000D_	-	-	-	-
chr6	99865652	rs9402778	82	36	118	0.000288446	K4me1	Enh-All	-	C	7	-	-	-	-	chr6:99775000-99780000..chr6:99870000-99875000,chr6:99770000-99780000..chr6:100190000-100200000	COQ3_x000D_,CCNC,COQ3,PNISR,PRDM13,USP45_x000D_	-	-	Probe	PNISR_99873207#chr6:99847840-99873207
chr10	112507519	rs10885038	731	875	1606	0.000962589	K27ac	Enh-All	-	C	6	-	-	chr10:112505000-112510000..chr10:112635000-112640000	PDCD4	chr10:112340000-112350000..chr10:112640000-112650000,chr10:112360000-112370000..chr10:112660000-112670000	RBM20,RN7SKP288,RN7SL686P,RNA5SP327_x000D_,MIR4680,PDCD4,RBM20,RN7SKP288,RN7SL686P,RNA5SP327_x000D_	-	-	-	-
chr6	32627627	rs34153824	1708	60	1768	0	K27ac,K4me1,SA1	Enh-All	-	C	3a	DLX4,FLI1,IRF4,NFE2,NR4A2,PBX2,SPI1,TFDP1	180	-	-	chr6:32380000-32390000..chr6:32670000-32680000,chr6:32400000-32405000..chr6:32660000-32665000,chr6:32380000-32385000..chr6:32755000-32760000,chr6:32380000-32390000..chr6:32830000-32840000	HLA-DQA1,HLA-DQB1,HLA-DRA,HLA-DRB1,HLA-DRB5,RNU1-61P_x000D_,HLA-DQA1,HLA-DQA2,HLA-DQB1,HLA-DQB2,HLA-DRA,HLA-DRB1,HLA-DRB5,MIR3135B,RNU1-61P_x000D_,HLA-DOB,HLA-DQA1,HLA-DQA2,HLA-DQB1,HLA-DQB2,HLA-DRA,HLA-DRB1,HLA-DRB5,MIR3135B,PSMB8,PSMB9,RNU1-61P,TAP1,TAP2_x000D_	-	-	-	-
chr6	31239296	rs9264666	1860	1176	3036	6.97383e-08	K27ac,K4me3	Mix-All	DHS	C	4	HNF1B	25	chr6:31235000-31240000..chr6:31320000-31325000	HLA-B	chr6:31165000-31170000..chr6:31330000-31335000,chr6:31105000-31110000..chr6:31330000-31335000	HLA-B,HLA-C_x000D_,CCHCR1,HCG27,HLA-B,HLA-C,POU5F1,PSORS1C3,TCF19_x000D_	-	-	-	-
chr1	160804934	rs7518342	793	1258	2051	1.57008e-09	CTCF,SA1	Ins-All	DHS	C	2a	BATF,CTCFL,CTCF_joined_0,CTCF_joined_1,CTCF_joined_2,CTCF_joined_3,CTCF_joined_4,CTCF_joined_6,CTCF_joined_7,DLX2,HXB13	12	chr1:160695000-160700000..chr1:160800000-160805000,chr1:160745000-160750000..chr1:160800000-160805000	NoGene	chr1:160745000-160750000..chr1:160920000-160925000,chr1:160650000-160655000..chr1:160920000-160925000,chr1:160695000-160700000..chr1:160920000-160925000	CD244,ITLN1,LY9_x000D_,CD244,ITLN1,LY9,SLAMF7_x000D_	Probe	rs7518342_GM12878_C_gwas#chr1:160804934-160804934	Distal	chr1:160804479-160805312___ITLN2_160924589#chr1:160914815-160924589
chr6	88433667	rs2754272	542	749	1291	8.64084e-06	K27ac,K4me3	Enh-All	-	C	4	GATA4,MTA3,NRF1	3	-	-	chr6:88100000-88105000..chr6:89580000-89585000	AKIRIN2,C6ORF165,C6orf164,CNR1,ORC3,RARS2,RN7SL183P,RNU6-444P,SLC35A1,SPACA1_x000D_	-	-	-	-
chr17	75317932	rs77946446	315	450	765	5.0321e-06	K27ac	Mix-All	-	C	4	-	-	-	-	chr17:74660000-74670000..chr17:75940000-75950000	FLJ45079,JMJD6,LINC00338,METTL23,MFSD11,MGAT5B,MIR4316,MIR636,RNU1-80P,RNU4-47P,RNU6-97P,RP11-285E9.5,RP11-285E9.6,SEC14L1,SEPT9,SRSF2_x000D_	-	-	Probe	SEPT9_75277491#chr17:75277491-75496678
chr1	160681775	rs352684	1188	872	2060	1.03366e-05	K4me3,SA1	Pro-All	DHS	C	3a	ISL2	2	-	-	chr1:160650000-160655000..chr1:160735000-160740000,chr1:160695000-160700000..chr1:160735000-160740000,chr1:160650000-160655000..chr1:160920000-160925000,chr1:160695000-160700000..chr1:160920000-160925000	SLAMF7_x000D_,CD244,ITLN1,LY9,SLAMF7_x000D_	-	-	-	-
chr3	189285789	rs1317484	279	378	657	0.00038467	K27ac	Enh-All	-	C	3a	-	-	-	-	chr3:188985000-188990000..chr3:189665000-189670000	MIR944,TP63_x000D_	-	-	-	-
chr13	99141272	rs912337	168	102	270	0.000223006	K27ac	Enh-All	DHS	C	5	SPI1	1	-	-	chr13:99095000-99100000..chr13:99305000-99310000,chr13:99090000-99100000..chr13:99490000-99500000,chr13:98505000-98510000..chr13:99320000-99325000,chr13:98500000-98510000..chr13:99490000-99500000,chr13:98090000-98100000..chr13:100150000-100160000	STK24_x000D_,RN7SL60P,SLC15A1,STK24_x000D_,FARP1,IPO5,MIR3170,RN7SKP8,RNF113B,STK24_x000D_,FARP1,IPO5,MIR3170,RN7SKP8,RN7SL60P,RNF113B,SLC15A1,STK24_x000D_,DOCK9,FARP1,GPR18,GPR183,IPO5,MIR3170,MIR623,RN7SKP8,RN7SKP9,RN7SL60P,RNF113B,RNU6-83P,SLC15A1,STK24,UBAC2_x000D_	-	-	Distal,Probe	chr13:99140378-99142619___STK24_99174379#chr13:99102452-99174379,STK24_99174379#chr13:99102452-99174379
chr17	73585550	rs546394862	89	15	104	1.78116e-12	SA1	Mix-All	DHS	C	-	ARNT2,BACH1,BMAL1,CREB1,E2F4,E2F7,GMEB1,GMEB2,KLF5,MAD3,MAX,MNT,NFAT5,NFYC,NR4A1,OVOL2,SP4,STAT2,TFDP1,THAP1,USF1,USF2,ZBT7A	221	chr17:73420000-73430000..chr17:73580000-73590000	NoGene	-	-	-	-	Probe	MYO15B_73584138#chr17:73584138-73622927
chr20	62362954	rs6122157	457	93	550	1.95467e-38	K27ac,K4me1	Enh-All	-	C	4	-	-	-	-	chr20:62335000-62340000..chr20:62485000-62490000,chr20:62340000-62345000..chr20:62580000-62585000	AL158091.1,LIME1,SLC2A4RG,ZBTB46_x000D_,ABHD16B,AL158091.1,C20ORF135,DNAJC5,LIME1,MIR1914,MIR647,MIR941-1,MIR941-2,MIR941-3,RNU1-134P,SLC2A4RG,TPD52L2,ZBTB46_x000D_	-	-	Distal	chr20:62362071-62365250___ARFRP1_62339365#chr20:62329994-62339365
chr8	135584019	rs6998237	708	572	1280	0.000466816	K27ac	Enh-All	-	C	6	FOXK1,GATA4,HSF4,MAD1,MEF2C,MEF2D,PDX1,ZBT17,ZFAT	10	-	-	chr8:135050000-135055000..chr8:135690000-135695000,chr8:135555000-135560000..chr8:135690000-135695000,chr8:134510000-134520000..chr8:135840000-135850000	ZFAT-AS1_x000D_,MIR30B,MIR30D,ZFAT,ZFAT-AS1_x000D_	-	-	Probe	ZFAT_135708801#chr8:135490030-135708801
chr19	13263055	rs55724477	3528	2964	6492	2.12643e-14	K27ac,SA1	Mix-All	DHS	C	4	-	-	-	-	-	-	-	-	Probe	IER2_13261281#chr19:13261281-13265718
chr5	167676212	rs17070027	21	75	96	6.37583e-07	K4me1	Enh-All	DHS	C	4	-	-	-	-	-	-	-	-	-	-
chr6	151086457	rs9478135	301	34	335	1.32949e-52	K27ac,K4me1	Mix-All	-	C	5	-	-	-	-	chr6:150390000-150395000..chr6:151135000-151140000,chr6:150250000-150260000..chr6:151130000-151140000	IYD,PPP1R14C,RNU4-7P_x000D_,IYD,PPP1R14C,RAET1L,RNU4-7P,ULBP1,ULBP2,ULBP3_x000D_	-	-	Probe	PLEKHG1_150920998#chr6:150920998-151164799
chr19	13010643	rs9384	57	16	73	6.33555e-06	K27ac	Mix-All	DHS	C	5	FOSB,NFE2	2	-	-	chr19:12995000-13000000..chr19:13070000-13075000	CALR,FARSA,GADD45GIP1,GCDH,MIR5695,RAD23A,SYCE2_x000D_	-	-	Distal	chr19:13010303-13011116___TNPO2_12834810#chr19:12810007-12834810
chr9	33202601	rs10971443	198	78	276	2.81602e-12	K27ac	Enh-All	DHS	C	4	CTCFL,CTCF_joined_0,CTCF_joined_2,CTCF_joined_3,CTCF_joined_4,CTCF_joined_5,CTCF_joined_6,CTCF_joined_7,ZN281	9	-	-	chr9:33080000-33085000..chr9:33220000-33225000	B4GALT1,RNU4ATAC15P_x000D_	-	-	-	-
chr8	123811043	rs72717965	134	66	200	7.1539e-06	K27ac	Enh-All	-	C	5	ALX4,ATF5,BATF3,BATF,BC11A,BHE40,BRAC,CASZ1,CIC,CLOCK,CR3L1,CR3L2,CUX1,DLX4,ELF3,EMX1,ESR1_joined_0,FOS,FOXF1,FOXK1,FOXO3,FOXP1,GLI1,HES7,HNF4G,HSF2,HSF4,HTF4,HXA2,HXA7,ISL2,JUND,JUN,KAISO,LEF1,LHX3,LMX1B,MAD1,MAX,MCR,MEIS2,MSX2,MYC_joined_0,MYC_joined_1,MYC_joined_2,NFAC4,NFKB1,NKX25,NR1H3,P53,PAX2,PBX3,PO2F1,RORA,SNAI1,SOX3,SP1,STAT2,STAT6,TAF1,TFDP2,TFE3,TGIF1,YBOX3,ZBT17,ZEP1,ZFAT,ZIC2,ZN217,…	233	-	-	chr8:123685000-123690000..chr8:124035000-124040000,chr8:123745000-123750000..chr8:124030000-124035000,chr8:123685000-123690000..chr8:124080000-124085000,chr8:123685000-123690000..chr8:124165000-124170000	ZHX2_x000D_,DERL1,RNY4P5,ZHX2_x000D_,DERL1,RNY4P5,TBC1D31,ZHX2_x000D_	-	-	-	-
chr5	1134834	rs12522032	93	264	357	1.35973e-08	CTCF,K27ac	Enh-All	DHS	C	4	-	-	chr5:920000-930000..chr5:1130000-1140000	NoGene	chr5:910000-920000..chr5:1640000-1650000,chr5:260000-265000..chr5:1565000-1570000	CLPTM1L,LPCAT1,MIR4457,MIR4635,NKD2,SLC12A7,SLC6A18,SLC6A19,SLC6A3,TERT_x000D_,AC026740.1,AHRR,BRD9,C5orf55,CEP72,CLPTM1L,EXOC3,LPCAT1,MIR4456,MIR4457,MIR4635,NKD2,PDCD6,SLC12A7,SLC6A18,SLC6A19,SLC6A3,SLC9A3,TERT,TPPP,TRIP13,ZDHHC11,ZDHHC11B_x000D_	-	-	-	-
chr22	18589842	rs9647302	61	19	80	1.09029e-05	K27ac	Enh-All	DHS	C	4	-	-	-	-	-	-	-	-	-	-
chr16	11347048	rs1111186	368	640	1008	4.89601e-08	K4me1,K4me3	Enh-All	-	C	4	NANOG,SPI1	4	chr16:11270000-11275000..chr16:11345000-11350000	CLEC16A	chr16:11060000-11065000..chr16:11455000-11460000,chr16:11190000-11200000..chr16:11450000-11460000	MIR548H2,PRM1,PRM2,PRM3,RMI2,SOCS1,TNP2_x000D_	-	-	-	-
chr16	2014528	rs17135712	13437	5877	19314	4.24904e-09	CTCF,K27ac,K4me3,SA1	Mix-All	DHS	C	4	-	-	-	-	-	-	-	-	-	-
chr6	164928348	rs11962134	14	64	78	4.80593e-08	K27ac	Enh-All	-	C	7	-	-	-	-	-	-	-	-	-	-
chr3	61158669	rs9839082	23	68	91	3.6856e-05	K4me1	Mix-All	-	C	4	-	-	-	-	-	-	-	-	Probe	FHIT_61237133#chr3:59735035-61237133
chr17	44224272	rs9674888	834	257	1091	1.74635e-40	K27ac,K4me1,K4me3,SA1	Enh-All	-	C	1b	LHX3,MEF2D,MSX2	3	-	-	chr17:44075000-44080000..chr17:44290000-44295000	RNU7-101P_x000D_	-	-	Probe	KANSL1_44270272#chr17:44107281-44270272
chr6	159548476	rs569372917	66	123	189	0.000134245	K27ac	Mix-All	-	R	-	ATRX,E2F1,ESR1_joined_1,ETS1,FOXA2,KDM5A,SIX5,SMAD4,Z280D	9	-	-	-	-	-	-	-	-
chr6	44229703	rs3957269	560	56	616	3.84792e-78	K27ac,K4me3	Enh-All	-	C	5	-	-	-	-	chr6:44135000-44140000..chr6:44305000-44310000	AARS2,HSP90AB1,MIR4647,NFKBIE,SLC29A1,SLC35B2,TCTE1,TMEM151B_x000D_	-	-	-	-
chr22	35439506	rs2413289	384	130	514	9.35401e-10	CTCF,SA1	Ins-All	DHS	C	4	CEBPB_joined,P63,RFX2,ZBT7B	12	-	-	chr22:33860000-33870000..chr22:35520000-35530000,chr22:34320000-34330000..chr22:35540000-35550000,chr22:34810000-34820000..chr22:35540000-35550000,chr22:35440000-35445000..chr22:35535000-35540000,chr22:33690000-33700000..chr22:35520000-35530000	ISX_x000D_,ISX,MIR4764_x000D_	-	-	-	-
chr6	32633501	rs112017333	82	23	105	3.38524e-08	K27ac	Pro-All	-	C	5	CEBPA,CEBPB_joined	27	-	-	chr6:32380000-32390000..chr6:32670000-32680000,chr6:32400000-32405000..chr6:32660000-32665000,chr6:32380000-32385000..chr6:32755000-32760000,chr6:32380000-32390000..chr6:32830000-32840000	HLA-DQA1,HLA-DQB1,HLA-DRA,HLA-DRB1,HLA-DRB5,RNU1-61P_x000D_,HLA-DQA1,HLA-DQA2,HLA-DQB1,HLA-DQB2,HLA-DRA,HLA-DRB1,HLA-DRB5,MIR3135B,RNU1-61P_x000D_,HLA-DOB,HLA-DQA1,HLA-DQA2,HLA-DQB1,HLA-DQB2,HLA-DRA,HLA-DRB1,HLA-DRB5,MIR3135B,PSMB8,PSMB9,RNU1-61P,TAP1,TAP2_x000D_	-	-	-	-
chr8	109455614	rs3737499	93	390	483	1.01827e-42	K4me3	Pro-All	DHS	C	4	AP2A,BACH1,E2F4,E2F7,GMEB2,REST_joined_0,TFDP1	7	-	-	chr8:109290000-109300000..chr8:109710000-109720000,chr8:108920000-108925000..chr8:109715000-109720000,chr8:108820000-108830000..chr8:109710000-109720000	EMC2_x000D_,EIF3E,EMC2_x000D_,EIF3E,EMC2,RNA5SP275,RSPO2_x000D_	-	-	-	-
chr4	38806096	rs5743562	813	1110	1923	1.88914e-07	K27ac,K4me3	Mix-All	-	C	4	CEBPB_joined,NFKB1	8	-	-	chr4:38760000-38765000..chr4:38855000-38860000,chr4:38760000-38770000..chr4:39030000-39040000,chr4:38760000-38765000..chr4:39135000-39140000,chr4:38310000-38320000..chr4:39030000-39040000	TLR10_x000D_,FAM114A1,MIR574,TLR1,TLR10,TLR6_x000D_,FAM114A1,KLHL5,MIR574,TLR1,TLR10,TLR6,TMEM156_x000D_,AC021860.1,FAM114A1,KLF3,MIR574,RNA5SP158,TLR1,TLR10,TLR6_x000D_	-	-	Probe	TLR1_38806412#chr4:38797875-38806412
chr19	17201520	rs11671858	109	55	164	0.000100314	K27ac	Enh-All	DHS	C	2a	-	-	-	-	chr19:17180000-17185000..chr19:17395000-17400000	BABAM1,MYO9B,NR2F6,OCEL1,USE1,USHBP1_x000D_	-	-	-	-
chr19	1038862	rs1141561	711	581	1292	0.000894744	K27ac	Mix-All	-	C	5	-	-	-	-	-	-	-	-	Probe	CNN2_1026273#chr19:1026273-1039067
chr1	234462413	rs6586382	10	37	47	0.000459469	K4me3	Mix-All	DHS	C	2c	NRF1	1	-	-	-	-	-	-	-	-
chr6	32634467	rs3891175	952	652	1604	1.54271e-08	K4me3,SA1	Pro-All	DHS	C	1f	-	-	-	-	chr6:32380000-32390000..chr6:32670000-32680000,chr6:32400000-32405000..chr6:32660000-32665000,chr6:32380000-32385000..chr6:32755000-32760000,chr6:32380000-32390000..chr6:32830000-32840000	HLA-DQA1,HLA-DQB1,HLA-DRA,HLA-DRB1,HLA-DRB5,RNU1-61P_x000D_,HLA-DQA1,HLA-DQA2,HLA-DQB1,HLA-DQB2,HLA-DRA,HLA-DRB1,HLA-DRB5,MIR3135B,RNU1-61P_x000D_,HLA-DOB,HLA-DQA1,HLA-DQA2,HLA-DQB1,HLA-DQB2,HLA-DRA,HLA-DRB1,HLA-DRB5,MIR3135B,PSMB8,PSMB9,RNU1-61P,TAP1,TAP2_x000D_	-	-	-	-
chr10	81107135	rs2233713	263	422	685	2.95205e-08	CTCF	Pro-All	DHS	C	4	CTCFL,NDF2	2	-	-	chr10:81000000-81010000..chr10:82230000-82240000	AL133481.1,AL359195.1,ANXA11,DYDC1,DYDC2,EIF5AL1,FAM213A,MAT1A,NUTM2B,NUTM2E,PLAC9,PPIF,SFTPA1,SFTPA2,SFTPD,TMEM254,ZCCHC24_x000D_	-	-	-	-
chr7	4784816	rs7781115	76	132	208	0.000572515	K4me3	Enh-All	DHS	C	3a	BACH1,CTCF_joined_3,CTCF_joined_5,E2F3,E2F7,EVX2,GATA4,GMEB1,KLF5,MAD3,MAZ,MNT,SP1,THAP1,ZN143	16	-	-	-	-	-	-	-	-
chr3	44084343	rs6804085	140	85	225	0.000821418	K27ac	Enh-All	-	C	4	-	-	-	-	chr3:43810000-43815000..chr3:44235000-44240000,chr3:43895000-43900000..chr3:44235000-44240000,chr3:44030000-44040000..chr3:44230000-44240000,chr3:43590000-43595000..chr3:44235000-44240000	MIR138-1,RNU6-367P_x000D_,ABHD5,MIR138-1,RNU6-367P_x000D_	-	-	-	-
chr5	178976966	rs10074573	245	374	619	1.14204e-06	K27ac	Pro-All	-	C	4	-	-	-	-	chr5:177540000-177550000..chr5:179240000-179250000	AC136604.1,ADAMTS2,C5orf60,CANX,CBY3,CLK4,COL23A1,GRM6,HNRNPAB,HNRNPH1,LTC4S,MAML1,MGAT4B,MIR1229,NHP2,PHYKPL,RMND5B,RN7SKP70,RN7SL646P,RN7SL71P,RNU1-39P,RUFY1,ZFP2,ZNF354A,ZNF354B,ZNF354C,ZNF454,ZNF879_x000D_	-	-	-	-
chr19	56152975	rs73058343	1252	1448	2700	0.000506707	K27ac	Pro-All	DHS	R	4	-	-	-	-	-	-	-	-	-	-
chr5	79950781	rs1650697	1250	1579	2829	0.000105016	K27ac,K4me3	Pro-All	DHS	C	4	-	-	-	-	chr5:79775000-79780000..chr5:79965000-79970000,chr5:79640000-79650000..chr5:79960000-79970000,chr5:79380000-79390000..chr5:79960000-79970000	ANKRD34B,DHFR,FAM151B,MTRNR2L2_x000D_,ANKRD34B,DHFR,FAM151B,MTRNR2L2,RNU6-211P,ZFYVE16_x000D_,ANKRD34B,DHFR,FAM151B,MTRNR2L2,RNU6-211P,SERINC5,SPZ1,ZFYVE16,snoU13_x000D_	-	-	-	-
chr14	23182700	rs1958324	104	180	284	2.81997e-05	K27ac	Mix-All	-	C	5	BACH1,KLF5,ZKSC1	3	-	-	chr14:22860000-22870000..chr14:23310000-23320000	ABHD4,DAD1,MRPL52,OR6J1,OXA1L,SLC7A7,TRAC,TRAJ1,TRAJ10,TRAJ11,TRAJ12,TRAJ13,TRAJ14,TRAJ15,TRAJ16,TRAJ17,TRAJ18,TRAJ19,TRAJ2,TRAJ20,TRAJ21,TRAJ22,TRAJ23,TRAJ24,TRAJ25,TRAJ26,TRAJ27,TRAJ28,TRAJ29,TRAJ3,TRAJ30,TRAJ31,TRAJ32,TRAJ33,TRAJ34,TRAJ35,TRAJ36,TRAJ37,TRAJ38,TRAJ39,TRAJ4,TRAJ40,TRAJ41,TRAJ42,TRAJ43,TRAJ44,TRAJ45,TRAJ46,TRAJ47,TRAJ48,TRAJ49,TRAJ5,TRAJ50,TRAJ51,TRAJ52,TRAJ53,TRAJ54,TRAJ55,TRAJ5…	-	-	-	-
chr12	94551799	rs4761587	260	401	661	2.37986e-07	K27ac	Enh-All	DHS	C	4	CASZ1,E2F8,MSX2,NFIC,NKX25	9	-	-	chr12:94530000-94535000..chr12:94925000-94930000,chr12:94540000-94550000..chr12:95260000-95270000	CCDC41,PLXNC1,RN7SL330P,RN7SL483P_x000D_,CCDC41,MIR492,MIR5700,RN7SL330P,RN7SL483P,TMCC3_x000D_	-	-	-	-
chr6	32591432	rs34394532	410	313	723	0.000947957	K27ac	Enh-All	-	C	5	-	-	-	-	chr6:32380000-32390000..chr6:32670000-32680000,chr6:32400000-32405000..chr6:32660000-32665000,chr6:32380000-32385000..chr6:32755000-32760000,chr6:32380000-32390000..chr6:32830000-32840000	HLA-DQA1,HLA-DQB1,HLA-DRA,HLA-DRB1,HLA-DRB5,RNU1-61P_x000D_,HLA-DQA1,HLA-DQA2,HLA-DQB1,HLA-DQB2,HLA-DRA,HLA-DRB1,HLA-DRB5,MIR3135B,RNU1-61P_x000D_,HLA-DOB,HLA-DQA1,HLA-DQA2,HLA-DQB1,HLA-DQB2,HLA-DRA,HLA-DRB1,HLA-DRB5,MIR3135B,PSMB8,PSMB9,RNU1-61P,TAP1,TAP2_x000D_	-	-	-	-
chr22	46984098	rs1883193	257	593	850	9.8646e-17	K27ac,K4me3	Mix-All	DHS	C	4	-	-	-	-	chr22:46010000-46015000..chr22:47985000-47990000	ATXN10,C22orf26,CDPF1,CELSR1,CERK,FLJ27365,GRAMD4,GTSE1,MIR3619,MIR4762,MIR4763,MIRLET7A3,MIRLET7B,PKDREJ,PPARA,RNU6-1161P,TBC1D22A,TRMU,TTC38,WNT7B_x000D_	-	-	-	-
chr22	23276363	rs419625	537	822	1359	9.95138e-14	K27ac	Enh-All	-	C	4	-	-	chr22:23270000-23280000..chr22:50970000-50980000	ODF3B	chr22:23195000-23200000..chr22:23280000-23285000,chr22:23170000-23180000..chr22:23630000-23640000,chr22:22705000-22710000..chr22:23280000-23285000,chr22:22535000-22540000..chr22:23285000-23290000,chr22:22520000-22525000..chr22:23480000-23485000,chr22:22380000-22390000..chr22:23280000-23290000	IGLC1,IGLC2,IGLC3,IGLC4,IGLC5,IGLC6,IGLC7,IGLJ1,IGLJ2,IGLJ3,IGLJ4,IGLJ5,IGLJ6,IGLJ7,IGLL5,IGLV3-1,IGLV3-2,IGLV3-4,IGLV4-3,hsa-mir-5571_x000D_,GNAZ,IGLC1,IGLC2,IGLC3,IGLC4,IGLC5,IGLC6,IGLC7,IGLJ1,IGLJ2,IGLJ3,IGLJ4,IGLJ5,IGLJ6,IGLJ7,IGLL5,IGLV2-5,IGLV3-1,IGLV3-2,IGLV3-4,IGLV3-6,IGLV3-7,IGLV4-3,RAB36,RN7SL263P,RTDR1,hsa-mir-5571_x000D_,GGTLC2,IGLC1,IGLC2,IGLC3,IGLC4,IGLC5,IGLC6,IGLC7,IGLJ1,IGLJ2,IGL…	-	-	-	-
chr1	34996273	rs10737380	614	859	1473	1.24033e-09	K27ac	Enh-All	DHS	C	4	-	-	-	-	chr1:34100000-34110000..chr1:35060000-35070000,chr1:34100000-34110000..chr1:35210000-35220000	C1orf94,HMGB4,RNA5SP42_x000D_,C1orf94,HMGB4,MIR552,RNA5SP42_x000D_	-	-	-	-
chr4	113437845	rs6814807	171	78	249	2.14888e-08	K27ac	Mix-All	DHS	C	4	-	-	chr4:113020000-113025000..chr4:113435000-113440000	NoGene	chr4:113245000-113250000..chr4:113440000-113445000,chr4:113245000-113250000..chr4:113525000-113530000,chr4:113240000-113250000..chr4:113680000-113690000	NEUROG2_x000D_,C4orf21,LARP7,MIR302A,MIR302C,MIR302D,MIR367,NEUROG2_x000D_	-	-	-	-
chr1	144593948	rs140378830	254	344	598	0.000744645	K27ac	Pro-All	DHS	C	3a	BARH1	3	-	-	chr1:120480000-120490000..chr1:145090000-145100000,chr1:120500000-120510000..chr1:145110000-145120000	AL590452.1,AL592494.5,FAM72B,FAM72D,FCGR1B,LINC00623,MIR3118-1,MIR3118-2,MIR3118-3,NBPF9,PDE4DIP,PPIAL4B,PPIAL4G,RN7SKP88,RNU1-13P,RNU1-59P,RNU2-38P,RNU6-465P,RNVU1-1,RNVU1-2,RNVU1-3,RNVU1-4,RNVU1-5,RP11-114O18.1,RP11-289H16.1,RP11-326G21.1,RP11-343N15.1,RP11-343N15.2,RP11-343N15.5,RP11-344P13.1,RP11-344P13.4,RP11-344P13.6,RP11-439A17.10,RP11-439A17.4,RP11-439A17.7,RP11-439A17.9,RP4-791M13.3,RP4-…	-	-	-	-
chr7	22893992	rs9639444	513	400	913	0.000589829	K27ac	Pro-All	DHS	C	2a	ATOH1,BACH1,CTCF_joined_1,CTCF_joined_3,CTCF_joined_6,CTCF_joined_7,HINFP,SOX9	16	-	-	chr7:22600000-22605000..chr7:23095000-23100000	FAM126A,IL6,SNORD93,TOMM7_x000D_	-	-	-	-
chr2	62532530	rs56718216	407	711	1118	9.77167e-19	K27ac	Enh-All	-	C	4	-	-	chr2:62365000-62370000..chr2:62530000-62535000	COMMD1	chr2:62430000-62435000..chr2:62635000-62640000,chr2:62145000-62150000..chr2:62635000-62640000,chr2:62215000-62220000..chr2:62635000-62640000,chr2:62365000-62370000..chr2:62530000-62535000,chr2:62140000-62150000..chr2:63000000-63010000,chr2:62210000-62220000..chr2:63000000-63010000	RN7SL51P_x000D_,B3GNT2,MIR5192,RN7SL51P_x000D_,B3GNT2,MIR5192,RN7SL18P,RN7SL51P,TMEM17_x000D_	-	-	-	-
chr9	33130763	rs13299659	383	244	627	1.65166e-07	K27ac	Enh-All	DHS	C	4	FOXH1,MYF6	6	-	-	chr9:33080000-33085000..chr9:33220000-33225000	B4GALT1,RNU4ATAC15P_x000D_	-	-	-	-
chr7	128595149	rs3847098	196	377	573	3.06537e-13	K27ac	Enh-All	DHS	C	3a	ALX4,ATF5,BATF3,BC11A,BHE40,CASZ1,CEBPE,CIC,CLOCK,CR3L1,CR3L2,CUX1,DLX4,ELF3,EMX1,FOXF1,FOXK1,FOXO3,FOXP1,GLI1,GLIS2,HES7,HSF2,HSF4,HXA2,HXA7,ISL2,JDP2,JUND,LEF1,LHX3,LMX1B,MAD1,MCR,MEF2D,MEIS2,MSX2,NANOG,NFAC4,NFKB1,NKX25,NR1H3,PATZ1,PAX2,PBX3,PO2F1,RORA,SOX3,SP1,SPI1,STAT2,TFDP2,TFE3,TGIF1,YBOX3,ZBT17,ZEP1,ZFAT,ZIC2,ZN217,ZN236,ZN639	269	-	-	chr7:128545000-128550000..chr7:128730000-128735000	IRF5,RN7SL306P,TNPO3_x000D_	-	-	Probe	TNPO3_128695227#chr7:128594233-128695227
chr1	205562524	rs11805661	208	656	864	8.57468e-36	K27ac,K4me1,K4me3	Mix-All	-	C	7	BACH1,CTCFL,CTCF_joined_0,CTCF_joined_1,CTCF_joined_2,CTCF_joined_3,CTCF_joined_4,CTCF_joined_5,CTCF_joined_6,CTCF_joined_7,DLX6,GATA4,LHX4,MAD3,NFYC,NR4A2,TFDP1,ZN281	34	-	-	chr1:205555000-205560000..chr1:205605000-205610000,chr1:205555000-205560000..chr1:205675000-205680000,chr1:205540000-205550000..chr1:206210000-206220000,chr1:205495000-205500000..chr1:205620000-205625000	ELK4,RNU6-418P_x000D_,ELK4,RNU6-418P,SLC45A3_x000D_,ELK4,FAM72A,NUCKS1,PM20D1,RAB7L1,RNU6-418P,RP11-38J22.1,SLC26A9,SLC41A1,SLC45A3,SNORA72_x000D_,ELK4,MFSD4,RNU2-19P,RNU6-418P_x000D_	-	-	-	-
chr12	1189639	rs7298537	22	197	219	5.96607e-35	K27ac	Enh-All	-	C	5	-	-	-	-	chr12:680000-690000..chr12:1200000-1210000	RAD52,RN7SL852P,RNU4ATAC16P,RNU7-103P,WNK1_x000D_	-	-	-	-
chr14	103252270	rs11160699	337	125	462	2.33116e-22	K27ac	Enh-All	-	C	5	-	-	-	-	chr14:103160000-103165000..chr14:103380000-103385000	RNU6-1316P,TRAF3_x000D_	-	-	-	-
chr10	103668286	rs10786652	27	179	206	2.82233e-17	K27ac,K4me1	Enh-All	-	C	4	-	-	-	-	chr10:103600000-103605000..chr10:103830000-103835000,chr10:103360000-103370000..chr10:103830000-103840000	C10orf76,HPS6_x000D_,C10orf76,FBXW4,FGF8,HPS6,KCNIP2,MGEA5,NPM3,RNU6-1165P_x000D_	-	-	Distal	chr10:103667758-103668657___KCNIP2_103603677#chr10:103585730-103603677
chr5	149794412	rs2748247	832	1002	1834	0.000244713	K27ac	Enh-All	-	C	6	-	-	-	-	chr5:149650000-149660000..chr5:149810000-149820000	ARSI,CD74,TCOF1_x000D_	-	-	-	-
chr5	34930387	rs35176895	2976	2736	5712	8.04766e-08	CTCF,K4me3	Pro-All	DHS	C	2b	-	-	-	-	-	-	-	-	Probe	DNAJC21_34929697#chr5:34929697-34959069
chr2	64555210	rs4671086	578	744	1322	7.17481e-05	SA1	Enh-All	-	C	2b	-	-	chr2:64555000-64560000..chr2:64710000-64715000,chr2:64555000-64560000..chr2:65095000-65100000,chr2:64550000-64560000..chr2:65260000-65270000	NoGene,NoGene	chr2:64275000-64280000..chr2:64710000-64715000	LGALSL,MIR4433,PELI1_x000D_	-	-	Distal	chr2:64555088-64555397___AFTPH_64751438#chr2:64751438-64820138
chr22	42915479	rs113476494	267	443	710	2.89202e-10	K27ac	Pro-All	DHS	C	5	CEBPD,MNT,TFDP1	9	-	-	-	-	-	-	-	-
chr19	3173029	rs75002058	85	27	112	1.86705e-07	K27ac	Mix-All	-	C	5	-	-	-	-	-	-	-	-	-	-
chr17	65571457	rs16961005	2140	1716	3856	2.20514e-06	K27ac,K4me1	Enh-All	-	C	5	-	-	chr17:65570000-65575000..chr17:65645000-65650000	PITPNC1	chr17:65370000-65375000..chr17:65620000-65625000,chr17:65370000-65375000..chr17:65680000-65685000,chr17:65385000-65390000..chr17:65470000-65475000	MIR548AA2,RN7SL756P_x000D_	-	-	Probe	PITPNC1_65373396#chr17:65373396-65693379
chr22	38598234	rs2267372	21	54	75	0.000512584	K27ac	Mix-All	-	C	4	-	-	-	-	-	-	-	-	-	-
chr11	69010238	rs12293259	214	91	305	2.18687e-06	K27ac,K4me1	Enh-All	DHS	C	4	-	-	-	-	chr11:68850000-68860000..chr11:69450000-69460000	MYEOV_x000D_	-	-	-	-
chr10	98461338	rs1436186	393	297	690	0.000805592	K27ac	Enh-All	-	C	5	FOXA2,NDF2	2	-	-	chr10:98405000-98410000..chr10:98585000-98590000,chr10:98160000-98165000..chr10:99455000-99460000	RNU6-1274P_x000D_,AL355490.1,ANKRD2,ARHGAP19,AVPI1,C10orf12,C10orf62,EXOSC1,FRAT1,FRAT2,HOGA1,LCOR,MIR607,MMS19,MORN4,PGAM1,PI4K2A,PIK3AP1,RNA5SP324,RNU6-1274P,RRP12,SLIT1,TM9SF3,UBTD1,ZDHHC16_x000D_	-	-	-	-
chr2	196398756	rs1913894	110	39	149	2.88808e-08	K27ac	Mix-All	-	C	2b	-	-	-	-	chr2:196180000-196190000..chr2:196520000-196530000,chr2:196360000-196365000..chr2:196520000-196525000,chr2:196170000-196180000..chr2:196920000-196930000	RNU6-169P_x000D_,RNU6-169P,RNU6-915P,SLC39A10_x000D_	-	-	-	-
chr2	29338016	rs7570234	241	329	570	0.000733028	K27ac	Pro-All	DHS	C	4	-	-	-	-	chr2:29180000-29185000..chr2:29415000-29420000,chr2:29180000-29190000..chr2:30060000-30070000,chr2:29040000-29045000..chr2:29415000-29420000	C2orf71,CLIP4_x000D_,C2orf71,CLIP4,RN7SL516P_x000D_,C2orf71,CLIP4,FAM179A,SNORD53,SNORD92,TRMT61B,WDR43_x000D_	-	-	Probe,Probe	CLIP4_29320541#chr2:29320541-29406679,CLIP4_29337743#chr2:29337743-29406679
chr1	230305966	rs11122456	67	29	96	0.000598648	K4me3	Enh-All	DHS	C	5	-	-	-	-	chr1:229790000-229800000..chr1:230440000-230450000,chr1:229850000-229855000..chr1:230445000-230450000,chr1:229390000-229400000..chr1:230440000-230450000,chr1:229550000-229560000..chr1:231960000-231970000	GALNT2_x000D_,ABCB10,ACTA1,CCSAP,GALNT2,NUP133,RAB4A,RN7SKP276,RNA5SP78,RNU4-21P,RNU6-180P,SPHAR,TAF5L,URB2_x000D_,ABCB10,ACTA1,AGT,ARV1,C1orf131,C1orf198,CAPN9,COG2,EGLN1,EXOC8,FAM89A,GALNT2,GNPAT,MIR1182,NUP133,PGBD5,RN7SL467P,RN7SL837P,RNA5SP78,RNA5SP79,RNA5SP80,RNU4-21P,RNU5A-5P,SPRTN,TAF5L,TRIM67,TSNAX,TSNAX-DISC1,TTC13,URB2_x000D_	-	-	Probe	GALNT2_230202941#chr1:230202941-230417876
chr8	71581559	rs2279128	133	59	192	7.53781e-07	K4me3	Mix-All	DHS	C	1a	-	-	-	-	-	-	-	-	-	-
chr7	107951845	rs2300019	12	69	81	2.75503e-09	K4me1	Enh-All	-	C	7	BBX,MAZ	2	-	-	-	-	-	-	-	-
chr1	29062720	rs12068075	618	239	857	3.14281e-17	K27ac,K4me3	Pro-All	-	C	4	-	-	-	-	chr1:28970000-28980000..chr1:29200000-29210000,chr1:28835000-28840000..chr1:29200000-29205000,chr1:28680000-28690000..chr1:29200000-29210000	GMEB1,OPRD1,YTHDF2_x000D_,GMEB1,OPRD1,RAB42,RNU11,SNHG12,SNORD99,TAF12,TRNAU1AP,YTHDF2_x000D_,GMEB1,OPRD1,PHACTR4,RAB42,RCC1,RNU11,RNU6ATAC27P,SNHG12,SNHG3,SNORA73B,SNORD99,TAF12,TRNAU1AP,YTHDF2_x000D_	-	-	-	-
chr1	150487961	rs9436125	764	403	1167	1.19817e-08	K27ac,K4me3	Pro-All	DHS	C	2b	ATF6A,BACH1,BARH1,BBX,CEBPD,CR3L4,DLX4,DLX6,E2F7,EHF,ETV1,FEV,FLI1,FOXG1,FOXO4,GATD1,GLI3,HINFP,HNF1B,HXA4,HXB6,HXC11,IRX2,KAT5,KLF10,KLF15,KLF6,MAD3,MNT,MYB,MZF1,NF2L3,NFAC3,NGN3,NR4A1,PBX2,SOX9,TFDP1,ZN250,ZN266,ZN407,ZNF84	47	-	-	-	-	-	-	-	-
chr6	107404789	rs7753343	59	19	78	2.39855e-05	K27ac	Mix-All	-	C	4	-	-	-	-	-	-	-	-	-	-
chr7	97880226	rs954050	52	10	62	1.00107e-06	SA1	Enh-All	DHS	C	2b	-	-	-	-	-	-	-	-	-	-
chr2	37425428	rs11695271	56	182	238	1.29372e-10	K27ac,K4me3	Pro-All	-	C	5	CEBPB_joined,FOXH1,SUH	6	-	-	-	-	-	-	Probe	CEBPZOS_37423634#chr2:37423634-37431886
chr16	12707523	rs4780465	19	55	74	0.000112334	K27ac	Mix-All	DHS	C	4	-	-	-	-	chr16:12545000-12550000..chr16:12895000-12900000	MIR4718_x000D_	-	-	-	-
chr3	195849995	rs6771592	146	41	187	1.06818e-09	K27ac,K4me1	Enh-All	-	C	4	AP2A,ARNT2,COE1,E2F7,HINFP,HXB6,ID3,KLF5,NR4A1,SOX9,ZNF84	19	-	-	-	-	-	-	-	-
chr21	32458696	rs4817382	133	36	169	9.008e-13	SA1	Ins-All	-	C	5	FOXO3,LHX4,NFKB1,NKX25,NKX61	10	chr21:31410000-31420000..chr21:32450000-32460000,chr21:31710000-31715000..chr21:32455000-32460000,chr21:32205000-32210000..chr21:32455000-32460000	NoGene,KRTAP27-1,NoGene	chr21:30440000-30450000..chr21:33030000-33040000	BACH1,CLDN17,CLDN8,GRIK1,GRIK1-AS1,GRIK1-AS2,KRTAP11-1,KRTAP13-1,KRTAP13-2,KRTAP13-3,KRTAP13-4,KRTAP15-1,KRTAP19-1,KRTAP19-2,KRTAP19-3,KRTAP19-4,KRTAP19-5,KRTAP19-6,KRTAP19-7,KRTAP19-8,KRTAP20-1,KRTAP20-2,KRTAP20-3,KRTAP20-4,KRTAP21-1,KRTAP21-2,KRTAP21-3,KRTAP22-1,KRTAP22-2,KRTAP23-1,KRTAP24-1,KRTAP25-1,KRTAP26-1,KRTAP27-1,KRTAP6-1,KRTAP6-2,KRTAP6-3,KRTAP7-1,KRTAP8-1,LINC00189,MIR4327,TIAM1_x000D_	-	-	-	-
chr17	77336738	rs4790032	405	679	1084	8.27641e-16	K27ac	Enh-All	DHS	C	2b	-	-	-	-	-	-	-	-	-	-
chr16	27415214	rs56078039	378	117	495	5.79543e-11	K4me1,SA1	Pro-All	-	C	4	-	-	-	-	chr16:27240000-27245000..chr16:27465000-27470000,chr16:27190000-27195000..chr16:27465000-27470000	IL21R,IL4R_x000D_,IL21R,IL4R,KDM8,NSMCE1_x000D_	-	-	-	-
chr9	469725	rs10974648	224	114	338	1.33306e-08	K27ac	Pro-All	DHS	C	4	-	-	-	-	-	-	-	-	-	-
chr12	69202164	rs937283	160	252	412	8.58952e-05	SA1	Pro-All	DHS	C	4	-	-	-	-	-	-	-	-	-	-
chr1	41898581	rs1937999	554	328	882	8.32304e-13	SA1	Mix-All	DHS	C	2a	CTCFL,CTCF_joined_0,CTCF_joined_1,CTCF_joined_2,CTCF_joined_3,CTCF_joined_4,CTCF_joined_6,CTCF_joined_7	8	chr1:41730000-41735000..chr1:41895000-41900000,chr1:41790000-41795000..chr1:41895000-41900000	NoGene	-	-	-	-	-	-
chr17	63556093	rs11079572	136	30	166	4.09799e-16	K4me3	Mix-All	DHS	C	4	-	-	-	-	chr17:63285000-63290000..chr17:64160000-64165000	AXIN2_x000D_	-	-	-	-
chr2	42351141	rs2581134	200	92	292	1.57803e-09	K27ac	Enh-All	-	C	6	-	-	-	-	-	-	-	-	-	-
chr22	50973779	rs73172252	572	277	849	2.72165e-18	K27ac,K4me1	Enh-All	-	C	4	ATOH1,BACH1,HSF4,KLF5,NFKB1,PBX2,RUNX3,TFDP1	8	chr22:23270000-23280000..chr22:50970000-50980000	NoGene	-	-	-	-	-	-
chr8	128576438	rs28623093	670	527	1197	0.000130811	K27ac	Enh-All	-	C	7	TFDP1	2	chr8:128220000-128225000..chr8:128575000-128580000,chr8:128310000-128315000..chr8:128575000-128580000,chr8:128575000-128580000..chr8:128805000-128810000	NoGene,PVT1	chr8:128310000-128315000..chr8:128805000-128810000,chr8:127885000-127890000..chr8:128745000-128750000,chr8:128180000-128190000..chr8:128740000-128750000,chr8:128220000-128225000..chr8:128575000-128580000,chr8:128220000-128225000..chr8:128745000-128750000,chr8:128310000-128315000..chr8:128575000-128580000,chr8:128310000-128315000..chr8:128745000-128750000,chr8:128190000-128200000..chr8:129080000-1…	MYC,POU5F1B_x000D_,POU5F1B_x000D_,MIR1205,MIR1207,MYC,POU5F1B,RNU1-106P,RNU4-25P,TMEM75_x000D_,MIR1205,MIR1207,MIR1208,MIR3686,MYC,POU5F1B,PVT1,RN7SKP206,RN7SKP226,RNU1-106P,RNU4-25P,TMEM75,hsa-mir-3669,hsa-mir-3673_x000D_	-	-	-	-
chr6	166689600	rs9355566	135	37	172	9.31759e-08	K27ac,K4me1	Mix-All	-	C	5	-	-	chr6:166685000-166690000..chr6:166810000-166815000	NoGene	-	-	-	-	-	-
chr7	8161201	rs7793383	95	14	109	4.49149e-14	K4me1	Enh-All	-	C	2b	FOXK1,HES7,HSF4,IRF1,PRDM1,STAT2,TFDP2	11	-	-	chr7:7720000-7730000..chr7:8250000-8260000,chr7:7800000-7805000..chr7:8240000-8245000,chr7:7460000-7470000..chr7:8250000-8260000,chr7:7140000-7150000..chr7:8250000-8260000	GLCCI1,RNU6-534P_x000D_,GLCCI1,MIOS,RNU6-534P,RPA3,RPA3-AS1_x000D_,C1GALT1,COL28A1,GLCCI1,MIOS,RNU6-534P,RPA3,RPA3-AS1_x000D_	-	-	-	-
chr7	134892459	rs2278131	289	466	755	8.38563e-10	K27ac	Enh-All	DHS	C	1f	-	-	-	-	-	-	-	-	-	-
chr6	32592953	rs9271684	122	65	187	0.000122693	K27ac	Enh-All	-	C	3a	-	-	-	-	chr6:32380000-32390000..chr6:32670000-32680000,chr6:32400000-32405000..chr6:32660000-32665000,chr6:32380000-32385000..chr6:32755000-32760000,chr6:32380000-32390000..chr6:32830000-32840000	HLA-DQA1,HLA-DQB1,HLA-DRA,HLA-DRB1,HLA-DRB5,RNU1-61P_x000D_,HLA-DQA1,HLA-DQA2,HLA-DQB1,HLA-DQB2,HLA-DRA,HLA-DRB1,HLA-DRB5,MIR3135B,RNU1-61P_x000D_,HLA-DOB,HLA-DQA1,HLA-DQA2,HLA-DQB1,HLA-DQB2,HLA-DRA,HLA-DRB1,HLA-DRB5,MIR3135B,PSMB8,PSMB9,RNU1-61P,TAP1,TAP2_x000D_	-	-	-	-
chr19	44286660	rs3760983	34	139	173	2.95874e-15	K27ac	Pro-All	-	C	1b	CEBPB_joined,FOXH1,MAFK,MNX1	20	chr19:44250000-44255000..chr19:44285000-44290000	SMG9	chr19:43945000-43950000..chr19:44310000-44315000	CADM4,ETHE1,IRGC,IRGQ,KCNN4,LYPD3,PHLDB3,PINLYP,PLAUR,RN7SL368P,SMG9,SRRM5,XRCC1,ZNF428,ZNF575,ZNF576_x000D_	-	-	-	-
chr20	52482019	rs73912593	442	61	503	1.14035e-48	K27ac,K4me1	Mix-All	-	C	4	-	-	-	-	chr20:52195000-52200000..chr20:52485000-52490000,chr20:52195000-52200000..chr20:52555000-52560000,chr20:52195000-52200000..chr20:52680000-52685000,chr20:52020000-52030000..chr20:52680000-52690000,chr20:52025000-52030000..chr20:52555000-52560000,chr20:52190000-52200000..chr20:52810000-52820000,chr20:50920000-50930000..chr20:52810000-52820000	RNU7-14P_x000D_,RNU7-14P,ZNF217_x000D_,BCAS1,CYP24A1,MIR4756,RNU7-14P_x000D_,BCAS1,CYP24A1,MIR4756,RN7SKP184,RNU7-14P,TSHZ2,ZNF217_x000D_	-	-	Distal	chr20:52481255-52482124___ZNF217_52199636#chr20:52183609-52199636
chr10	118607579	rs1023552	82	17	99	1.57276e-10	K27ac	Enh-All	DHS	C	3a	-	-	-	-	chr10:118440000-118445000..chr10:118930000-118935000,chr10:118550000-118555000..chr10:118930000-118935000	ENO4,KIAA1598,MIR3663,VAX1_x000D_	-	-	-	-
chr21	40684975	rs35687055	383	251	634	1.34255e-06	K4me3	Pro-All	-	C	4	-	-	-	-	chr21:40550000-40555000..chr21:40760000-40765000	BRWD1,BRWD1-IT2,HMGN1_x000D_	-	-	Probe	BRWD1_40685712#chr21:40557403-40685712
chr19	1021784	rs10417845	44	12	56	0.000279543	CTCF	Mix-All	DHS	C	2b	-	-	-	-	-	-	-	-	-	-
chr20	9495287	rs2232256	27	68	95	0.000164191	K4me3	Pro-All	DHS	C	4	-	-	-	-	chr20:9390000-9395000..chr20:9585000-9590000,chr20:9380000-9390000..chr20:9900000-9910000	LAMP5_x000D_,LAMP5,PAK7_x000D_	-	-	Probe	LAMP5_9495004#chr20:9495004-9511171
chr17	76475067	rs56372780	143	377	520	4.12837e-24	K27ac	Enh-All	-	C	5	-	-	-	-	chr17:76140000-76150000..chr17:76750000-76760000	AFMID,BIRC5,DNAH17,DNAH17-AS1,PGS1,RN7SL236P,RN7SL454P,RNU6-638P,SOCS3,SYNGR2,TK1,TMEM235_x000D_	-	-	-	-
chr8	11735631	rs1692807	399	566	965	4.23136e-07	K27ac	Enh-All	DHS	C	4	-	-	-	-	chr8:11625000-11630000..chr8:11755000-11760000,chr8:11620000-11625000..chr8:11800000-11805000,chr8:11420000-11430000..chr8:11810000-11820000	CTSB,FDFT1_x000D_,CTSB,FDFT1,NEIL2_x000D_,C8orf49,CTSB,FDFT1,GATA4,LINC00208,NEIL2_x000D_	-	-	-	-
chr14	21250940	rs11623818	382	271	653	5.61848e-05	K27ac	Enh-All	-	C	6	BATF,CR3L1,FOXK1,HES1,HES7,HSF4,LEF1,LHX3,LMX1B,MAD1,RORA,TFDP2	26	-	-	chr14:21160000-21165000..chr14:21320000-21325000,chr14:21160000-21170000..chr14:21430000-21440000	EDDM3A,EDDM3B,RNASE1,RNASE6_x000D_,EDDM3A,EDDM3B,RNASE1,RNASE2,RNASE3,RNASE6_x000D_	-	-	-	-
chr10	70587148	rs12268631	347	168	515	5.23279e-06	K27ac,K4me3	Pro-All	DHS	C	4	-	-	-	-	-	-	-	-	-	-
chr16	2011007	rs758334	120	48	168	6.28884e-07	K4me1	Mix-All	DHS	C	1f	-	-	-	-	-	-	-	-	Distal	chr16:2010611-2011319___NTHL1_2097867#chr16:2089815-2097867
chr10	97592297	rs4917715	165	278	443	4.38995e-07	K27ac	Enh-All	DHS	C	2b	-	-	chr10:97515000-97520000..chr10:97590000-97595000,chr10:97550000-97555000..chr10:97590000-97595000,chr10:97590000-97600000..chr10:98030000-98040000	ENTPD1,BLNK	-	-	-	-	Distal,Probe,Probe	chr10:97591994-97593096___TCTN3_97453900#chr10:97423152-97453900,ENTPD1_97471535#chr10:97471535-97637023,ENTPD1_97515408#chr10:97515408-97637023
chr2	1821452	rs6709512	226	121	347	3.55297e-07	SA1	Ins-All	DHS	C	4	-	-	-	-	-	-	-	-	-	-
chr15	46995395	rs11858300	74	19	93	4.35225e-08	K27ac	Enh-All	-	C	5	-	-	-	-	-	-	-	-	-	-
chr10	1704695	rs12266821	116	24	140	1.68736e-14	K4me3	Enh-All	DHS	C	5	CTCF_joined_1,CTCF_joined_6,MAX,MNT,MYC_joined_1,NFE2,USF1,USF2	60	-	-	-	-	-	-	-	-
chr12	93204367	rs7977757	220	107	327	2.54878e-09	K27ac	Mix-All	DHS	C	2a	-	-	-	-	chr12:93175000-93180000..chr12:93785000-93790000,chr12:93170000-93180000..chr12:94490000-94500000	RNU6-1329P_x000D_,CRADD,MRPL42,NUDT4,RN7SKP263,RN7SL630P,RN7SL737P,RNU6-1329P,SOCS2,UBE2N_x000D_	-	-	Distal,Probe	chr12:93203712-93205179___NUDT4_93771698#chr12:93771698-93797024,EEA1_93323107#chr12:93166284-93323107
chr6	32557060	rs9270258	405	309	714	0.000997676	K27ac	Mix-All	-	C	4	-	-	-	-	chr6:32380000-32390000..chr6:32670000-32680000,chr6:32400000-32405000..chr6:32660000-32665000,chr6:32380000-32385000..chr6:32755000-32760000,chr6:32380000-32390000..chr6:32830000-32840000	HLA-DQA1,HLA-DQB1,HLA-DRA,HLA-DRB1,HLA-DRB5,RNU1-61P_x000D_,HLA-DQA1,HLA-DQA2,HLA-DQB1,HLA-DQB2,HLA-DRA,HLA-DRB1,HLA-DRB5,MIR3135B,RNU1-61P_x000D_,HLA-DOB,HLA-DQA1,HLA-DQA2,HLA-DQB1,HLA-DQB2,HLA-DRA,HLA-DRB1,HLA-DRB5,MIR3135B,PSMB8,PSMB9,RNU1-61P,TAP1,TAP2_x000D_	-	-	-	-
chr21	38349564	rs7276406	428	266	694	6.7467e-05	CTCF,K27ac	Pro-All	DHS	C	4	-	-	chr21:38345000-38350000..chr21:38445000-38450000	PIGP;TTC3	-	-	-	-	Distal	chr21:38349194-38349610___CLDN14_37948867#chr21:37832919-37948867
chr12	58335330	rs3751326	108	49	157	1.13027e-05	K27ac	Pro-All	DHS	C	2b	CTCF_joined_5,E2F4,MAD3,PO5F1,SP4,UBIP1,ZN711	7	-	-	-	-	-	-	-	-
chr7	26008052	rs745580	29	95	124	6.61424e-08	K4me1	Enh-All	DHS	C	4	-	-	chr7:26005000-26010000..chr7:26235000-26240000	HNRNPA2B1	chr7:25930000-25935000..chr7:26100000-26105000,chr7:25930000-25935000..chr7:26235000-26240000,chr7:25930000-25935000..chr7:26400000-26405000,chr7:25930000-25940000..chr7:26540000-26550000,chr7:25930000-25940000..chr7:26700000-26710000,chr7:25890000-25900000..chr7:27210000-27220000	MIR148A_x000D_,MIR148A,NFE2L3_x000D_,CBX3,HNRNPA2B1,MIR148A,NFE2L3_x000D_,CBX3,HNRNPA2B1,MIR148A,NFE2L3,SNX10_x000D_,C7orf71,CBX3,HNRNPA2B1,KIAA0087,MIR148A,NFE2L3,SNX10_x000D_,C7orf71,CBX3,HNRNPA2B1,HOTAIRM1,HOXA-AS2,HOXA-AS3,HOXA1,HOXA2,HOXA3,HOXA4,HOXA5,HOXA6,HOXA7,KIAA0087,MIR148A,MIR196B,NFE2L3,SKAP2,SNX10_x000D_	-	-	-	-
chr20	61282811	rs73145469	54	20	74	0.000824667	K4me1	Mix-All	DHS	C	4	-	-	-	-	-	-	-	-	Probe	SLCO4A1_61273796#chr20:61273796-61303647
chr2	110420681	rs919943	120	192	312	0.00054828	SA1	Ins-All	-	C	4	SUH	2	-	-	-	-	-	-	-	-
chr3	196347142	rs73219699	79	153	232	5.65746e-06	K27ac	Enh-All	DHS	C	4	-	-	-	-	chr3:196335000-196340000..chr3:196410000-196415000	NRROS_x000D_	-	-	-	-
chr18	55289076	rs2032938	328	171	499	5.42568e-11	SA1	Pro-All	DHS	C	4	HXA1,NRF1	4	-	-	chr18:54740000-54750000..chr18:55500000-55510000	ATP8B1,BOD1L2,FECH,NARS,ONECUT2,RNU6-737P,RNU6-742P,ST8SIA3_x000D_	-	-	-	-
chr11	60598449	rs72915001	155	92	247	0.000894292	CTCF	Ins-All	DHS	C	1f	E2F7,IRF4,SPI1	4	chr11:60595000-60600000..chr11:60890000-60895000	CD5	chr11:60540000-60550000..chr11:60660000-60670000,chr11:60220000-60230000..chr11:60830000-60840000	CCDC86,MS4A10,PTGDR2,ZP1_x000D_,CCDC86,CD6,MS4A10,MS4A12,MS4A13,MS4A15,MS4A8,PRPF19,PTGDR2,RNU6-933P,SLC15A3,TMEM109,TMEM132A,ZP1_x000D_	-	-	-	-
chr6	29911240	rs9260156	472	908	1380	2.92743e-07	K27ac,K4me3	Mix-All	-	C	4	-	-	-	-	chr6:29815000-29820000..chr6:29975000-29980000,chr6:29880000-29885000..chr6:29970000-29975000,chr6:29810000-29820000..chr6:30130000-30140000	HCG9,HLA-A_x000D_,HCG9,HLA-A,PPP1R11,RNF39,TRIM10,TRIM31,TRIM40,ZNRD1,ZNRD1-AS1_x000D_	-	-	-	-
chr2	20345714	rs10193851	482	307	789	0.000835272	K27ac,K4me1,K4me3	Enh-All	DHS	C	4	ERR1,ESR1_joined_2,ESR2,SUH	16	-	-	chr2:20325000-20330000..chr2:20430000-20435000,chr2:20150000-20155000..chr2:20425000-20430000	RN7SL140P,RNU6-961P,SDC1_x000D_,LAPTM4A,MATN3,RN7SL140P,RNU6-961P_x000D_	-	-	-	-
chr21	30536753	rs2254955	228	326	554	0.000382847	SA1	Mix-All	-	C	1f	CR3L2	2	chr21:30535000-30540000..chr21:30745000-30750000	BACH1	chr21:30450000-30460000..chr21:30740000-30750000,chr21:30535000-30540000..chr21:30745000-30750000,chr21:30460000-30470000..chr21:31220000-31230000,chr21:30440000-30450000..chr21:33030000-33040000	LINC00189_x000D_,BACH1,GRIK1-AS1,GRIK1-AS2,LINC00189_x000D_,BACH1,CLDN17,CLDN8,GRIK1,GRIK1-AS1,GRIK1-AS2,KRTAP11-1,KRTAP13-1,KRTAP13-2,KRTAP13-3,KRTAP13-4,KRTAP15-1,KRTAP19-1,KRTAP19-2,KRTAP19-3,KRTAP19-4,KRTAP19-5,KRTAP19-6,KRTAP19-7,KRTAP19-8,KRTAP20-1,KRTAP20-2,KRTAP20-3,KRTAP20-4,KRTAP21-1,KRTAP21-2,KRTAP21-3,KRTAP22-1,KRTAP22-2,KRTAP23-1,KRTAP24-1,KRTAP25-1,KRTAP26-1,KRTAP27-1,KRTAP6-1,KRTAP…	-	-	Probe,Probe,Probe	MAP3K7CL_30449791#chr21:30449791-30548210,MAP3K7CL_30464574#chr21:30464574-30548210,MAP3K7CL_30517879#chr21:30517879-30548210
chr15	86236067	rs72748162	48	112	160	6.98913e-06	SA1	Enh-All	-	C	4	-	-	-	-	chr15:86150000-86160000..chr15:86380000-86390000,chr15:85860000-85865000..chr15:86245000-86250000	KLHL25,MIR1276,MIR548AP,RNU6-1280P,RNU6-231P_x000D_,RNU6-1280P,RNU7-79P_x000D_	-	-	Probe,Probe	AKAP13_86163180#chr15:86163180-86292589,AKAP13_85923846#chr15:85923846-86292589
chr1	101778236	rs2010845	1572	2752	4324	2.39396e-63	K27ac,K4me1	Enh-All	-	C	5	ATF6A,EHF,NKX61	6	chr1:101775000-101780000..chr1:101820000-101825000,chr1:101775000-101780000..chr1:101900000-101905000	NoGene	-	-	-	-	-	-
chr7	30319247	rs549880786	91	28	119	1.60609e-07	K4me1	Mix-All	-	R	-	HXA13	1	chr7:30315000-30320000..chr7:30600000-30605000	NoGene	-	-	-	-	-	-
chr1	152161354	rs1390490	20	123	143	4.87883e-18	K4me3	Mix-All	DHS	C	4	-	-	chr1:152160000-152165000..chr1:152430000-152435000	NoGene	chr1:152030000-152040000..chr1:152410000-152420000	CRNN,FLG,FLG2,HRNR,RPTN,TCHH,TCHHL1_x000D_	-	-	Distal	chr1:152160948-152161440___S100A11_152009511#chr1:152004981-152009511
chr1	10458378	rs6674843	122	227	349	1.71426e-07	K4me3	Pro-All	DHS	C	3a	NANOG,NFE2,PO5F1	4	-	-	chr1:9930000-9935000..chr1:10480000-10485000	KIF1B,LZIC,MIR1273D,MIR5697,NMNAT1,RBP7,RN7SKP269,RN7SL721P,RN7SL731P,RNU6-37P,RNU6-828P,UBE4B_x000D_	-	-	-	-
chr7	86689085	rs140832736	348	216	564	5.56423e-07	SA1	Mix-All	DHS	C	-	ATF2,CTCF_joined_0,E2F7,TFE2,ZN143	5	chr7:86685000-86690000..chr7:86775000-86780000	NoGene	chr7:86560000-86565000..chr7:86865000-86870000	DMTF1,TMEM243_x000D_	-	-	-	-
chr6	31239305	rs17879195	1692	832	2524	3.5255e-14	K27ac,K4me3	Mix-All	DHS	C	4	HNF1B	25	chr6:31235000-31240000..chr6:31320000-31325000	HLA-B	chr6:31165000-31170000..chr6:31330000-31335000,chr6:31105000-31110000..chr6:31330000-31335000	HLA-B,HLA-C_x000D_,CCHCR1,HCG27,HLA-B,HLA-C,POU5F1,PSORS1C3,TCF19_x000D_	-	-	-	-
chr7	103849046	rs10808128	285	195	480	0.000232739	K4me3	Pro-All	-	C	5	-	-	-	-	chr7:103210000-103220000..chr7:104550000-104560000	LHFPL3,ORC5_x000D_	-	-	-	-
chr16	87731935	rs55658765	61	13	74	3.49302e-07	K4me1	Enh-All	DHS	R	4	CEBPB_joined,MYF6,RUNX2	3	-	-	chr16:87580000-87590000..chr16:87800000-87810000,chr16:87620000-87630000..chr16:87800000-87810000,chr16:87420000-87430000..chr16:87800000-87810000	AC010536.1,FLJ00104,JPH3,KLHDC4_x000D_,AC010536.1,FLJ00104,JPH3,KLHDC4,ZCCHC14_x000D_	-	-	-	-
chr8	59222623	rs10109389	69	141	210	3.27346e-06	K27ac	Enh-All	DHS	C	2b	EHF,FLI1,MEF2D,SPI1,UBIP1,ZN281	12	-	-	chr8:58490000-58495000..chr8:59305000-59310000,chr8:58335000-58340000..chr8:59305000-59310000	FAM110B_x000D_,FAM110B,RNU7-174P_x000D_	-	-	-	-
chr2	197014692	rs10804069	249	171	420	0.000483424	K27ac	Mix-All	-	C	5	-	-	-	-	chr2:196420000-196430000..chr2:197030000-197040000,chr2:196945000-196950000..chr2:197140000-197145000,chr2:196945000-196950000..chr2:197315000-197320000	DNAH7,RNU6-915P,SLC39A10_x000D_,STK17B_x000D_,RN7SL820P,STK17B_x000D_	-	-	-	-
chr5	110409148	rs2289278	214	43	257	4.61309e-27	K4me3	Pro-All	-	C	4	-	-	-	-	chr5:110090000-110100000..chr5:110430000-110440000	TSLP_x000D_	-	-	-	-
chr16	27411802	rs2189523	123	64	187	0.000213057	K4me1	Enh-All	-	C	7	-	-	-	-	chr16:27240000-27245000..chr16:27465000-27470000,chr16:27190000-27195000..chr16:27465000-27470000	IL21R,IL4R_x000D_,IL21R,IL4R,KDM8,NSMCE1_x000D_	-	-	-	-
chr8	65711004	rs7842714	172	62	234	0.000271167	K27ac,K4me3	Pro-All	DHS	C	4	-	-	-	-	chr8:65490000-65495000..chr8:65775000-65780000,chr8:65340000-65350000..chr8:66470000-66480000,chr8:65480000-65490000..chr8:66050000-66060000,chr8:65480000-65490000..chr8:66270000-66280000,chr8:65485000-65490000..chr8:65830000-65835000,chr8:65485000-65490000..chr8:66470000-66475000	CYP7B1_x000D_,BHLHE22,CYP7B1_x000D_	-	-	Probe	CYP7B1_65711348#chr8:65508528-65711348
chr1	9295444	rs9435144	454	342	796	0.000253152	K27ac	Pro-All	DHS	C	4	-	-	-	-	-	-	-	-	Probe	H6PD_9294862#chr1:9294862-9331394
chr2	11484844	rs180710254	532	400	932	6.02703e-05	K27ac	Pro-All	DHS	C	-	AP2A,ARI3A,ARNT2,ASCL2,ATF2,ATF3,ATOH1,BACH1,BARX1,BMAL1,CEBPD,CREB1,E2F1,E2F3,E2F4,E2F6,E2F7,EGR1,ELF1,FOS,FOXM1,FOXP1,GABPA,GATA4,GLI2,GMEB1,GMEB2,HES1,HEYL,HINFP,HXA4,HXA5,HXA6,HXB6,HXC8,ID3,IRF1,JUNB,JUN,KDM5B,KLF3,KLF5,LYL1,MAD3,MAX,MAZ,MNT,MXI1,MYBB,MYC_joined_2,NCOA1,NFAT5,NFYB,NFYC,NR4A1,OVOL2,PAX5,PBX2,PBX3,PO2F2,PO5F1,RCOR1,RXRA,SOX9,SP1,SP2,SP4,SPIB,SRBP1,SRF,STAT2,TAF1,TEAD4,TF7L2,TFD…	439	-	-	chr2:11270000-11275000..chr2:11585000-11590000,chr2:11275000-11280000..chr2:11720000-11725000,chr2:10970000-10980000..chr2:11720000-11730000	PQLC3,RNU6-1081P,ROCK2_x000D_,E2F6,MIR4429,PQLC3,RNA5SP84,RNA5SP85,RNU2-13P,RNU6-1081P,ROCK2_x000D_,C2orf50,E2F6,KCNF1,MIR4429,PQLC3,RNA5SP84,RNA5SP85,RNU2-13P,RNU6-1081P,ROCK2_x000D_	-	-	-	-
chr9	103211802	rs10989097	47	15	62	0.000184784	K27ac	Mix-All	DHS	C	5	E2F7,NFAT5,RUNX3,Z280D	5	-	-	chr9:101925000-101930000..chr9:103355000-103360000	ALG2,ERP44,INVS,MSANTD3,MSANTD3-TMEFF1,MURC,NR4A3,RN7SKP225,RN7SKP87,RN7SL75P,RN7SL794P,SEC61B,STX17,TEX10,TMEFF1_x000D_	-	-	-	-
chr17	37213317	rs4795338	163	69	232	5.976e-09	K4me3	Pro-All	DHS	C	4	KDM5A,NR5A2,TFDP1	6	-	-	-	-	-	-	-	-
chr2	203038063	rs6435132	220	142	362	0.000157841	K27ac	Enh-All	-	C	7	-	-	-	-	chr2:202540000-202550000..chr2:203040000-203050000,chr2:202100000-202110000..chr2:203040000-203050000	ALS2,CDK15,FZD7,RNU6-440P_x000D_,ALS2,ALS2CR11,ALS2CR12,CDK15,FZD7,MPP4,RNU6-440P,RNU6-651P,STRADB,TMEM237,TRAK2_x000D_	-	-	Probe	KIAA2012_202937977#chr2:202937977-203061886
chr11	117878769	rs11216672	83	35	118	6.67331e-05	K4me3	Enh-All	-	C	4	HSF4	2	-	-	chr11:117815000-117820000..chr11:117920000-117925000,chr11:117690000-117695000..chr11:117915000-117920000,chr11:117300000-117310000..chr11:117920000-117930000	IL10RA_x000D_,FXYD6,IL10RA,TMPRSS13_x000D_,FXYD2,FXYD6,FXYD6-FXYD2,IL10RA,TMPRSS13_x000D_	-	-	-	-
chr1	149298644	rs2319766	88	26	114	4.14411e-08	K4me3	Pro-All	-	C	4	NRF1	2	-	-	-	-	-	-	-	-
chr6	112089520	rs11153317	165	90	255	1.21099e-05	K27ac	Enh-All	-	C	5	CDC5L,DLX2,FOXA1,FOXA2,FOXH1,FOXP2,HES1,ISL1,LHX2,MSX1,NKX28,NKX31,YBOX1	13	-	-	chr6:112020000-112030000..chr6:112480000-112490000,chr6:111330000-111340000..chr6:112360000-112370000	FAM229B,TUBE1,WISP3_x000D_,C6orf3,FYN,KIAA1919,REV3L,RNU6-960P,SLC16A10,TRAF3IP2_x000D_	-	-	-	-
chr10	85749738	rs34059662	38	96	134	2.52182e-06	K27ac	Enh-All	-	C	5	SPI1	1	-	-	-	-	-	-	-	-
chr4	6966302	rs10937774	260	179	439	0.000586784	K4me3	Enh-All	DHS	C	5	-	-	-	-	chr4:6905000-6910000..chr4:7070000-7075000,chr4:6715000-6720000..chr4:7070000-7075000	CCDC96,GRPEL1,RN7SKP292,TADA2B,TBC1D14_x000D_,CCDC96,GRPEL1,KIAA0232,RN7SKP292,TADA2B,TBC1D14_x000D_	-	-	Probe	TBC1D14_6911170#chr4:6911170-7034845
chr21	43835669	rs7276630	566	441	1007	0.000281562	K27ac	Enh-All	DHS	C	5	-	-	-	-	chr21:43730000-43740000..chr21:43860000-43870000,chr21:43570000-43575000..chr21:43865000-43870000,chr21:43725000-43730000..chr21:43955000-43960000,chr21:43565000-43570000..chr21:43955000-43960000	RNU6-1149P,TFF1,TFF2,TMPRSS3_x000D_,ABCG1,RNA5SP492,RNU6-1149P,TFF1,TFF2,TFF3,TMPRSS3_x000D_,RNU6-1149P,RSPH1,TFF1,TFF2,TFF3,TMPRSS3,UBASH3A_x000D_,ABCG1,RNA5SP492,RNU6-1149P,RSPH1,TFF1,TFF2,TFF3,TMPRSS3,UBASH3A_x000D_	-	-	Distal	chr21:43835645-43835963___TMPRSS3_43816955#chr21:43791995-43816955
chr7	5938397	rs376771885	190	528	718	1.11659e-11	K27ac,K4me3	Pro-All	DHS	C	4	-	-	-	-	chr7:5890000-5900000..chr7:6360000-6370000,chr7:5890000-5895000..chr7:6560000-6565000	AIMP2,ANKRD61,CCZ1,CYTH3,EIF2AK1,OCM,PMS2,RN7SL556P,RN7SL851P,RNU6-218P,RSPH10B,USP42_x000D_,AIMP2,ANKRD61,CCZ1,CYTH3,DAGLB,EIF2AK1,FAM220A,FLJ20306,KDELR2,OCM,PMS2,RAC1,RN7SL556P,RN7SL851P,RNU6-218P,RSPH10B,USP42_x000D_	-	-	-	-
chr4	26886206	rs6855521	266	183	449	0.000319132	K27ac	Enh-All	-	C	4	-	-	chr4:26880000-26890000..chr4:26990000-27000000	STIM2	chr4:26460000-26465000..chr4:27010000-27015000	CCKAR,TBC1D19_x000D_	-	-	Probe	STIM2_26862312#chr4:26862312-27027003
chr10	14052026	rs10906564	320	916	1236	2.17979e-53	K27ac,K4me3	Mix-All	-	C	5	-	-	-	-	-	-	-	-	-	-
chr19	40073865	rs1433106	264	116	380	2.01555e-13	K27ac	Enh-All	-	C	5	CEBPD,FOXF1,GLI1,LMX1B,PAX2,TFDP2,ZBT17,ZIC2	8	-	-	chr19:40045000-40050000..chr19:40160000-40165000,chr19:40035000-40040000..chr19:40330000-40335000,chr19:39920000-39930000..chr19:40320000-40330000	LGALS13,LGALS16_x000D_,CLC,DYRK1B,LEUTX,LGALS13,LGALS14,LGALS16_x000D_,AC011500.1,CLC,DLL3,EID2,EID2B,LEUTX,LGALS13,LGALS14,LGALS16,SELV,TIMM50_x000D_	-	-	-	-
chr6	36669509	rs10947624	97	684	781	4.33763e-34	CTCF,SA1	Ins-All	DHS	C	4	AP2A,COE1,CTCFL,CTCF_joined_1,CTCF_joined_3,CTCF_joined_4,CTCF_joined_5,CTCF_joined_6,CTCF_joined_7	9	-	-	chr6:36580000-36585000..chr6:36725000-36730000	CDKN1A,MIR3925,RAB44,RNU1-88P_x000D_	-	-	-	-
chr1	120191044	rs12129705	44	93	137	0.000114207	K27ac	Pro-All	DHS	C	4	SPI1,USF2	2	-	-	-	-	-	-	-	-
chr1	227177731	rs1186	98	260	358	1.9569e-13	K27ac,K4me1	Enh-All	-	C	5	-	-	-	-	chr1:227100000-227110000..chr1:227620000-227630000	CDC42BPA_x000D_	-	-	Probe	CDC42BPA_227505826#chr1:227177565-227505826
chr6	32605800	rs9272480	592	908	1500	4.95301e-15	K4me3	Pro-All	-	C	4	CEBPB_joined,FOXH1,SPI1	116	-	-	chr6:32380000-32390000..chr6:32670000-32680000,chr6:32400000-32405000..chr6:32660000-32665000,chr6:32380000-32385000..chr6:32755000-32760000,chr6:32380000-32390000..chr6:32830000-32840000	HLA-DQA1,HLA-DQB1,HLA-DRA,HLA-DRB1,HLA-DRB5,RNU1-61P_x000D_,HLA-DQA1,HLA-DQA2,HLA-DQB1,HLA-DQB2,HLA-DRA,HLA-DRB1,HLA-DRB5,MIR3135B,RNU1-61P_x000D_,HLA-DOB,HLA-DQA1,HLA-DQA2,HLA-DQB1,HLA-DQB2,HLA-DRA,HLA-DRB1,HLA-DRB5,MIR3135B,PSMB8,PSMB9,RNU1-61P,TAP1,TAP2_x000D_	-	-	-	-
chr22	39494881	rs67079788	381	191	572	1.49727e-14	K27ac	Enh-All	-	C	4	-	-	-	-	chr22:39405000-39410000..chr22:39510000-39515000,chr22:39265000-39270000..chr22:39510000-39515000,chr22:39265000-39270000..chr22:39545000-39550000,chr22:39400000-39405000..chr22:39710000-39715000,chr22:39160000-39170000..chr22:39520000-39530000	APOBEC3C,APOBEC3D,APOBEC3F,APOBEC3G,APOBEC3H_x000D_,APOBEC3A,APOBEC3B,APOBEC3C,APOBEC3D,APOBEC3F,APOBEC3G,APOBEC3H_x000D_,APOBEC3C,APOBEC3D,APOBEC3F,APOBEC3G,APOBEC3H,CBX7,PDGFB,SNORD83B_x000D_,APOBEC3A,APOBEC3B,APOBEC3C,APOBEC3D,APOBEC3F,APOBEC3G,APOBEC3H,CBX6,DNAL4,NPTXR_x000D_	-	-	-	-
chr21	44593451	rs13049568	49	201	250	5.84386e-11	K27ac,K4me3	Mix-All	DHS	C	4	-	-	-	-	-	-	-	-	-	-
chr2	106423876	rs17031813	174	54	228	1.19619e-08	K27ac,K4me1	Mix-All	-	C	7	-	-	-	-	chr2:106190000-106200000..chr2:106700000-106710000,chr2:105950000-105960000..chr2:106800000-106810000	C2orf40,NCK2_x000D_,C2orf40,FHL2,NCK2_x000D_	-	-	-	-
chr22	46448819	rs8137493	26	85	111	9.22292e-08	K27ac	Mix-All	DHS	C	4	-	-	-	-	chr22:46405000-46410000..chr22:46510000-46515000,chr22:46010000-46015000..chr22:47985000-47990000	C22orf26,FLJ27365,MIR3619,MIR4763,MIRLET7A3,MIRLET7B_x000D_,ATXN10,C22orf26,CDPF1,CELSR1,CERK,FLJ27365,GRAMD4,GTSE1,MIR3619,MIR4762,MIR4763,MIRLET7A3,MIRLET7B,PKDREJ,PPARA,RNU6-1161P,TBC1D22A,TRMU,TTC38,WNT7B_x000D_	-	-	-	-
chr6	164928376	rs11752155	11	76	87	3.53211e-12	K27ac	Enh-All	-	C	7	-	-	-	-	-	-	-	-	-	-
chr2	9696443	rs3811591	1095	566	1661	9.98628e-19	K27ac,K4me3	Pro-All	DHS	C	2b	ATOH1,BACH1,BARX2,CEBPD,COE1,CREB1,DBP,E2F3,E2F7,ERR1,FLI1,FOXD2,FOXP1,FOXP2,GABPA,GATA2,GATA4,HXB6,JUNB,JUN,KLF5,KLF6,MAD3,MNT,MZF1,NFYC,PO2F2,SALL4,SOX9,SP1,SP4,SRBP1,TFDP1,THAP1,UBIP1,Z280D,ZN143,ZN281,ZN711	144	-	-	-	-	-	-	-	-
chr18	3595765	rs17647607	271	651	922	1.80901e-23	K27ac,K4me1,K4me3	Enh-All	-	C	2b	P63	1	chr18:3275000-3280000..chr18:3595000-3600000,chr18:3595000-3600000..chr18:3660000-3665000	DLGAP1,MYL12B	chr18:3275000-3280000..chr18:3595000-3600000,chr18:3280000-3285000..chr18:3665000-3670000,chr18:3280000-3290000..chr18:5060000-5070000	IGJCOR18,RN7SL39P,TGIF1_x000D_,DLGAP1,IGJCOR18,RN7SL39P,RNU6-831P,TGIF1_x000D_	-	-	-	-
chr17	71591870	rs72845797	162	30	192	5.36071e-11	CTCF,SA1	Mix-All	DHS	C	2a	ATOH1,CEBPD,CTCFL,CTCF_joined_0,CTCF_joined_1,CTCF_joined_2,CTCF_joined_3,CTCF_joined_4,CTCF_joined_6,CTCF_joined_7,GABPA,SMAD4,SP4	13	-	-	chr17:71420000-71430000..chr17:71950000-71960000,chr17:71430000-71440000..chr17:72160000-72170000	LINC00469_x000D_	-	-	Probe	SDK2_71640227#chr17:71330522-71640227
chr8	110191843	rs10955510	58	135	193	1.5682e-07	K27ac	Enh-All	-	C	6	-	-	-	-	chr8:109730000-109740000..chr8:110330000-110340000,chr8:109900000-109910000..chr8:110340000-110350000,chr8:109930000-109935000..chr8:110335000-110340000	TRHR_x000D_	-	-	-	-
chr14	74037730	rs71429008	35	144	179	2.48149e-15	CTCF	Enh-All	DHS	C	2b	-	-	-	-	chr14:73985000-73990000..chr14:74090000-74095000	ACOT1,ACOT2,ACOT4,ACOT6_x000D_	-	-	-	-
chr7	105173029	rs818621	487	613	1100	0.000717233	K4me3	Pro-All	DHS	C	4	ZN281	1	-	-	-	-	-	-	-	-
chr6	31237437	rs66459704	12	56	68	4.93699e-07	K4me3	Mix-All	-	C	3a	-	-	chr6:31235000-31240000..chr6:31320000-31325000	HLA-B	chr6:31165000-31170000..chr6:31330000-31335000,chr6:31105000-31110000..chr6:31330000-31335000	HLA-B,HLA-C_x000D_,CCHCR1,HCG27,HLA-B,HLA-C,POU5F1,PSORS1C3,TCF19_x000D_	-	-	-	-
chr3	194403491	rs1092553	1342	155	1497	2.82507e-77	CTCF,SA1	Enh-All	DHS	C	4	SPI1	3	-	-	chr3:194390000-194395000..chr3:194825000-194830000,chr3:194050000-194060000..chr3:194970000-194980000	FAM43A_x000D_,ATP13A3,CPN2,FAM43A,GP5,LRRC15,LSG1,MIR3137,RN7SL36P,RNU6-1101P,RNU6-25P,TMEM44_x000D_	-	-	-	-
chr16	420179	rs11557300	92	40	132	4.17471e-05	K4me3	Mix-All	DHS	C	2b	ATOH1,ELF2,GMEB1,KDM5A,MYC_joined_1,NRF1,RUNX3,TFE2,Z280D	30	-	-	-	-	-	-	-	-
chr5	22214352	rs2278002	344	151	495	1.8548e-13	CTCF,SA1	Ins-All	DHS	C	4	AP2A,COE1,CTCF_joined_0,CTCF_joined_1,CTCF_joined_2,CTCF_joined_3,CTCF_joined_4,CTCF_joined_5,CTCF_joined_6,CTCF_joined_7,GMEB1,NKX28,PRD14,ZN281	14	-	-	chr5:21530000-21535000..chr5:29425000-29430000,chr5:20830000-20835000..chr5:34370000-34375000	C5orf17,CDH10,CDH12,CDH9,PRDM9,RN7SL572P,RNU4-43P,RNU6-374P,RNU6-738P,RNU6-909P_x000D_,ADAMTS12,AMACR,C1QTNF3,C5orf17,C5orf22,CDH10,CDH12,CDH6,CDH9,DROSHA,GOLPH3,MIR4279,MIR579,MTMR12,NPR3,PDZD2,PRDM9,RN7SKP207,RN7SL572P,RNU4-43P,RNU6-1079P,RNU6-358P,RNU6-363P,RNU6-374P,RNU6-378P,RNU6-738P,RNU6-760P,RNU6-909P,RNU6-923P,RXFP3,SLC45A2,SUB1,TARS,ZFR_x000D_	-	-	-	-
chr5	41843797	rs4957430	761	604	1365	0.00026443	SA1	Mix-All	-	C	2a	CTCFL,CTCF_joined_1,CTCF_joined_3,CTCF_joined_5,CTCF_joined_6,CTCF_joined_7,HINFP,KLF5,NKX28,SP4,UBIP1,ZN281	12	chr5:41695000-41700000..chr5:41840000-41845000	NoGene	chr5:40830000-40835000..chr5:41900000-41905000,chr5:41690000-41700000..chr5:42050000-42060000	C6,C7,CARD6,MROH2B,OXCT1,PLCXD3,RNU7-161P_x000D_,C5orf51,FBXO4,OXCT1_x000D_	-	-	Distal	chr5:41843581-41843990___C5ORF51_41904469#chr5:41904469-41921738
chr4	38806019	rs5743563	59	20	79	0.000155762	SA1	Mix-All	DHS	C	1c	HSF4,TFDP1	5	-	-	chr4:38760000-38765000..chr4:38855000-38860000,chr4:38760000-38770000..chr4:39030000-39040000,chr4:38760000-38765000..chr4:39135000-39140000,chr4:38310000-38320000..chr4:39030000-39040000	TLR10_x000D_,FAM114A1,MIR574,TLR1,TLR10,TLR6_x000D_,FAM114A1,KLHL5,MIR574,TLR1,TLR10,TLR6,TMEM156_x000D_,AC021860.1,FAM114A1,KLF3,MIR574,RNA5SP158,TLR1,TLR10,TLR6_x000D_	-	-	Probe	TLR1_38806412#chr4:38797875-38806412
chr16	14394878	rs181766	476	751	1227	1.38662e-13	SA1	Ins-All	DHS	C	4	-	-	chr16:14390000-14395000..chr16:14620000-14625000	PARN	-	-	-	-	-	-
chr5	7870095	rs12653464	107	54	161	0.000118572	K27ac	Pro-All	-	C	2b	-	-	-	-	-	-	-	-	-	-
chr4	185304905	rs56343583	841	619	1460	3.87535e-08	K27ac	Enh-All	-	C	4	-	-	-	-	chr4:185200000-185205000..chr4:185455000-185460000,chr4:185185000-185190000..chr4:185565000-185570000,chr4:185200000-185210000..chr4:185650000-185660000	IRF2_x000D_,IRF2,RN7SL28P_x000D_,CASP3,IRF2,PRIMPOL_x000D_	-	-	-	-
chr15	63494482	rs7176597	30	84	114	7.89073e-06	K4me1	Enh-All	-	C	6	ALX4,ATF5,BATF3,BATF,BC11A,BRAC,CASZ1,CIC,CR3L1,CR3L2,CUX1,DLX4,ELF3,EMX1,FOS,FOXF1,FOXK1,FOXO3,FOXP1,GLI1,GLIS2,HES7,HSF2,HSF4,HXA2,HXA7,ISL2,LEF1,LHX3,LMX1B,MAD1,MCR,MEIS2,MSX2,MYC_joined_1,NFAC4,NFKB1,NKX25,NR1H3,PAX2,PBX3,PO2F1,PRDM1,RORA,SNAI1,SOX3,SP1,STAT2,TAF1,TFDP2,TFE3,TGIF1,YBOX3,ZBT17,ZEP1,ZFAT,ZIC2,ZN217,ZN236,ZN639	220	-	-	chr15:63340000-63345000..chr15:63695000-63700000	APH1B,CA12,LACTB,RAB8B,RPS27L_x000D_	-	-	Probe	RAB8B_63481727#chr15:63481727-63559973
chr17	75322476	rs11867786	75	13	88	4.15638e-10	K4me1	Enh-All	-	C	4	P63,RUNX3	2	chr17:75320000-75325000..chr17:75490000-75495000	SEPT9	chr17:74660000-74670000..chr17:75940000-75950000	FLJ45079,JMJD6,LINC00338,METTL23,MFSD11,MGAT5B,MIR4316,MIR636,RNU1-80P,RNU4-47P,RNU6-97P,RP11-285E9.5,RP11-285E9.6,SEC14L1,SEPT9,SRSF2_x000D_	-	-	Probe	SEPT9_75277491#chr17:75277491-75496678
chr14	65465040	rs4902355	116	239	355	4.28012e-10	K27ac	Mix-All	-	C	6	E2F8,FOXH1,ZN711	3	-	-	-	-	-	-	Probe	FNTB_65453506#chr14:65453506-65529370
chr10	7534248	rs7912968	218	341	559	1.04782e-06	K27ac	Enh-All	-	C	3a	-	-	-	-	-	-	-	-	-	-
chr1	17231735	rs12140351	91	48	139	0.00090543	K27ac	Mix-All	DHS	C	4	-	-	chr1:17230000-17240000..chr1:149220000-149230000	RNVU1-18	-	-	-	-	-	-
chr5	131773674	rs62385693	331	168	499	2.1627e-12	K27ac	Enh-All	DHS	C	3a	-	-	-	-	chr5:131710000-131720000..chr5:131830000-131840000,chr5:131400000-131410000..chr5:131830000-131840000,chr5:131720000-131725000..chr5:132150000-132155000	C5orf56,IRF1_x000D_,C5orf56,IRF1,MIR3936,P4HA2,PDLIM4,SLC22A4,SLC22A5_x000D_,C5orf56,CCNI2,IL13,IL4,IL5,IRF1,KIF3A,RAD50,SEPT8_x000D_	-	-	Probe	C5ORF56_131746464#chr5:131746464-131811736
chr2	202047833	rs16836789	620	364	984	3.40745e-09	K4me3,SA1	Pro-All	DHS	C	1f	RELB	2	chr2:201570000-201580000..chr2:202040000-202050000,chr2:202045000-202050000..chr2:202090000-202095000	NoGene,CASP10	chr2:201770000-201775000..chr2:202090000-202095000	CFLAR,CFLAR-AS1,FAM126B,NDUFB3,RN7SL694P,RNU6-1206P,RNU7-45P_x000D_	-	-	Probe	CASP10_202047620#chr2:202047620-202086383
chr15	52027537	rs8040986	246	139	385	4.37979e-07	K4me3	Mix-All	-	C	4	PDX1	1	-	-	chr15:51935000-51940000..chr15:52065000-52070000	LYSMD2,SCG3_x000D_	-	-	-	-
chr7	130003661	rs17164853	30	101	131	2.26063e-09	K27ac	Enh-All	DHS	C	2b	FOXK1,GZF1	2	-	-	chr7:129710000-129715000..chr7:130440000-130445000,chr7:129710000-129715000..chr7:130510000-130515000	CEP41,COPG2,CPA1,CPA2,CPA4,CPA5,KLF14,MEST,MIR335,RNA5SP246,RP11-2E11.10,SSMEM1,TMEM209,TSGA13_x000D_	-	-	Probe	CPA5_129984629#chr7:129984629-130008569
chr22	44845700	rs133762	89	10	99	5.99862e-16	K27ac	Enh-All	DHS	C	5	-	-	-	-	chr22:44480000-44485000..chr22:45020000-45025000,chr22:44390000-44395000..chr22:45020000-45025000,chr22:43780000-43790000..chr22:45020000-45030000	KIAA1644,LDOC1L,LINC00207,PARVG_x000D_,KIAA1644,LDOC1L,LINC00207,PARVB,PARVG_x000D_,EFCAB6,KIAA1644,LDOC1L,LINC00207,MPPED1,PARVB,PARVG,PNPLA3,PNPLA5,SAMM50,SULT4A1_x000D_	-	-	-	-
chr11	118900410	rs58412813	75	31	106	0.000123423	K4me3	Mix-All	DHS	C	2b	CDX1	1	-	-	-	-	-	-	-	-
chr9	4678805	rs7862955	38	225	263	1.57509e-19	K27ac,K4me3	Pro-All	-	C	4	CEBPE,CR3L1,FOXK1,FOXO3,GLI1,HES7,HSF4,LMX1B,MAD1,MSX2,NFAC4,SOX3	42	-	-	-	-	-	-	-	-
chr6	32627700	rs6689	1108	76	1184	4.8155e-247	K27ac,K4me1,SA1	Enh-All	-	C	4	-	-	-	-	chr6:32380000-32390000..chr6:32670000-32680000,chr6:32400000-32405000..chr6:32660000-32665000,chr6:32380000-32385000..chr6:32755000-32760000,chr6:32380000-32390000..chr6:32830000-32840000	HLA-DQA1,HLA-DQB1,HLA-DRA,HLA-DRB1,HLA-DRB5,RNU1-61P_x000D_,HLA-DQA1,HLA-DQA2,HLA-DQB1,HLA-DQB2,HLA-DRA,HLA-DRB1,HLA-DRB5,MIR3135B,RNU1-61P_x000D_,HLA-DOB,HLA-DQA1,HLA-DQA2,HLA-DQB1,HLA-DQB2,HLA-DRA,HLA-DRB1,HLA-DRB5,MIR3135B,PSMB8,PSMB9,RNU1-61P,TAP1,TAP2_x000D_	-	-	-	-
chr4	2816359	rs426904	22	63	85	0.000119893	K4me1	Mix-All	DHS	C	5	-	-	-	-	-	-	-	-	-	-
chr21	42797606	rs462903	5168	5692	10860	2.29966e-06	K27ac	Mix-All	-	C	4	-	-	-	-	chr21:42655000-42660000..chr21:42830000-42835000	FAM3B,MX2_x000D_	-	-	-	-
chr18	12315804	rs7505255	45	362	407	8.18432e-53	K27ac,K4me1	Enh-All	-	C	4	-	-	-	-	-	-	-	-	-	-
chr6	32609806	rs707952	184	56	240	9.14387e-09	K27ac,K4me3	Pro-All	-	C	4	ESR2,NKX28	48	-	-	chr6:32380000-32390000..chr6:32670000-32680000,chr6:32400000-32405000..chr6:32660000-32665000,chr6:32380000-32385000..chr6:32755000-32760000,chr6:32380000-32390000..chr6:32830000-32840000	HLA-DQA1,HLA-DQB1,HLA-DRA,HLA-DRB1,HLA-DRB5,RNU1-61P_x000D_,HLA-DQA1,HLA-DQA2,HLA-DQB1,HLA-DQB2,HLA-DRA,HLA-DRB1,HLA-DRB5,MIR3135B,RNU1-61P_x000D_,HLA-DOB,HLA-DQA1,HLA-DQA2,HLA-DQB1,HLA-DQB2,HLA-DRA,HLA-DRB1,HLA-DRB5,MIR3135B,PSMB8,PSMB9,RNU1-61P,TAP1,TAP2_x000D_	-	-	-	-
chr20	15966230	rs2095851	499	352	851	3.73843e-06	K4me3	Pro-All	-	C	7	-	-	-	-	-	-	-	-	-	-
chr5	158437823	rs72813918	494	256	750	7.69466e-13	K27ac,K4me3	Enh-All	-	C	3a	LHX4,RUNX3	4	-	-	chr5:157500000-157505000..chr5:158560000-158565000,chr5:157500000-157510000..chr5:158530000-158540000,chr5:157600000-157605000..chr5:158530000-158535000	EBF1_x000D_	-	-	-	-
chr9	136765726	rs10821534	752	46	798	2.91834e-150	K27ac,K4me3	Enh-All	DHS	C	5	-	-	-	-	chr9:136080000-136085000..chr9:138435000-138440000	ABO,ADAMTS13,ADAMTSL2,BRD3,C9orf116,C9orf62,C9orf96,CACFD1,COL5A1,COL5A1-AS1,DBH,FAM163B,FCN1,FCN2,LCN1,LINC00094,LL09NC01-139C3.1,MED22,MIR3689A,MIR3689B,MIR3689C,MIR3689D1,MIR3689D2,MIR3689E,MIR3689F,MIR4669,MRPS2,OLFM1,PPP1R26,REXO4,RNU6ATAC,RP11-145E17.2,RPL7A,RXRA,SARDH,SLC2A6,SNORD24,SNORD36A,SNORD36B,SNORD36C,SURF1,SURF2,SURF4,SURF6,TMEM8C,VAV2,WDR5_x000D_	-	-	-	-
chr5	80597374	rs62365038	620	289	909	2.35183e-05	K4me3,SA1	Pro-All	DHS	C	4	-	-	-	-	-	-	-	-	Probe	RNU5D-1_80501462#chr5:80501462-80746718
chr13	46957414	rs55820536	845	590	1435	5.3867e-05	K27ac,K4me3	Enh-All	-	C	7	-	-	-	-	-	-	-	-	-	-
chr16	61931674	rs16942581	69	31	100	0.00052967	K27ac	Enh-All	-	C	4	PRD14	1	-	-	chr16:58860000-58870000..chr16:62150000-62160000	CDH8,RN7SKP76,RNU4-58P_x000D_	-	-	-	-
chr6	32627906	rs1063349	1040	44	1084	4.10565e-254	K27ac,K4me1	Enh-All	-	C	2b	HNF4A,TF7L2	86	-	-	chr6:32380000-32390000..chr6:32670000-32680000,chr6:32400000-32405000..chr6:32660000-32665000,chr6:32380000-32385000..chr6:32755000-32760000,chr6:32380000-32390000..chr6:32830000-32840000	HLA-DQA1,HLA-DQB1,HLA-DRA,HLA-DRB1,HLA-DRB5,RNU1-61P_x000D_,HLA-DQA1,HLA-DQA2,HLA-DQB1,HLA-DQB2,HLA-DRA,HLA-DRB1,HLA-DRB5,MIR3135B,RNU1-61P_x000D_,HLA-DOB,HLA-DQA1,HLA-DQA2,HLA-DQB1,HLA-DQB2,HLA-DRA,HLA-DRB1,HLA-DRB5,MIR3135B,PSMB8,PSMB9,RNU1-61P,TAP1,TAP2_x000D_	-	-	-	-
chr3	17697696	rs12487248	67	18	85	4.19895e-07	K27ac	Enh-All	-	C	7	-	-	-	-	-	-	-	-	-	-
chr22	32012658	rs45594940	122	39	161	5.19219e-05	K27ac,K4me1	Enh-All	DHS	C	4	-	-	-	-	-	-	-	-	-	-
chr10	35378748	rs2490660	488	128	616	1.13462e-06	K27ac,K4me3	Pro-All	DHS	C	2b	ARNT,ATF6A,ATOH1,BBX,BC11A,BCL3,BHE40,BMAL1,CDC5L,CDX1,CEBPB_joined,CEBPE,CRBL2,CUX1,DDIT3,E2F6,EGR2,ELF4,EPAS1,ETV1,ETV4,FLI1,FOSL1,FOXC1,FOXF2,FOXJ2,FOXO3,FOXO4,GATA6,GATD1,GRHL2,GZF1,HAND1,HES4,HES7,HEYL,HHEX,HNF4G,HSF1,HSF4,HTF4,HXA9,HXB4,HXD11,HXD1,ID1,IRX2,JUN,KLF11,KLF15,KLF5,KLF6,LHX4,LMX1B,MAD3,MAFF,MAFG,MAZ,MCR,MEF2C,MITF,MIXL1,MNX1,MSX2,MTA3,MXI1,MYBA,MYC_joined_2,MYF6,MYNN,MYOD1,NCOA1…	266	-	-	-	-	-	-	Probe	CUL2_35379570#chr10:35297478-35379570
chr3	194408302	rs73200549	65	178	243	0.000107389	CTCF,K27ac	Mix-All	-	R	5	-	-	chr3:194405000-194410000..chr3:194975000-194980000	XXYLT1	chr3:194390000-194395000..chr3:194825000-194830000,chr3:194050000-194060000..chr3:194970000-194980000	FAM43A_x000D_,ATP13A3,CPN2,FAM43A,GP5,LRRC15,LSG1,MIR3137,RN7SL36P,RNU6-1101P,RNU6-25P,TMEM44_x000D_	-	-	-	-
chr14	97772815	rs1041468	432	212	644	3.40247e-17	K27ac	Enh-All	DHS	C	4	-	-	-	-	-	-	-	-	-	-
chr6	32628539	rs9273515	96	12	108	1.82845e-15	K4me1	Enh-All	-	C	7	-	-	-	-	chr6:32380000-32390000..chr6:32670000-32680000,chr6:32400000-32405000..chr6:32660000-32665000,chr6:32380000-32385000..chr6:32755000-32760000,chr6:32380000-32390000..chr6:32830000-32840000	HLA-DQA1,HLA-DQB1,HLA-DRA,HLA-DRB1,HLA-DRB5,RNU1-61P_x000D_,HLA-DQA1,HLA-DQA2,HLA-DQB1,HLA-DQB2,HLA-DRA,HLA-DRB1,HLA-DRB5,MIR3135B,RNU1-61P_x000D_,HLA-DOB,HLA-DQA1,HLA-DQA2,HLA-DQB1,HLA-DQB2,HLA-DRA,HLA-DRB1,HLA-DRB5,MIR3135B,PSMB8,PSMB9,RNU1-61P,TAP1,TAP2_x000D_	-	-	-	-
chr6	32605274	rs1130034	76	28	104	3.72629e-05	SA1	Pro-All	DHS	C	4	-	-	-	-	chr6:32380000-32390000..chr6:32670000-32680000,chr6:32400000-32405000..chr6:32660000-32665000,chr6:32380000-32385000..chr6:32755000-32760000,chr6:32380000-32390000..chr6:32830000-32840000	HLA-DQA1,HLA-DQB1,HLA-DRA,HLA-DRB1,HLA-DRB5,RNU1-61P_x000D_,HLA-DQA1,HLA-DQA2,HLA-DQB1,HLA-DQB2,HLA-DRA,HLA-DRB1,HLA-DRB5,MIR3135B,RNU1-61P_x000D_,HLA-DOB,HLA-DQA1,HLA-DQA2,HLA-DQB1,HLA-DQB2,HLA-DRA,HLA-DRB1,HLA-DRB5,MIR3135B,PSMB8,PSMB9,RNU1-61P,TAP1,TAP2_x000D_	-	-	-	-
chr15	99496340	rs12148482	177	398	575	1.11345e-14	K27ac,K4me3	Mix-All	DHS	C	2b	-	-	-	-	chr15:99200000-99210000..chr15:99610000-99620000,chr15:99310000-99320000..chr15:99600000-99610000,chr15:98980000-98990000..chr15:99620000-99630000,chr15:99060000-99065000..chr15:99620000-99625000	MIR4714,PGPEP1L_x000D_,IGF1R,MIR4714,PGPEP1L_x000D_	-	-	-	-
chr1	169337638	rs3818844	1025	494	1519	4.12892e-06	K27ac,K4me3	Mix-All	-	C	4	-	-	-	-	chr1:168570000-168575000..chr1:169510000-169515000,chr1:168400000-168410000..chr1:169510000-169520000	ATP1B1,BLZF1,CCDC181,DPT,NME7,RNA5SP66,SLC19A2_x000D_,ATP1B1,BLZF1,CCDC181,DPT,NME7,RNA5SP66,SLC19A2,XCL1,XCL2_x000D_	-	-	Probe	BLZF1_169337193#chr1:169337193-169365780
chr1	105249590	rs12725463	59	12	71	3.40604e-07	K4me1	Enh-All	-	C	3a	BARX2,IRF3,NFYA,NFYB,RFX5,SP1	6	-	-	-	-	-	-	-	-
chr8	135613624	rs894347	245	337	582	0.000699467	K4me3	Mix-All	-	C	5	-	-	chr8:135610000-135615000..chr8:135695000-135700000	ZFAT	chr8:135050000-135055000..chr8:135690000-135695000,chr8:135555000-135560000..chr8:135690000-135695000,chr8:134510000-134520000..chr8:135840000-135850000	ZFAT-AS1_x000D_,MIR30B,MIR30D,ZFAT,ZFAT-AS1_x000D_	-	-	Probe	ZFAT_135708801#chr8:135490030-135708801
chr13	99128572	rs9584857	367	251	618	1.37048e-05	K27ac	Enh-All	DHS	C	3a	-	-	-	-	chr13:99095000-99100000..chr13:99305000-99310000,chr13:99090000-99100000..chr13:99490000-99500000,chr13:98505000-98510000..chr13:99320000-99325000,chr13:98500000-98510000..chr13:99490000-99500000,chr13:98090000-98100000..chr13:100150000-100160000	STK24_x000D_,RN7SL60P,SLC15A1,STK24_x000D_,FARP1,IPO5,MIR3170,RN7SKP8,RNF113B,STK24_x000D_,FARP1,IPO5,MIR3170,RN7SKP8,RN7SL60P,RNF113B,SLC15A1,STK24_x000D_,DOCK9,FARP1,GPR18,GPR183,IPO5,MIR3170,MIR623,RN7SKP8,RN7SKP9,RN7SL60P,RNF113B,RNU6-83P,SLC15A1,STK24,UBAC2_x000D_	-	-	Distal,Probe	chr13:99128073-99129625___STK24_99174379#chr13:99102452-99174379,STK24_99174379#chr13:99102452-99174379
chr7	43692093	rs10254929	195	125	320	0.000329491	K27ac	Enh-All	-	C	1f	NFE2	1	-	-	chr7:43620000-43625000..chr7:43875000-43880000,chr7:42970000-42980000..chr7:43760000-43770000,chr7:42975000-42980000..chr7:43875000-43880000,chr7:41920000-41930000..chr7:55600000-55610000	BLVRA,COA1_x000D_,HECW1,MIR3943,RNU6-575P,RNU7-35P,STK17A_x000D_,BLVRA,COA1,HECW1,MIR3943,RNU6-575P,RNU7-35P,STK17A_x000D_,ABCA13,AC004899.1,ADCY1,AEBP1,BLVRA,C7orf25,C7orf57,C7orf65,C7orf69,C7orf72,CAMK2B,CCM2,COA1,COBL,DBNL,DDC,DDX56,EGFR,FIGNL1,GCK,GLI3,GRB10,H2AFV,HECW1,HUS1,IGFBP1,IGFBP3,IKZF1,LANCL2,MIR3943,MIR4649,MIR4657,MRPL32,MRPS24,MYL7,MYO1G,NACAD,NPC1L1,NUDCD3,OGDH,PGAM2,PKD1L1,POLD2…	-	-	Distal	chr7:43691371-43692687___STK17A_43622691#chr7:43622691-43666978
chr3	196360596	rs1798630	440	310	750	9.47084e-06	K27ac	Mix-All	-	C	4	SUH	3	-	-	chr3:196335000-196340000..chr3:196410000-196415000	NRROS_x000D_	-	-	-	-
chr2	65144134	rs12994978	387	761	1148	1.22867e-18	K27ac,K4me1,K4me3	Enh-All	-	C	5	ALX4,ATF5,BATF3,BC11A,BHE40,BRAC,CASZ1,CIC,CR3L1,CR3L2,CUX1,DLX4,ELF3,EMX1,ESR1_joined_0,FOXF1,FOXK1,FOXO3,FOXP1,GLI1,HES7,HNF1B,HNF4G,HSF2,HSF4,HXA2,HXA7,ISL1,ISL2,JDP2,JUND,JUN,KAISO,LEF1,LHX3,LMX1B,MAD1,MCR,MEIS2,MSX2,NANOG,NFAC4,NFKB1,NKX25,NR1H3,PAX2,PBX3,PO2F1,PRDM1,RORA,SNAI1,SOX3,SP1,SPI1,STAT2,STAT6,TAF1,TFDP2,TFE3,TGIF1,YBOX3,ZBT17,ZEP1,ZFAT,ZIC2,ZN217,ZN236,ZN407,ZN639	693	-	-	chr2:64550000-64560000..chr2:65260000-65270000	AFTPH,LGALSL,MIR4433,RN7SL211P,RN7SL341P,RNU6-100P,RNU6-548P,SERTAD2,SLC1A4_x000D_	-	-	-	-
chr1	44534476	rs72686003	26	104	130	2.35573e-11	K27ac	Enh-All	DHS	C	2a	DLX6,EHF,ELF1,IRX2,NKX25,SPI1,ZN407	7	-	-	-	-	-	-	-	-
chr17	8649414	rs7208522	315	445	760	4.27317e-05	CTCF	Pro-All	DHS	C	3a	BACH1,CEBPD,E2F7,GABPA,GATA4,MNT,NFYB,PBX3,PO5F1,TFDP1,THAP1	22	-	-	chr17:8310000-8315000..chr17:8650000-8655000,chr17:8310000-8320000..chr17:8900000-8910000	CCDC42,MYH10,NDEL1,RN7SL129P,RNU7-43P_x000D_,CCDC42,MFSD6L,MYH10,PIK3R5,PIK3R6,RN7SL129P,RNU7-43P,SPDYE4_x000D_	-	-	-	-
chr19	1102114	rs757229	10	84	94	3.64125e-14	CTCF	Enh-All	DHS	C	2b	-	-	-	-	-	-	-	-	-	-
chr20	15314041	rs6105392	75	131	206	0.000535187	K4me3	Enh-All	-	C	4	-	-	-	-	-	-	-	-	-	-
chr6	31238661	rs9264648	760	1264	2024	6.75306e-28	K4me3	Mix-All	-	C	4	CEBPB_joined,SPI1	42	chr6:31235000-31240000..chr6:31320000-31325000	HLA-B	chr6:31165000-31170000..chr6:31330000-31335000,chr6:31105000-31110000..chr6:31330000-31335000	HLA-B,HLA-C_x000D_,CCHCR1,HCG27,HLA-B,HLA-C,POU5F1,PSORS1C3,TCF19_x000D_	-	-	-	-
chr4	10097976	rs3796818	26	111	137	9.21621e-13	K27ac	Enh-All	DHS	C	4	-	-	-	-	chr4:9760000-9770000..chr4:10530000-10540000	DRD5,MIR3138,RNA5SP154,RNA5SP155,SLC2A9,WDR1,ZNF518B_x000D_	-	-	-	-
chr3	46410494	rs2856757	202	557	759	3.30849e-11	CTCF,K27ac,K4me1,SA1	Enh-All	-	C	7	MAD1,PDX1,RUNX3	6	chr3:45800000-45810000..chr3:46410000-46420000	SLC6A20	chr3:46130000-46140000..chr3:46580000-46590000,chr3:46125000-46130000..chr3:46415000-46420000,chr3:45980000-45985000..chr3:46430000-46435000	CCR1,CCR2,CCR3,CCR5,CCRL2,LTF,RTP3_x000D_,CCR1,CCR2,CCR3_x000D_,CCR1,CCR2,CCR3,CCR5,XCR1_x000D_	-	-	-	-
chr2	238814823	rs11686156	67	10	77	7.23168e-10	K4me1	Enh-All	DHS	C	2b	RUNX2,RUNX3,SPI1	3	-	-	chr2:238760000-238770000..chr2:239170000-239180000,chr2:232470000-232480000..chr2:241500000-241510000	AC016757.3,ESPNL,FAM132B,HES6,ILKAP,KLHL30,RNU6-1333P,SCLY,UBE2F_x000D_,AC016757.3,AC079612.1,AC093802.1,AC106876.2,ACKR3,AGAP1,ALPI,ALPP,ALPPL2,ARL4C,ASB1,ASB18,ATG16L1,C2orf82,CHRND,CHRNG,COL6A3,COPS7B,COPS8,DGKD,DIS3L2,ECEL1,EFHD1,EIF4E2,ESPNL,FAM132B,GBX2,GIGYF2,GPC1,HDAC4,HES6,HJURP,ILKAP,INPP5D,IQCA1,KCNJ13,KLHL30,LRRFIP1,MIR1471,MIR149,MIR2467,MIR4269,MIR4440,MIR4441,MIR4786,MIR5001,MIR562…	-	-	-	-
chr22	31942909	rs563622339	26	400	426	2.09327e-85	K27ac	Enh-All	-	C	-	-	-	-	-	-	-	-	-	-	-
chr14	93153412	rs61994063	147	949	1096	3.95866e-62	CTCF,SA1	Ins-All	DHS	C	2a	CTCFL,CTCF_joined_0,CTCF_joined_1,CTCF_joined_2,CTCF_joined_3,CTCF_joined_4,CTCF_joined_5,CTCF_joined_6,CTCF_joined_7,UBIP1,ZN281	22	-	-	chr14:93040000-93045000..chr14:93235000-93240000,chr14:91960000-91970000..chr14:94430000-94440000	LGMN_x000D_,ATXN3,BTBD7,C14orf142,CATSPERB,CHGA,COX8C,CPSF2,FAM181A,FAM181A-AS1,FBLN5,GOLGA5,ITPK1,ITPK1-AS1,LGMN,MIR4506,MOAP1,NDUFB1,PRIMA1,RIN3,RNU6-1258P,RNU6-366P,SLC24A4,TC2N,TMEM251,TRIP11,UBR7,UNC79_x000D_	-	-	Distal	chr14:93153361-93155439___GOLGA5_93260575#chr14:93260575-93306306
chr9	77193118	rs7872957	170	52	222	4.69188e-08	CTCF,SA1	Ins-All	-	C	4	-	-	-	-	-	-	-	-	-	-
chr3	149292536	rs62269321	77	156	233	1.16858e-06	K27ac	Enh-All	-	C	5	-	-	-	-	chr3:149225000-149230000..chr3:149435000-149440000	RNU6-1098P_x000D_	-	-	Probe,Probe	WWTR1_149375888#chr3:149235021-149375888,WWTR1_149421060#chr3:149235021-149421060
chr1	248100467	rs6667031	1159	616	1775	1.05999e-21	CTCF,SA1	Mix-All	DHS	C	4	GABPA,GMEB2,HES1,KLF5,OVOL2,PO5F1,SIX5	9	-	-	-	-	-	-	-	-
chr9	86571798	rs1572031	97	173	270	1.68163e-05	K27ac	Mix-All	DHS	C	1f	-	-	-	-	chr9:86550000-86555000..chr9:86785000-86790000,chr9:86550000-86555000..chr9:86875000-86880000,chr9:86550000-86555000..chr9:86930000-86935000	HNRNPK,MIR7-1,RMI1_x000D_	-	-	-	-
chr1	40264752	rs72666921	45	14	59	0.00020776	K27ac	Enh-All	DHS	C	4	-	-	-	-	-	-	-	-	-	-
chr2	202117510	rs16836965	91	38	129	4.80133e-05	K4me1	Enh-All	DHS	C	4	-	-	-	-	chr2:202105000-202110000..chr2:202225000-202230000,chr2:202050000-202055000..chr2:202225000-202230000,chr2:202100000-202110000..chr2:203040000-203050000	ALS2CR12_x000D_,ALS2CR12,CASP8_x000D_,ALS2,ALS2CR11,ALS2CR12,CDK15,FZD7,MPP4,RNU6-440P,RNU6-651P,STRADB,TMEM237,TRAK2_x000D_	-	-	Probe	CASP8_202098165#chr2:202098165-202152434
chr9	136687960	rs2502751	256	2112	2368	1.38672e-262	K27ac,K4me1,K4me3,SA1	Enh-All	DHS	C	4	AP2A,COE1	2	-	-	chr9:136080000-136085000..chr9:138435000-138440000	ABO,ADAMTS13,ADAMTSL2,BRD3,C9orf116,C9orf62,C9orf96,CACFD1,COL5A1,COL5A1-AS1,DBH,FAM163B,FCN1,FCN2,LCN1,LINC00094,LL09NC01-139C3.1,MED22,MIR3689A,MIR3689B,MIR3689C,MIR3689D1,MIR3689D2,MIR3689E,MIR3689F,MIR4669,MRPS2,OLFM1,PPP1R26,REXO4,RNU6ATAC,RP11-145E17.2,RPL7A,RXRA,SARDH,SLC2A6,SNORD24,SNORD36A,SNORD36B,SNORD36C,SURF1,SURF2,SURF4,SURF6,TMEM8C,VAV2,WDR5_x000D_	-	-	-	-
chr12	57657753	rs73120065	556	357	913	0.000603417	CTCF,K27ac	Mix-All	DHS	C	4	FOXC1,GZF1	4	chr12:57655000-57660000..chr12:57845000-57850000	INHBE	-	-	-	-	-	-
chr6	11492749	rs4336440	325	160	485	4.918e-13	K27ac	Enh-All	-	C	5	-	-	-	-	chr6:11140000-11145000..chr6:11495000-11500000,chr6:10955000-10960000..chr6:11495000-11500000,chr6:11140000-11145000..chr6:11575000-11580000,chr6:10955000-10960000..chr6:11575000-11580000	NEDD9_x000D_,ELOVL2,ERVFRD-1,NEDD9,SMIM13_x000D_,NEDD9,RNU1-64P_x000D_,ELOVL2,ERVFRD-1,NEDD9,RNU1-64P,SMIM13_x000D_	-	-	-	-
chr13	43148565	rs2296533	983	514	1497	1.02162e-08	K27ac,K4me3	Pro-All	DHS	C	5	ATOH1,BARH1,BCL6,CTCFL,CTCF_joined_0,CTCF_joined_1,CTCF_joined_2,CTCF_joined_3,CTCF_joined_4,CTCF_joined_5,CTCF_joined_6,CTCF_joined_7,DBP,ELK1,EPAS1,GATA2,GATA4,GATD1,GMEB1,GMEB2,HEYL,HHEX,HINFP,HXA4,HXA5,HXB6,HXC8,ID3,IRF1,KAT5,KDM5B,KLF6,LYL1,MAD3,MAZ,MNT,MYBA,MYBB,MYB,MZF1,NFYC,NR4A1,OVOL2,PBX2,SOX9,SP4,TFDP1,THAP1,UBIP1,ZNF84	65	-	-	-	-	-	-	Probe,Probe	TNFSF11_43136871#chr13:43136871-43182149,TNFSF11_43148290#chr13:43148290-43182149
chr3	152224114	rs7643339	123	38	161	8.60528e-11	K27ac	Enh-All	-	C	5	CR3L1,FOXF1,FOXP1,HES7,HSF4,LHX3,LMX1B,MAD1,PDX1,RORA	24	-	-	-	-	-	-	-	-
chr9	132649857	rs1057888	3280	2980	6260	1.2589e-09	K27ac,K4me3	Enh-All	-	C	4	-	-	-	-	-	-	-	-	-	-
chr6	74290606	rs5877371	533	127	660	4.89075e-48	K27ac,K4me3	Enh-All	DHS	C	3a	ARNT,ATF6A,BBX,BC11A,BCL3,BHE40,BMAL1,BMAL2,CDC5L,CDX1,CEBPB_joined,CEBPE,CRBL2,CUX1,DDIT3,EGR2,ELF4,EPAS1,ETV1,ETV4,FLI1,FOSL1,FOS,FOXC1,FOXF2,FOXJ2,FOXO3,FOXO4,GATA3,GATA6,GATD1,GRHL2,GZF1,HAND1,HES4,HEYL,HHEX,HNF4G,HSF1,HXA9,HXB4,HXD11,HXD1,ID1,IRF2,IRF9,IRX2,JUN,KLF11,KLF15,KLF6,LHX4,LMX1B,MAD3,MAFF,MAFG,MAZ,MCR,MEF2C,MITF,MIXL1,MNX1,MSX2,MTA3,MXI1,MYBA,MYC_joined_0,MYC_joined_2,MYF6,MYNN,MYO…	341	-	-	-	-	-	-	-	-
chr6	30749712	rs9468830	247	135	382	5.93899e-08	K27ac	Enh-All	DHS	C	4	-	-	-	-	chr6:30640000-30650000..chr6:31050000-31060000	DDR1,DDR1-AS1,DPCR1,FLOT1,GTF2H4,HCG20,HCG21,HCG22,IER3,LINC00243,MDC1,MIR4640,MUC21,MUC22,NRM,RN7SKP186,RN7SL175P,RN7SL353P,SFTA2,TUBB,VARS2_x000D_	-	-	-	-
chr6	166796433	rs1546854	91	47	138	0.000638418	K27ac	Pro-All	DHS	C	4	ID3,IRF3,KLF5,ZN143	7	-	-	chr6:166685000-166690000..chr6:166810000-166815000	MPC1,PRR18,SFT2D1_x000D_	-	-	-	-
chr21	15899720	rs2064022	270	748	1018	6.84359e-47	K27ac,K4me3	Pro-All	-	C	4	FOXH1,SPI1	4	-	-	chr21:15630000-15640000..chr21:16950000-16960000,chr21:15750000-15760000..chr21:17100000-17110000	HSPA13,NRIP1,SAMSN1_x000D_,NRIP1,RNU6-1326P,SAMSN1_x000D_	-	-	Probe	SAMSN1_15918681#chr21:15857548-15918681
chr5	132757283	rs737494	17	67	84	6.93057e-07	CTCF	Ins-All	DHS	C	4	-	-	chr5:132750000-132760000..chr5:133280000-133290000	NoGene	-	-	-	-	Probe	FSTL4_132948223#chr5:132532151-132948223
chr3	8620174	rs355137	49	138	187	6.41011e-07	K27ac,K4me1	Enh-All	DHS	C	4	-	-	-	-	chr3:8485000-8490000..chr3:8660000-8665000	LINC00312,LMCD1_x000D_	-	-	-	-
chr1	161510434	rs4082014	70	441	511	2.42076e-37	K27ac,K4me1,K4me3	Mix-All	DHS	C	4	-	-	-	-	chr1:161500000-161510000..chr1:161710000-161720000	FCGR2B,FCGR2C,FCGR3A,FCGR3B,FCRLA,FCRLB,RN7SL466P_x000D_	-	-	Distal	chr1:161510087-161510800___FCGR2A_161475204#chr1:161475204-161489360
chr14	23025147	rs28626984	580	444	1024	0.000256887	K4me1	Mix-All	DHS	C	4	AP2A,BACH1,BARX2,CEBPD,DBP,E2F3,FOXP1,FOXP2,GABPA,HES1,HEYL,HINFP,HXB4,HXC8,ID2,MAD3,MNT,NKX28,PBX2,TFDP1,ZBT7A	22	-	-	chr14:22855000-22860000..chr14:23035000-23040000,chr14:22770000-22780000..chr14:23030000-23040000,chr14:22940000-22950000..chr14:23120000-23130000,chr14:22850000-22855000..chr14:23110000-23115000,chr14:22860000-22870000..chr14:23310000-23320000	TRAC,TRAJ1,TRAJ10,TRAJ11,TRAJ12,TRAJ13,TRAJ14,TRAJ15,TRAJ16,TRAJ17,TRAJ18,TRAJ19,TRAJ2,TRAJ20,TRAJ21,TRAJ22,TRAJ23,TRAJ24,TRAJ25,TRAJ26,TRAJ27,TRAJ28,TRAJ29,TRAJ3,TRAJ30,TRAJ31,TRAJ32,TRAJ33,TRAJ34,TRAJ35,TRAJ36,TRAJ37,TRAJ38,TRAJ39,TRAJ4,TRAJ40,TRAJ41,TRAJ42,TRAJ43,TRAJ44,TRAJ45,TRAJ46,TRAJ47,TRAJ48,TRAJ49,TRAJ5,TRAJ50,TRAJ51,TRAJ52,TRAJ53,TRAJ54,TRAJ55,TRAJ56,TRAJ57,TRAJ58,TRAJ59,TRAJ6,TRAJ60,T…	-	-	-	-
chr6	33059996	rs3128917	239	144	383	2.27347e-05	CTCF	Ins-All	DHS	C	4	FOXH1	1	-	-	chr6:32970000-32975000..chr6:33215000-33220000	COL11A2,HCG24,HLA-DPA1,HLA-DPB1,HSD17B8,MIR219-1,RING1,RNY4P10,RXRB,SLC39A7_x000D_	-	-	-	-
chr6	11712240	rs9462036	389	508	897	0.00024832	K27ac	Enh-All	DHS	C	4	-	-	chr6:11710000-11715000..chr6:11830000-11835000	NoGene	chr6:11580000-11590000..chr6:12890000-12900000,chr6:11585000-11590000..chr6:12600000-12605000,chr6:11650000-11655000..chr6:12605000-12610000	ADTRP,EDN1,HIVEP1,RN7SKP293_x000D_	-	-	-	-
chr5	133891415	rs72798656	347	471	818	5.76131e-05	K27ac	Enh-All	DHS	C	4	-	-	-	-	chr5:133745000-133750000..chr5:133910000-133915000,chr5:133640000-133645000..chr5:133910000-133915000	RN7SL541P,RNU6-456P_x000D_,CDKN2AIPNL,RN7SL541P,RNU6-456P,UBE2B_x000D_	-	-	-	-
chr14	100535450	rs1190966	467	754	1221	2.07915e-15	K27ac	Enh-All	-	C	5	FOXH1	3	-	-	chr14:100445000-100450000..chr14:100650000-100655000	DEGS2,MIR151B,MIR342_x000D_	-	-	Distal	chr14:100535016-100535882___MIR151B_100575851#chr14:100575755-100575851
chr19	52104560	rs3752127	680	30	710	7.82383e-85	K27ac,K4me3	Mix-All	DHS	C	2b	-	-	-	-	chr19:51975000-51980000..chr19:52160000-52165000	AC018755.1,SIGLEC12,SIGLEC14,SIGLEC5,SIGLEC6,ZNF175_x000D_	-	-	-	-
chr1	181399683	rs4287140	79	157	236	1.92205e-06	K27ac	Enh-All	DHS	C	2b	FOXA2	4	-	-	-	-	-	-	-	-
chr9	5459705	rs10815226	23	59	82	0.000410823	K4me3	Enh-All	DHS	C	4	PRD14,SUH	2	chr9:5455000-5460000..chr9:5590000-5595000	NoGene	chr9:4980000-4990000..chr9:5590000-5600000,chr9:5070000-5080000..chr9:5590000-5600000,chr9:4760000-4765000..chr9:5595000-5600000	CD274,IGHEP2,INSL4,INSL6,PDCD1LG2,PLGRKT,RLN1,RLN2_x000D_,AL158147.2,CD274,IGHEP2,INSL4,INSL6,JAK2,MIR101-2,PDCD1LG2,PLGRKT,RCL1,RLN1,RLN2_x000D_	-	-	Probe	CD274_5450502#chr9:5450502-5470567
chr6	53326981	rs7758711	106	39	145	1.28396e-07	K27ac	Enh-All	-	C	7	-	-	-	-	chr6:53035000-53040000..chr6:53345000-53350000,chr6:53030000-53040000..chr6:53510000-53520000	ELOVL5,MIR5685,RN7SKP256,RNU1-136P_x000D_,ELOVL5,GCLC,MIR5685,RN7SKP256,RNU1-136P_x000D_	-	-	Distal	chr6:53326174-53327580___MIR5685_53141790#chr6:53141790-53141869
chr5	138078552	rs1703212	149	347	496	3.7661e-18	K27ac	Enh-All	DHS	C	5	-	-	-	-	chr5:137980000-137990000..chr5:138590000-138600000	LRRTM2,RN7SL867P,RNA5SP194,RNU6-572P_x000D_	-	-	-	-
chr11	35261099	rs10836354	20	57	77	0.000304555	K4me1	Mix-All	-	C	6	-	-	-	-	chr11:34945000-34950000..chr11:35410000-35415000,chr11:34605000-34610000..chr11:35430000-35435000	CD44,MIR1343_x000D_,APIP,CD44,EHF,MIR1343,PDHX_x000D_	-	-	-	-
chr4	120375752	rs80242894	2028	2663	4691	8.91146e-19	SA1	Pro-All	DHS	C	2b	-	-	-	-	chr4:120230000-120235000..chr4:120545000-120550000,chr4:119900000-119910000..chr4:120540000-120550000,chr4:120220000-120230000..chr4:120970000-120980000	FABP2,RNU4-33P,RNU6-1217P_x000D_,C4orf3,FABP2,MYOZ2,RNU4-33P,RNU6-1217P,USP53_x000D_,FABP2,PDE5A,RNU4-33P,RNU6-1217P_x000D_	-	-	-	-
chr14	92339908	rs2267990	65	22	87	1.67517e-05	K27ac	Pro-All	DHS	C	4	GATA4,HNF1B,LHX4	7	-	-	chr14:91960000-91970000..chr14:94430000-94440000	ATXN3,BTBD7,C14orf142,CATSPERB,CHGA,COX8C,CPSF2,FAM181A,FAM181A-AS1,FBLN5,GOLGA5,ITPK1,ITPK1-AS1,LGMN,MIR4506,MOAP1,NDUFB1,PRIMA1,RIN3,RNU6-1258P,RNU6-366P,SLC24A4,TC2N,TMEM251,TRIP11,UBR7,UNC79_x000D_	-	-	-	-
chr14	62247054	rs56098919	15	47	62	0.000537804	K4me1	Enh-All	DHS	C	5	-	-	-	-	chr14:61925000-61930000..chr14:62590000-62595000,chr14:61760000-61770000..chr14:62290000-62300000,chr14:61925000-61930000..chr14:62300000-62305000,chr14:61730000-61740000..chr14:62300000-62310000	HIF1A,SNAPC1,SYT16_x000D_,HIF1A,SNAPC1_x000D_,HIF1A,SNAPC1,TMEM30B_x000D_	-	-	-	-
chr10	112602267	rs7073243	1250	1556	2806	4.6304e-08	K27ac	Enh-All	-	C	4	-	-	-	-	chr10:112505000-112510000..chr10:112635000-112640000,chr10:112340000-112350000..chr10:112640000-112650000,chr10:112360000-112370000..chr10:112660000-112670000	RN7SKP288,RNA5SP327_x000D_,RBM20,RN7SKP288,RN7SL686P,RNA5SP327_x000D_,MIR4680,PDCD4,RBM20,RN7SKP288,RN7SL686P,RNA5SP327_x000D_	-	-	-	-
chr6	32634655	rs9274537	44	632	676	2.06252e-112	K27ac,K4me3	Pro-All	DHS	C	4	-	-	-	-	chr6:32380000-32390000..chr6:32670000-32680000,chr6:32400000-32405000..chr6:32660000-32665000,chr6:32380000-32385000..chr6:32755000-32760000,chr6:32380000-32390000..chr6:32830000-32840000	HLA-DQA1,HLA-DQB1,HLA-DRA,HLA-DRB1,HLA-DRB5,RNU1-61P_x000D_,HLA-DQA1,HLA-DQA2,HLA-DQB1,HLA-DQB2,HLA-DRA,HLA-DRB1,HLA-DRB5,MIR3135B,RNU1-61P_x000D_,HLA-DOB,HLA-DQA1,HLA-DQA2,HLA-DQB1,HLA-DQB2,HLA-DRA,HLA-DRB1,HLA-DRB5,MIR3135B,PSMB8,PSMB9,RNU1-61P,TAP1,TAP2_x000D_	-	-	-	-
chr4	86478661	rs2200050	31	80	111	1.43671e-05	K27ac	Enh-All	DHS	C	4	-	-	-	-	chr4:86065000-86070000..chr4:86665000-86670000,chr4:86335000-86340000..chr4:86665000-86670000	MIR4451_x000D_	-	-	Probe	ARHGAP24_86396283#chr4:86396283-86923823
chr2	65142110	rs6754629	1343	1542	2885	0.000641005	K27ac	Mix-All	-	C	1a	-	-	-	-	chr2:64550000-64560000..chr2:65260000-65270000	AFTPH,LGALSL,MIR4433,RN7SL211P,RN7SL341P,RNU6-100P,RNU6-548P,SERTAD2,SLC1A4_x000D_	-	-	-	-
chr18	712568	rs3786349	44	86	130	0.000798007	K27ac	Mix-All	DHS	C	4	-	-	-	-	chr18:620000-625000..chr18:830000-835000	ENOSF1,RNU1-109P,TYMS,YES1_x000D_	-	-	-	-
chr1	152853467	rs4845493	49	769	818	3.58181e-165	K27ac	Enh-All	DHS	C	4	ATOH1,ETS1,FOXC1,FOXJ2,FOXO4,HBP1,HHEX,MYBA,NDF2,RUNX3,SUH,TFCP2	12	-	-	chr1:152840000-152850000..chr1:152890000-152900000,chr1:152625000-152630000..chr1:152895000-152900000,chr1:152840000-152850000..chr1:153160000-153170000	IVL,SMCP_x000D_,C1orf68,IVL,KPRP,LCE1A,LCE1B,LCE1C,LCE1D,LCE1E,LCE1F,LCE2A,LCE2B,LCE2C,LCE2D,LCE4A,LCE6A,SMCP_x000D_,IVL,SMCP,SPRR1A,SPRR1B,SPRR2A,SPRR2B,SPRR2D,SPRR2E,SPRR2F,SPRR2G,SPRR3,SPRR4_x000D_	-	-	Distal	chr1:152853323-152853940___LCE6A_152815329#chr1:152815329-152816459
chr3	153688694	rs1402584	58	127	185	7.4068e-06	CTCF	Ins-All	-	C	3a	-	-	-	-	-	-	-	-	-	-
chr2	114643836	rs67903387	134	231	365	1.95076e-06	K27ac	Pro-All	-	C	7	-	-	-	-	-	-	-	-	-	-
chr15	66679819	rs4483802	302	848	1150	5.1695e-12	K27ac,K4me3	Pro-All	-	C	2b	-	-	-	-	chr15:66645000-66650000..chr15:66790000-66795000	MAP2K1,MIR4512_x000D_	-	-	-	-
chr14	50505211	rs2281530	1234	1173	2407	0.000220176	CTCF,K27ac,SA1	Enh-All	DHS	C	4	NFKB1,SPI1	2	-	-	chr14:50465000-50470000..chr14:50550000-50555000,chr14:50330000-50335000..chr14:50560000-50565000,chr14:50330000-50340000..chr14:50990000-51000000,chr14:50100000-50110000..chr14:50570000-50580000,chr14:50090000-50100000..chr14:50990000-51000000,chr14:50090000-50100000..chr14:51290000-51300000	RN7SKP193_x000D_,ARF6,C14orf182,C14orf183,RN7SKP193,RNU6-189P_x000D_,ARF6,ATP5S,C14orf182,C14orf183,CDKL1,L2HGDH,MIR4504,RN7SKP193,RNU6-189P,SOS2,VCPKMT_x000D_,ARF6,C14orf182,C14orf183,KLHDC1,KLHDC2,NEMF,POLE2,RN7SKP193,RN7SL2,RN7SL3,RNU6-189P,RNU6-539P,RNU6ATAC30P_x000D_,ARF6,ATP5S,C14orf182,C14orf183,CDKL1,KLHDC1,KLHDC2,L2HGDH,MIR4504,NEMF,POLE2,RN7SKP193,RN7SL2,RN7SL3,RNU6-189P,RNU6-539P,RNU6A…	-	-	-	-
chr14	74252993	rs929450	596	466	1062	0.000232868	K27ac	Pro-All	-	C	4	-	-	-	-	chr14:74190000-74200000..chr14:74290000-74300000,chr14:74190000-74200000..chr14:74500000-74510000	MIR4505_x000D_,COQ6,ENTPD5,FAM161B,MIR4505,PTGR2,RP5-1021I20.4,ZNF410_x000D_	-	-	-	-
chr9	37399003	rs483327	186	319	505	2.04013e-08	K27ac	Enh-All	-	C	3a	-	-	-	-	chr9:37025000-37030000..chr9:37400000-37405000	ZCCHC7_x000D_	-	-	-	-
chr12	7047143	ss1388027345	3108	2160	5268	5.26271e-27	K27ac,K4me3	Mix-All	DHS	C	3a	NRF1	1	-	-	chr12:6975000-6980000..chr12:7075000-7080000	ATN1,C12orf57,ENO2,LRRC23,MIR141,MIR200C,PTPN6,RNU7-1,SPSB2,U47924.27,U47924.29,U47924.31_x000D_	Probe	rs7969685_GM12878_C_gwas#chr12:7047143-7047143	Probe	ATN1_7033625#chr12:7033625-7051484
chr6	80713961	rs2295838	232	160	392	0.000884135	K27ac	Pro-All	DHS	C	4	-	-	-	-	chr6:80660000-80665000..chr6:80805000-80810000	TTK_x000D_	-	-	-	-
chr6	139648353	rs9385857	160	65	225	1.32323e-09	K27ac	Mix-All	DHS	C	4	DLX6,FOXC1,FOXG1,GATD1,GMEB2,HXA13,HXA5,MZF1,NR4A1,PBX2	30	-	-	chr6:139540000-139545000..chr6:139675000-139680000,chr6:139445000-139450000..chr6:139685000-139690000,chr6:139135000-139140000..chr6:139685000-139690000,chr6:138910000-138920000..chr6:139670000-139680000,chr6:138250000-138260000..chr6:144380000-144390000	TXLNB_x000D_,HECA,TXLNB_x000D_,ABRACL,HECA,REPS1,RNU6-427P,TXLNB_x000D_,ABRACL,CCDC28A,ECT2L,HECA,REPS1,RNU6-427P,TXLNB_x000D_,ABRACL,ADAT2,AIG1,CCDC28A,CITED2,ECT2L,FUCA2,GJE1,GPR126,HEBP2,HECA,HIVEP2,KIAA1244,LTV1,MIR3145,MIR3668,MIR4465,NHSL1,NMBR,PBOV1,PERP,PEX3,PHACTR2,REPS1,RN7SKP106,RNA5SP220,RNA5SP221,RNU6-427P,TXLNB,VTA1,ZC2HC1B_x000D_	-	-	-	-
chr11	126187769	rs686305	26	70	96	2.96857e-05	K27ac	Enh-All	DHS	C	1f	-	-	-	-	-	-	-	-	-	-
chr10	3800525	rs72769385	421	290	711	4.33371e-06	K27ac	Enh-All	DHS	C	2b	ATF2,ATOH1,ETS1,HES1,MAFF,SMAD2,ZN143,ZNF83	16	-	-	chr10:3280000-3290000..chr10:4700000-4710000	KLF6,RNU6-163P_x000D_	-	-	-	-
chr22	22522589	rs5757167	578	121	699	1.1546e-49	K27ac,K4me1,K4me3	Enh-All	-	C	2b	CEBPB_joined,STAT1	4	chr22:22520000-22525000..chr22:23480000-23485000	RTDR1	chr22:22380000-22385000..chr22:23250000-23255000,chr22:22380000-22390000..chr22:23280000-23290000	GGTLC2,IGLC1,IGLC2,IGLC3,IGLJ1,IGLJ2,IGLJ3,IGLL5,IGLV1-36,IGLV1-40,IGLV1-41,IGLV1-44,IGLV1-47,IGLV1-50,IGLV1-51,IGLV1-62,IGLV10-54,IGLV10-67,IGLV11-55,IGLV2-11,IGLV2-14,IGLV2-18,IGLV2-23,IGLV2-28,IGLV2-33,IGLV2-34,IGLV2-5,IGLV2-8,IGLV3-1,IGLV3-10,IGLV3-12,IGLV3-13,IGLV3-15,IGLV3-16,IGLV3-17,IGLV3-19,IGLV3-2,IGLV3-21,IGLV3-22,IGLV3-24,IGLV3-25,IGLV3-26,IGLV3-27,IGLV3-29,IGLV3-30,IGLV3-31,IGLV3-32,…	-	-	-	-
chr22	50714616	rs6010226	10	69	79	1.54865e-10	SA1	Ins-All	DHS	C	4	CREB1,FOSB	12	chr22:50710000-50715000..chr22:50760000-50765000	DENND6B	chr22:50690000-50695000..chr22:50935000-50940000	ADM2,AL022328.1,DENND6B,MAPK11,MIOX,PLXNB2,PPP6R2,RN7SL500P,SBF1_x000D_	-	-	-	-
chr17	76720495	rs55666909	25	67	92	0.000162352	K4me1	Enh-All	-	C	4	-	-	-	-	chr17:76490000-76500000..chr17:76960000-76970000,chr17:76140000-76150000..chr17:76750000-76760000	CYTH1,RN7SL454P,RNU6-638P,TIMP2,USP36_x000D_,AFMID,BIRC5,DNAH17,DNAH17-AS1,PGS1,RN7SL236P,RN7SL454P,RNU6-638P,SOCS3,SYNGR2,TK1,TMEM235_x000D_	-	-	-	-
chr14	93119725	rs61992600	164	428	592	1.1465e-16	K27ac,K4me3	Mix-All	-	C	4	KDM5B,MAD3,NFYC,RUNX3,TFDP1	5	-	-	chr14:93040000-93045000..chr14:93235000-93240000,chr14:92580000-92590000..chr14:93140000-93150000,chr14:91960000-91970000..chr14:94430000-94440000	LGMN_x000D_,RNU6-366P,SLC24A4_x000D_,ATXN3,BTBD7,C14orf142,CATSPERB,CHGA,COX8C,CPSF2,FAM181A,FAM181A-AS1,FBLN5,GOLGA5,ITPK1,ITPK1-AS1,LGMN,MIR4506,MOAP1,NDUFB1,PRIMA1,RIN3,RNU6-1258P,RNU6-366P,SLC24A4,TC2N,TMEM251,TRIP11,UBR7,UNC79_x000D_	-	-	-	-
chr6	139350906	rs9389649	2552	2260	4812	0.0001444	K4me3	Pro-All	DHS	C	4	CDX2,SUH	4	-	-	chr6:139135000-139140000..chr6:139430000-139435000,chr6:139135000-139140000..chr6:139685000-139690000,chr6:138910000-138920000..chr6:139670000-139680000,chr6:138250000-138260000..chr6:144380000-144390000	ABRACL,REPS1,RNU6-427P_x000D_,ABRACL,HECA,REPS1,RNU6-427P,TXLNB_x000D_,ABRACL,CCDC28A,ECT2L,HECA,REPS1,RNU6-427P,TXLNB_x000D_,ABRACL,ADAT2,AIG1,CCDC28A,CITED2,ECT2L,FUCA2,GJE1,GPR126,HEBP2,HECA,HIVEP2,KIAA1244,LTV1,MIR3145,MIR3668,MIR4465,NHSL1,NMBR,PBOV1,PERP,PEX3,PHACTR2,REPS1,RN7SKP106,RNA5SP220,RNA5SP221,RNU6-427P,TXLNB,VTA1,ZC2HC1B_x000D_	-	-	Probe	ABRACL_139349818#chr6:139349818-139364439
chr14	81588995	rs56306987	82	36	118	9.27643e-05	K27ac	Mix-All	DHS	C	4	-	-	-	-	chr14:81420000-81430000..chr14:81930000-81940000,chr14:81390000-81400000..chr14:81930000-81940000	GTF2A1,SNORA79,STON2_x000D_,GTF2A1,SNORA79,STON2,TSHR_x000D_	-	-	Probe	TSHR_81421868#chr14:81421868-81612646
chr7	25608535	rs28473276	35	119	154	1.80116e-10	CTCF	Ins-All	-	C	4	-	-	-	-	-	-	-	-	-	-
chr6	32605380	rs9272441	584	700	1284	4.90417e-05	K4me3,SA1	Pro-All	-	C	5	CEBPD,FOXF1,HES7,MAD1,ZBT17	260	-	-	chr6:32380000-32390000..chr6:32670000-32680000,chr6:32400000-32405000..chr6:32660000-32665000,chr6:32380000-32385000..chr6:32755000-32760000,chr6:32380000-32390000..chr6:32830000-32840000	HLA-DQA1,HLA-DQB1,HLA-DRA,HLA-DRB1,HLA-DRB5,RNU1-61P_x000D_,HLA-DQA1,HLA-DQA2,HLA-DQB1,HLA-DQB2,HLA-DRA,HLA-DRB1,HLA-DRB5,MIR3135B,RNU1-61P_x000D_,HLA-DOB,HLA-DQA1,HLA-DQA2,HLA-DQB1,HLA-DQB2,HLA-DRA,HLA-DRB1,HLA-DRB5,MIR3135B,PSMB8,PSMB9,RNU1-61P,TAP1,TAP2_x000D_	-	-	-	-
chr6	32605118	rs9272421	2508	1232	3740	1.8205e-59	K27ac,K4me3,SA1	Pro-All	DHS	C	3a	-	-	-	-	chr6:32380000-32390000..chr6:32670000-32680000,chr6:32400000-32405000..chr6:32660000-32665000,chr6:32380000-32385000..chr6:32755000-32760000,chr6:32380000-32390000..chr6:32830000-32840000	HLA-DQA1,HLA-DQB1,HLA-DRA,HLA-DRB1,HLA-DRB5,RNU1-61P_x000D_,HLA-DQA1,HLA-DQA2,HLA-DQB1,HLA-DQB2,HLA-DRA,HLA-DRB1,HLA-DRB5,MIR3135B,RNU1-61P_x000D_,HLA-DOB,HLA-DQA1,HLA-DQA2,HLA-DQB1,HLA-DQB2,HLA-DRA,HLA-DRB1,HLA-DRB5,MIR3135B,PSMB8,PSMB9,RNU1-61P,TAP1,TAP2_x000D_	-	-	-	-
chr16	4304266	rs67770272	354	257	611	0.000940673	SA1	Mix-All	DHS	C	4	HES7,NANOG,NFAC4	3	-	-	-	-	-	-	-	-
chr6	27774824	rs200483	239	148	387	2.678e-05	K4me3	Mix-All	-	C	1d	-	-	chr6:27120000-27130000..chr6:27770000-27780000	NoGene	chr6:27645000-27650000..chr6:27860000-27865000,chr6:27480000-27490000..chr6:27860000-27870000,chr6:27120000-27125000..chr6:27860000-27865000,chr6:26190000-26200000..chr6:27780000-27790000,chr6:26030000-26035000..chr6:27775000-27780000,chr6:26030000-26040000..chr6:27860000-27870000	HIST1H1B,HIST1H2AI,HIST1H2AJ,HIST1H2AK,HIST1H2AL,HIST1H2BL,HIST1H2BM,HIST1H2BN,HIST1H3H,HIST1H3I,HIST1H4J,HIST1H4K,HIST1H4L_x000D_,HIST1H1B,HIST1H2AI,HIST1H2AJ,HIST1H2AK,HIST1H2AL,HIST1H2BL,HIST1H2BM,HIST1H2BN,HIST1H3H,HIST1H3I,HIST1H4J,HIST1H4K,HIST1H4L,RNU6-471P,TRNAI6_x000D_,HIST1H1B,HIST1H2AI,HIST1H2AJ,HIST1H2AK,HIST1H2AL,HIST1H2BL,HIST1H2BM,HIST1H2BN,HIST1H3H,HIST1H3I,HIST1H4J,HIST1H4K,HIST1…	-	-	-	-
chr15	86236101	rs338555	28	84	112	1.8825e-06	SA1	Enh-All	-	C	4	-	-	-	-	chr15:86150000-86160000..chr15:86380000-86390000,chr15:85860000-85865000..chr15:86245000-86250000	KLHL25,MIR1276,MIR548AP,RNU6-1280P,RNU6-231P_x000D_,RNU6-1280P,RNU7-79P_x000D_	-	-	Probe,Probe	AKAP13_86163180#chr15:86163180-86292589,AKAP13_85923846#chr15:85923846-86292589
chr1	43231692	rs60903408	450	147	597	2.94225e-09	CTCF,K4me3	Pro-All	DHS	C	2a	AP2A,ARNT2,ARNT,ASCL2,ATF2,ATF6A,ATOH1,BACH1,BARX2,BBX,BC11A,BCL6,BHE40,BMAL1,CDC5L,CDX1,CEBPB_joined,CEBPD,COT2,CRBL2,CREB1,CUX1,DDIT3,E2F1,E2F3,E2F6,E2F7,EGR1,ERR1,ETV1,ETV7,FEV,FLI1,FOSL1,FOSL2,FOXC1,FOXD2,FOXF2,FOXJ2,FOXM1,FOXO3,FOXO4,FOXP1,FOXP2,GABPA,GATA2,GATA4,GATA6,GATD1,GLI2,GLI3,GMEB1,GRHL2,GZF1,HBP1,HES1,HES4,HEYL,HHEX,HINFP,HTF4,HXA4,HXA6,HXB4,HXC6,HXC8,HXD11,ID1,ID3,IRX2,JUNB,JUN,KD…	223	-	-	chr1:43040000-43050000..chr1:43530000-43540000	C1orf50,CCDC23,CLDN19,ERMAP,LEPRE1,PPIH,RNU6-870P,RNU6-880P,SLC2A1,YBX1,ZNF691_x000D_	-	-	-	-
chr1	161708669	rs72706008	517	383	900	0.000129208	CTCF	Enh-All	DHS	C	2b	ALX4,ATF5,BC11A,CASZ1,CEBPE,CLOCK,CR3L1,EMX1,FOXF1,FOXK1,FOXO3,FOXP1,GLI1,HES7,HSF4,HXA2,HXA7,ISL2,LEF1,LHX3,LMX1B,MAD1,MSX2,NFAC4,NKX25,NR1H3,PBX3,RORA,RUNX2,RUNX3,SOX3,STAT2,TFDP2,YBOX3,ZBT17,ZEP1,ZIC2	178	chr1:161610000-161620000..chr1:161700000-161710000	FCGR2B	chr1:161500000-161510000..chr1:161710000-161720000	FCGR2B,FCGR2C,FCGR3A,FCGR3B,FCRLA,FCRLB,RN7SL466P_x000D_	-	-	-	-
chr6	32935361	rs72865865	485	551	1036	1.01382e-12	CTCF,K27ac,SA1	Pro-All	-	C	3a	-	-	-	-	chr6:32840000-32850000..chr6:32950000-32960000	BRD2,HLA-DMA,HLA-DMB_x000D_	-	-	-	-
chr3	3151346	rs3856850	35	86	121	1.55379e-05	K27ac	Mix-All	DHS	C	2b	ESR1_joined_2,ESR2,FOXA2,FOXH1,NKX31	5	-	-	-	-	-	-	Probe	IL5RA_3152058#chr3:3108007-3152058
chr10	5855820	rs150105369	2060	2300	4360	0.000315632	CTCF,K4me3	Mix-All	DHS	C	-	HES1	2	-	-	chr10:5480000-5490000..chr10:5910000-5920000	ASB13,CALML3,CALML5,FAM208B,GDI2,RN7SL445P_x000D_	-	-	-	-
chr20	36780851	rs6023476	142	245	387	8.79058e-07	K27ac	Enh-All	DHS	C	2b	-	-	chr20:36705000-36710000..chr20:36780000-36785000	RPRD1B	chr20:36685000-36690000..chr20:36850000-36855000,chr20:36680000-36690000..chr20:37040000-37050000,chr20:36190000-36200000..chr20:36850000-36860000,chr20:36000000-36010000..chr20:37460000-37470000	RN7SL237P,TGM2_x000D_,BPI,KIAA1755,LBP,RN7SL237P,TGM2_x000D_,CTNNBL1,LINC00489,RN7SKP185,RN7SL237P,RPRD1B,TGM2,TTI1,VSTM2L_x000D_,ACTR5,ADIG,ARHGAP40,BLCAP,BPI,CTNNBL1,KIAA1755,LBP,LINC00489,MIR548O2,NNAT,RALGAPB,RN7SKP173,RN7SKP185,RN7SL237P,RPRD1B,SLC32A1,SNHG11,SNORA60,SNORA71A,SNORA71B,SNORA71C,SNORA71D,TGM2,TTI1,VSTM2L_x000D_	-	-	Probe	TGM2_36793700#chr20:36756863-36793700
chr9	1732880	rs6475120	341	87	428	1.24058e-23	CTCF,SA1	Ins-All	-	C	2a	CTCFL,CTCF_joined_0,CTCF_joined_1,CTCF_joined_3,CTCF_joined_4,CTCF_joined_5,CTCF_joined_6,CTCF_joined_7,ZN281	18	-	-	-	-	-	-	-	-
chr20	52482419	rs68145080	896	295	1191	1.73264e-54	K27ac,K4me1	Mix-All	DHS	C	2b	BATF,CEBPB_joined	4	-	-	chr20:52195000-52200000..chr20:52485000-52490000,chr20:52195000-52200000..chr20:52555000-52560000,chr20:52195000-52200000..chr20:52680000-52685000,chr20:52020000-52030000..chr20:52680000-52690000,chr20:52025000-52030000..chr20:52555000-52560000,chr20:52190000-52200000..chr20:52810000-52820000,chr20:50920000-50930000..chr20:52810000-52820000	RNU7-14P_x000D_,RNU7-14P,ZNF217_x000D_,BCAS1,CYP24A1,MIR4756,RNU7-14P_x000D_,BCAS1,CYP24A1,MIR4756,RN7SKP184,RNU7-14P,TSHZ2,ZNF217_x000D_	-	-	-	-
chr7	120043003	rs55708859	1454	1209	2663	9.03636e-06	K27ac	Enh-All	-	C	5	TFCP2	1	chr7:120040000-120050000..chr7:120470000-120480000	TSPAN12	chr7:118910000-118920000..chr7:120360000-120370000,chr7:119580000-119590000..chr7:120360000-120370000,chr7:119910000-119920000..chr7:120360000-120370000,chr7:120040000-120050000..chr7:120470000-120480000	RNU6-581P_x000D_	-	-	-	-
chr10	47640213	rs12764574	897	149	1046	8.06935e-87	K27ac,K4me3	Enh-All	-	C	4	-	-	-	-	-	-	-	-	-	-
chr6	30180709	rs28398051	303	660	963	3.48112e-11	K27ac,K4me3	Pro-All	-	C	5	ALX4,ATF5,BATF3,BC11A,BHE40,BRAC,CASZ1,CEBPE,CIC,CLOCK,CR3L1,CR3L2,CUX1,DLX4,ELF3,EMX1,ERG,ESR1_joined_0,FOS,FOXA2,FOXF1,FOXK1,FOXO3,FOXP1,GLI1,HES7,HNF4G,HSF2,HSF4,HTF4,HXA2,HXA7,IRF1,ISL1,ISL2,JUND,JUN,KAISO,LEF1,LHX3,LMX1B,MAD1,MAX,MCR,MEIS2,MSX2,MYC_joined_0,MYC_joined_1,MYC_joined_2,NANOG,NFAC4,NFKB1,NKX25,NR1H3,P53,PAX2,PBX3,PO2F1,PRDM1,RORA,SNAI1,SOX3,SP1,SPI1,STAT2,STAT6,TAF1,TFDP2,TFE3,T…	603	-	-	-	-	-	-	-	-
chr5	76033012	rs250738	28	67	95	0.000243513	K27ac	Enh-All	-	C	3a	-	-	-	-	chr5:75895000-75900000..chr5:76065000-76070000	F2R,F2RL2_x000D_	-	-	-	-
chr4	120375782	rs78332141	2080	3088	5168	0.000981511	K27ac,K4me3,SA1	Pro-All	DHS	C	2a	CRBL2,EGR1,MAZ	33	-	-	chr4:120230000-120235000..chr4:120545000-120550000,chr4:119900000-119910000..chr4:120540000-120550000,chr4:120220000-120230000..chr4:120970000-120980000	FABP2,RNU4-33P,RNU6-1217P_x000D_,C4orf3,FABP2,MYOZ2,RNU4-33P,RNU6-1217P,USP53_x000D_,FABP2,PDE5A,RNU4-33P,RNU6-1217P_x000D_	-	-	-	-
chr2	45182968	rs984494	1700	1420	3120	8.79492e-06	SA1	Pro-All	DHS	C	4	FOXF2	1	chr2:44705000-44710000..chr2:45180000-45185000,chr2:44270000-44280000..chr2:45180000-45190000,chr2:44470000-44480000..chr2:45180000-45190000,chr2:44610000-44620000..chr2:45180000-45190000,chr2:44790000-44800000..chr2:45180000-45190000	CAMKMT,CAMKMT,NoGene,PPM1B	-	-	-	-	-	-
chr22	42933315	rs5996186	99	113	212	5.60158e-05	K4me1,K4me3	Enh-All	-	C	1d	FOXH1	2	-	-	-	-	-	-	-	-
chr17	26645991	rs11080054	54	18	72	8.67021e-05	K27ac	Pro-All	DHS	C	1f	-	-	-	-	-	-	-	-	-	-
chr12	107799051	rs1549506	253	84	337	2.64579e-10	CTCF,SA1	Ins-All	-	C	4	-	-	chr12:107520000-107525000..chr12:107795000-107800000	NoGene	chr12:107525000-107530000..chr12:108000000-108005000	RNA5SP371_x000D_	-	-	-	-
chr2	232346834	rs72989538	33	444	477	1.49008e-60	K27ac,K4me3	Mix-All	DHS	C	5	E2F8,RUNX3,SUH,Z280D	4	-	-	-	-	-	-	-	-
chr5	142976018	rs37390	24	64	88	8.06253e-05	K27ac	Enh-All	-	C	4	-	-	chr5:142380000-142390000..chr5:142970000-142980000,chr5:142970000-142980000..chr5:143200000-143210000	ARHGAP26,HMHB1	chr5:142780000-142785000..chr5:143200000-143205000,chr5:142300000-142305000..chr5:143200000-143205000,chr5:142295000-142300000..chr5:143345000-143350000,chr5:142385000-142390000..chr5:143205000-143210000,chr5:142300000-142310000..chr5:143560000-143570000	MIR5197,RNU7-156P_x000D_,MIR5197,NR3C1,RNU7-156P_x000D_,HMHB1,MIR5197,NR3C1,RNU7-156P_x000D_,HMHB1,MIR5197,NR3C1,RN7SL87P,RNU7-156P,YIPF5_x000D_	-	-	Distal	chr5:142975035-142976673___KCTD16_143550436#chr5:143550436-143856944
chr4	775894	rs10471237	448	788	1236	7.39716e-12	K27ac,K4me1,K4me3	Mix-All	DHS	C	2b	-	-	-	-	-	-	-	-	-	-
chr17	29876937	rs9915234	240	364	604	3.64917e-06	K4me3	Mix-All	DHS	C	4	-	-	-	-	chr17:29760000-29765000..chr17:30170000-30175000,chr17:28975000-28980000..chr17:30395000-30400000	MIR193A,MIR365B,MIR4724,MIR4725,RN7SL45P,RN7SL79P,RNU6-1134P,RNU6ATAC7P_x000D_,ADAP2,ATAD5,COPRS,CRLF3,EVI2A,EVI2B,LRRC37B,MIR193A,MIR365B,MIR4724,MIR4725,MIR4733,NF1,OMG,RAB11FIP4,RN7SL138P,RN7SL316P,RN7SL45P,RN7SL79P,RNA5SP437,RNF135,RNU6-1134P,RNU6-298P,RNU6ATAC7P,SUZ12,TEFM,UTP6_x000D_	-	-	Distal	chr17:29875797-29877135___COPRS_30186326#chr17:30178883-30186326
chr2	220071176	rs56077328	368	234	602	4.23351e-07	K4me3	Pro-All	DHS	R	4	CTCFL,CTCF_joined_0,CTCF_joined_1,CTCF_joined_2,CTCF_joined_3,CTCF_joined_4,CTCF_joined_5,CTCF_joined_6,CTCF_joined_7,ZN281	10	chr2:220035000-220040000..chr2:220070000-220075000	CNPPD1;SLC23A3	chr2:220035000-220040000..chr2:220160000-220165000	ABCB6,ANKZF1,ATG9A,DNAJB2,FAM134A,GLB1L,MIR153-1,STK16,TUBA4A,ZFAND2B_x000D_	-	-	-	-
chr6	105599671	rs4626463	19	78	97	7.10999e-09	K27ac	Enh-All	DHS	C	4	NDF2,RUNX2,RUNX3	3	-	-	chr6:105535000-105540000..chr6:105870000-105875000,chr6:105535000-105540000..chr6:106525000-106530000	BVES,BVES-AS1,POPDC3,PREP_x000D_,BVES,BVES-AS1,POPDC3,PREP,RN7SKP211_x000D_	-	-	-	-
chr4	114529492	rs57852312	77	26	103	2.2015e-06	K27ac	Mix-All	-	C	6	-	-	-	-	chr4:114310000-114320000..chr4:115300000-115310000,chr4:114315000-114320000..chr4:114990000-114995000,chr4:114310000-114320000..chr4:115580000-115590000	ARSJ,CAMK2D,RN7SL184P,RNU1-138P_x000D_,ARSJ,CAMK2D,MIR577,RN7SL184P,RNU1-138P_x000D_	-	-	-	-
chr2	54196772	rs2293360	459	236	695	1.82873e-06	K27ac,K4me3	Pro-All	-	C	3a	-	-	-	-	-	-	-	-	-	-
chr20	42583733	rs11086915	133	271	404	4.43708e-11	K27ac	Enh-All	DHS	C	5	FOXO4,SUH	4	-	-	chr20:42375000-42380000..chr20:42710000-42715000,chr20:42165000-42170000..chr20:42710000-42715000,chr20:42080000-42085000..chr20:42710000-42715000,chr20:42070000-42080000..chr20:42820000-42830000	RN7SL443P,RNU6-639P,TOX2_x000D_,GTSF1L,IFT52,MYBL2,RN7SL443P,RNU6-639P,SGK2,TOX2_x000D_,GTSF1L,IFT52,L3MBTL1,MYBL2,RN7SL443P,RNU6-1251P,RNU6-639P,SGK2,SRSF6,TOX2_x000D_,GTSF1L,IFT52,JPH2,L3MBTL1,MYBL2,RN7SL443P,RNU6-1251P,RNU6-639P,SGK2,SRSF6,TOX2_x000D_	-	-	-	-
chr13	111854193	rs1164270	202	127	329	0.000137389	K27ac	Enh-All	-	C	4	RUNX3	1	-	-	chr13:111605000-111610000..chr13:113050000-113055000	ARHGEF7,SOX1,TEX29_x000D_	-	-	-	-
chr11	128604010	rs595585	490	657	1147	3.90594e-06	K27ac	Enh-All	-	C	4	-	-	-	-	chr11:127900000-127910000..chr11:128500000-128510000,chr11:128040000-128045000..chr11:128500000-128505000,chr11:128050000-128055000..chr11:128630000-128635000,chr11:128155000-128160000..chr11:128625000-128630000,chr11:128160000-128165000..chr11:128495000-128500000,chr11:127890000-127900000..chr11:128720000-128730000,chr11:128040000-128045000..chr11:128725000-128730000,chr11:128150000-128160000..c…	ETS1_x000D_,ETS1,FLI1_x000D_	-	-	Probe	FLI1_128556429#chr11:128556429-128683162
chr9	74979966	rs2859766	44	6060	6104	0	K27ac,K4me3	Pro-All	DHS	C	4	FOXD2,KLF6,PO5F1,TFCP2	4	-	-	chr9:74895000-74900000..chr9:75205000-75210000,chr9:74895000-74900000..chr9:75435000-75440000,chr9:74650000-74660000..chr9:75200000-75210000,chr9:74650000-74660000..chr9:75430000-75440000	RNA5SP285,ZFAND5_x000D_,C9orf57,GDA,RNA5SP285,ZFAND5_x000D_	-	-	-	-
chr1	111748088	rs623400	1540	2280	3820	6.97337e-29	K27ac,K4me1	Enh-All	-	C	3a	MCR	4	-	-	chr1:111420000-111425000..chr1:111765000-111770000	CEPT1,DENND2D,DRAM2,LRIF1,RNA5SP54_x000D_	-	-	-	-
chr3	9266289	rs4684628	46	91	137	0.000444431	K27ac	Mix-All	DHS	R	2b	-	-	-	-	-	-	-	-	Probe	SRGAP3_9291369#chr3:9022275-9291369
chr21	45208976	rs8128323	18	52	70	0.000543957	K4me1	Pro-All	DHS	C	4	ATOH1,BACH1,ELK1,KLF5	5	-	-	-	-	-	-	-	-
chr17	18266975	rs638416	56	12	68	3.14049e-07	K27ac	Mix-All	DHS	C	2a	-	-	-	-	chr17:15550000-15560000..chr17:18620000-18630000,chr17:15720000-15725000..chr17:20540000-20545000	ADORA2B,ALKBH5,ATPAF2,C17orf76-AS1,CCDC144A,CENPV,COPS3,DRG2,EVPLL,FAM106A,FAM211A,FLCN,FLII,GID4,LGALS9C,LLGL1,LRRC48,MED9,MIEF2,MIR1288,MIR33B,MPRIP,MYO15A,NCOR1,NT5M,PEMT,PIGL,PLD6,RAI1,RASD1,RN7SL442P,RN7SL620P,RN7SL639P,RN7SL775P,RNA5SP436,RNU6-314P,RNU6-405P,RNU6-468P,RNU6-767P,RNU6-862P,SHMT1,SMCR2,SMCR5,SMCR8,SREBF1,TBC1D26,TBC1D28,TNFRSF13B,TOM1L2,TOP3A,TRPV2,TTC19,UBB,ZNF286A,ZNF286B,ZN…	-	-	-	-
chr19	47105716	rs73056645	269	381	650	7.28076e-05	K4me3	Pro-All	-	C	4	ESR2	1	-	-	chr19:47035000-47040000..chr19:47165000-47170000	CALM3,DACT3,GNG8,PTGIR_x000D_	-	-	-	-
chr14	96119267	rs11626367	113	180	293	0.000329595	K27ac	Enh-All	DHS	C	2b	-	-	-	-	chr14:96075000-96080000..chr14:96150000-96155000,chr14:96030000-96035000..chr14:96465000-96470000,chr14:96035000-96040000..chr14:96240000-96245000,chr14:96070000-96075000..chr14:96240000-96245000,chr14:95900000-95910000..chr14:96460000-96470000,chr14:96030000-96040000..chr14:96730000-96740000	TCL6_x000D_,TCL1A,TCL1B,TCL6_x000D_,GLRX5,SCARNA13,SNHG10,TCL1A,TCL1B,TCL6_x000D_,BDKRB2,C14orf132,TCL1A,TCL1B,TCL6_x000D_	-	-	-	-
chr14	76032751	rs7146174	39	10	49	0.000382748	K4me1	Enh-All	-	C	4	-	-	-	-	-	-	-	-	-	-
chr3	108061731	rs4855557	34	77	111	0.000514086	K4me1	Enh-All	-	C	5	-	-	-	-	chr3:107870000-107875000..chr3:108125000-108130000,chr3:107870000-107875000..chr3:108190000-108195000,chr3:106950000-106960000..chr3:108190000-108200000,chr3:98270000-98280000..chr3:111840000-111850000	AC078855.1,HHLA2,IFT57_x000D_,AC078855.1,BBX,CCDC54,CD47,HHLA2,IFT57,LINC00636_x000D_,ABHD10,ABI3BP,AC078855.1,ALCAM,BBX,CBLB,CCDC54,CD47,CD96,CEP97,CMSS1,COL8A1,DCBLD2,DPPA2,DPPA4,DZIP3,FILIP1L,GPR128,GUCA1C,HHLA2,IFT57,IMPG2,KIAA1524,LINC00488,LINC00636,LNP1,MIR3921,MIR4445,MIR548AB,MIR567,MORC1,MYH15,NFKBIZ,NIT2,NXPE3,PCNP,PHLDB2,PLCXD2,PVRL3,RETNLB,RNU1-43P,RNU6-1236P,RNU6-1256P,RNU6-1263P,RN…	-	-	Probe,Probe,Probe	HHLA2_108015336#chr3:108015336-108097131,HHLA2_108021331#chr3:108021331-108097131,HHLA2_108030631#chr3:108030631-108097131
chr17	73585072	rs144055342	184	40	224	1.41099e-08	K27ac,K4me3	Mix-All	DHS	C	-	ATOH1,E2F3,ELK1,ETS1,KDM5A,KDM5B,THAP1,ZN281	21	chr17:73420000-73430000..chr17:73580000-73590000	NoGene	-	-	-	-	Probe	MYO15B_73584138#chr17:73584138-73622927
chr6	31239752	rs9264671	3488	3728	7216	0.0009992	K27ac,K4me3,SA1	Mix-All	DHS	C	4	CTCF_joined_1,CTCF_joined_3,CTCF_joined_5,CTCF_joined_6,E2F7,E2F8,GMEB1,SPI1,TFDP1,TYY1	285	chr6:31235000-31240000..chr6:31320000-31325000	HLA-B	chr6:31165000-31170000..chr6:31330000-31335000,chr6:31105000-31110000..chr6:31330000-31335000	HLA-B,HLA-C_x000D_,CCHCR1,HCG27,HLA-B,HLA-C,POU5F1,PSORS1C3,TCF19_x000D_	-	-	-	-
chr6	32557405	rs9270296	334	624	958	2.35976e-08	K27ac,K4me3	Mix-All	DHS	C	3a	-	-	-	-	chr6:32380000-32390000..chr6:32670000-32680000,chr6:32400000-32405000..chr6:32660000-32665000,chr6:32380000-32385000..chr6:32755000-32760000,chr6:32380000-32390000..chr6:32830000-32840000	HLA-DQA1,HLA-DQB1,HLA-DRA,HLA-DRB1,HLA-DRB5,RNU1-61P_x000D_,HLA-DQA1,HLA-DQA2,HLA-DQB1,HLA-DQB2,HLA-DRA,HLA-DRB1,HLA-DRB5,MIR3135B,RNU1-61P_x000D_,HLA-DOB,HLA-DQA1,HLA-DQA2,HLA-DQB1,HLA-DQB2,HLA-DRA,HLA-DRB1,HLA-DRB5,MIR3135B,PSMB8,PSMB9,RNU1-61P,TAP1,TAP2_x000D_	-	-	-	-
chr19	18395756	rs4378729	143	243	386	1.83657e-06	K27ac	Enh-All	DHS	C	2c	CTCF_joined_4,CTCF_joined_5,CTCF_joined_6,JUN	4	-	-	chr19:18380000-18390000..chr19:18430000-18440000,chr19:18385000-18390000..chr19:18515000-18520000	JUND,MIR3188_x000D_,GDF15,JUND,LRRC25,LSM4,MIR3188,MIR3189,PGPEP1,RN7SL513P_x000D_	-	-	-	-
chr17	33408120	rs797993	667	861	1528	3.31107e-06	K27ac	Enh-All	-	C	6	-	-	-	-	chr17:33325000-33330000..chr17:33445000-33450000,chr17:32745000-32750000..chr17:33445000-33450000,chr17:32865000-32870000..chr17:33445000-33450000	RFFL,RNU6-840P_x000D_,C17orf102,CCT6B,LIG3,RFFL,RNU6-840P,TMEM132E,ZNF830_x000D_	-	-	Distal	chr17:33407772-33408430___CCT6B_33288528#chr17:33254877-33288528
chr4	185570553	rs113420705	1056	1416	2472	1.71783e-05	K27ac,SA1	Pro-All	DHS	C	4	ATOH1,CRBL2	8	-	-	chr4:185200000-185210000..chr4:185650000-185660000	CASP3,IRF2,PRIMPOL_x000D_	-	-	Probe	CASP3_185570629#chr4:185548849-185570629
chr2	54808322	rs10170355	341	161	502	6.77226e-15	K27ac	Enh-All	-	C	6	FOXH1	5	-	-	-	-	-	-	Probe	SPTBN1_54785530#chr2:54785530-54898583
chr12	46608618	rs4768108	217	147	364	0.000792295	K27ac	Enh-All	-	C	5	-	-	-	-	chr12:46380000-46390000..chr12:46780000-46790000,chr12:46540000-46550000..chr12:47320000-47330000,chr12:46540000-46550000..chr12:47410000-47420000	SLC38A1,SLC38A2_x000D_,SLC38A1,SLC38A2,SLC38A4_x000D_	-	-	-	-
chr11	11641879	rs11021957	87	34	121	1.03799e-05	K4me3	Mix-All	DHS	C	3a	ARNT,ATF6A,BBX,BC11A,BCL3,BHE40,BMAL1,BMAL2,CDC5L,CDX1,CEBPB_joined,CEBPE,CRBL2,CUX1,DDIT3,EGR2,ELF4,EPAS1,ETV1,ETV4,FLI1,FOSL1,FOS,FOXC1,FOXF2,FOXJ2,FOXO3,FOXO4,GATA3,GATA6,GATD1,GRHL2,GZF1,HAND1,HES4,HEYL,HHEX,HNF4G,HSF1,HXA9,HXB4,HXD11,HXD1,ID1,IRF2,IRF9,IRX2,JUN,KLF11,KLF15,KLF6,LHX4,LMX1B,MAD3,MAFF,MAFG,MAZ,MCR,MEF2C,MITF,MIXL1,MNX1,MSX2,MTA3,MXI1,MYBA,MYC_joined_0,MYC_joined_2,MYF6,MYNN,MYO…	145	-	-	chr11:10955000-10960000..chr11:11805000-11810000,chr11:11045000-11050000..chr11:11805000-11810000,chr11:10810000-10820000..chr11:11800000-11810000	CSNK2A3,GALNT18,MIR4299_x000D_,CSNK2A3,GALNT18,MIR4299,SNORD97,ZBED5_x000D_	-	-	-	-
chr6	45888980	rs3777554	29	83	112	1.513e-06	K27ac	Enh-All	DHS	C	4	TYY1	1	-	-	chr6:44440000-44450000..chr6:45890000-45900000,chr6:44620000-44625000..chr6:45680000-45685000,chr6:44620000-44625000..chr6:45890000-45895000	MIR586,RNU6-515P,RUNX2,SUPT3H_x000D_	-	-	Probe	CLIC5_46048085#chr6:45866189-46048085
chr16	11059363	rs4781028	432	296	728	9.51979e-06	K4me1	Enh-All	DHS	C	2b	-	-	-	-	-	-	-	-	-	-
chr14	95675223	rs10147447	10	51	61	2.03888e-06	K4me1	Enh-All	-	C	5	MCR,NFKB1	6	-	-	chr14:95620000-95625000..chr14:95790000-95795000,chr14:94430000-94440000..chr14:95730000-95740000	CLMN_x000D_,DDX24,DICER1,GSC,IFI27,IFI27L1,IFI27L2,LINC00521,MIR3173,OTUB2,PPP4R4,SERPINA1,SERPINA10,SERPINA11,SERPINA12,SERPINA3,SERPINA4,SERPINA5,SERPINA6,SERPINA9_x000D_	-	-	Distal,Probe	chr14:95674899-95675270___DICER1_95624347#chr14:95552564-95624347,CLMN_95786245#chr14:95648275-95786245
chr7	26377088	rs10270099	90	23	113	9.9692e-10	K27ac	Pro-All	-	C	3a	FOXC1,PBX2,RELB	3	-	-	chr7:26130000-26135000..chr7:26405000-26410000,chr7:25930000-25935000..chr7:26400000-26405000,chr7:26110000-26120000..chr7:26540000-26550000,chr7:25930000-25940000..chr7:26540000-26550000,chr7:25930000-25940000..chr7:26700000-26710000,chr7:25890000-25900000..chr7:27210000-27220000	CBX3,HNRNPA2B1,NFE2L3_x000D_,CBX3,HNRNPA2B1,MIR148A,NFE2L3_x000D_,CBX3,HNRNPA2B1,NFE2L3,SNX10_x000D_,CBX3,HNRNPA2B1,MIR148A,NFE2L3,SNX10_x000D_,C7orf71,CBX3,HNRNPA2B1,KIAA0087,MIR148A,NFE2L3,SNX10_x000D_,C7orf71,CBX3,HNRNPA2B1,HOTAIRM1,HOXA-AS2,HOXA-AS3,HOXA1,HOXA2,HOXA3,HOXA4,HOXA5,HOXA6,HOXA7,KIAA0087,MIR148A,MIR196B,NFE2L3,SKAP2,SNX10_x000D_	-	-	Probe	SNX10_26331514#chr7:26331514-26413949
chr14	100533046	rs72711918	4456	3820	8276	2.24645e-11	K27ac	Mix-All	-	C	5	-	-	-	-	chr14:100445000-100450000..chr14:100650000-100655000	DEGS2,MIR151B,MIR342_x000D_	-	-	Distal	chr14:100532899-100533172___MIR151B_100575851#chr14:100575755-100575851
chr6	32595636	rs114383657	78	500	578	2.99862e-47	K27ac,K4me1,K4me3	Enh-All	-	C	5	BATF	16	-	-	chr6:32380000-32390000..chr6:32670000-32680000,chr6:32400000-32405000..chr6:32660000-32665000,chr6:32380000-32385000..chr6:32755000-32760000,chr6:32380000-32390000..chr6:32830000-32840000	HLA-DQA1,HLA-DQB1,HLA-DRA,HLA-DRB1,HLA-DRB5,RNU1-61P_x000D_,HLA-DQA1,HLA-DQA2,HLA-DQB1,HLA-DQB2,HLA-DRA,HLA-DRB1,HLA-DRB5,MIR3135B,RNU1-61P_x000D_,HLA-DOB,HLA-DQA1,HLA-DQA2,HLA-DQB1,HLA-DQB2,HLA-DRA,HLA-DRB1,HLA-DRB5,MIR3135B,PSMB8,PSMB9,RNU1-61P,TAP1,TAP2_x000D_	-	-	-	-
chr13	24040342	rs9510744	223	111	334	4.79495e-05	K27ac,K4me1	Enh-All	-	C	2b	-	-	chr13:24040000-24045000..chr13:24440000-24445000	MIPEP	chr13:23515000-23520000..chr13:24940000-24945000,chr13:19940000-19945000..chr13:25045000-25050000,chr13:19960000-19965000..chr13:25015000-25020000,chr13:19920000-19925000..chr13:25110000-25115000	AL359736.1,C1QTNF9,C1QTNF9-AS1,C1QTNF9B,LINC00327,MIPEP,MIR2276,RNU6-58P,RNY3P4,SACS,SGCG,SPATA13,TNFRSF19_x000D_,AL359736.1,C1QTNF9,C1QTNF9-AS1,C1QTNF9B,CRYL1,FGF9,GJA3,GJB2,GJB6,IFT88,IL17D,LATS2,LINC00327,MICU2,MIPEP,MIR2276,MIR4499,MPHOSPH8,MRP63,N6AMT2,PSPC1,RN7SL166P,RN7SL766P,RN7SL80P,RNA5SP25,RNU2-7P,RNU4-9P,RNU6-51P,RNU6-58P,RNU6-59P,RNY3P4,SACS,SAP18,SGCG,SKA3,SPATA13,TNFRSF19,TPTE2,XPO…	-	-	-	-
chr2	29118258	rs4407214	1780	1500	3280	7.40962e-06	K4me3	Pro-All	DHS	C	2b	-	-	-	-	chr2:29040000-29045000..chr2:29415000-29420000	C2orf71,CLIP4,FAM179A,SNORD53,SNORD92,TRMT61B,WDR43_x000D_	-	-	-	-
chr6	29670573	rs3129047	87	340	427	3.26031e-11	CTCF,SA1	Ins-All	DHS	C	4	-	-	-	-	-	-	-	-	-	-
chr6	32557419	rs201278923	64	725	789	2.45858e-43	K27ac,K4me3	Mix-All	DHS	C	-	-	-	-	-	chr6:32380000-32390000..chr6:32670000-32680000,chr6:32400000-32405000..chr6:32660000-32665000,chr6:32380000-32385000..chr6:32755000-32760000,chr6:32380000-32390000..chr6:32830000-32840000	HLA-DQA1,HLA-DQB1,HLA-DRA,HLA-DRB1,HLA-DRB5,RNU1-61P_x000D_,HLA-DQA1,HLA-DQA2,HLA-DQB1,HLA-DQB2,HLA-DRA,HLA-DRB1,HLA-DRB5,MIR3135B,RNU1-61P_x000D_,HLA-DOB,HLA-DQA1,HLA-DQA2,HLA-DQB1,HLA-DQB2,HLA-DRA,HLA-DRB1,HLA-DRB5,MIR3135B,PSMB8,PSMB9,RNU1-61P,TAP1,TAP2_x000D_	-	-	-	-
chr19	7917919	rs12975442	117	646	763	2.35073e-45	CTCF,SA1	Ins-All	DHS	C	2a	CTCFL,CTCF_joined_0,CTCF_joined_1,CTCF_joined_2,CTCF_joined_3,CTCF_joined_4,CTCF_joined_5,CTCF_joined_6,CTCF_joined_7,RUNX3,THAP1,ZN281	12	-	-	-	-	-	-	-	-
chr3	50387873	rs73082914	855	555	1410	4.21101e-05	K27ac,K4me1,K4me3	Mix-All	DHS	C	4	-	-	chr3:50380000-50390000..chr3:50580000-50590000	NoGene	-	-	-	-	-	-
chr19	7880469	rs7245635	154	55	209	3.66697e-11	K27ac	Enh-All	DHS	C	4	RFX2,ZBT7B	6	-	-	-	-	-	-	-	-
chr7	97600785	rs7776611	85	43	128	0.000724594	K27ac	Pro-All	-	C	4	GRHL1	1	-	-	-	-	-	-	-	-
chr20	35807125	rs2880502	3388	3704	7092	0.000804464	K4me3	Pro-All	-	C	4	CEBPB_joined,P63,P73	9	-	-	-	-	-	-	-	-
chr18	2907478	rs8097245	50	149	199	1.58779e-11	K4me3	Pro-All	-	C	2b	GATA4,GMEB1,Z280D	5	-	-	-	-	-	-	Distal	chr18:2907375-2907734___LPIN2_3011945#chr18:2916991-3011945
chr17	16343026	rs72833950	1632	2064	3696	1.02177e-11	K27ac	Mix-All	-	C	4	CTCF_joined_5	2	-	-	chr17:16265000-16270000..chr17:16420000-16425000,chr17:15550000-15560000..chr17:18620000-18630000,chr17:15720000-15725000..chr17:20540000-20545000	C17orf76-AS1,FAM211A,TRPV2,UBB_x000D_,ADORA2B,ALKBH5,ATPAF2,C17orf76-AS1,CCDC144A,CENPV,COPS3,DRG2,EVPLL,FAM106A,FAM211A,FLCN,FLII,GID4,LGALS9C,LLGL1,LRRC48,MED9,MIEF2,MIR1288,MIR33B,MPRIP,MYO15A,NCOR1,NT5M,PEMT,PIGL,PLD6,RAI1,RASD1,RN7SL442P,RN7SL620P,RN7SL639P,RN7SL775P,RNA5SP436,RNU6-314P,RNU6-405P,RNU6-468P,RNU6-767P,RNU6-862P,SHMT1,SMCR2,SMCR5,SMCR8,SREBF1,TBC1D26,TBC1D28,TNFRSF13B,TOM1L2,TO…	-	-	-	-
chr5	150620598	rs28729463	47	144	191	9.72556e-12	K27ac	Enh-All	-	C	4	-	-	-	-	-	-	-	-	-	-
chr6	31237723	rs9264610	24	144	168	9.07256e-21	K4me3	Mix-All	-	C	5	E2F7,HINFP,TFDP1,ZBT7A	32	chr6:31235000-31240000..chr6:31320000-31325000	HLA-B	chr6:31165000-31170000..chr6:31330000-31335000,chr6:31105000-31110000..chr6:31330000-31335000	HLA-B,HLA-C_x000D_,CCHCR1,HCG27,HLA-B,HLA-C,POU5F1,PSORS1C3,TCF19_x000D_	-	-	-	-
chr6	32601842	rs9272198	170	26	196	7.3515e-26	K27ac	Mix-All	-	C	7	-	-	-	-	chr6:32380000-32390000..chr6:32670000-32680000,chr6:32400000-32405000..chr6:32660000-32665000,chr6:32380000-32385000..chr6:32755000-32760000,chr6:32380000-32390000..chr6:32830000-32840000	HLA-DQA1,HLA-DQB1,HLA-DRA,HLA-DRB1,HLA-DRB5,RNU1-61P_x000D_,HLA-DQA1,HLA-DQA2,HLA-DQB1,HLA-DQB2,HLA-DRA,HLA-DRB1,HLA-DRB5,MIR3135B,RNU1-61P_x000D_,HLA-DOB,HLA-DQA1,HLA-DQA2,HLA-DQB1,HLA-DQB2,HLA-DRA,HLA-DRB1,HLA-DRB5,MIR3135B,PSMB8,PSMB9,RNU1-61P,TAP1,TAP2_x000D_	-	-	-	-
chr6	28129789	rs1150668	22	138	160	1.86923e-20	K4me3	Pro-All	-	C	1b	KDM5A	4	-	-	chr6:28100000-28105000..chr6:28320000-28325000,chr6:27860000-27870000..chr6:28320000-28330000	NKAPL,PGBD1,ZKSCAN4,ZKSCAN8,ZSCAN9_x000D_,NKAPL,OR2B2,OR2B6,PGBD1,ZKSCAN4,ZKSCAN8,ZNF165,ZSCAN16,ZSCAN9_x000D_	-	-	-	-
chr2	198173536	rs13033821	38	10	48	0.000569777	K4me1	Pro-All	-	C	1b	NFKB1	1	-	-	-	-	-	-	-	-
chr22	46450206	rs547414004	16	55	71	2.3438e-05	K4me3	Pro-All	DHS	C	-	ARNT2,ATF2,FOXD2,GABPA,GMEB1,HINFP,KLF5,NCOR1,PO5F1,SOX9,VEZF1,ZN266,ZN711,ZNF84	38	-	-	chr22:46405000-46410000..chr22:46510000-46515000,chr22:46010000-46015000..chr22:47985000-47990000	C22orf26,FLJ27365,MIR3619,MIR4763,MIRLET7A3,MIRLET7B_x000D_,ATXN10,C22orf26,CDPF1,CELSR1,CERK,FLJ27365,GRAMD4,GTSE1,MIR3619,MIR4762,MIR4763,MIRLET7A3,MIRLET7B,PKDREJ,PPARA,RNU6-1161P,TBC1D22A,TRMU,TTC38,WNT7B_x000D_	-	-	-	-
chr19	39921479	rs251855	96	43	139	2.99299e-05	K27ac	Enh-All	DHS	C	3a	-	-	chr19:39920000-39930000..chr19:40320000-40330000	DYRK1B;FBL	chr19:39610000-39620000..chr19:40020000-40030000	AC011500.1,DLL3,GMFG,IFNL1,IFNL2,IFNL3,IFNL4,LRFN1,MED29,MIR4530,NCCRP1,PAF1,PLEKHG2,RN7SL566P,RPS16,SAMD4B,SELV,SUPT5H,SYCN,TIMM50,ZFP36_x000D_	-	-	Distal	chr19:39920792-39921578___EID2_40030838#chr19:40029446-40030838
chr6	32605423	rs9272446	400	288	688	7.61539e-05	K27ac	Pro-All	-	C	5	-	-	-	-	chr6:32380000-32390000..chr6:32670000-32680000,chr6:32400000-32405000..chr6:32660000-32665000,chr6:32380000-32385000..chr6:32755000-32760000,chr6:32380000-32390000..chr6:32830000-32840000	HLA-DQA1,HLA-DQB1,HLA-DRA,HLA-DRB1,HLA-DRB5,RNU1-61P_x000D_,HLA-DQA1,HLA-DQA2,HLA-DQB1,HLA-DQB2,HLA-DRA,HLA-DRB1,HLA-DRB5,MIR3135B,RNU1-61P_x000D_,HLA-DOB,HLA-DQA1,HLA-DQA2,HLA-DQB1,HLA-DQB2,HLA-DRA,HLA-DRB1,HLA-DRB5,MIR3135B,PSMB8,PSMB9,RNU1-61P,TAP1,TAP2_x000D_	-	-	-	-
chr6	31368154	rs2844525	230	151	381	0.00019426	K27ac	Pro-All	-	C	5	ATRX,E2F1,ESR1_joined_1,ETS1,FOXA2,MAFF,PAX5,PO2F1,RCOR1,RXRA,SIX5,SMAD2,SMAD4,SRBP1,SRF	45	chr6:31365000-31370000..chr6:31410000-31415000	HCP5	-	-	-	-	-	-
chr2	70009035	rs6546546	188	116	304	0.000140704	K27ac	Enh-All	-	C	1f	-	-	-	-	-	-	-	-	Probe	ANXA4_69969126#chr2:69969126-70053596
chr8	59222595	rs10109576	86	187	273	5.7833e-09	K27ac	Enh-All	DHS	C	3a	-	-	-	-	chr8:58490000-58495000..chr8:59305000-59310000,chr8:58335000-58340000..chr8:59305000-59310000	FAM110B_x000D_,FAM110B,RNU7-174P_x000D_	-	-	-	-
chr13	62880074	rs9317233	56	184	240	1.35299e-07	K27ac,K4me3	Enh-All	DHS	C	4	-	-	-	-	-	-	-	-	-	-
chr1	144908047	rs1699780	785	1996	2781	1.82398e-111	K27ac,K4me1	Enh-All	-	C	4	-	-	-	-	chr1:120480000-120490000..chr1:145090000-145100000,chr1:120500000-120510000..chr1:145110000-145120000	AL590452.1,AL592494.5,FAM72B,FAM72D,FCGR1B,LINC00623,MIR3118-1,MIR3118-2,MIR3118-3,NBPF9,PDE4DIP,PPIAL4B,PPIAL4G,RN7SKP88,RNU1-13P,RNU1-59P,RNU2-38P,RNU6-465P,RNVU1-1,RNVU1-2,RNVU1-3,RNVU1-4,RNVU1-5,RP11-114O18.1,RP11-289H16.1,RP11-326G21.1,RP11-343N15.1,RP11-343N15.2,RP11-343N15.5,RP11-344P13.1,RP11-344P13.4,RP11-344P13.6,RP11-439A17.10,RP11-439A17.4,RP11-439A17.7,RP11-439A17.9,RP4-791M13.3,RP4-…	-	-	Probe,Probe,Probe,Probe	PDE4DIP_144932365#chr1:144890590-144932365,PDE4DIP_144997111#chr1:144890590-144997111,PDE4DIP_145039995#chr1:144890590-145039995,PDE4DIP_145076186#chr1:144890590-145076186
chr6	32627882	rs1071639	836	164	1000	7.21268e-150	K27ac,K4me1,K4me3,SA1	Enh-All	-	C	4	-	-	-	-	chr6:32380000-32390000..chr6:32670000-32680000,chr6:32400000-32405000..chr6:32660000-32665000,chr6:32380000-32385000..chr6:32755000-32760000,chr6:32380000-32390000..chr6:32830000-32840000	HLA-DQA1,HLA-DQB1,HLA-DRA,HLA-DRB1,HLA-DRB5,RNU1-61P_x000D_,HLA-DQA1,HLA-DQA2,HLA-DQB1,HLA-DQB2,HLA-DRA,HLA-DRB1,HLA-DRB5,MIR3135B,RNU1-61P_x000D_,HLA-DOB,HLA-DQA1,HLA-DQA2,HLA-DQB1,HLA-DQB2,HLA-DRA,HLA-DRB1,HLA-DRB5,MIR3135B,PSMB8,PSMB9,RNU1-61P,TAP1,TAP2_x000D_	-	-	-	-
chr14	93118669	rs3742716	156	335	491	1.83697e-10	K27ac,K4me3	Enh-All	DHS	C	4	KLF5	2	-	-	chr14:93040000-93045000..chr14:93235000-93240000,chr14:92580000-92590000..chr14:93140000-93150000,chr14:91960000-91970000..chr14:94430000-94440000	LGMN_x000D_,RNU6-366P,SLC24A4_x000D_,ATXN3,BTBD7,C14orf142,CATSPERB,CHGA,COX8C,CPSF2,FAM181A,FAM181A-AS1,FBLN5,GOLGA5,ITPK1,ITPK1-AS1,LGMN,MIR4506,MOAP1,NDUFB1,PRIMA1,RIN3,RNU6-1258P,RNU6-366P,SLC24A4,TC2N,TMEM251,TRIP11,UBR7,UNC79_x000D_	-	-	-	-
chr10	73745476	rs1006974	31	106	137	5.87227e-10	K27ac	Enh-All	DHS	C	1f	-	-	-	-	chr10:73715000-73720000..chr10:73805000-73810000,chr10:73650000-73660000..chr10:74090000-74100000	CHST3_x000D_,ANAPC16,ASCC1,CHST3,DDIT4,SPOCK2_x000D_	-	-	-	-
chr2	9239563	rs907163	69	126	195	0.000173962	K27ac	Enh-All	DHS	C	4	-	-	-	-	-	-	-	-	-	-
chr1	160677859	rs3914855	92	32	124	1.13679e-06	SA1	Pro-All	-	C	5	FOSB	3	-	-	chr1:160650000-160655000..chr1:160735000-160740000,chr1:160695000-160700000..chr1:160735000-160740000,chr1:160650000-160655000..chr1:160920000-160925000,chr1:160695000-160700000..chr1:160920000-160925000	SLAMF7_x000D_,CD244,ITLN1,LY9,SLAMF7_x000D_	-	-	Distal	chr1:160676601-160678252___ITLN2_160924589#chr1:160914815-160924589
chr17	31268111	rs28919	137	66	203	1.05098e-05	SA1	Ins-All	DHS	C	4	-	-	-	-	-	-	-	-	Probe	TMEM98_31254927#chr17:31254927-31268667
chr10	98408066	rs17484143	84	28	112	5.46271e-07	K27ac	Enh-All	-	C	5	FOXH1	1	chr10:98405000-98410000..chr10:98585000-98590000	MIR607	chr10:98160000-98165000..chr10:99455000-99460000	AL355490.1,ANKRD2,ARHGAP19,AVPI1,C10orf12,C10orf62,EXOSC1,FRAT1,FRAT2,HOGA1,LCOR,MIR607,MMS19,MORN4,PGAM1,PI4K2A,PIK3AP1,RNA5SP324,RNU6-1274P,RRP12,SLIT1,TM9SF3,UBTD1,ZDHHC16_x000D_	-	-	-	-
chr6	139612412	rs11970749	71	28	99	0.000204266	K4me1	Mix-All	-	C	3a	COT2,GATA4,PDX1,RUNX3	4	chr6:139610000-139615000..chr6:139650000-139655000	NoGene	chr6:139540000-139545000..chr6:139675000-139680000,chr6:139445000-139450000..chr6:139685000-139690000,chr6:139135000-139140000..chr6:139685000-139690000,chr6:138910000-138920000..chr6:139670000-139680000,chr6:138250000-138260000..chr6:144380000-144390000	TXLNB_x000D_,HECA,TXLNB_x000D_,ABRACL,HECA,REPS1,RNU6-427P,TXLNB_x000D_,ABRACL,CCDC28A,ECT2L,HECA,REPS1,RNU6-427P,TXLNB_x000D_,ABRACL,ADAT2,AIG1,CCDC28A,CITED2,ECT2L,FUCA2,GJE1,GPR126,HEBP2,HECA,HIVEP2,KIAA1244,LTV1,MIR3145,MIR3668,MIR4465,NHSL1,NMBR,PBOV1,PERP,PEX3,PHACTR2,REPS1,RN7SKP106,RNA5SP220,RNA5SP221,RNU6-427P,TXLNB,VTA1,ZC2HC1B_x000D_	-	-	Probe	TXLNB_139613208#chr6:139561198-139613208
chr11	118965479	rs1134734	537	719	1256	2.27691e-06	K4me3	Pro-All	-	C	4	ARNT2,ATF2,ATOH1,BARH1,CEBPD,DBP,DLX1,E2F7,ELK1,ERR1,GMEB2,HES4,HINFP,HXA4,HXA6,HXB6,ID3,KDM5B,KLF6,MAD3,MXI1,MYBB,MYB,MZF1,NFAT5,NFIC,NKX28,NR4A1,PBX2,PO2F2,PO5F1,RARG,RFX1,SOX9,VEZF1,Z280D,ZNF84	38	-	-	-	-	-	-	-	-
chr6	31240060	rs2844622	448	536	984	0.000236177	K4me3,SA1	Mix-All	DHS	C	1f	-	-	-	-	chr6:31165000-31170000..chr6:31330000-31335000,chr6:31105000-31110000..chr6:31330000-31335000	HLA-B,HLA-C_x000D_,CCHCR1,HCG27,HLA-B,HLA-C,POU5F1,PSORS1C3,TCF19_x000D_	-	-	-	-
chr2	135082444	rs11674550	204	390	594	1.81231e-13	K27ac	Enh-All	-	C	7	-	-	-	-	chr2:134640000-134650000..chr2:135160000-135170000,chr2:134875000-134880000..chr2:135170000-135175000,chr2:134870000-134880000..chr2:135650000-135660000	MIR3679,RNA5SP104_x000D_,MIR3679,MIR5590,RNA5SP104,TMEM163_x000D_	-	-	Probe	MGAT5_135011829#chr2:135011829-135212192
chr13	21050176	rs7324189	43	86	129	0.000551803	K27ac	Enh-All	DHS	C	2b	BBX,CDC5L,CR3L4,EHF,ELF1,FLI1,FOXF2,GATD1,HXA1,LHX4,NKX61,NRF1	14	-	-	chr13:20755000-20760000..chr13:21060000-21065000,chr13:20760000-20770000..chr13:21400000-21410000,chr13:20755000-20760000..chr13:21495000-21500000,chr13:19940000-19945000..chr13:25045000-25050000,chr13:19960000-19965000..chr13:25015000-25020000,chr13:19920000-19925000..chr13:25110000-25115000	GJB2,GJB6,MIR4499_x000D_,CRYL1,GJB6,IFT88,IL17D,MIR4499,N6AMT2,RNU2-7P_x000D_,CRYL1,GJB2,GJB6,IFT88,IL17D,MIR4499,N6AMT2,RNU2-7P,XPO4_x000D_,AL359736.1,C1QTNF9,C1QTNF9-AS1,C1QTNF9B,CRYL1,FGF9,GJA3,GJB2,GJB6,IFT88,IL17D,LATS2,LINC00327,MICU2,MIPEP,MIR2276,MIR4499,MPHOSPH8,MRP63,N6AMT2,PSPC1,RN7SL166P,RN7SL766P,RN7SL80P,RNA5SP25,RNU2-7P,RNU4-9P,RNU6-51P,RNU6-58P,RNU6-59P,RNY3P4,SACS,SAP18,SGCG,SKA3…	-	-	-	-
chr5	1134914	rs4076818	73	213	286	7.95417e-11	CTCF,K27ac	Enh-All	DHS	C	4	-	-	chr5:920000-930000..chr5:1130000-1140000	NoGene	chr5:910000-920000..chr5:1640000-1650000,chr5:260000-265000..chr5:1565000-1570000	CLPTM1L,LPCAT1,MIR4457,MIR4635,NKD2,SLC12A7,SLC6A18,SLC6A19,SLC6A3,TERT_x000D_,AC026740.1,AHRR,BRD9,C5orf55,CEP72,CLPTM1L,EXOC3,LPCAT1,MIR4456,MIR4457,MIR4635,NKD2,PDCD6,SLC12A7,SLC6A18,SLC6A19,SLC6A3,SLC9A3,TERT,TPPP,TRIP13,ZDHHC11,ZDHHC11B_x000D_	-	-	-	-
chr2	36584327	rs10176691	124	67	191	0.000226858	K4me3	Pro-All	DHS	C	4	PDX1	1	-	-	chr2:36570000-36580000..chr2:36730000-36740000,chr2:36575000-36580000..chr2:36890000-36895000	RP11-490M8.1_x000D_,CRIM1,FEZ2,RP11-490M8.1_x000D_	-	-	-	-
chr2	109228723	rs2577601	66	20	86	1.1763e-05	K4me1	Mix-All	DHS	C	4	-	-	chr2:109220000-109230000..chr2:109340000-109350000	RANBP2	-	-	-	-	Probe,Probe	LIMS1_109204756#chr2:109204756-109303702,LIMS1_109223616#chr2:109223616-109303702
chr6	32365553	rs72847948	124	59	183	7.24126e-06	K27ac	Mix-All	DHS	C	5	BARX2,CEBPB_joined,RUNX3	5	-	-	-	-	-	-	Distal	chr6:32364707-32365765___RS3916765_32685550#chr6:32685550-32685550
chr6	11711968	rs210917	265	499	764	2.1972e-16	K27ac	Enh-All	DHS	C	4	-	-	chr6:11710000-11715000..chr6:11830000-11835000	NoGene	chr6:11580000-11590000..chr6:12890000-12900000,chr6:11585000-11590000..chr6:12600000-12605000,chr6:11650000-11655000..chr6:12605000-12610000	ADTRP,EDN1,HIVEP1,RN7SKP293_x000D_	-	-	-	-
chr17	73585544	rs557008123	257	158	415	0.000594074	CTCF,K4me3,SA1	Mix-All	DHS	C	2b	ARNT2,ATF2,BACH1,BARX1,BARX2,BMAL1,CEBPD,CREB1,DBP,E2F3,E2F4,E2F7,ELK4,FOXP1,GABPA,GMEB1,GMEB2,HES1,HHEX,HINFP,HXA4,HXB6,IRF1,JUNB,KDM5B,KLF5,MAD3,MAX,MNT,MXI1,NFAT5,NFE2,NFYC,NKX28,NR4A1,OVOL2,SP4,STAT2,TFDP1,THAP1,USF2,ZBT7A,ZNF84	451	chr17:73420000-73430000..chr17:73580000-73590000	NoGene	-	-	-	-	Probe	MYO15B_73584138#chr17:73584138-73622927
chr4	124320924	rs300572	124	197	321	0.00027052	K4me3	Pro-All	-	C	5	KDM5A,NDF2	3	-	-	chr4:124020000-124030000..chr4:124580000-124590000,chr4:124020000-124030000..chr4:125020000-125030000,chr4:124310000-124315000..chr4:124585000-124590000	SPRY1_x000D_	-	-	Probe	SPRY1_124319540#chr4:124319540-124324915
chr12	108964674	rs888552	248	363	611	1.45972e-05	K27ac	Enh-All	-	C	4	-	-	-	-	chr12:108955000-108960000..chr12:109010000-109015000,chr12:108955000-108960000..chr12:109195000-109200000,chr12:108955000-108960000..chr12:109245000-109250000,chr12:108955000-108960000..chr12:109530000-109535000	TMEM119_x000D_,CORO1C,RNU7-169P,SELPLG,TMEM119_x000D_,CORO1C,MIR619,RNU7-169P,SELPLG,TMEM119_x000D_,CORO1C,DAO,MIR619,RNA5SP372,RNU6-361P,RNU7-169P,SELPLG,SSH1,SVOP,TMEM119,USP30_x000D_	-	-	-	-
chr19	19179819	rs916898	76	143	219	2.6148e-05	K27ac	Enh-All	DHS	C	4	-	-	-	-	chr19:19165000-19170000..chr19:19250000-19255000	SLC25A42,TMEM161A_x000D_	-	-	Probe	SLC25A42_19174802#chr19:19174802-19223841
chr8	71316316	rs76929997	3260	2436	5696	2.18424e-26	K4me3	Pro-All	DHS	C	2b	-	-	-	-	chr8:71060000-71065000..chr8:71575000-71580000,chr8:70850000-70860000..chr8:71440000-71450000,chr8:70570000-70580000..chr8:71440000-71450000	RN7SL19P,TRAM1_x000D_,NCOA2,PRDM14,RNU1-101P_x000D_,AC090574.1,NCOA2,PRDM14,RN7SKP29,RN7SL675P,RNA5SP270,RNU1-101P_x000D_	-	-	-	-
chr20	52269701	rs4811450	872	1198	2070	6.71299e-12	K27ac	Mix-All	-	C	5	FOXP2,GATA2,NANOG,PDX1,TAL1,ZFAT	6	-	-	chr20:52195000-52200000..chr20:52485000-52490000,chr20:52195000-52200000..chr20:52555000-52560000,chr20:52195000-52200000..chr20:52680000-52685000,chr20:52020000-52030000..chr20:52680000-52690000,chr20:52025000-52030000..chr20:52555000-52560000,chr20:52190000-52200000..chr20:52810000-52820000,chr20:50920000-50930000..chr20:52810000-52820000	RNU7-14P_x000D_,RNU7-14P,ZNF217_x000D_,BCAS1,CYP24A1,MIR4756,RNU7-14P_x000D_,BCAS1,CYP24A1,MIR4756,RN7SKP184,RNU7-14P,TSHZ2,ZNF217_x000D_	-	-	-	-
chr15	45471489	rs1648307	111	191	302	7.24419e-05	CTCF	Ins-All	DHS	C	4	-	-	-	-	-	-	-	-	Distal,Probe,Probe	chr15:45471364-45472308___SHF_45493373#chr15:45459411-45493373,SHF_45473405#chr15:45459411-45473405,SHF_45493373#chr15:45459411-45493373
chr5	122092913	rs4836225	64	154	218	6.00961e-09	K27ac	Enh-All	-	C	5	-	-	-	-	chr5:121850000-121855000..chr5:122335000-122340000	SNX2_x000D_	-	-	-	-
chr7	28519652	rs114066291	202	59	261	1.56966e-07	K27ac,K4me1	Enh-All	-	C	6	ATOH1,GABPA,KLF6,SOX9,ZN711	6	chr7:28515000-28520000..chr7:28660000-28665000	CREB5	-	-	-	-	-	-
chr9	100863989	rs7037233	346	527	873	1.50504e-05	K27ac,K4me3	Enh-All	-	C	5	-	-	-	-	chr9:100835000-100840000..chr9:101020000-101025000,chr9:100680000-100690000..chr9:101010000-101020000,chr9:100470000-100480000..chr9:101020000-101030000	CORO2A,TBC1D2_x000D_,ANP32B,CORO2A,NANS,RNU6-918P,TRIM14_x000D_,ANP32B,C9orf156,CORO2A,FOXE1,HEMGN,NANS,RNU6-918P,TBC1D2,TRIM14_x000D_	-	-	Probe	TRIM14_100881635#chr9:100846634-100881635
chr17	3462558	rs60627542	48	98	146	0.000215858	K4me3	Enh-All	DHS	C	5	-	-	-	-	chr17:2940000-2950000..chr17:3550000-3560000	ASPA,OR1A1,OR1A2,OR1D2,OR1D5,OR1E1,OR1E2,OR1G1,OR3A1,OR3A2,OR3A3,SHPK,SPATA22,TRPV1,TRPV3_x000D_	-	-	-	-
chr2	11890138	rs11693809	198	124	322	0.000143637	K27ac	Enh-All	DHS	C	2b	-	-	-	-	chr2:11830000-11835000..chr2:11920000-11925000,chr2:11880000-11885000..chr2:11920000-11925000,chr2:11610000-11620000..chr2:11910000-11920000	MIR548S_x000D_,GREB1,MIR4429,MIR548S,NTSR2,RN7SL674P,RNA5SP84,RNA5SP85,RNU2-13P_x000D_	-	-	Probe,Probe	LPIN1_11817704#chr2:11817704-11967533,LPIN1_11886721#chr2:11886721-11967533
chr17	76480411	rs11871219	14	62	76	5.50931e-07	K4me1	Mix-All	DHS	C	3a	-	-	-	-	chr17:76140000-76150000..chr17:76750000-76760000	AFMID,BIRC5,DNAH17,DNAH17-AS1,PGS1,RN7SL236P,RN7SL454P,RNU6-638P,SOCS3,SYNGR2,TK1,TMEM235_x000D_	-	-	-	-
chr10	47656255	rs11259773	611	267	878	2.58318e-26	K27ac,K4me3	Pro-All	DHS	C	4	-	-	-	-	-	-	-	-	-	-
chr11	64918514	rs55646096	215	323	538	1.44118e-05	K27ac	Enh-All	DHS	C	2b	RUNX3	1	-	-	-	-	-	-	-	-
chr2	73858064	rs28561721	215	412	627	2.6035e-10	CTCF,SA1	Ins-All	DHS	C	4	-	-	-	-	-	-	-	-	-	-
chr14	35871960	rs2233419	116	116	232	7.76174e-06	K4me1,SA1	Mix-All	-	C	3a	E2F3,EHF,ELF1,ESR2,FLI1,HINFP,TFDP1	14	chr14:35755000-35760000..chr14:35870000-35875000,chr14:35340000-35350000..chr14:35870000-35880000	PSMA6,BAZ1A	chr14:35610000-35615000..chr14:35880000-35885000,chr14:35610000-35615000..chr14:36155000-36160000,chr14:35510000-35520000..chr14:35880000-35890000,chr14:35140000-35145000..chr14:35885000-35890000	NFKBIA,PSMA6_x000D_,INSM2,NFKBIA,PSMA6_x000D_,KIAA0391,NFKBIA,PPP2R3C,PSMA6_x000D_,BAZ1A,CFL2,FAM177A1,KIAA0391,NFKBIA,PPP2R3C,PSMA6,RNU6-1261P,RNU7-41P,SRP54_x000D_	-	-	Probe,Distal	NFKBIA_35873960#chr14:35870715-35873960,chr14:35871064-35872493___KIAA0391_35591526#chr14:35591526-35743284,PSMA6_35761522#chr14:35761522-35786685
chr10	43904919	rs2819033	1864	2164	4028	9.82008e-06	K27ac	Pro-All	DHS	C	4	-	-	-	-	chr10:43850000-43855000..chr10:43950000-43955000,chr10:43700000-43710000..chr10:43950000-43960000,chr10:43630000-43640000..chr10:43950000-43960000,chr10:43785000-43790000..chr10:43955000-43960000	FXYD4,HNRNPF_x000D_,FXYD4,HNRNPF,RNU6ATAC11P_x000D_,FXYD4,HNRNPF,RASGEF1A,RNU6ATAC11P_x000D_,FXYD4,HNRNPF,RNU6ATAC11P,RNU7-193P_x000D_	-	-	-	-
chr2	20351003	rs7607854	450	203	653	2.80744e-21	K27ac	Mix-All	-	C	2b	-	-	chr2:20350000-20355000..chr2:20415000-20420000	SDC1	chr2:20325000-20330000..chr2:20430000-20435000,chr2:20150000-20155000..chr2:20425000-20430000	RN7SL140P,RNU6-961P,SDC1_x000D_,LAPTM4A,MATN3,RN7SL140P,RNU6-961P_x000D_	-	-	-	-
chr12	3186134	rs12833210	217	139	356	0.000213056	K4me3	Mix-All	DHS	C	2b	ESR2	1	-	-	-	-	-	-	-	-
chr22	40809034	rs5757946	281	475	756	9.65198e-08	K27ac,K4me3	Enh-All	-	C	6	ARI3A,CDX2,DLX6,EGR1,FOSB,FOSL2,GABPA,GATD1,IRX2,JDP2,KAT5,KLF4,LHX4,MAD3,RFX5,RUNX3,SP1	17	-	-	-	-	-	-	Probe,Probe	MKL1_40859444#chr22:40806284-40859444,MKL1_41032723#chr22:40806284-41032723
chr19	40697061	rs339526	615	758	1373	0.000376974	K27ac	Pro-All	DHS	C	1f	-	-	-	-	chr19:40645000-40650000..chr19:40725000-40730000	MAP3K10,TTC9B_x000D_	-	-	-	-
chr6	3027173	rs1077782	50	214	264	4.08379e-24	K27ac	Enh-All	DHS	C	2a	CEBPD,FOXO3,PRD14	9	-	-	chr6:2840000-2850000..chr6:3060000-3070000,chr6:2990000-3000000..chr6:3250000-3260000	MIR4645,NQO2,SERPINB6,SERPINB9_x000D_,BPHL,RIPK1,RNA5SP201,TUBB2A,TUBB2B_x000D_	-	-	-	-
chr19	50411012	rs1127729	216	310	526	0.000155606	K27ac	Enh-All	-	C	6	ATF3,ESR1_joined_2,NFKB1,PRD14	8	-	-	chr19:50390000-50400000..chr19:50840000-50850000	ATF5,IZUMO2,KCNC3,MIR4751,MYH14,NUP62,SIGLEC11,VRK3,ZNF473_x000D_	-	-	-	-
chr12	131198947	rs2695859	64	10	74	9.70932e-10	K4me3	Pro-All	-	C	1f	CTCF_joined_0,CTCF_joined_1,CTCF_joined_3,CTCF_joined_5,CTCF_joined_6,CTCF_joined_7,RUNX3	7	-	-	chr12:130530000-130535000..chr12:131235000-131240000,chr12:129300000-129310000..chr12:131580000-131590000	FZD10,PIWIL1,RIMBP2_x000D_,FZD10,GLT1D1,PIWIL1,RAN,RIMBP2,RN7SL534P,RNU6-1077P,STX2,TMEM132D_x000D_	-	-	-	-
chr14	24527672	rs7146599	1644	307	1951	8.79834e-71	CTCF,SA1	Mix-All	DHS	C	2a	COT2,CTCFL,CTCF_joined_0,CTCF_joined_1,CTCF_joined_2,CTCF_joined_3,CTCF_joined_4,CTCF_joined_5,CTCF_joined_6,CTCF_joined_7,NRF1,UBIP1,ZN281	13	chr14:24525000-24530000..chr14:24560000-24565000	NRL;PCK2	chr14:24440000-24450000..chr14:24550000-24560000,chr14:24480000-24485000..chr14:24555000-24560000	CPNE6,LRRC16B_x000D_	-	-	Distal	chr14:24527469-24527740___CPNE6_24540045#chr14:24540045-24547309
chr15	99791339	rs56315393	420	931	1351	2.48466e-21	K27ac,K4me3	Pro-All	DHS	C	2b	-	-	-	-	-	-	-	-	-	-
chr8	21966891	rs7844183	74	609	683	2.62209e-41	K27ac,K4me3	Pro-All	DHS	C	4	KDM5A,Z280D	2	-	-	chr8:21770000-21775000..chr8:21995000-22000000,chr8:21770000-21775000..chr8:22100000-22105000	DMTN,FAM160B2,FGF17,HR,NPM2,NUDT18,XPO7_x000D_,BMP1,DMTN,FAM160B2,FGF17,HR,LGI3,NPM2,NUDT18,PHYHIP,REEP4,SFTPC,XPO7_x000D_	-	-	Probe	NUDT18_21966932#chr8:21964382-21966932
chr1	53308665	rs532242	356	119	475	2.14567e-05	K27ac,K4me3	Mix-All	DHS	C	4	BACH1,CEBPD,E2F7,GMEB2,HES1,HINFP,LYL1,PO5F1,SOX9,THAP1	20	-	-	chr1:53165000-53170000..chr1:53650000-53655000	ECHDC2,MIR1273F,MIR1273G,MIR5095,PODN,RN7SL62P,RNU2-30P,RNU6-969P,SCP2,SLC1A7,ZYG11A,ZYG11B_x000D_	-	-	-	-
chr1	229503952	rs10916471	236	321	557	0.00097935	K27ac	Pro-All	DHS	C	5	IRF4,SPI1	4	-	-	chr1:229390000-229395000..chr1:229615000-229620000,chr1:229390000-229400000..chr1:230440000-230450000	ACTA1,CCSAP,RAB4A,RN7SKP276,RNU6-180P,SPHAR_x000D_,ABCB10,ACTA1,CCSAP,GALNT2,NUP133,RAB4A,RN7SKP276,RNA5SP78,RNU4-21P,RNU6-180P,SPHAR,TAF5L,URB2_x000D_	-	-	-	-
chr6	32628439	rs9273508	968	60	1028	1.56993e-167	K27ac,K4me1,K4me3	Enh-All	-	C	7	NR4A2	31	-	-	chr6:32380000-32390000..chr6:32670000-32680000,chr6:32400000-32405000..chr6:32660000-32665000,chr6:32380000-32385000..chr6:32755000-32760000,chr6:32380000-32390000..chr6:32830000-32840000	HLA-DQA1,HLA-DQB1,HLA-DRA,HLA-DRB1,HLA-DRB5,RNU1-61P_x000D_,HLA-DQA1,HLA-DQA2,HLA-DQB1,HLA-DQB2,HLA-DRA,HLA-DRB1,HLA-DRB5,MIR3135B,RNU1-61P_x000D_,HLA-DOB,HLA-DQA1,HLA-DQA2,HLA-DQB1,HLA-DQB2,HLA-DRA,HLA-DRB1,HLA-DRB5,MIR3135B,PSMB8,PSMB9,RNU1-61P,TAP1,TAP2_x000D_	-	-	-	-
chr8	104383535	rs78898241	105	365	470	7.51906e-06	CTCF,K4me3	Pro-All	DHS	C	4	RUNX2	2	-	-	-	-	-	-	-	-
chr4	3374898	rs10937924	69	22	91	1.20524e-05	SA1	Mix-All	DHS	C	3a	ARNT2,ASCL2,ATOH1,BACH1,CEBPD,E2F7,ELK1,GATA4,GLI2,GMEB2,HHEX,HXA4,HXC8,KDM5B,MAD3,MYF6,NFYC,OVOL2,RFX1,SALL4,TFDP1,THAP1,ZN143	25	-	-	-	-	-	-	-	-
chr17	44222424	rs2696588	409	186	595	3.19936e-06	K27ac,K4me1	Enh-All	-	C	1f	MEF2C	2	-	-	chr17:44075000-44080000..chr17:44290000-44295000	RNU7-101P_x000D_	-	-	Distal,Probe	chr17:44222078-44222513___KANSL1_44270272#chr17:44107281-44270272,KANSL1_44270272#chr17:44107281-44270272
chr2	13663477	rs11678241	227	313	540	0.000696768	K27ac	Pro-All	DHS	C	2b	-	-	-	-	chr2:13180000-13190000..chr2:15300000-15310000,chr2:13190000-13195000..chr2:15720000-15725000	AC011897.1,FAM84A,RNU6-1288P_x000D_,AC011897.1,FAM84A,NBAS,RNU6-1288P_x000D_	-	-	-	-
chr14	23025932	rs12888861	11948	13608	25556	1.04653e-20	K27ac,K4me1,K4me3,SA1	Mix-All	-	C	4	MAFK,P63	5	-	-	chr14:22855000-22860000..chr14:23035000-23040000,chr14:22770000-22780000..chr14:23030000-23040000,chr14:22940000-22950000..chr14:23120000-23130000,chr14:22850000-22855000..chr14:23110000-23115000,chr14:22860000-22870000..chr14:23310000-23320000	TRAC,TRAJ1,TRAJ10,TRAJ11,TRAJ12,TRAJ13,TRAJ14,TRAJ15,TRAJ16,TRAJ17,TRAJ18,TRAJ19,TRAJ2,TRAJ20,TRAJ21,TRAJ22,TRAJ23,TRAJ24,TRAJ25,TRAJ26,TRAJ27,TRAJ28,TRAJ29,TRAJ3,TRAJ30,TRAJ31,TRAJ32,TRAJ33,TRAJ34,TRAJ35,TRAJ36,TRAJ37,TRAJ38,TRAJ39,TRAJ4,TRAJ40,TRAJ41,TRAJ42,TRAJ43,TRAJ44,TRAJ45,TRAJ46,TRAJ47,TRAJ48,TRAJ49,TRAJ5,TRAJ50,TRAJ51,TRAJ52,TRAJ53,TRAJ54,TRAJ55,TRAJ56,TRAJ57,TRAJ58,TRAJ59,TRAJ6,TRAJ60,T…	-	-	-	-
chr1	236135681	rs766890	784	211	995	1.71527e-52	K27ac,K4me3	Enh-All	DHS	C	4	-	-	-	-	chr1:236040000-236050000..chr1:236320000-236330000,chr1:235675000-235680000..chr1:236140000-236145000	NID1,RNU6-968P_x000D_,GNG4,LYST,MIR1537,RNU5E-2P,RNU6-968P_x000D_	-	-	-	-
chr2	70025988	rs13018194	656	832	1488	2.11174e-05	K27ac	Enh-All	-	C	4	RUNX3	2	-	-	-	-	-	-	Probe	ANXA4_69969126#chr2:69969126-70053596
chr7	106512936	rs73186294	43	86	129	0.000836408	K4me3	Pro-All	-	R	5	FOSB	1	-	-	chr7:106430000-106435000..chr7:106785000-106790000,chr7:106170000-106180000..chr7:106790000-106800000,chr7:106430000-106440000..chr7:107360000-107370000	PIK3CG_x000D_,CCDC71L,PIK3CG,RNA5SP236_x000D_,BCAP29,COG5,DUS4L,GPR22,HBP1,PIK3CG,PRKAR2B,SLC26A4_x000D_	-	-	-	-
chr2	201982544	rs2881928	1948	1492	3440	6.1732e-11	K4me1,K4me3,SA1	Pro-All	-	C	3a	CEBPD	1	-	-	chr2:201935000-201940000..chr2:202025000-202030000,chr2:201770000-201775000..chr2:202040000-202045000,chr2:201770000-201775000..chr2:202090000-202095000,chr2:201570000-201580000..chr2:202040000-202050000	CFLAR-AS1,RNU6-1206P,RNU7-45P_x000D_,CFLAR-AS1,FAM126B,NDUFB3,RN7SL694P,RNU6-1206P,RNU7-45P_x000D_,CFLAR,CFLAR-AS1,FAM126B,NDUFB3,RN7SL694P,RNU6-1206P,RNU7-45P_x000D_,BZW1,CFLAR-AS1,CLK1,FAM126B,NDUFB3,NIF3L1,ORC2,PPIL3,RN7SL694P,RNA5SP115,RNU1-133P,RNU6-1206P,RNU6-312P,RNU6-31P,RNU6-762P,RNU7-45P_x000D_	-	-	-	-
chr17	7185062	rs5417	64	157	221	3.41798e-09	K4me3	Pro-All	DHS	C	4	-	-	-	-	chr17:6945000-6950000..chr17:7200000-7205000	ACADVL,ASGR1,ASGR2,CLDN7,CLEC10A,CTDNEP1,DLG4,DVL2,ELP5,GABARAP,MIR324,PHF23,SLC2A4,YBX2_x000D_	-	-	-	-
chr1	248602063	rs7525607	101	16	117	2.33277e-14	K4me1	Enh-All	-	C	7	-	-	-	-	chr1:248565000-248570000..chr1:249100000-249105000,chr1:248400000-248410000..chr1:248850000-248860000	OR14I1,OR2G6,OR2T10,OR2T11,OR2T2,OR2T27,OR2T29,OR2T3,OR2T34,OR2T35,OR2T5,OR2T7_x000D_,OR14C36,OR14I1,OR2G6,OR2M7,OR2T1,OR2T10,OR2T11,OR2T12,OR2T2,OR2T27,OR2T29,OR2T3,OR2T33,OR2T34,OR2T35,OR2T4,OR2T5,OR2T6,OR2T7_x000D_	-	-	-	-
chr7	39781847	rs2107707	98	231	329	6.66475e-05	CTCF,SA1	Ins-All	-	C	5	NR5A2,RUNX3	3	-	-	chr7:39620000-39625000..chr7:39785000-39790000,chr7:39610000-39620000..chr7:40090000-40100000	RALA_x000D_,RALA,RN7SL496P,RNU6-719P_x000D_	-	-	-	-
chr4	38806462	rs56357984	528	943	1471	2.32439e-13	K27ac,K4me3,SA1	Mix-All	-	C	4	CEBPA,CEBPB_joined,FOXH1,RUNX3	4	-	-	chr4:38760000-38765000..chr4:38855000-38860000,chr4:38760000-38770000..chr4:39030000-39040000,chr4:38760000-38765000..chr4:39135000-39140000,chr4:38310000-38320000..chr4:39030000-39040000	TLR10_x000D_,FAM114A1,MIR574,TLR1,TLR10,TLR6_x000D_,FAM114A1,KLHL5,MIR574,TLR1,TLR10,TLR6,TMEM156_x000D_,AC021860.1,FAM114A1,KLF3,MIR574,RNA5SP158,TLR1,TLR10,TLR6_x000D_	-	-	-	-
chr16	9233291	rs28490191	203	130	333	0.000727418	SA1	Pro-All	-	C	5	AP2A,AP2C	3	-	-	-	-	-	-	-	-
chr2	99085296	rs72821907	21	60	81	0.000197013	SA1	Enh-All	DHS	C	4	-	-	-	-	chr2:99025000-99030000..chr2:99215000-99220000,chr2:99020000-99030000..chr2:99460000-99470000	INPP4A_x000D_,COA5,INPP4A,MGAT4A,RNU4-84P,RNU7-46P,UNC50_x000D_	-	-	-	-
chr22	38595615	rs3761449	14	90	104	8.72318e-14	K27ac	Mix-All	-	C	5	-	-	-	-	-	-	-	-	-	-
chr17	73342361	rs4277384	303	404	707	0.000483866	K27ac	Mix-All	-	C	6	ATF1,COT2,CTCF_joined_0,CTCF_joined_1,CTCF_joined_4,CTCF_joined_5,CTCF_joined_6,ESR1_joined_2,RFX5,RUNX2,RUNX3,VDR	12	-	-	chr17:72965000-72970000..chr17:73405000-73410000	ARMC7,ATP5H,CDR2L,GGA3,GRB2,HN1,ICT1,KCTD2,MIF4GD,MIR3678,MRPS7,NT5C,NUP85,RN7SL573P,RNU6-362P,SLC16A5,SLC25A19,SUMO2_x000D_	-	-	-	-
chr16	11681042	rs17552324	357	511	868	9.1636e-07	K27ac	Pro-All	DHS	C	4	HNF1B	1	-	-	chr16:11625000-11630000..chr16:11735000-11740000,chr16:11625000-11630000..chr16:11910000-11915000,chr16:11500000-11510000..chr16:11720000-11730000,chr16:11485000-11490000..chr16:11905000-11910000	LITAF_x000D_,LITAF,SNN,TXNDC11,ZC3H7A_x000D_,RN7SL522P_x000D_,LITAF,RN7SL522P,SNN,TXNDC11,ZC3H7A_x000D_	-	-	Probe	LITAF_11681322#chr16:11641577-11681322
chr10	5895254	rs12250878	229	55	284	7.24907e-16	K27ac,K4me3	Mix-All	-	C	5	-	-	-	-	chr10:5480000-5490000..chr10:5910000-5920000	ASB13,CALML3,CALML5,FAM208B,GDI2,RN7SL445P_x000D_	-	-	-	-
chr1	86458623	rs2390007	278	387	665	9.11139e-05	K27ac	Pro-All	-	C	2a	MEF2C	2	-	-	chr1:86170000-86180000..chr1:86480000-86490000,chr1:85770000-85780000..chr1:86480000-86490000	RNA5SP51_x000D_,CYR61,DDAH1,RNA5SP51,ZNHIT6_x000D_	-	-	-	-
chr7	101386463	rs2529191	60	146	206	1.12924e-08	K27ac	Pro-All	-	C	2b	ALX4,ATF5,BRAC,CASZ1,CR3L1,DLX2,EMX1,EVI1,FOXF1,FOXK1,FOXO3,FOXP1,HES7,HSF4,HXA2,HXB13,ISL2,LHX3,LMX1B,MAD1,MEF2C,MSX1,MSX2,NANOG,NFAC4,NKX25,PAX2,PDX1,RORA,SOX3,TOX4,ZBT17,ZFAT,ZIC2	67	-	-	chr7:101185000-101190000..chr7:101910000-101915000,chr7:101240000-101245000..chr7:101910000-101915000,chr7:101180000-101185000..chr7:102030000-102035000	MYL10_x000D_,CUX1,MIR4285,MYL10,SH2B2_x000D_	-	-	-	-
chr20	48248326	rs235031	87	40	127	0.000370659	K4me1	Mix-All	-	C	4	-	-	-	-	chr20:48225000-48230000..chr20:48460000-48465000,chr20:47940000-47950000..chr20:48470000-48480000	B4GALT5,RN7SL197P,RNU6-919P,RNU7-72P_x000D_,B4GALT5,KCNB1,PTGIS,RN7SL197P,RNU6-919P,RNU7-72P_x000D_	-	-	-	-
chr14	74036613	rs61987137	1276	1752	3028	1.78856e-37	K27ac,K4me1,K4me3	Pro-All	DHS	C	3a	-	-	-	-	chr14:73985000-73990000..chr14:74090000-74095000	ACOT1,ACOT2,ACOT4,ACOT6_x000D_	-	-	-	-
chr12	48591976	rs4760696	190	276	466	0.000374805	K4me3	Pro-All	DHS	C	4	-	-	-	-	-	-	-	-	Distal	chr12:48591947-48592913___CCDC184_48577365#chr12:48577365-48579709,PFKM_48499655#chr12:48499655-48540187,TMEM106C_48357329#chr12:48357329-48362661
chr20	15313592	rs79870965	50	16	66	0.000174229	K4me3	Enh-All	-	C	4	HBP1,HNF1B,NKX61,ZBT39,ZN281,ZNF84	10	-	-	-	-	-	-	-	-
chr17	76730039	rs7502213	255	433	688	1.58288e-05	K27ac,K4me3	Pro-All	-	C	5	BATF,NANOG,TF7L2	6	-	-	chr17:76490000-76500000..chr17:76960000-76970000,chr17:76140000-76150000..chr17:76750000-76760000	CYTH1,RN7SL454P,RNU6-638P,TIMP2,USP36_x000D_,AFMID,BIRC5,DNAH17,DNAH17-AS1,PGS1,RN7SL236P,RN7SL454P,RNU6-638P,SOCS3,SYNGR2,TK1,TMEM235_x000D_	-	-	Distal	chr17:76729119-76730107___CYTH1_76713114#chr17:76670128-76713114,CYTH1_76719832#chr17:76670128-76719832
chr6	16511362	rs3806136	352	96	448	3.09992e-17	CTCF,K27ac,K4me1	Enh-All	-	C	3a	-	-	chr6:16330000-16335000..chr6:16510000-16515000,chr6:16510000-16515000..chr6:16760000-16765000,chr6:16510000-16520000..chr6:16960000-16970000	ATXN1,ATXN1,NoGene	-	-	-	-	-	-
chr1	950677	rs9331223	464	212	676	1.52346e-06	CTCF,K4me3	Pro-All	-	C	4	BATF,IRF4	4	-	-	-	-	-	-	Distal	chr1:950246-950830___ISG15_948846#chr1:948846-949919
chr13	42845996	rs562890747	13	183	196	4.7842e-38	K4me3	Mix-All	DHS	R	-	-	-	-	-	-	-	-	-	-	-
chr15	26038896	rs4420505	38	12	50	0.000839628	K27ac	Enh-All	DHS	C	5	-	-	-	-	-	-	-	-	-	-
chr12	1202358	rs7134570	91	278	369	2.92651e-09	CTCF,SA1	Enh-All	-	C	5	FOXA2,PDX1	4	chr12:680000-690000..chr12:1200000-1210000	NINJ2	-	-	-	-	-	-
chr10	102757442	rs11190786	412	548	960	4.57639e-05	K27ac	Mix-All	DHS	C	3a	-	-	-	-	-	-	-	-	-	-
chr9	19451951	rs17565631	12	58	70	5.36766e-07	K4me1	Enh-All	DHS	C	4	-	-	chr9:19100000-19110000..chr9:19450000-19460000,chr9:19170000-19180000..chr9:19450000-19460000	HAUS6;PLIN2;RN7SL158P,NoGene	chr9:19045000-19050000..chr9:19455000-19460000	ACER2,DENND4C,HAUS6,PLIN2,RN7SL158P,RNU6-264P,RPS6,SCARNA8_x000D_	-	-	Probe	ACER2_19408924#chr9:19408924-19452500
chr12	51876819	rs11169852	29	68	97	0.000287093	K27ac	Mix-All	DHS	C	4	-	-	-	-	-	-	-	-	Probe	SLC4A8_51818593#chr12:51818593-51909547
chr5	150636869	rs1004595	211	311	522	4.94665e-05	K27ac	Enh-All	-	C	4	-	-	-	-	-	-	-	-	Probe	GM2A_150632612#chr5:150632612-150649953
chr7	73269937	rs6949053	329	448	777	0.000250971	SA1	Pro-All	DHS	C	1f	ATF3,HXA1,NFAT5	3	-	-	chr7:66190000-66195000..chr7:73380000-73385000,chr7:65935000-65940000..chr7:75775000-75780000,chr7:65855000-65860000..chr7:75715000-75720000	ABHD11,AUTS2,BAZ1B,BCL7B,CALN1,CLDN3,CLDN4,DNAJC30,FKBP6,FZD9,LINC00035,MIR3914-1,MIR4284,MIR4650-1,MIR4650-2,MLXIPL,NSUN5,POM121,RN7SKP75,RN7SL265P,RN7SL371P,RN7SL377P,RN7SL43P,RN7SL625P,RNA5SP231,RNA5SP232,RNU6-1080P,RNU6-1198P,RNU6-1254P,RNU6-229P,RNU6-832P,RP11-313P13.5,SBDS,STX1A,TBL2,TMEM248,TRIM50,TRIM74,TYW1,TYW1B,VPS37D,WBSCR17,WBSCR22,WBSCR27,WBSCR28,Y_RNA_x000D_,ABHD11,AC004878.8,AUTS2…	-	-	-	-
chr6	32605353	rs9272436	516	376	892	1.22747e-05	K27ac	Pro-All	-	C	5	-	-	-	-	chr6:32380000-32390000..chr6:32670000-32680000,chr6:32400000-32405000..chr6:32660000-32665000,chr6:32380000-32385000..chr6:32755000-32760000,chr6:32380000-32390000..chr6:32830000-32840000	HLA-DQA1,HLA-DQB1,HLA-DRA,HLA-DRB1,HLA-DRB5,RNU1-61P_x000D_,HLA-DQA1,HLA-DQA2,HLA-DQB1,HLA-DQB2,HLA-DRA,HLA-DRB1,HLA-DRB5,MIR3135B,RNU1-61P_x000D_,HLA-DOB,HLA-DQA1,HLA-DQA2,HLA-DQB1,HLA-DQB2,HLA-DRA,HLA-DRB1,HLA-DRB5,MIR3135B,PSMB8,PSMB9,RNU1-61P,TAP1,TAP2_x000D_	-	-	-	-
chr18	2641048	rs7226559	1267	1537	2804	1.68663e-06	K27ac	Enh-All	-	C	2c	ELF1,ELF2,SPI1	9	-	-	-	-	-	-	-	-
chr8	11735641	rs904017	411	529	940	0.000398446	K27ac	Enh-All	DHS	C	4	PRD14	2	-	-	chr8:11625000-11630000..chr8:11755000-11760000,chr8:11620000-11625000..chr8:11800000-11805000,chr8:11420000-11430000..chr8:11810000-11820000	CTSB,FDFT1_x000D_,CTSB,FDFT1,NEIL2_x000D_,C8orf49,CTSB,FDFT1,GATA4,LINC00208,NEIL2_x000D_	-	-	-	-
chr6	11723538	rs210905	482	223	705	1.22338e-10	K27ac,K4me3	Enh-All	DHS	C	2b	SP4	4	-	-	chr6:11580000-11590000..chr6:12890000-12900000,chr6:11585000-11590000..chr6:12600000-12605000,chr6:11650000-11655000..chr6:12605000-12610000	ADTRP,EDN1,HIVEP1,RN7SKP293_x000D_	-	-	Probe	ADTRP_11779280#chr6:11713887-11779280
chr11	26248961	rs12798721	334	461	795	9.44969e-05	SA1	Ins-All	DHS	C	4	-	-	chr11:26000000-26005000..chr11:26245000-26250000	NoGene	-	-	-	-	-	-
chr11	58942848	rs6591507	116	272	388	1.68964e-09	K27ac,K4me3	Mix-All	-	C	4	PRD14	1	-	-	chr11:58935000-58940000..chr11:59050000-59055000,chr11:58935000-58940000..chr11:59195000-59200000	MPEG1,RN7SL42P_x000D_,MPEG1,OR5A2,OR5AN1,RN7SL42P,RN7SL435P_x000D_	-	-	Probe	DTX4_58938902#chr11:58938902-58976060
chr2	137139689	rs6756808	50	17	67	0.00032584	K4me3	Enh-All	DHS	C	5	-	-	chr2:136890000-136895000..chr2:137135000-137140000	NoGene	chr2:136670000-136675000..chr2:136885000-136890000,chr2:136670000-136675000..chr2:137140000-137145000,chr2:135740000-135750000..chr2:137140000-137150000	CXCR4_x000D_,CXCR4,DARS,LCT,MCM6,MIR128-1,R3HDM1,RAB3GAP1,RNU6-512P,UBXN4,ZRANB3_x000D_	-	-	-	-
chr8	138505230	rs62517832	314	47	361	1.70527e-16	CTCF,SA1	Ins-All	DHS	C	4	-	-	-	-	-	-	-	-	-	-
chr20	56043765	rs2865379	90	275	365	1.11271e-06	K27ac,K4me1,SA1	Mix-All	DHS	C	2b	-	-	-	-	chr20:55955000-55960000..chr20:56165000-56170000,chr20:55660000-55670000..chr20:56070000-56080000,chr20:55660000-55665000..chr20:56165000-56170000,chr20:55960000-55970000..chr20:56880000-56890000	CTCFL,PCK1,RBM38_x000D_,BMP7,MIR4325,MTRNR2L3,RAE1,RBM38,SPO11_x000D_,BMP7,CTCFL,MIR4325,MTRNR2L3,PCK1,RAE1,RBM38,SPO11_x000D_,ANKRD60,C20orf85,CTCFL,MIR4532,PCK1,PMEPA1,ZBP1_x000D_	-	-	-	-
chr16	85169802	rs35996376	61	26	87	0.000634178	K27ac	Mix-All	DHS	C	4	ESR2,GABPA	2	-	-	-	-	-	-	-	-
chr17	75317300	rs57927100	424	224	648	4.62773e-14	K4me3	Mix-All	DHS	C	4	-	-	-	-	chr17:74660000-74670000..chr17:75940000-75950000	FLJ45079,JMJD6,LINC00338,METTL23,MFSD11,MGAT5B,MIR4316,MIR636,RNU1-80P,RNU4-47P,RNU6-97P,RP11-285E9.5,RP11-285E9.6,SEC14L1,SEPT9,SRSF2_x000D_	-	-	Probe	SEPT9_75277491#chr17:75277491-75496678
chr12	122356370	rs11043243	242	617	859	7.09108e-32	CTCF,K27ac,K4me3,SA1	Mix-All	DHS	C	2a	CTCFL,CTCF_joined_0,CTCF_joined_1,CTCF_joined_2,CTCF_joined_3,CTCF_joined_4,CTCF_joined_5,CTCF_joined_6,CTCF_joined_7	36	-	-	-	-	-	-	-	-
chr10	134140082	rs7076338	28	97	125	2.68417e-09	K27ac	Mix-All	-	R	5	-	-	chr10:134140000-134150000..chr10:135070000-135080000	ADAM8	chr10:134035000-134040000..chr10:134265000-134270000	C10orf91,LRRC27,PWWP2B_x000D_	-	-	-	-
chr3	72065469	rs62245758	118	68	186	0.000832828	K27ac	Enh-All	-	C	5	-	-	-	-	chr3:71750000-71760000..chr3:73130000-73140000	EBLN2,GPR27,GXYLT2,PPP4R2,PROK2,RN7SL271P,RNA5SP136,RNU1-62P,RNU7-19P,RYBP,SHQ1_x000D_	-	-	-	-
chr19	50321068	rs67012811	2376	2096	4472	0.000158424	K4me3	Mix-All	DHS	C	2b	-	-	-	-	-	-	-	-	-	-
chr19	1075035	rs3214170	61	154	215	2.37434e-06	K27ac,K4me1	Mix-All	DHS	C	2b	-	-	-	-	-	-	-	-	-	-
chr20	62370349	rs1056441	176	300	476	1.22934e-07	K4me3	Enh-All	DHS	C	4	-	-	-	-	chr20:62335000-62340000..chr20:62485000-62490000,chr20:62340000-62345000..chr20:62580000-62585000	AL158091.1,LIME1,SLC2A4RG,ZBTB46_x000D_,ABHD16B,AL158091.1,C20ORF135,DNAJC5,LIME1,MIR1914,MIR647,MIR941-1,MIR941-2,MIR941-3,RNU1-134P,SLC2A4RG,TPD52L2,ZBTB46_x000D_	-	-	-	-
chr13	111368316	rs9555726	584	772	1356	1.66735e-06	K27ac	Mix-All	DHS	C	2b	-	-	-	-	chr13:111245000-111250000..chr13:111465000-111470000	CARKD,CARS2,ING1_x000D_	-	-	-	-
chr8	6274963	rs6559160	145	369	514	2.32317e-22	K27ac	Pro-All	DHS	C	4	ATF2,CEBPA,CEBPB_joined,CEBPE,FOXC1,GABPA,HAND1,NKX61,RELB	11	-	-	-	-	-	-	Distal	chr8:6274323-6275061___MIR4659A_6602684#chr8:6602684-6602765
chr16	81751528	rs72831148	132	227	359	2.65976e-06	K27ac	Enh-All	-	C	3a	-	-	chr16:81430000-81440000..chr16:81750000-81760000	NoGene	chr16:81400000-81405000..chr16:81755000-81760000,chr16:81235000-81240000..chr16:81765000-81770000,chr16:81060000-81070000..chr16:81760000-81770000	CMIP,MIR4720_x000D_,BCMO1,CMIP,GAN,MIR4720_x000D_,BCMO1,C16orf46,CMIP,GAN,GCSH,MIR4720,PKD1L2,RNU6-1191P_x000D_	-	-	-	-
chr2	25389224	rs934778	108	49	157	4.07868e-05	K4me1	Enh-All	DHS	C	4	-	-	-	-	-	-	-	-	-	-
chr7	69126626	rs2533435	43	101	144	2.32875e-05	K4me1	Enh-All	-	C	4	-	-	-	-	chr7:66830000-66840000..chr7:70160000-70170000,chr7:66840000-66850000..chr7:69390000-69400000,chr7:67090000-67100000..chr7:69390000-69400000,chr7:67090000-67100000..chr7:69490000-69500000,chr7:66590000-66595000..chr7:72150000-72155000,chr7:66655000-66660000..chr7:72085000-72090000,chr7:66710000-66715000..chr7:72030000-72035000,chr7:66190000-66195000..chr7:73380000-73385000,chr7:65935000-65940000.…	RN7SL371P,RNA5SP231,RNU6-229P,RNU6-832P_x000D_,AUTS2,CALN1,MIR3914-1,RN7SKP75,RN7SL371P,RNA5SP231,RNA5SP232,RNU6-229P,RNU6-832P,WBSCR17_x000D_,ABHD11,AUTS2,BAZ1B,BCL7B,CALN1,CLDN3,CLDN4,DNAJC30,FKBP6,FZD9,LINC00035,MIR3914-1,MIR4284,MIR4650-1,MIR4650-2,MLXIPL,NSUN5,POM121,RN7SKP75,RN7SL265P,RN7SL371P,RN7SL377P,RN7SL43P,RN7SL625P,RNA5SP231,RNA5SP232,RNU6-1080P,RNU6-1198P,RNU6-1254P,RNU6-229P,RNU6-…	-	-	-	-
chr6	32589467	rs9271510	75	25	100	2.48801e-06	K27ac	Enh-All	-	C	5	-	-	-	-	chr6:32380000-32390000..chr6:32670000-32680000,chr6:32400000-32405000..chr6:32660000-32665000,chr6:32380000-32385000..chr6:32755000-32760000,chr6:32380000-32390000..chr6:32830000-32840000	HLA-DQA1,HLA-DQB1,HLA-DRA,HLA-DRB1,HLA-DRB5,RNU1-61P_x000D_,HLA-DQA1,HLA-DQA2,HLA-DQB1,HLA-DQB2,HLA-DRA,HLA-DRB1,HLA-DRB5,MIR3135B,RNU1-61P_x000D_,HLA-DOB,HLA-DQA1,HLA-DQA2,HLA-DQB1,HLA-DQB2,HLA-DRA,HLA-DRB1,HLA-DRB5,MIR3135B,PSMB8,PSMB9,RNU1-61P,TAP1,TAP2_x000D_	-	-	-	-
chr6	30972589	rs1634717	87	41	128	0.000546075	K4me1	Mix-All	-	C	5	RUNX2,RUNX3	2	-	-	chr6:30880000-30885000..chr6:31045000-31050000,chr6:30800000-30810000..chr6:31040000-31050000,chr6:30640000-30650000..chr6:31050000-31060000	DPCR1,HCG21,HCG22,MUC21,MUC22,SFTA2_x000D_,DDR1,DDR1-AS1,DPCR1,GTF2H4,HCG21,HCG22,MIR4640,MUC21,MUC22,RN7SKP186,RN7SL175P,SFTA2,VARS2_x000D_,DDR1,DDR1-AS1,DPCR1,FLOT1,GTF2H4,HCG20,HCG21,HCG22,IER3,LINC00243,MDC1,MIR4640,MUC21,MUC22,NRM,RN7SKP186,RN7SL175P,RN7SL353P,SFTA2,TUBB,VARS2_x000D_	-	-	-	-
chr20	42416792	rs59769368	101	24	125	9.7073e-11	K4me1	Mix-All	-	C	4	-	-	-	-	chr20:42375000-42380000..chr20:42465000-42470000,chr20:42375000-42380000..chr20:42710000-42715000,chr20:42165000-42170000..chr20:42710000-42715000,chr20:42080000-42085000..chr20:42710000-42715000,chr20:42070000-42080000..chr20:42820000-42830000	RNU6-639P_x000D_,RN7SL443P,RNU6-639P,TOX2_x000D_,GTSF1L,IFT52,MYBL2,RN7SL443P,RNU6-639P,SGK2,TOX2_x000D_,GTSF1L,IFT52,L3MBTL1,MYBL2,RN7SL443P,RNU6-1251P,RNU6-639P,SGK2,SRSF6,TOX2_x000D_,GTSF1L,IFT52,JPH2,L3MBTL1,MYBL2,RN7SL443P,RNU6-1251P,RNU6-639P,SGK2,SRSF6,TOX2_x000D_	-	-	-	-
chr12	48212532	rs55713656	732	392	1124	4.70935e-23	K4me3	Mix-All	DHS	C	4	-	-	-	-	chr12:48115000-48120000..chr12:48230000-48235000	AC004466.1,HDAC7,RAPGEF3,SLC48A1_x000D_	-	-	-	-
chr2	54802696	rs13399656	238	151	389	4.31645e-05	K27ac	Enh-All	-	C	4	-	-	-	-	-	-	-	-	Distal,Probe	chr2:54802332-54803184___SPTBN1_54785530#chr2:54785530-54898583,SPTBN1_54785530#chr2:54785530-54898583
chr5	143172351	rs13180909	296	206	502	0.000216051	K27ac	Enh-All	-	C	6	P63,STA5B,UBIP1	3	-	-	chr5:142970000-142980000..chr5:143200000-143210000,chr5:142780000-142785000..chr5:143200000-143205000,chr5:142300000-142305000..chr5:143200000-143205000,chr5:142295000-142300000..chr5:143345000-143350000,chr5:142385000-142390000..chr5:143205000-143210000,chr5:142300000-142310000..chr5:143560000-143570000	MIR5197_x000D_,MIR5197,RNU7-156P_x000D_,MIR5197,NR3C1,RNU7-156P_x000D_,HMHB1,MIR5197,NR3C1,RNU7-156P_x000D_,HMHB1,MIR5197,NR3C1,RN7SL87P,RNU7-156P,YIPF5_x000D_	-	-	Distal	chr5:143171863-143173267___HMHB1_143191725#chr5:143191725-143200284
chr2	23607927	rs111329939	92	37	129	9.33752e-06	K4me3	Mix-All	DHS	C	2b	-	-	-	-	-	-	-	-	-	-
chr14	77787844	rs72681249	1030	858	1888	0.000389449	K4me3	Pro-All	DHS	R	4	-	-	chr14:77330000-77340000..chr14:77780000-77790000,chr14:77785000-77790000..chr14:78015000-78020000	C14orf166B,SPTLC2	-	-	-	-	-	-
chr10	73744999	rs4746105	54	142	196	1.69433e-09	K27ac	Enh-All	DHS	C	4	-	-	-	-	chr10:73715000-73720000..chr10:73805000-73810000,chr10:73650000-73660000..chr10:74090000-74100000	CHST3_x000D_,ANAPC16,ASCC1,CHST3,DDIT4,SPOCK2_x000D_	-	-	-	-
chr6	135973518	rs111426942	136	218	354	5.41303e-05	K27ac	Enh-All	-	C	5	ALX4,BATF,CASZ1,CR3L1,CUX1,FOXF1,FOXK1,FOXO3,FOXP1,GLI1,HES7,HSF4,HXA7,ISL2,JUND,JUN,KAISO,LHX3,LMX1B,MAD1,MAX,MCR,MEIS2,MSX2,NFKB1,NKX25,NR1H3,PAX2,RORA,SOX3,SP1,STAT2,STAT6,TAF1,ZBT17,ZN217,ZN639	164	-	-	chr6:135850000-135860000..chr6:136540000-136550000,chr6:135770000-135780000..chr6:136550000-136560000	PDE7B_x000D_,LINC00271,PDE7B_x000D_	-	-	-	-
chr6	28909465	rs4713186	79	148	227	3.32544e-05	K4me3	Mix-All	DHS	C	4	KDM5A	1	-	-	chr6:28650000-28655000..chr6:28980000-28985000,chr6:28805000-28810000..chr6:28980000-28985000,chr6:28650000-28660000..chr6:29560000-29570000	C6orf100,HCG14,HCG15,HCG16,RN7SL471P,RNU6-930P,TRIM27,ZNF311_x000D_,C6orf100,HCG14,HCG15,HCG16,MAS1L,OR10C1,OR11A1,OR12D1,OR12D2,OR12D3,OR14J1,OR2B3,OR2H1,OR2H2,OR2J1,OR2J2,OR2J3,OR2W1,OR5V1,RN7SL471P,RNU6-930P,SNORD32B,TRIM27,UBD,ZNF311_x000D_	-	-	-	-
chr2	55509467	rs112664874	215	140	355	0.000252456	K27ac	Pro-All	DHS	C	4	-	-	-	-	-	-	-	-	-	-
chr9	20997340	rs10757169	517	34	551	4.79593e-110	K27ac	Enh-All	-	C	7	-	-	-	-	chr9:20880000-20885000..chr9:21110000-21115000,chr9:20620000-20625000..chr9:21110000-21115000,chr9:19925000-19930000..chr9:21110000-21115000	IFNB1,PTPLAD2_x000D_,FOCAD,IFNB1,MIR491,PTPLAD2_x000D_,FOCAD,IFNB1,MIR4473,MIR4474,MIR491,MLLT3,PTPLAD2,RNU4-26P_x000D_	-	-	-	-
chr10	80063099	rs12773142	63	120	183	0.000101434	K27ac	Mix-All	DHS	C	2b	BACH1,BARH1,E2F3,E2F7,GMEB1,GMEB2,HINFP,HXA4,HXA5,HXA6,KDM5A,MYBB,NRF1,PO5F1,TFDP1,TFE2,TYY1,UBF1,UBIP1,ZBT7A,ZBTB2,ZN143,ZNF84	31	-	-	chr10:79800000-79805000..chr10:80950000-80955000	LINC00595_x000D_	-	-	-	-
chr8	119427500	rs4876413	178	295	473	1.43131e-06	SA1	Ins-All	DHS	C	4	FOXA2,NKX31	2	chr8:118340000-118350000..chr8:119420000-119430000,chr8:118480000-118490000..chr8:119420000-119430000	NoGene	-	-	-	-	-	-
chr6	44228162	rs2233437	657	909	1566	3.32377e-05	K4me1,K4me3	Enh-All	-	C	4	AP2A,BACH1,FLI1,KLF5	7	-	-	chr6:44135000-44140000..chr6:44305000-44310000	AARS2,HSP90AB1,MIR4647,NFKBIE,SLC29A1,SLC35B2,TCTE1,TMEM151B_x000D_	-	-	-	-
chr2	197030087	rs4850675	836	1016	1852	0.000105041	K27ac	Pro-All	-	C	5	-	-	chr2:196420000-196430000..chr2:197030000-197040000	NoGene	chr2:196945000-196950000..chr2:197140000-197145000,chr2:196945000-196950000..chr2:197315000-197320000	STK17B_x000D_,RN7SL820P,STK17B_x000D_	-	-	-	-
chr3	176913508	rs58823914	2624	3032	5656	0.000765447	K27ac,K4me3	Pro-All	DHS	C	2b	-	-	chr3:176775000-176780000..chr3:176910000-176915000	TBL1XR1	chr3:176770000-176780000..chr3:177490000-177500000	RN7SKP52,RNU6-681P_x000D_	-	-	-	-
chr1	248602062	rs7518142	78	10	88	2.09291e-12	K4me1	Enh-All	-	C	7	-	-	-	-	chr1:248565000-248570000..chr1:249100000-249105000,chr1:248400000-248410000..chr1:248850000-248860000	OR14I1,OR2G6,OR2T10,OR2T11,OR2T2,OR2T27,OR2T29,OR2T3,OR2T34,OR2T35,OR2T5,OR2T7_x000D_,OR14C36,OR14I1,OR2G6,OR2M7,OR2T1,OR2T10,OR2T11,OR2T12,OR2T2,OR2T27,OR2T29,OR2T3,OR2T33,OR2T34,OR2T35,OR2T4,OR2T5,OR2T6,OR2T7_x000D_	-	-	-	-
chr12	92802078	rs4760388	866	628	1494	0.000117004	K27ac,SA1	Enh-All	-	C	4	-	-	-	-	chr12:92540000-92545000..chr12:92960000-92965000,chr12:91770000-91780000..chr12:92960000-92970000,chr12:91785000-91790000..chr12:93035000-93040000,chr12:92200000-92210000..chr12:92960000-92970000	CLLU1,CLLU1OS_x000D_,BTG1,CLLU1,CLLU1OS_x000D_	-	-	-	-
chr9	135906057	rs650627	367	103	470	2.44137e-08	K27ac,K4me3	Pro-All	DHS	C	4	-	-	-	-	chr9:135250000-135260000..chr9:136000000-136010000	AK8,BARHL1,C9orf171,C9orf9,CEL,DDX31,GFI1B,GTF3C4,GTF3C5,MIR548AW,RNU5D-2P,RNU6-357P,RNU7-21P,TSC1_x000D_	-	-	-	-
chr6	32605400	rs9272442	708	520	1228	4.45721e-07	K27ac	Pro-All	-	C	5	-	-	-	-	chr6:32380000-32390000..chr6:32670000-32680000,chr6:32400000-32405000..chr6:32660000-32665000,chr6:32380000-32385000..chr6:32755000-32760000,chr6:32380000-32390000..chr6:32830000-32840000	HLA-DQA1,HLA-DQB1,HLA-DRA,HLA-DRB1,HLA-DRB5,RNU1-61P_x000D_,HLA-DQA1,HLA-DQA2,HLA-DQB1,HLA-DQB2,HLA-DRA,HLA-DRB1,HLA-DRB5,MIR3135B,RNU1-61P_x000D_,HLA-DOB,HLA-DQA1,HLA-DQA2,HLA-DQB1,HLA-DQB2,HLA-DRA,HLA-DRB1,HLA-DRB5,MIR3135B,PSMB8,PSMB9,RNU1-61P,TAP1,TAP2_x000D_	-	-	-	-
chr18	21574459	rs8089140	546	216	762	3.69478e-17	K27ac,K4me3	Enh-All	-	C	1b	ALX4,ATF5,CASZ1,CIC,CR3L1,CR3L4,DLX4,EVI1,FOXK1,HES7,HSF2,HSF4,HXA2,LMX1B,MAD1,MSX2,NANOG,NFAC4,NR1H3,RORA,TFDP2	52	-	-	chr18:21200000-21210000..chr18:21690000-21700000	LAMA3_x000D_	-	-	-	-
chr2	113541925	rs2856837	29	310	339	7.40612e-28	K27ac,K4me3	Mix-All	-	C	4	-	-	-	-	chr2:113510000-113515000..chr2:113640000-113645000,chr2:113505000-113510000..chr2:113705000-113710000,chr2:113370000-113380000..chr2:113710000-113720000	IL1A,IL1B_x000D_,IL1A,IL1B,IL37_x000D_,CKAP2L,IL1A,IL1B,IL37,NT5DC4,SLC20A1_x000D_	-	-	-	-
chr1	247123565	rs55690615	25	64	89	0.000446759	SA1	Enh-All	DHS	C	4	-	-	-	-	-	-	-	-	-	-
chr3	17780853	rs62238360	331	226	557	5.79523e-05	K4me3	Pro-All	-	C	7	CR3L1,EMX1,FOXK1,HES7,MAD1,PRDM1,SOX3,ZBT17	8	-	-	-	-	-	-	-	-
chr5	94082218	rs6877393	106	173	279	0.00022753	K27ac	Enh-All	-	C	5	-	-	chr5:94080000-94085000..chr5:94125000-94130000	MCTP1	-	-	-	-	Probe	MCTP1_94417570#chr5:94041241-94417570
chr4	10119911	rs73212890	600	448	1048	1.17803e-05	K27ac	Enh-All	DHS	C	4	BARH1,NANOG	19	-	-	chr4:9760000-9770000..chr4:10530000-10540000	DRD5,MIR3138,RNA5SP154,RNA5SP155,SLC2A9,WDR1,ZNF518B_x000D_	-	-	-	-
chr17	12325557	rs2721826	120	43	163	8.00031e-09	K27ac	Enh-All	-	C	5	-	-	-	-	chr17:12085000-12090000..chr17:12570000-12575000,chr17:12155000-12160000..chr17:12570000-12575000,chr17:12080000-12090000..chr17:12910000-12920000,chr17:12155000-12160000..chr17:12905000-12910000,chr17:12330000-12340000..chr17:12920000-12930000,chr17:11900000-11910000..chr17:12920000-12930000	LINC00670_x000D_,AC005358.1,ARHGAP44,LINC00670,MIR1269B,MYOCD,RN7SL550P_x000D_,AC005358.1,ARHGAP44,LINC00670,MAP2K4,MIR1269B,MIR744,MYOCD,RN7SL550P,RNU11-2P_x000D_	-	-	-	-
chr14	97348184	rs17191485	170	94	264	1.32455e-05	K27ac	Mix-All	-	C	5	CEBPB_joined,NDF2,TSH1	3	-	-	-	-	-	-	-	-
chr6	32557617	rs9270314	654	317	971	4.79577e-11	K27ac,K4me3	Mix-All	DHS	C	2b	EHF,ETV1,FLI1,GABPA,HNF1B,SPI1,TFCP2	78	-	-	chr6:32380000-32390000..chr6:32670000-32680000,chr6:32400000-32405000..chr6:32660000-32665000,chr6:32380000-32385000..chr6:32755000-32760000,chr6:32380000-32390000..chr6:32830000-32840000	HLA-DQA1,HLA-DQB1,HLA-DRA,HLA-DRB1,HLA-DRB5,RNU1-61P_x000D_,HLA-DQA1,HLA-DQA2,HLA-DQB1,HLA-DQB2,HLA-DRA,HLA-DRB1,HLA-DRB5,MIR3135B,RNU1-61P_x000D_,HLA-DOB,HLA-DQA1,HLA-DQA2,HLA-DQB1,HLA-DQB2,HLA-DRA,HLA-DRB1,HLA-DRB5,MIR3135B,PSMB8,PSMB9,RNU1-61P,TAP1,TAP2_x000D_	-	-	-	-
chr15	42677723	rs560374773	22	463	485	1.37931e-60	CTCF,SA1	Ins-All	DHS	C	-	BC11A,CDX1,CEBPB_joined,CRBL2,FOXF2,FOXJ2,GZF1,HAND1,HES4,HHEX,HXD11,KLF6,MCR,MITF,MIXL1,MSX2,NDF2,NFKB1,PLAG1,RELB,TFCP2,TFDP2,TSH1,ZBT17	86	-	-	-	-	-	-	Distal,Probe	chr15:42677290-42678048___CAPN3_42651697#chr15:42651697-42704515,CAPN3_42651697#chr15:42651697-42704515
chr1	66808645	rs116661526	128	431	559	5.17944e-22	K27ac,K4me3	Enh-All	-	C	4	AP2C,CTCF_joined_1,NDF2	5	-	-	chr1:66410000-66420000..chr1:66920000-66930000,chr1:66415000-66420000..chr1:66705000-66710000,chr1:66720000-66730000..chr1:67190000-67200000	RNU4-88P_x000D_,AL139147.1,MIR3117_x000D_	-	-	Probe,Probe,Probe	PDE4B_66797790#chr1:66797790-66840262,PDE4B_66378927#chr1:66378927-66840262,PDE4B_66458298#chr1:66458298-66840262
chr1	155197268	rs2974929	2740	3840	6580	1.1868e-20	K27ac,K4me3	Pro-All	DHS	C	4	BACH1,IRF1,NRF1	5	-	-	-	-	-	-	Probe	GBAP1_155197325#chr1:155183615-155197325
chr1	152626532	rs34565481	118	295	413	1.45767e-06	CTCF,SA1	Ins-All	DHS	C	4	-	-	chr1:152625000-152630000..chr1:152895000-152900000	NoGene	-	-	-	-	-	-
chr13	96132319	rs9524975	25	123	148	1.01891e-15	K27ac	Enh-All	-	C	7	BARH1,GATD1,LYL1,MEF2C,MIXL1,MZF1,NGN3,PBX2,RELB,ZN407	10	-	-	chr13:95840000-95850000..chr13:96480000-96490000	CLDN10,DNAJC3,DZIP1,RNY3P8,RNY4P27_x000D_	-	-	Probe	CLDN10_96085852#chr13:96085852-96232010
chr1	181101137	rs3856074	1651	1490	3141	5.87085e-05	K27ac,K4me1	Enh-All	-	C	5	-	-	chr1:181065000-181070000..chr1:181100000-181105000	NoGene	chr1:181000000-181005000..chr1:181105000-181110000,chr1:180850000-180855000..chr1:181120000-181125000,chr1:180480000-180485000..chr1:181120000-181125000	IER5_x000D_,IER5,KIAA1614,MR1,STX6_x000D_,IER5,KIAA1614,MR1,STX6,XPR1_x000D_	-	-	-	-
chr12	109898913	rs7969549	11	40	51	0.000532248	K4me1	Mix-All	DHS	C	4	CEBPB_joined	2	-	-	chr12:109865000-109870000..chr12:110210000-110215000	FAM222A,KCTD10,MMAB,MVK,RN7SKP250,RNU4-32P,UBE3B_x000D_	-	-	-	-
chr7	155517272	rs10246911	50	106	156	5.10611e-05	K4me3	Enh-All	DHS	C	4	-	-	-	-	chr7:154990000-155000000..chr7:155540000-155550000	BLACE,CNPY1,EN2,INSIG1_x000D_	-	-	Probe	RBM33_155437202#chr7:155437202-155574179
chr12	9885526	ss1388112554	2170	1636	3806	1.22116e-12	K27ac,K4me3	Pro-All	-	C	5	PRD14,SUH	2	chr12:9800000-9805000..chr12:9885000-9890000	NoGene	-	-	-	-	-	-
chr10	14921158	rs114727491	246	335	581	0.000715296	K27ac	Pro-All	DHS	C	4	NFAT5	1	-	-	-	-	-	-	-	-
chr13	55819589	rs34859288	85	26	111	3.27775e-07	SA1	Ins-All	-	C	4	FOXH1,NDF2	2	-	-	-	-	-	-	-	-
chr4	120375830	rs28714318	3404	5181	8585	1.77555e-08	K27ac,K4me3,SA1	Pro-All	DHS	C	3a	ATF1,ATF3,BACH1,HXA1,RFX5	49	-	-	chr4:120230000-120235000..chr4:120545000-120550000,chr4:119900000-119910000..chr4:120540000-120550000,chr4:120220000-120230000..chr4:120970000-120980000	FABP2,RNU4-33P,RNU6-1217P_x000D_,C4orf3,FABP2,MYOZ2,RNU4-33P,RNU6-1217P,USP53_x000D_,FABP2,PDE5A,RNU4-33P,RNU6-1217P_x000D_	-	-	-	-
chr12	57512875	rs11172106	90	12	102	4.73309e-14	K4me1	Mix-All	DHS	C	3a	-	-	-	-	chr12:57460000-57465000..chr12:57575000-57580000,chr12:57400000-57410000..chr12:57570000-57580000	NAB2,STAT6_x000D_,MYO1A,NAB2,STAT6,TMEM194A_x000D_	-	-	Distal	chr12:57512659-57513182___ZBTB39_57400297#chr12:57392616-57400297
chr6	15352396	rs17575737	198	49	247	6.64405e-15	K27ac,K4me1	Enh-All	-	C	7	-	-	-	-	chr6:15250000-15255000..chr6:15385000-15390000,chr6:14210000-14220000..chr6:15380000-15390000,chr6:14210000-14220000..chr6:15490000-15500000	RNU6-522P,RNU6-645P_x000D_,RN7SL332P,RNU6-522P,RNU6-645P,RNU6-793P_x000D_	-	-	-	-
chr2	177796683	rs16864736	46	126	172	2.57474e-05	K27ac,SA1	Enh-All	DHS	C	4	-	-	-	-	chr2:177680000-177690000..chr2:178010000-178020000,chr2:177515000-177520000..chr2:178010000-178015000,chr2:176990000-176995000..chr2:178015000-178020000	RNA5SP112,RNU6-187P_x000D_,RNA5SP112,RNU6-187P,RNU6ATAC14P_x000D_,HOXD-AS1,HOXD1,HOXD3,HOXD4,MIR10B,MTX2,RNA5SP112,RNU6-187P,RNU6ATAC14P_x000D_	-	-	-	-
chr1	1015126	rs36027499	55	20	75	0.000595717	K4me1	Pro-All	DHS	C	4	-	-	-	-	-	-	-	-	-	-
chr2	54807592	rs1137645	749	413	1162	6.42152e-22	K27ac	Mix-All	-	C	2b	NFKB1,TSH1	4	-	-	-	-	-	-	Distal,Probe	chr2:54806964-54808010___CLHC1_55459699#chr2:55399686-55459699,SPTBN1_54785530#chr2:54785530-54898583
chr12	124226800	rs7308398	133	78	211	0.00053805	K27ac	Enh-All	-	C	1f	SUH,ZIC2	2	-	-	-	-	-	-	-	-
chr14	70655751	rs8022091	87	190	277	5.65513e-09	K4me3	Mix-All	DHS	C	4	-	-	-	-	-	-	-	-	Probe	SLC8A3_70655787#chr14:70510933-70655787
chr4	187058543	rs28688222	147	71	218	4.64881e-06	SA1	Ins-All	DHS	C	4	-	-	chr4:186985000-186990000..chr4:187055000-187060000	NoGene	-	-	-	-	-	-
chr12	14921974	rs7963704	2096	2696	4792	2.73722e-08	K27ac,K4me3	Pro-All	-	C	4	-	-	chr12:14520000-14525000..chr12:14920000-14925000,chr12:12160000-12170000..chr12:14920000-14930000	ATF7IP,NoGene	chr12:14780000-14790000..chr12:15140000-15150000,chr12:14870000-14880000..chr12:15370000-15380000,chr12:14875000-14880000..chr12:15150000-15155000,chr12:14380000-14390000..chr12:15140000-15150000	ARHGDIB,ART4,C12orf60,ERP27,H2AFJ,HIST4H4,MGP,PDE6H,SMCO3,WBP11_x000D_,ARHGDIB,ART4,ATF7IP,C12orf60,ERP27,GUCY2C,H2AFJ,HIST4H4,MGP,PDE6H,PLBD1,RN7SKP134,RN7SL676P,RNU6-491P,SMCO3,WBP11_x000D_	-	-	-	-
chr20	35807154	rs2880503	2420	2776	5196	5.76748e-06	K4me3	Pro-All	-	C	3a	-	-	-	-	-	-	-	-	-	-
chr9	140656980	rs4876941	543	726	1269	5.50084e-05	K27ac,K4me3	Enh-All	DHS	C	2c	AP2A,ARNT2,ATF2,BACH1,CEBPD,CREB1,E2F3,E2F7,ERR1,FOXP1,GABPA,GLI2,GMEB1,HES1,HEYL,HXA4,HXB6,HXC8,ID2,IRF1,JUNB,KDM5B,KLF5,MAD3,MNT,NFYC,PO5F1,TFDP1,UBIP1	31	-	-	-	-	-	-	-	-
chr2	132345893	rs4850113	63	273	336	1.07277e-27	K27ac,K4me3	Enh-All	DHS	C	3a	CEBPE,EMX1,FOXF1,FOXK1,HES7,ISL2,LHX3,LMX1B,MAD1,MEIS2,MSX2,ZBT17	30	-	-	chr2:132170000-132175000..chr2:132430000-132435000,chr2:131090000-131100000..chr2:132430000-132440000,chr2:130910000-130920000..chr2:132430000-132440000	CCDC74A,MIR4784,MZT2A,RNU6-617P,TUBA3D_x000D_,AMER3,ARHGEF4,CCDC74A,CFC1,CFC1B,CYP4F31P,FAM168B,GPR148,MIR4784,MZT2A,PLEKHB2,POTEE,POTEI,POTEJ,PTPN18,RNU6-127P,RNU6-473P,RNU6-617P,RNU6-848P,TUBA3D_x000D_,AMER3,ARHGEF4,CCDC115,CCDC74A,CFC1,CFC1B,CYP4F31P,FAM168B,GPR148,IMP4,MIR4784,MZT2A,MZT2B,PLEKHB2,POTEE,POTEI,POTEJ,PTPN18,RNU6-127P,RNU6-473P,RNU6-617P,RNU6-848P,TUBA3D,TUBA3E_x000D_	-	-	-	-
chr22	39493294	rs55989856	262	144	406	2.87708e-08	K27ac	Enh-All	DHS	C	4	FOSB	6	-	-	chr22:39405000-39410000..chr22:39510000-39515000,chr22:39265000-39270000..chr22:39510000-39515000,chr22:39265000-39270000..chr22:39545000-39550000,chr22:39400000-39405000..chr22:39710000-39715000,chr22:39160000-39170000..chr22:39520000-39530000	APOBEC3C,APOBEC3D,APOBEC3F,APOBEC3G,APOBEC3H_x000D_,APOBEC3A,APOBEC3B,APOBEC3C,APOBEC3D,APOBEC3F,APOBEC3G,APOBEC3H_x000D_,APOBEC3C,APOBEC3D,APOBEC3F,APOBEC3G,APOBEC3H,CBX7,PDGFB,SNORD83B_x000D_,APOBEC3A,APOBEC3B,APOBEC3C,APOBEC3D,APOBEC3F,APOBEC3G,APOBEC3H,CBX6,DNAL4,NPTXR_x000D_	-	-	-	-
chr1	154518874	rs6427729	282	192	474	0.000430668	SA1	Mix-All	DHS	C	5	-	-	-	-	-	-	-	-	-	-
chr4	185209881	rs1217971	280	588	868	1.69336e-10	CTCF,SA1	Mix-All	DHS	C	2b	-	-	chr4:185200000-185210000..chr4:185650000-185660000	MLF1IP	chr4:185200000-185205000..chr4:185455000-185460000,chr4:185185000-185190000..chr4:185565000-185570000	IRF2_x000D_,IRF2,RN7SL28P_x000D_	-	-	-	-
chr15	36871609	rs7181731	265	365	630	0.000242186	K27ac	Mix-All	DHS	C	4	AP2A,ESR2,FOSB,ZBT7B	12	chr15:36870000-36875000..chr15:37395000-37400000	NoGene	chr15:36790000-36800000..chr15:37390000-37400000,chr15:35810000-35820000..chr15:37390000-37400000	C15orf41_x000D_,C15orf41,MIR4510_x000D_	-	-	-	-
chr18	54752212	rs12457489	399	179	578	3.99252e-14	K27ac,K4me3	Mix-All	DHS	C	4	-	-	-	-	chr18:54740000-54750000..chr18:55500000-55510000,chr18:54415000-54420000..chr18:55110000-55115000,chr18:54540000-54550000..chr18:55110000-55120000,chr18:54710000-54720000..chr18:55110000-55120000,chr18:54410000-54420000..chr18:55220000-55230000,chr18:54535000-54540000..chr18:55225000-55230000	ATP8B1,BOD1L2,FECH,NARS,ONECUT2,RNU6-737P,RNU6-742P,ST8SIA3_x000D_,BOD1L2,RNU6-737P,ST8SIA3_x000D_,BOD1L2,ONECUT2,RNU6-737P,ST8SIA3_x000D_	-	-	-	-
chr3	194408704	rs4677673	135	60	195	4.07151e-07	K27ac	Mix-All	DHS	C	4	RFX2,ZBT7B	2	chr3:194405000-194410000..chr3:194975000-194980000	XXYLT1	chr3:194390000-194395000..chr3:194825000-194830000,chr3:194050000-194060000..chr3:194970000-194980000	FAM43A_x000D_,ATP13A3,CPN2,FAM43A,GP5,LRRC15,LSG1,MIR3137,RN7SL36P,RNU6-1101P,RNU6-25P,TMEM44_x000D_	-	-	-	-
chr17	41438674	rs12938996	74	28	102	3.57665e-05	K4me3	Pro-All	DHS	C	4	-	-	-	-	-	-	-	-	-	-
chr6	32556887	rs9270236	224	838	1062	1.01802e-16	K27ac,K4me3	Mix-All	-	C	3a	DLX2,FOXA2,GATA4,LHX2,P73,PRD14	90	-	-	chr6:32380000-32390000..chr6:32670000-32680000,chr6:32400000-32405000..chr6:32660000-32665000,chr6:32380000-32385000..chr6:32755000-32760000,chr6:32380000-32390000..chr6:32830000-32840000	HLA-DQA1,HLA-DQB1,HLA-DRA,HLA-DRB1,HLA-DRB5,RNU1-61P_x000D_,HLA-DQA1,HLA-DQA2,HLA-DQB1,HLA-DQB2,HLA-DRA,HLA-DRB1,HLA-DRB5,MIR3135B,RNU1-61P_x000D_,HLA-DOB,HLA-DQA1,HLA-DQA2,HLA-DQB1,HLA-DQB2,HLA-DRA,HLA-DRB1,HLA-DRB5,MIR3135B,PSMB8,PSMB9,RNU1-61P,TAP1,TAP2_x000D_	-	-	-	-
chr14	103799695	rs8020199	3064	2016	5080	1.38999e-47	K4me3	Mix-All	DHS	C	2b	-	-	-	-	-	-	-	-	-	-
chr18	12317836	rs7244254	10	84	94	1.03279e-14	K27ac	Enh-All	-	C	2b	ATOH1	3	-	-	-	-	-	-	-	-
chr19	35615313	rs1672975	56	161	217	7.40183e-12	K4me3	Enh-All	DHS	C	4	ELF2,SPI1	3	-	-	-	-	-	-	-	-
chr4	106817175	rs62317720	1356	2356	3712	6.53126e-53	K27ac,K4me3	Pro-All	DHS	C	4	-	-	-	-	-	-	-	-	Probe	NPNT_106816596#chr4:106816596-106892828
chr2	231067776	rs72982403	258	1070	1328	6.72531e-22	CTCF,K27ac,K4me1,SA1	Mix-All	DHS	C	4	-	-	-	-	chr2:230870000-230875000..chr2:231475000-231480000,chr2:230870000-230880000..chr2:231670000-231680000	RN7SL834P,RNU6-451P,RNY4P19,SLC16A14,SP100,SP110,SP140,SP140L_x000D_,RN7SL834P,RNU6-268P,RNU6-451P,RNY4P19,SLC16A14,SP100,SP110,SP140,SP140L_x000D_	-	-	Probe	SP110_231090444#chr2:231033644-231090444
chr3	12598963	rs2255648	881	730	1611	0.000808056	K4me3	Mix-All	DHS	C	4	-	-	-	-	chr3:11955000-11960000..chr3:12910000-12915000	C3orf83,MKRN2,PPARG,RAF1,RN7SL147P,RNA5SP123,RNU6-377P,RNU6-404P,RPL32,SNORA7A,SYN2,TIMP4,TMEM40,TSEN2_x000D_	-	-	-	-
chr1	116933147	rs550746241	10	69	79	2.57804e-10	K4me1	Enh-All	-	C	-	ALX4,ATF5,BATF3,BC11A,CASZ1,CEBPE,CIC,CR3L1,CR3L2,CUX1,DLX4,ELF3,EMX1,EVI1,FOXF1,FOXK1,FOXO3,GLI1,HES7,HSF2,HSF4,HXA2,HXA7,IRF1,ISL1,ISL2,LEF1,LHX3,LMX1B,MAD1,MEF2D,MEIS2,MSX2,NFAC4,NFKB1,NKX25,NR1H3,PATZ1,PRDM1,RORA,SOX3,TFDP2,TGIF1,YBOX3,ZBT17,ZEP1,ZIC2	137	-	-	chr1:116905000-116910000..chr1:117025000-117030000	ATP1A1,ATP1A1OS,RNU6-817P_x000D_	-	-	Probe	ATP1A1_116925991#chr1:116925991-116947396
chr6	32627752	rs1049222	584	180	764	2.90838e-86	K27ac,K4me1,K4me3	Enh-All	-	C	2b	CEBPB_joined,CR3L1,FOXF1,FOXK1,MAZ,MEF2D,MSX2,NFAC4,STAT2	386	-	-	chr6:32380000-32390000..chr6:32670000-32680000,chr6:32400000-32405000..chr6:32660000-32665000,chr6:32380000-32385000..chr6:32755000-32760000,chr6:32380000-32390000..chr6:32830000-32840000	HLA-DQA1,HLA-DQB1,HLA-DRA,HLA-DRB1,HLA-DRB5,RNU1-61P_x000D_,HLA-DQA1,HLA-DQA2,HLA-DQB1,HLA-DQB2,HLA-DRA,HLA-DRB1,HLA-DRB5,MIR3135B,RNU1-61P_x000D_,HLA-DOB,HLA-DQA1,HLA-DQA2,HLA-DQB1,HLA-DQB2,HLA-DRA,HLA-DRB1,HLA-DRB5,MIR3135B,PSMB8,PSMB9,RNU1-61P,TAP1,TAP2_x000D_	-	-	-	-
chr6	73393161	rs11759937	43	109	152	6.71242e-07	K4me3	Enh-All	-	C	7	-	-	-	-	chr6:73120000-73125000..chr6:73840000-73845000,chr6:73120000-73125000..chr6:73885000-73890000,chr6:73325000-73330000..chr6:73840000-73845000,chr6:73120000-73125000..chr6:74035000-74040000	MIR4282_x000D_,KCNQ5,KHDC1,KHDC1L,MIR4282_x000D_	-	-	-	-
chr22	22522863	rs5757168	457	88	545	3.83704e-51	K27ac,K4me1	Enh-All	-	C	2b	CEBPA,DLX2,SPI1	15	chr22:22520000-22525000..chr22:23480000-23485000	RTDR1	chr22:22380000-22385000..chr22:23250000-23255000,chr22:22380000-22390000..chr22:23280000-23290000	GGTLC2,IGLC1,IGLC2,IGLC3,IGLJ1,IGLJ2,IGLJ3,IGLL5,IGLV1-36,IGLV1-40,IGLV1-41,IGLV1-44,IGLV1-47,IGLV1-50,IGLV1-51,IGLV1-62,IGLV10-54,IGLV10-67,IGLV11-55,IGLV2-11,IGLV2-14,IGLV2-18,IGLV2-23,IGLV2-28,IGLV2-33,IGLV2-34,IGLV2-5,IGLV2-8,IGLV3-1,IGLV3-10,IGLV3-12,IGLV3-13,IGLV3-15,IGLV3-16,IGLV3-17,IGLV3-19,IGLV3-2,IGLV3-21,IGLV3-22,IGLV3-24,IGLV3-25,IGLV3-26,IGLV3-27,IGLV3-29,IGLV3-30,IGLV3-31,IGLV3-32,…	-	-	-	-
chr19	18169449	rs17885963	68	455	523	4.04688e-29	CTCF,SA1	Mix-All	DHS	C	2a	-	-	chr19:18125000-18130000..chr19:18165000-18170000	NoGene	chr19:18060000-18065000..chr19:18170000-18175000	ARRDC2,RNA5SP468_x000D_	-	-	-	-
chr14	39583533	rs200673114	1122	68	1190	7.48885e-79	K27ac,K4me3	Pro-All	DHS	C	4	-	-	-	-	chr14:39575000-39580000..chr14:39895000-39900000	CTAGE5,GEMIN2,MIA2,PNN,TRAPPC6B_x000D_	-	-	Probe	GEMIN2_39583487#chr14:39583487-39606177
chr11	130786308	rs7106771	754	579	1333	1.1881e-05	K4me3	Mix-All	DHS	C	4	NRF1,RFX2	2	-	-	-	-	-	-	-	-
chr19	7837883	rs60461152	27	80	107	5.57842e-06	K4me1	Pro-All	DHS	C	4	-	-	-	-	chr19:7740000-7750000..chr19:7860000-7870000,chr19:7630000-7640000..chr19:7860000-7870000	CD209,CLEC4G,CLEC4M,FCER2_x000D_,C19orf59,CAMSAP3,CD209,CLEC4G,CLEC4M,CTD-3214H19.16,FCER2,PCP2,PET100,RETN,STXBP2,TRAPPC5,XAB2_x000D_	-	-	-	-
chr11	88070563	rs580808	716	513	1229	4.34689e-08	K27ac	Pro-All	-	C	4	-	-	-	-	chr11:87960000-87970000..chr11:88270000-88280000,chr11:87430000-87440000..chr11:88280000-88290000,chr11:87835000-87840000..chr11:88275000-88280000,chr11:87060000-87065000..chr11:88285000-88290000	CTSC_x000D_,CTSC,MIR3166,RAB38_x000D_,CTSC,MIR3166,RAB38,RNU6-1063P,RNU6-1135P_x000D_	-	-	Probe	CTSC_88070941#chr11:88026759-88070941
chr12	92750421	rs430102	14	53	67	7.29102e-06	K27ac	Mix-All	-	C	4	CEBPA,CEBPD,FOSB,MAFF,MAFK,P73	6	-	-	chr12:92540000-92545000..chr12:92960000-92965000,chr12:91770000-91780000..chr12:92960000-92970000,chr12:91785000-91790000..chr12:93035000-93040000,chr12:92200000-92210000..chr12:92960000-92970000	CLLU1,CLLU1OS_x000D_,BTG1,CLLU1,CLLU1OS_x000D_	-	-	-	-
chr11	34009729	rs10734421	761	1112	1873	2.04567e-06	CTCF,SA1	Ins-All	DHS	C	2b	CTCFL,CTCF_joined_0,CTCF_joined_1,CTCF_joined_2,CTCF_joined_3,CTCF_joined_4,CTCF_joined_6,CTCF_joined_7	16	-	-	chr11:33880000-33890000..chr11:34380000-34390000,chr11:33850000-33860000..chr11:34380000-34390000	ABTB2,AC132216.1,CAPRIN1,NAT10_x000D_,ABTB2,AC132216.1,CAPRIN1,LMO2,NAT10_x000D_	-	-	-	-
chr14	96133616	rs3759542	302	67	369	2.30611e-35	K27ac,K4me1	Enh-All	-	C	5	-	-	chr14:96040000-96045000..chr14:96130000-96135000	NoGene	chr14:96075000-96080000..chr14:96150000-96155000,chr14:96030000-96035000..chr14:96465000-96470000,chr14:96035000-96040000..chr14:96240000-96245000,chr14:96070000-96075000..chr14:96240000-96245000,chr14:95900000-95910000..chr14:96460000-96470000,chr14:96030000-96040000..chr14:96730000-96740000	TCL6_x000D_,TCL1A,TCL1B,TCL6_x000D_,GLRX5,SCARNA13,SNHG10,TCL1A,TCL1B,TCL6_x000D_,BDKRB2,C14orf132,TCL1A,TCL1B,TCL6_x000D_	-	-	-	-
chr22	32186768	rs11705112	69	31	100	0.00052967	K27ac	Enh-All	-	C	5	-	-	-	-	chr22:32140000-32150000..chr22:32340000-32350000,chr22:32060000-32065000..chr22:32340000-32345000,chr22:32060000-32070000..chr22:32470000-32480000	RN7SL20P,RNU6-201P_x000D_,DEPDC5,PRR14L,RN7SL20P,RNU6-201P_x000D_,C22orf24,DEPDC5,PRR14L,RN7SL20P,RN7SL305P,RNU6-201P,YWHAH_x000D_	-	-	-	-
chr1	160607724	rs7527021	233	347	580	1.01154e-05	K27ac	Mix-All	-	C	4	FOXC1,FOXF2,HAND1,ISL1,MIXL1,NKX31,NKX61,NR4A2,NR5A2	9	-	-	-	-	-	-	-	-
chr1	228644997	rs72763954	627	403	1030	1.75815e-05	K27ac,K4me3	Pro-All	DHS	R	4	MAFG	1	-	-	-	-	-	-	-	-
chr13	100015080	rs11618955	54	139	193	0.000239806	K27ac,K4me1	Enh-All	-	C	7	-	-	-	-	chr13:99920000-99925000..chr13:100085000-100090000,chr13:99930000-99935000..chr13:100025000-100030000,chr13:99825000-99830000..chr13:100090000-100095000,chr13:98090000-98100000..chr13:100150000-100160000	GPR183,MIR623_x000D_,GPR18,GPR183,MIR623,RN7SKP9,UBAC2_x000D_,DOCK9,FARP1,GPR18,GPR183,IPO5,MIR3170,MIR623,RN7SKP8,RN7SKP9,RN7SL60P,RNF113B,RNU6-83P,SLC15A1,STK24,UBAC2_x000D_	-	-	Distal,Probe	chr13:100014678-100015843___GPR183_99959749#chr13:99946788-99959749,UBAC2_99852678#chr13:99852678-100038753
chr6	32605543	rs9272455	688	1408	2096	2.07082e-18	K27ac,K4me3	Pro-All	-	C	6	DLX2,FOXA2,ISL1,LHX2,MSX1,ZIC2	307	-	-	chr6:32380000-32390000..chr6:32670000-32680000,chr6:32400000-32405000..chr6:32660000-32665000,chr6:32380000-32385000..chr6:32755000-32760000,chr6:32380000-32390000..chr6:32830000-32840000	HLA-DQA1,HLA-DQB1,HLA-DRA,HLA-DRB1,HLA-DRB5,RNU1-61P_x000D_,HLA-DQA1,HLA-DQA2,HLA-DQB1,HLA-DQB2,HLA-DRA,HLA-DRB1,HLA-DRB5,MIR3135B,RNU1-61P_x000D_,HLA-DOB,HLA-DQA1,HLA-DQA2,HLA-DQB1,HLA-DQB2,HLA-DRA,HLA-DRB1,HLA-DRB5,MIR3135B,PSMB8,PSMB9,RNU1-61P,TAP1,TAP2_x000D_	-	-	-	-
chr6	28234597	rs2799077	499	316	815	2.62011e-06	K27ac,K4me3	Pro-All	-	C	5	-	-	-	-	chr6:28100000-28105000..chr6:28320000-28325000,chr6:27860000-27870000..chr6:28320000-28330000	NKAPL,PGBD1,ZKSCAN4,ZKSCAN8,ZSCAN9_x000D_,NKAPL,OR2B2,OR2B6,PGBD1,ZKSCAN4,ZKSCAN8,ZNF165,ZSCAN16,ZSCAN9_x000D_	-	-	-	-
chr9	20642291	rs575554541	22	58	80	0.000630386	K4me1	Enh-All	-	C	3a	ATF6A,BBX,BC11A,BCL3,BHE40,CDC5L,CDX1,CEBPB_joined,CRBL2,CUX1,DDIT3,EGR2,ELF4,EPAS1,ETV1,ETV4,FLI1,FOSL1,FOS,FOXC1,FOXF2,FOXJ2,FOXO4,GATA6,GATD1,GRHL2,GZF1,HAND1,HES4,HEYL,HHEX,HXA9,HXD11,ID1,IRF2,IRF9,IRX2,JUN,KLF11,KLF15,KLF6,LHX4,MAD3,MAFF,MAFG,MAZ,MCR,MITF,MIXL1,MNX1,MSX2,MTA3,MYBA,MYC_joined_2,MYF6,MYNN,MYOD1,NCOA1,NDF2,NF2L1,NF2L3,NFKB1,NKX61,NR1I2,NR2E3,NR4A2,NR5A2,NSD2,PBX3,PLAG1,RCOR1,RE…	325	-	-	chr9:20620000-20625000..chr9:20940000-20945000,chr9:20350000-20360000..chr9:20940000-20950000,chr9:19925000-19930000..chr9:20940000-20945000,chr9:20620000-20625000..chr9:21110000-21115000,chr9:19925000-19930000..chr9:21110000-21115000	MIR491_x000D_,MIR4473,MIR4474,MIR491,RNU4-26P_x000D_,MIR4473,MIR4474,MIR491,MLLT3,RNU4-26P_x000D_,FOCAD,IFNB1,MIR491,PTPLAD2_x000D_,FOCAD,IFNB1,MIR4473,MIR4474,MIR491,MLLT3,PTPLAD2,RNU4-26P_x000D_	-	-	Distal	chr9:20642182-20642652___FOCAD_20658307#chr9:20658307-20995954
chr2	239112623	rs62194908	420	278	698	0.000912067	K27ac,K4me3	Pro-All	DHS	C	4	CTCF_joined_5	1	-	-	chr2:238760000-238770000..chr2:239170000-239180000,chr2:232470000-232480000..chr2:241500000-241510000	AC016757.3,ESPNL,FAM132B,HES6,ILKAP,KLHL30,RNU6-1333P,SCLY,UBE2F_x000D_,AC016757.3,AC079612.1,AC093802.1,AC106876.2,ACKR3,AGAP1,ALPI,ALPP,ALPPL2,ARL4C,ASB1,ASB18,ATG16L1,C2orf82,CHRND,CHRNG,COL6A3,COPS7B,COPS8,DGKD,DIS3L2,ECEL1,EFHD1,EIF4E2,ESPNL,FAM132B,GBX2,GIGYF2,GPC1,HDAC4,HES6,HJURP,ILKAP,INPP5D,IQCA1,KCNJ13,KLHL30,LRRFIP1,MIR1471,MIR149,MIR2467,MIR4269,MIR4440,MIR4441,MIR4786,MIR5001,MIR562…	-	-	-	-
chr20	40585126	rs73122779	348	646	994	3.0127e-07	CTCF,SA1	Ins-All	DHS	C	2b	-	-	-	-	chr20:40370000-40375000..chr20:41810000-41815000,chr20:40580000-40585000..chr20:41820000-41825000	RN7SKP100_x000D_,PTPRT,RN7SKP100_x000D_	-	-	-	-
chr16	71600389	rs1477387	78	242	320	1.65538e-14	K27ac,K4me1	Enh-All	-	C	6	ALX4,ATF5,BATF3,BC11A,BHE40,BRAC,CASZ1,CEBPE,CIC,CLOCK,CR3L1,CR3L2,CUX1,DLX4,ELF3,EMX1,ERG,ESR1_joined_0,FOS,FOXF1,FOXK1,FOXO3,FOXP1,GLI1,HES7,HNF4G,HSF2,HSF4,HTF4,HXA2,HXA7,ISL2,JUND,JUN,KAISO,LEF1,LHX3,LMX1B,MAD1,MAX,MCR,MEIS2,MSX1,MSX2,MYC_joined_0,MYC_joined_1,MYC_joined_2,NFAC4,NFKB1,NKX25,NR1H3,P53,PAX2,PBX3,PO2F1,RORA,SOX3,SP1,STAT2,STAT6,TAF1,TFDP2,TFE3,TGIF1,YBOX3,ZBT17,ZEP1,ZFAT,ZIC2,ZN…	998	-	-	chr16:71445000-71450000..chr16:71640000-71645000	CHST4,RNU6-1061P,TAT,ZNF19,ZNF23_x000D_	-	-	-	-
chr18	3248425	rs72861686	20	64	84	2.23523e-05	SA1	Pro-All	-	C	5	-	-	chr18:2935000-2940000..chr18:3245000-3250000,chr18:2995000-3000000..chr18:3245000-3250000	LPIN2	chr18:2970000-2980000..chr18:3450000-3460000	IGJCOR18,MYL12A,MYL12B,MYOM1,RNU7-25P_x000D_	-	-	-	-
chr7	28518903	rs13242388	269	387	656	1.78401e-05	K27ac	Enh-All	-	C	5	-	-	chr7:28515000-28520000..chr7:28660000-28665000	CREB5	-	-	-	-	-	-
chr2	20356978	rs7586565	321	108	429	9.35463e-23	K27ac,K4me1	Enh-All	DHS	C	4	-	-	-	-	chr2:20350000-20355000..chr2:20415000-20420000,chr2:20325000-20330000..chr2:20430000-20435000,chr2:20150000-20155000..chr2:20425000-20430000	RN7SL140P,RNU6-961P_x000D_,RN7SL140P,RNU6-961P,SDC1_x000D_,LAPTM4A,MATN3,RN7SL140P,RNU6-961P_x000D_	-	-	-	-
chr11	35105495	rs353605	95	152	247	0.000939834	K27ac	Enh-All	-	C	2b	FOSB,FOXH1	2	-	-	chr11:35015000-35020000..chr11:35255000-35260000,chr11:34945000-34950000..chr11:35410000-35415000,chr11:34605000-34610000..chr11:35430000-35435000	CD44_x000D_,CD44,MIR1343_x000D_,APIP,CD44,EHF,MIR1343,PDHX_x000D_	-	-	-	-
chr8	126230096	rs66929016	182	263	445	0.000426938	K27ac	Enh-All	-	C	4	-	-	chr8:126230000-126240000..chr8:126440000-126450000	TRIB1	chr8:126130000-126135000..chr8:126440000-126445000,chr8:126160000-126165000..chr8:126295000-126300000,chr8:126230000-126240000..chr8:126440000-126450000,chr8:126120000-126130000..chr8:126830000-126840000,chr8:126130000-126135000..chr8:126655000-126660000,chr8:126130000-126135000..chr8:126710000-126715000	RN7SL329P_x000D_,RN7SL329P,RN7SL590P,TRIB1_x000D_	-	-	-	-
chr12	131201678	rs6486574	248	32	280	4.19895e-41	K27ac	Enh-All	-	C	1d	ATRX,DLX4,EHF,FLI1,HXA10,NR1D1,NRF1,SPI1,SUH	45	-	-	chr12:130530000-130535000..chr12:131235000-131240000,chr12:129300000-129310000..chr12:131580000-131590000	FZD10,PIWIL1,RIMBP2_x000D_,FZD10,GLT1D1,PIWIL1,RAN,RIMBP2,RN7SL534P,RNU6-1077P,STX2,TMEM132D_x000D_	-	-	-	-
chr6	166913358	rs71553129	47	17	64	0.000641915	K27ac	Enh-All	DHS	C	4	BATF	4	-	-	-	-	-	-	Probe	RPS6KA2_167275771#chr6:166822853-167275771
chr10	11741697	rs4750078	1776	780	2556	2.05803e-70	K27ac,K4me1,SA1	Enh-All	-	C	4	RFX2,ZBT7B	4	-	-	-	-	-	-	-	-
chr12	52515962	rs73097407	215	115	330	2.07894e-07	K27ac	Enh-All	DHS	R	4	-	-	-	-	-	-	-	-	Distal	chr12:52515127-52516024___GRASP_52400728#chr12:52400728-52409673
chr8	60964832	rs16925620	84	178	262	3.61115e-08	K27ac	Mix-All	-	R	2a	CTCF_joined_5,STA5B,STAT3	6	-	-	-	-	-	-	-	-
chr10	98460669	rs1890680	3940	800	4740	0	K27ac,K4me1,K4me3,SA1	Enh-All	DHS	C	4	-	-	-	-	chr10:98405000-98410000..chr10:98585000-98590000,chr10:98160000-98165000..chr10:99455000-99460000	RNU6-1274P_x000D_,AL355490.1,ANKRD2,ARHGAP19,AVPI1,C10orf12,C10orf62,EXOSC1,FRAT1,FRAT2,HOGA1,LCOR,MIR607,MMS19,MORN4,PGAM1,PI4K2A,PIK3AP1,RNA5SP324,RNU6-1274P,RRP12,SLIT1,TM9SF3,UBTD1,ZDHHC16_x000D_	-	-	-	-
chr9	37411834	rs1571231	496	672	1168	5.61195e-06	K4me1	Enh-All	-	C	4	-	-	-	-	-	-	-	-	-	-
chr7	93551332	rs73229312	128	36	164	1.17799e-08	K27ac,SA1	Pro-All	-	C	2b	ESR2,ETV1,FLI1	9	-	-	chr7:93530000-93535000..chr7:93715000-93720000,chr7:93420000-93430000..chr7:94020000-94030000,chr7:93430000-93440000..chr7:93710000-93720000	BET1,GNG11_x000D_,BET1,GNG11,TFPI2_x000D_	-	-	-	-
chr5	14870606	rs10073421	10	50	60	2.67218e-06	SA1	Pro-All	DHS	C	4	-	-	-	-	chr5:14720000-14725000..chr5:15000000-15005000	MIR4637_x000D_	-	-	-	-
chr14	103785600	rs7147939	265	644	909	3.21553e-21	K27ac,K4me3	Enh-All	DHS	C	2b	ARI3A,ATF2,ATOH1,CTCFL,CTCF_joined_0,CTCF_joined_1,CTCF_joined_2,CTCF_joined_3,CTCF_joined_4,CTCF_joined_5,CTCF_joined_6,CTCF_joined_7,E2F7,FOXP2,GATA4,GATD1,GMEB2,HXB6,KLF5,MAZ,MNT,MYB,MZF1,NF2L3,NFKB2,NR4A1,PBX2,TFCP2,VEZF1,ZN281,ZNF84	32	-	-	-	-	-	-	-	-
chr10	6017838	rs8177637	266	327	593	4.17626e-08	K27ac,K4me1	Mix-All	-	C	4	KAT5,KLF4,LHX4,NR5A2,TSH1	5	-	-	-	-	-	-	Probe	IL15RA_6020150#chr10:5994333-6020150
chr10	14227416	rs4750480	250	320	570	5.21867e-05	K27ac,K4me1,K4me3	Mix-All	DHS	C	4	-	-	-	-	-	-	-	-	-	-
chr12	111114942	rs871922	350	487	837	9.9327e-06	K27ac	Enh-All	-	C	5	MAFK	1	-	-	chr12:111050000-111055000..chr12:111265000-111270000,chr12:110950000-110960000..chr12:111260000-111270000	HVCN1,PPP1CC,RN7SL387P_x000D_,HVCN1,PPP1CC,PPTC7,RN7SL387P,TCTN1_x000D_	-	-	-	-
chr1	11874855	rs149393118	29	73	102	8.62297e-05	K4me3	Enh-All	-	C	-	-	-	-	-	-	-	-	-	-	-
chr6	149587810	rs1001965	149	301	450	5.49189e-12	K27ac	Enh-All	-	C	5	-	-	-	-	chr6:149350000-149355000..chr6:149750000-149755000,chr6:149400000-149405000..chr6:149750000-149755000,chr6:149350000-149355000..chr6:149835000-149840000,chr6:148880000-148885000..chr6:149750000-149755000	RN7SL234P,SUMO4,TAB2_x000D_,RN7SL234P,SUMO4,TAB2,ZC3H12D_x000D_,RN7SL234P,SUMO4,TAB2,UST_x000D_	-	-	-	-
chr15	102264476	rs1143136	40	11	51	0.000573569	SA1	Mix-All	DHS	C	4	-	-	-	-	-	-	-	-	-	-
chr2	42324553	rs1017476	38	143	181	3.36778e-11	K27ac,K4me1	Enh-All	-	C	4	NRF1	3	chr2:42320000-42330000..chr2:42420000-42430000	EML4	-	-	-	-	-	-
chr12	124166500	rs7964443	275	438	713	6.8498e-09	K27ac	Enh-All	DHS	C	1f	-	-	-	-	-	-	-	-	Probe	TCTN2_124155659#chr12:124155659-124192950
chr2	26635442	rs17529722	142	65	207	7.17198e-07	K4me3	Enh-All	DHS	C	2b	-	-	-	-	chr2:26170000-26180000..chr2:26800000-26810000	DRC1,EPT1,GAREML,GPR113,HADHA,HADHB,OTOF,RAB10,RNU6-942P_x000D_	-	-	-	-
chr14	50580331	rs113057482	134	11	145	9.16726e-27	K27ac	Enh-All	-	C	2b	ALX4,ATF5,BATF3,BC11A,BHE40,CASZ1,CEBPE,CIC,CR3L1,CR3L2,CUX1,DLX2,DLX4,ELF3,EMX1,ESR1_joined_0,FOXF1,FOXK1,FOXO3,FOXP1,GLI1,HES7,HNF4G,HSF2,HSF4,HTF4,HXA2,HXA7,ISL2,JUND,JUN,LEF1,LHX3,LMX1B,MAD1,MCR,MEIS2,MSX1,MSX2,NANOG,NFAC4,NFKB1,NKX25,NR1H3,PBX3,PO2F1,RORA,SOX3,SP1,STAT2,TAF1,TFDP2,TGIF1,YBOX3,ZBT17,ZEP1,ZFAT,ZIC2,ZN217,ZN236,ZN639	172	-	-	chr14:50330000-50340000..chr14:50990000-51000000,chr14:50090000-50100000..chr14:50990000-51000000,chr14:50090000-50100000..chr14:51290000-51300000	ARF6,ATP5S,C14orf182,C14orf183,CDKL1,L2HGDH,MIR4504,RN7SKP193,RNU6-189P,SOS2,VCPKMT_x000D_,ARF6,ATP5S,C14orf182,C14orf183,CDKL1,KLHDC1,KLHDC2,L2HGDH,MIR4504,NEMF,POLE2,RN7SKP193,RN7SL2,RN7SL3,RNU6-189P,RNU6-539P,RNU6ATAC30P,SOS2,VCPKMT_x000D_,ARF6,ATL1,ATP5S,C14orf182,C14orf183,CDKL1,KLHDC1,KLHDC2,L2HGDH,MAP4K5,MIR4504,NEMF,POLE2,RN7SKP193,RN7SL2,RN7SL3,RN7SL452P,RNU6-189P,RNU6-539P,RNU6ATAC30P,S…	-	-	-	-
chr7	48464667	rs60560717	64	128	192	5.90971e-05	SA1	Mix-All	-	C	4	-	-	-	-	chr7:48120000-48130000..chr7:49800000-49810000,chr7:41920000-41930000..chr7:55600000-55610000	ABCA13,AC004899.1_x000D_,ABCA13,AC004899.1,ADCY1,AEBP1,BLVRA,C7orf25,C7orf57,C7orf65,C7orf69,C7orf72,CAMK2B,CCM2,COA1,COBL,DBNL,DDC,DDX56,EGFR,FIGNL1,GCK,GLI3,GRB10,H2AFV,HECW1,HUS1,IGFBP1,IGFBP3,IKZF1,LANCL2,MIR3943,MIR4649,MIR4657,MRPL32,MRPS24,MYL7,MYO1G,NACAD,NPC1L1,NUDCD3,OGDH,PGAM2,PKD1L1,POLD2,POLM,POM121L12,PPIA,PSMA2,PURB,RAMP3,RN7SKP218,RN7SL292P,RNA5SP230,RNU1-14P,RNU2-29P,RNU6-1091P,R…	-	-	-	-
chr11	44882955	rs73454505	22	71	93	6.64361e-06	K4me1	Enh-All	-	C	2b	KLF5,MAFG,NDF2,REST_joined_0,TSH1,ZN711	7	-	-	chr11:44300000-44310000..chr11:44920000-44930000,chr11:44570000-44580000..chr11:44790000-44800000	CD82_x000D_	-	-	-	-
chr4	38782221	rs7653908	168	319	487	5.46233e-11	K27ac	Mix-All	-	C	6	-	-	-	-	chr4:38760000-38765000..chr4:38855000-38860000,chr4:38760000-38770000..chr4:39030000-39040000,chr4:38760000-38765000..chr4:39135000-39140000,chr4:38310000-38320000..chr4:39030000-39040000	TLR10_x000D_,FAM114A1,MIR574,TLR1,TLR10,TLR6_x000D_,FAM114A1,KLHL5,MIR574,TLR1,TLR10,TLR6,TMEM156_x000D_,AC021860.1,FAM114A1,KLF3,MIR574,RNA5SP158,TLR1,TLR10,TLR6_x000D_	-	-	Probe	TLR10_38784611#chr4:38773859-38784611
chr1	40867801	rs393985	129	206	335	0.000102139	K27ac	Enh-All	-	C	6	CEBPA,CEBPB_joined,NANOG,PO5F1	5	-	-	chr1:40545000-40550000..chr1:40800000-40805000,chr1:40610000-40615000..chr1:40800000-40805000,chr1:40610000-40615000..chr1:40870000-40875000	COL9A2,RLF,RNU6-1237P,TMCO2,ZMPSTE24_x000D_	-	-	Probe	SMAP2_40839377#chr1:40839377-40888998
chr17	1964397	rs903157	12	68	80	2.97044e-09	SA1	Mix-All	-	C	4	KLF5,TSH1	2	-	-	chr17:1950000-1960000..chr17:2250000-2260000	RN7SL624P,SMG6,SNORD91A,SNORD91B,SRR,TSR1_x000D_	-	-	Probe,Probe,Probe	SMG6_1992055#chr17:1963132-1992055,SMG6_2140141#chr17:1963132-2140141,SMG6_2169493#chr17:1963132-2169493
chr15	75338890	rs1108059	1352	1133	2485	4.34597e-05	K27ac	Enh-All	-	C	5	E2F8,FOSB,IRF4,MTA3,SIX5,SMAD4	6	-	-	-	-	-	-	-	-
chr4	42322946	rs3103190	14	85	99	8.15816e-12	K4me1	Enh-All	-	C	4	CR3L1	4	-	-	chr4:42280000-42285000..chr4:42520000-42525000,chr4:40200000-40210000..chr4:42630000-42640000	SHISA3_x000D_,APBB2,BEND4,CHRNA9,DCAF4L1,LIMCH1,MIR4802,NSUN7,PHOX2B,RBM47,RNA5SP160,RNU1-49P,RNU6-1195P,RNU6-836P,RNU7-74P,SHISA3,SLC30A9,TMEM33,UCHL1_x000D_	-	-	-	-
chr12	4429722	rs7953609	417	143	560	1.23203e-06	K27ac,K4me3	Pro-All	DHS	C	3a	ATF2,E2F3,FOXM1,FOXP2,GATA2,HBP1,HNF1B,IRF4,KLF6,MAD3,MNT,NF2L3,SMAD4,SOX9,ZN263,ZNF84	34	-	-	chr12:3990000-4000000..chr12:4640000-4650000	C12orf5,CCND2,FGF23,FGF6_x000D_	-	-	-	-
chr9	134000818	rs9328549	1324	720	2044	1.00018e-07	K27ac,K4me3,SA1	Pro-All	DHS	C	4	TSH1	1	-	-	chr9:133940000-133945000..chr9:134210000-134215000	AIF1L,FAM78A,NUP214,PPAPDC3,RNU6-881P_x000D_	-	-	-	-
chr14	94433073	rs10138907	98	172	270	2.90058e-05	K27ac	Mix-All	-	C	5	-	-	chr14:91960000-91970000..chr14:94430000-94440000,chr14:94430000-94440000..chr14:95730000-95740000	CLMN,SMEK1	chr14:94405000-94410000..chr14:94465000-94470000,chr14:94400000-94410000..chr14:94600000-94610000,chr14:94120000-94130000..chr14:94470000-94480000	MIR4506_x000D_,DDX24,IFI27,IFI27L1,IFI27L2,LINC00521,MIR4506,OTUB2_x000D_,ASB2,FAM181A,FAM181A-AS1,MIR4506,PRIMA1_x000D_	-	-	Probe	ASB2_94443076#chr14:94400498-94443076
chr5	142381188	rs72799089	444	105	549	5.87445e-40	K27ac,K4me1	Enh-All	-	R	7	CRBL2,FOSB,NR5A2	3	chr5:142300000-142305000..chr5:142380000-142385000,chr5:142380000-142390000..chr5:142970000-142980000	ARHGAP26,NoGene	chr5:142300000-142305000..chr5:143200000-143205000,chr5:142295000-142300000..chr5:143345000-143350000,chr5:142385000-142390000..chr5:143205000-143210000,chr5:142300000-142310000..chr5:143560000-143570000	MIR5197,NR3C1,RNU7-156P_x000D_,HMHB1,MIR5197,NR3C1,RNU7-156P_x000D_,HMHB1,MIR5197,NR3C1,RN7SL87P,RNU7-156P,YIPF5_x000D_	-	-	Distal	chr5:142380674-142381345___NR3C1_142784045#chr5:142657495-142784045
chr8	61807123	rs12545275	295	157	452	4.40187e-07	K27ac,K4me3	Enh-All	DHS	C	3a	SPI1	2	-	-	chr8:61570000-61575000..chr8:61935000-61940000,chr8:61575000-61580000..chr8:62005000-62010000,chr8:61320000-61330000..chr8:61930000-61940000	CHD7_x000D_,CHD7,RAB2A,RNU6-1202P_x000D_	-	-	-	-
chr2	65610471	rs268131	320	463	783	1.65031e-06	K27ac	Enh-All	-	C	4	-	-	-	-	chr2:65490000-65495000..chr2:65780000-65785000,chr2:65290000-65295000..chr2:65790000-65795000	RN7SL635P,SPRED2_x000D_,ACTR2,RAB1A,RN7SL635P,SPRED2_x000D_	-	-	-	-
chr10	112201513	rs1974225	36	199	235	3.03669e-27	K27ac	Enh-All	-	C	2b	ALX4,ATF5,CASZ1,CR3L2,CUX1,EMX1,FOS,FOXF1,FOXK1,FOXO3,FOXP1,GLI1,HES7,HSF2,HSF4,ISL2,JUND,JUN,LHX3,LMX1B,MAD1,MAX,MEIS2,MSX2,NFAC4,NFKB1,NKX25,NR1H3,PO2F1,RORA,SOX3,SP1,STAT2,STAT6,TAF1,YBOX3,ZBT17,ZEP1,ZN217,ZN639	57	-	-	chr10:112060000-112070000..chr10:112430000-112440000	DUSP5,RN7SL686P,SMC3_x000D_	-	-	-	-
chr15	57011533	rs11071287	94	33	127	2.89705e-07	K27ac	Mix-All	-	C	2b	ALX4,ATF5,BATF3,BC11A,BHE40,BRAC,CASZ1,CIC,CLOCK,CR3L1,CR3L2,CREM,CUX1,DLX2,DLX4,ELF3,EMX1,EVI1,FOXF1,FOXK1,FOXO3,FOXP1,GLI1,HES7,HNF4G,HSF2,HSF4,HXA2,HXA7,ISL1,ISL2,JUND,JUN,KAISO,LEF1,LHX3,LMX1B,MAD1,MAX,MCR,MEIS2,MSX1,MSX2,MYC_joined_1,MYC_joined_2,NANOG,NFAC4,NFKB1,NKX25,NR1H3,PAX2,PBX3,PO2F1,PRDM1,RORA,SOX3,SP1,STAT2,TAF1,TFDP2,TFE3,TGIF1,YBOX3,ZBT17,ZEB1,ZEP1,ZFAT,ZIC2,ZN217,ZN639	227	-	-	-	-	-	-	-	-
chr9	114902932	rs7870176	113	41	154	5.01059e-08	K4me3	Mix-All	DHS	C	2b	BATF,IRF4,MEF2D,NFAC4	4	-	-	chr9:114850000-114860000..chr9:115120000-115130000,chr9:114870000-114875000..chr9:115125000-115130000,chr9:114650000-114660000..chr9:115090000-115100000,chr9:114520000-114530000..chr9:115120000-115130000,chr9:114850000-114860000..chr9:115550000-115560000	PTBP3,RN7SL430P,RN7SL57P,RNA5SP295,RNU6-855P_x000D_,MIR4668,RN7SL430P,RN7SL57P,RNA5SP295,RNU6-710P,RNU6-855P,SUSD1_x000D_,MIR4668,PTBP3,RN7SL430P,RN7SL57P,RNA5SP295,RNU6-1013P,RNU6-710P,RNU6-855P,SUSD1,UGCG_x000D_,C9orf147,HSDL2,INIP,KIAA1958,PTBP3,RN7SL430P,RN7SL57P,RNA5SP295,RNU6-855P_x000D_	-	-	-	-
chr1	40204166	rs7513045	29	72	101	0.000120482	K4me3	Pro-All	-	C	5	CDX2,ETS1,SRBP1	3	-	-	-	-	-	-	-	-
chr19	39926601	rs640000	216	131	347	2.20545e-05	K27ac	Pro-All	DHS	C	4	-	-	chr19:39920000-39930000..chr19:40320000-40330000	DYRK1B;FBL	chr19:39610000-39620000..chr19:40020000-40030000	AC011500.1,DLL3,GMFG,IFNL1,IFNL2,IFNL3,IFNL4,LRFN1,MED29,MIR4530,NCCRP1,PAF1,PLEKHG2,RN7SL566P,RPS16,SAMD4B,SELV,SUPT5H,SYCN,TIMM50,ZFP36_x000D_	-	-	-	-
chr1	43855578	rs839753	309	410	719	0.000820796	K4me3	Pro-All	DHS	C	2a	COT2,PPARG	2	-	-	chr1:43690000-43695000..chr1:43880000-43885000	C1orf210,CDC20,ELOVL1,MED8,MPL,TIE1,TMEM125_x000D_	-	-	-	-
chr10	7513876	rs2243629	1002	839	1841	0.000464584	K27ac	Enh-All	DHS	C	4	CDC5L,CEBPB_joined,KDM5A,LHX4,MIXL1,MYF6,NDF2,NKX61,RELB,TFCP2,TSH1,ZBT24,ZBT44	26	-	-	-	-	-	-	-	-
chr13	31017268	rs12856169	164	63	227	1.07741e-10	K27ac	Enh-All	DHS	C	4	-	-	-	-	chr13:30710000-30715000..chr13:31370000-31375000	ALOX5AP,HMGB1,KATNAL1,RNU6-64P,USPL1_x000D_	-	-	-	-
chr10	3827859	rs12253538	3588	3040	6628	4.45874e-05	K27ac,SA1	Mix-All	DHS	C	4	-	-	-	-	chr10:3280000-3290000..chr10:4700000-4710000	KLF6,RNU6-163P_x000D_	-	-	-	-
chr19	7198004	rs35296670	96	238	334	3.28024e-10	K27ac,K4me3	Pro-All	DHS	C	3a	ATF6A,BBX,BC11A,CDC5L,CDX1,CEBPB_joined,CRBL2,E2F4,EGR2,ELF4,EPAS1,ETV1,ETV4,FLI1,FOSL1,FOXC1,FOXF2,FOXJ2,FOXO4,GATD1,GZF1,HAND1,HES4,HSF1,HXA9,HXB4,IRF2,IRF9,IRX2,KLF15,KLF3,KLF5,KLF6,LHX4,MAFF,MAZ,MCR,MEF2C,MITF,MIXL1,MNX1,MSX2,MTA3,MXI1,MYBA,MYC_joined_2,MYF6,MYNN,MYOD1,NDF2,NF2L1,NF2L3,NFIB,NFKB1,NKX23,NKX61,NR1I2,NR2E3,NR4A2,NR5A2,NSD2,PBX3,PLAG1,RAX2,RELB,RLF,SNPC4,SOX3,STA5A,SUH,TFCP2,TFDP…	501	-	-	-	-	-	-	-	-
chr7	43349253	rs10951723	15	59	74	1.19178e-06	K27ac	Enh-All	-	C	4	-	-	-	-	chr7:42970000-42980000..chr7:43490000-43500000,chr7:42975000-42980000..chr7:43295000-43300000,chr7:42970000-42980000..chr7:43760000-43770000,chr7:42975000-42980000..chr7:43875000-43880000,chr7:41920000-41930000..chr7:55600000-55610000	MIR3943,RNU6-575P,RNU7-35P_x000D_,HECW1,MIR3943,RNU6-575P,RNU7-35P,STK17A_x000D_,BLVRA,COA1,HECW1,MIR3943,RNU6-575P,RNU7-35P,STK17A_x000D_,ABCA13,AC004899.1,ADCY1,AEBP1,BLVRA,C7orf25,C7orf57,C7orf65,C7orf69,C7orf72,CAMK2B,CCM2,COA1,COBL,DBNL,DDC,DDX56,EGFR,FIGNL1,GCK,GLI3,GRB10,H2AFV,HECW1,HUS1,IGFBP1,IGFBP3,IKZF1,LANCL2,MIR3943,MIR4649,MIR4657,MRPL32,MRPS24,MYL7,MYO1G,NACAD,NPC1L1,NUDCD3,OGDH,PG…	-	-	-	-
chr6	7278046	rs9502577	122	199	321	7.01215e-05	K27ac	Enh-All	DHS	C	2c	-	-	chr6:7275000-7280000..chr6:7610000-7615000	SNRNP48	-	-	-	-	-	-
chr11	94965293	rs4753659	71	123	194	0.000984717	K4me3	Pro-All	-	C	3a	-	-	chr11:94820000-94830000..chr11:94960000-94970000	ENDOD1	chr11:94885000-94890000..chr11:95495000-95500000,chr11:94890000-94895000..chr11:95435000-95440000,chr11:94800000-94810000..chr11:95490000-95500000,chr11:94890000-94895000..chr11:96155000-96160000	SESN3_x000D_,ENDOD1,SESN3_x000D_,CCDC82,CEP57,FAM76B,MAML2,MIR1260B,MTMR2,RNA5SP345,SESN3_x000D_	-	-	-	-
chr5	143347763	rs17101280	397	521	918	0.000490056	SA1	Ins-All	-	C	2b	COT2,DLX2,ETV1,FOXA1,FOXA2,FOXO3,GATA4,HES7,ISL1,ISL2,LHX2,MAD1,NFAC4,NKX31,ZFAT	15	chr5:142295000-142300000..chr5:143345000-143350000	ARHGAP26	chr5:142300000-142310000..chr5:143560000-143570000	HMHB1,MIR5197,NR3C1,RN7SL87P,RNU7-156P,YIPF5_x000D_	-	-	-	-
chr21	38593461	rs1888464	555	458	1013	0.000137051	CTCF,K27ac,SA1	Pro-All	DHS	C	4	-	-	-	-	-	-	-	-	-	-
chr18	21518636	rs1258145	56	12	68	3.14049e-07	K27ac	Mix-All	DHS	C	5	REST_joined_0,REST_joined_1	4	-	-	chr18:21200000-21210000..chr18:21690000-21700000	LAMA3_x000D_	-	-	-	-
chr18	77867831	rs28719851	2392	1976	4368	3.68611e-05	K27ac,K4me3	Mix-All	DHS	C	4	ATOH1,ELK4,GMEB2,MAX,MAZ,PO5F1,TFDP1,ZN711	9	-	-	-	-	-	-	Probe	ADNP2_77866914#chr18:77866914-77898228
chr10	14052461	rs72776620	82	188	270	6.54427e-10	K27ac	Mix-All	-	C	5	ARNT2,ATF6A,BACH1,BARX2,BMAL1,COE1,E2F4,E2F7,ERF,FOXG1,FOXP2,GATA4,GATD1,GLI2,GLI3,GMEB1,GMEB2,HBP1,HHEX,HINFP,HNF1B,HXA4,HXA6,IRF1,IRF4,KAT5,KDM5B,KLF10,LHX4,LYL1,MAD3,MAZ,MNT,MYB,NFAT5,NFYC,NR4A1,NR4A2,OVOL2,PBX3,SALL4,SOX9,SP4,STAT2,TFDP1,UBF1,ZN217,ZNF83,ZNF84	51	-	-	-	-	-	-	-	-
chr7	2205565	rs55639323	86	44	130	0.000798007	K27ac	Enh-All	DHS	C	2b	-	-	-	-	chr7:1610000-1620000..chr7:2240000-2250000,chr7:1700000-1710000..chr7:2240000-2250000,chr7:1615000-1620000..chr7:2385000-2390000	ELFN1,MIR4655_x000D_,ELFN1,FTSJ2,MAD1L1,MIR4655,NUDT1_x000D_	-	-	-	-
chr18	57501801	rs8084711	76	163	239	1.00791e-07	K27ac	Enh-All	-	C	3a	ATF3,USF1,USF2	4	-	-	-	-	-	-	Distal	chr18:57501661-57502236___PMAIP1_57567191#chr18:57567191-57571538
chr6	6656198	rs760894	34	305	339	9.11552e-52	K27ac,K4me1	Enh-All	-	C	4	CDC5L,CEBPB_joined,FOXH1,RUNX2,RUNX3	5	-	-	-	-	-	-	Distal	chr6:6655701-6657170___LY86_6588933#chr6:6588933-6655216
chr6	89856450	rs9342178	176	111	287	0.000441249	K27ac	Pro-All	DHS	C	1b	BBX,CDX1,CEBPB_joined,ELF4,FOXJ2,FOXO4,GATD1,GRHL2,HXB4,HXC11,ID1,IRF9,KLF5,LHX4,MCR,MEF2C,MIXL1,MNX1,MXI1,MYBA,MYC_joined_2,MYOD1,NF2L1,NF2L3,NFKB1,NFYB,NKX28,NKX61,NR1I2,NR4A2,NR5A2,NSD2,RLF,STA5A,SUH,TFCP2,TLX1,ZBT24,ZBT44,ZEB1	43	-	-	chr6:89690000-89695000..chr6:90320000-90325000	GABRR1,GABRR2,PNRC1,RN7SL11P,RN7SL336P,RNU2-61P,RRAGD,SRSF12,UBE2J1_x000D_	-	-	Probe	PM20D2_89855768#chr6:89855768-89875288
chr3	132100259	rs73215963	36	75	111	0.000756865	K27ac	Enh-All	-	C	4	MYF6	1	-	-	chr3:131970000-131980000..chr3:132110000-132120000,chr3:132075000-132080000..chr3:132355000-132360000	ACPP_x000D_,ACKR4,DNAJC13_x000D_	-	-	Distal	chr3:132100208-132100643___ASTE1_130745698#chr3:130732716-130745698
chr1	175099574	rs6704290	123	69	192	0.000359111	K27ac	Mix-All	-	C	2b	USF1	2	chr1:174740000-174745000..chr1:175095000-175100000,chr1:174990000-174995000..chr1:175095000-175100000	MRPS14,RABGAP1L	chr1:174990000-174995000..chr1:175290000-175295000	KIAA0040,TNN_x000D_	-	-	Distal,Probe	chr1:175099337-175099779___MRPS14_174992591#chr1:174982093-174992591,TNN_175036993#chr1:175036993-175117202
chr8	128200052	rs1020700	735	557	1292	3.5101e-06	K27ac	Enh-All	-	C	4	NFE2	1	-	-	chr8:127885000-127890000..chr8:128745000-128750000,chr8:128180000-128190000..chr8:128740000-128750000,chr8:128220000-128225000..chr8:128575000-128580000,chr8:128220000-128225000..chr8:128745000-128750000,chr8:128310000-128315000..chr8:128575000-128580000,chr8:128310000-128315000..chr8:128745000-128750000,chr8:128190000-128200000..chr8:129080000-129090000,chr8:127880000-127890000..chr8:130550000-1…	POU5F1B_x000D_,MIR1205,MIR1207,MYC,POU5F1B,RNU1-106P,RNU4-25P,TMEM75_x000D_,MIR1205,MIR1207,MIR1208,MIR3686,MYC,POU5F1B,PVT1,RN7SKP206,RN7SKP226,RNU1-106P,RNU4-25P,TMEM75,hsa-mir-3669,hsa-mir-3673_x000D_	-	-	Probe	CASC19_128209872#chr8:128200030-128209872
chr21	34672077	rs7278079	131	201	332	0.00042979	K27ac	Enh-All	DHS	C	4	-	-	-	-	chr21:34570000-34575000..chr21:34745000-34750000,chr21:34570000-34575000..chr21:34815000-34820000,chr21:34200000-34210000..chr21:34810000-34820000,chr21:34300000-34310000..chr21:34810000-34820000	IFNAR1,IFNAR2,IL10RB_x000D_,C21orf54,IFNAR1,IFNAR2,IL10RB,OLIG1,OLIG2_x000D_	-	-	-	-
chr11	108534440	rs3858399	86	247	333	4.38038e-18	K27ac	Enh-All	-	C	3a	-	-	chr11:107880000-107890000..chr11:108530000-108540000,chr11:108090000-108100000..chr11:108530000-108540000	ATM;NPAT,CUL5	-	-	-	-	Distal	chr11:108532983-108534655___ACAT1_107992257#chr11:107992257-108018891
chr16	85090984	rs62049874	46	15	61	0.000839899	SA1	Mix-All	DHS	C	4	-	-	-	-	-	-	-	-	Probe	KIAA0513_85061356#chr16:85061356-85127828
chr7	70192653	rs10282512	398	275	673	9.74614e-06	K27ac	Enh-All	-	C	7	-	-	chr7:70190000-70195000..chr7:70225000-70230000	AUTS2	chr7:66590000-66595000..chr7:72150000-72155000,chr7:66655000-66660000..chr7:72085000-72090000,chr7:66710000-66715000..chr7:72030000-72035000,chr7:66190000-66195000..chr7:73380000-73385000,chr7:65935000-65940000..chr7:75775000-75780000,chr7:65855000-65860000..chr7:75715000-75720000	AUTS2,CALN1,MIR3914-1,RN7SKP75,RN7SL371P,RNA5SP231,RNA5SP232,RNU6-229P,RNU6-832P,WBSCR17_x000D_,ABHD11,AUTS2,BAZ1B,BCL7B,CALN1,CLDN3,CLDN4,DNAJC30,FKBP6,FZD9,LINC00035,MIR3914-1,MIR4284,MIR4650-1,MIR4650-2,MLXIPL,NSUN5,POM121,RN7SKP75,RN7SL265P,RN7SL371P,RN7SL377P,RN7SL43P,RN7SL625P,RNA5SP231,RNA5SP232,RNU6-1080P,RNU6-1198P,RNU6-1254P,RNU6-229P,RNU6-832P,RP11-313P13.5,SBDS,STX1A,TBL2,TMEM248,TRIM…	-	-	-	-
chr6	167002252	rs3799598	405	215	620	1.85268e-13	K27ac	Enh-All	DHS	C	5	-	-	-	-	-	-	-	-	Probe	RPS6KA2_167275771#chr6:166822853-167275771
chr3	6291626	rs1025619	71	169	240	1.70011e-05	K27ac,K4me3	Enh-All	-	C	4	-	-	-	-	-	-	-	-	-	-
chr16	29239647	rs62038221	281	462	743	8.51452e-10	SA1	Ins-All	DHS	C	4	-	-	chr16:29235000-29240000..chr16:88220000-88225000	NoGene	-	-	-	-	-	-
chr4	40198846	rs2245466	2632	2976	5608	1.77176e-05	K27ac	Pro-All	-	C	5	-	-	-	-	chr4:40150000-40155000..chr4:40310000-40315000,chr4:40065000-40070000..chr4:40315000-40320000	RHOH_x000D_,RHOH,RNU6-1112P_x000D_	-	-	Probe	RHOH_40192630#chr4:40192630-40246384
chr20	52481443	rs73148451	48	10	58	2.02525e-06	K27ac	Mix-All	-	C	7	-	-	-	-	chr20:52195000-52200000..chr20:52485000-52490000,chr20:52195000-52200000..chr20:52555000-52560000,chr20:52195000-52200000..chr20:52680000-52685000,chr20:52020000-52030000..chr20:52680000-52690000,chr20:52025000-52030000..chr20:52555000-52560000,chr20:52190000-52200000..chr20:52810000-52820000,chr20:50920000-50930000..chr20:52810000-52820000	RNU7-14P_x000D_,RNU7-14P,ZNF217_x000D_,BCAS1,CYP24A1,MIR4756,RNU7-14P_x000D_,BCAS1,CYP24A1,MIR4756,RN7SKP184,RNU7-14P,TSHZ2,ZNF217_x000D_	-	-	Distal	chr20:52481255-52482124___ZNF217_52199636#chr20:52183609-52199636
chr17	48944345	rs12949115	16	48	64	0.00093365	CTCF	Pro-All	DHS	C	4	-	-	chr17:48940000-48945000..chr17:49025000-49030000	NoGene	chr17:48920000-48930000..chr17:49030000-49040000,chr17:48860000-48865000..chr17:49030000-49035000,chr17:48620000-48630000..chr17:49030000-49040000	TOB1_x000D_,TOB1,WFIKKN2_x000D_,ABCC3,ANKRD40,CACNA1G,LINC00483,LUC7L3,TOB1,WFIKKN2_x000D_	-	-	-	-
chr21	38580151	rs2835668	338	170	508	6.70179e-13	K27ac	Enh-All	DHS	C	4	MAFF,MYF6,P63,RFX2	6	-	-	-	-	-	-	-	-
chr14	24834971	rs55726184	251	151	402	1.18407e-05	CTCF	Pro-All	DHS	C	4	-	-	-	-	chr14:24800000-24810000..chr14:24900000-24910000,chr14:24800000-24805000..chr14:24900000-24905000,chr14:24710000-24715000..chr14:24905000-24910000	NFATC4,NYNRIN,RNU6-802P_x000D_,NFATC4,NYNRIN,RIPK3,RNU6-802P_x000D_,ADCY4,CBLN3,CIDEB,DHRS1,LTB4R,LTB4R2,NFATC4,NOP9,NYNRIN,RABGGTA,RIPK3,RNU6-802P,TGM1_x000D_	-	-	-	-
chr11	35413047	rs10768132	78	178	256	2.37063e-09	K27ac	Mix-All	DHS	C	4	-	-	chr11:34945000-34950000..chr11:35410000-35415000	PDHX	chr11:34605000-34610000..chr11:35430000-35435000	APIP,CD44,EHF,MIR1343,PDHX_x000D_	-	-	Probe	SLC1A2_35441610#chr11:35272751-35441610
chr12	76864482	rs34234937	24	77	101	5.79402e-07	K27ac	Pro-All	DHS	C	4	-	-	-	-	-	-	-	-	Distal,Probe	chr12:76864381-76864692___CAPS2_75784702#chr12:75670999-75784702,OSBPL8_76953589#chr12:76745577-76953589
chr14	24898780	rs5025771	124	59	183	1.15005e-05	K4me3	Pro-All	DHS	C	4	-	-	-	-	chr14:24800000-24810000..chr14:24900000-24910000,chr14:24800000-24805000..chr14:24900000-24905000,chr14:24710000-24715000..chr14:24905000-24910000	NFATC4,NYNRIN,RNU6-802P_x000D_,NFATC4,NYNRIN,RIPK3,RNU6-802P_x000D_,ADCY4,CBLN3,CIDEB,DHRS1,LTB4R,LTB4R2,NFATC4,NOP9,NYNRIN,RABGGTA,RIPK3,RNU6-802P,TGM1_x000D_	-	-	-	-
chr14	65634376	rs35299636	68	28	96	0.000511195	K4me1	Enh-All	-	C	7	-	-	chr14:65630000-65635000..chr14:66290000-66295000	NoGene	chr14:65625000-65630000..chr14:66425000-66430000,chr14:65625000-65630000..chr14:66535000-66540000,chr14:65630000-65635000..chr14:66290000-66295000	FUT8,MIR4708,MIR625_x000D_	-	-	-	-
chr20	15313232	rs6079762	39	215	254	9.3432e-24	K27ac,K4me1	Enh-All	-	C	6	PRD14	2	-	-	-	-	-	-	-	-
chr6	30227915	rs9261630	254	126	380	5.33508e-10	K4me3	Mix-All	DHS	C	5	-	-	-	-	chr6:30205000-30210000..chr6:30360000-30365000	HCG18,RPP21,TRIM39,TRIM39-RPP21_x000D_	-	-	-	-
chr10	31015830	rs28458326	518	691	1209	0.000163347	K27ac,SA1	Mix-All	DHS	C	2b	FLI1,HES1,HES7,HXA13,SPI1	15	-	-	chr10:31010000-31015000..chr10:32095000-32100000,chr10:31070000-31080000..chr10:32090000-32100000	RNA5SP309,ZEB1,ZEB1-AS1,ZNF438_x000D_	-	-	-	-
chr2	54808340	rs10193692	341	213	554	3.0413e-07	K27ac	Enh-All	-	R	6	-	-	-	-	-	-	-	-	Probe	SPTBN1_54785530#chr2:54785530-54898583
chr3	13057984	rs56310877	1792	1436	3228	8.63732e-06	K27ac,K4me3	Enh-All	DHS	C	4	-	-	-	-	-	-	-	-	Probe	IQSEC1_13114617#chr3:12938541-13114617
chr11	133907345	rs879601	89	33	122	1.82873e-06	K27ac	Pro-All	DHS	C	4	-	-	-	-	-	-	-	-	-	-
chr20	43271579	rs6031689	2948	3196	6144	1.98881e-08	K27ac,K4me1	Enh-All	DHS	C	4	NF2L1	2	-	-	-	-	-	-	Distal	chr20:43271401-43272669___PKIG_43160421#chr20:43160421-43247678
chr11	9485023	rs72852964	546	342	888	5.83326e-11	K27ac	Pro-All	-	R	4	-	-	-	-	-	-	-	-	Probe	ZNF143_9482511#chr11:9482511-9550071
chr6	32605699	rs111541957	711	4770	5481	1.36458e-220	K27ac,K4me3,SA1	Pro-All	-	C	5	-	-	-	-	chr6:32380000-32390000..chr6:32670000-32680000,chr6:32400000-32405000..chr6:32660000-32665000,chr6:32380000-32385000..chr6:32755000-32760000,chr6:32380000-32390000..chr6:32830000-32840000	HLA-DQA1,HLA-DQB1,HLA-DRA,HLA-DRB1,HLA-DRB5,RNU1-61P_x000D_,HLA-DQA1,HLA-DQA2,HLA-DQB1,HLA-DQB2,HLA-DRA,HLA-DRB1,HLA-DRB5,MIR3135B,RNU1-61P_x000D_,HLA-DOB,HLA-DQA1,HLA-DQA2,HLA-DQB1,HLA-DQB2,HLA-DRA,HLA-DRB1,HLA-DRB5,MIR3135B,PSMB8,PSMB9,RNU1-61P,TAP1,TAP2_x000D_	-	-	-	-
chr8	19495598	rs13259875	43	12	55	0.000110024	K27ac	Pro-All	DHS	C	4	-	-	-	-	chr8:18770000-18780000..chr8:19980000-19990000	CSGALNACT1,INTS10,LPL,SH2D4A_x000D_	-	-	-	-
chr22	26250110	rs5761279	117	59	176	0.000202382	CTCF	Mix-All	DHS	C	2b	COE1,SUH	2	-	-	chr22:26170000-26175000..chr22:26725000-26730000,chr22:26290000-26295000..chr22:26725000-26730000,chr22:25850000-25860000..chr22:26720000-26730000	RN7SKP169_x000D_,ADRBK2,MYO18B,RN7SKP169,RNA5SP494_x000D_	-	-	-	-
chr3	23986629	rs193249552	37	10	47	0.000929824	SA1	Pro-All	DHS	R	5	-	-	-	-	chr3:23920000-23925000..chr3:24275000-24280000	NKIRAS1,NR1D2,RPL15_x000D_	-	-	-	-
chr11	35334767	rs3843610	278	378	656	0.000328585	K27ac	Enh-All	-	C	5	BATF,MIXL1	2	-	-	chr11:34945000-34950000..chr11:35410000-35415000,chr11:34605000-34610000..chr11:35430000-35435000	CD44,MIR1343_x000D_,APIP,CD44,EHF,MIR1343,PDHX_x000D_	-	-	Probe	SLC1A2_35441610#chr11:35272751-35441610
chr17	12769179	rs8068116	383	57	440	5.97791e-57	K27ac,K4me1	Enh-All	-	C	6	EHF,HES7,HSF4,MTA3,SPI1	5	-	-	chr17:12080000-12090000..chr17:12910000-12920000,chr17:12155000-12160000..chr17:12905000-12910000,chr17:12330000-12340000..chr17:12920000-12930000,chr17:11900000-11910000..chr17:12920000-12930000	AC005358.1,ARHGAP44,LINC00670,MIR1269B,MYOCD,RN7SL550P_x000D_,AC005358.1,ARHGAP44,LINC00670,MAP2K4,MIR1269B,MIR744,MYOCD,RN7SL550P,RNU11-2P_x000D_	-	-	-	-
chr3	113666174	rs3732786	215	134	349	9.42352e-05	K4me3	Pro-All	DHS	C	5	FOXA2,FOXH1,NDF2	3	-	-	chr3:113450000-113460000..chr3:113770000-113780000,chr3:113450000-113460000..chr3:113870000-113880000	ATP6V1A,GRAMD1C,ZDHHC23_x000D_,ATP6V1A,GRAMD1C,KIAA1407,QTRTD1,ZDHHC23_x000D_	-	-	-	-
chr16	69602281	rs62052822	50	173	223	3.22466e-06	K27ac,K4me3	Pro-All	-	C	5	ARNT,ATF6A,BBX,BC11A,BHE40,CDC5L,CDX1,CEBPB_joined,CRBL2,CUX1,DDIT3,EGR2,EPAS1,ETV1,ETV4,FLI1,FOS,FOXC1,FOXF2,FOXJ2,FOXO4,GATA6,GATD1,GRHL2,GZF1,HAND1,HES4,HEYL,HHEX,HNF4G,HXA9,HXD11,ID1,IRF2,IRF9,IRX2,JUN,KLF11,KLF15,KLF6,LHX4,MAFF,MAZ,MCR,MEF2C,MITF,MIXL1,MNX1,MSX2,MTA3,MXI1,MYBA,MYF6,MYNN,MYOD1,NCOA1,NDF2,NF2L1,NF2L3,NFAC1,NFKB1,NFYB,NKX23,NKX61,NR1I2,NR2E3,NR4A2,NR5A2,NSD2,PBX3,PLAG1,PPARG,RA…	352	-	-	chr16:69425000-69430000..chr16:69785000-69790000	CYB5B,MIR1538,NFAT5,NQO1_x000D_	-	-	Distal	chr16:69602173-69602576___COG8_69373526#chr16:69362523-69373526
chr18	810515	rs9958540	14	56	70	1.9365e-06	K27ac	Pro-All	-	C	4	NDF2	1	-	-	chr18:740000-745000..chr18:830000-835000,chr18:620000-625000..chr18:830000-835000	RNU1-109P_x000D_,ENOSF1,RNU1-109P,TYMS,YES1_x000D_	-	-	-	-
chr12	48278487	rs2853564	265	127	392	2.12463e-11	K27ac	Enh-All	-	C	5	-	-	-	-	-	-	-	-	Probe	VDR_48298814#chr12:48235319-48298814
chr16	58887890	rs62066436	61	19	80	1.09029e-05	K27ac	Enh-All	-	C	4	-	-	-	-	chr16:58860000-58870000..chr16:62150000-62160000	CDH8,RN7SKP76,RNU4-58P_x000D_	-	-	-	-
chr10	51811725	rs11003568	35	244	279	2.66842e-32	K27ac,K4me1	Enh-All	-	C	6	-	-	-	-	-	-	-	-	-	-
chr2	238813947	rs6431564	145	21	166	8.47883e-23	K27ac	Enh-All	DHS	C	1b	HXB13,PDX1	4	-	-	chr2:238760000-238770000..chr2:239170000-239180000,chr2:232470000-232480000..chr2:241500000-241510000	AC016757.3,ESPNL,FAM132B,HES6,ILKAP,KLHL30,RNU6-1333P,SCLY,UBE2F_x000D_,AC016757.3,AC079612.1,AC093802.1,AC106876.2,ACKR3,AGAP1,ALPI,ALPP,ALPPL2,ARL4C,ASB1,ASB18,ATG16L1,C2orf82,CHRND,CHRNG,COL6A3,COPS7B,COPS8,DGKD,DIS3L2,ECEL1,EFHD1,EIF4E2,ESPNL,FAM132B,GBX2,GIGYF2,GPC1,HDAC4,HES6,HJURP,ILKAP,INPP5D,IQCA1,KCNJ13,KLHL30,LRRFIP1,MIR1471,MIR149,MIR2467,MIR4269,MIR4440,MIR4441,MIR4786,MIR5001,MIR562…	-	-	-	-
chr5	110673268	rs366725	36	96	132	8.37687e-07	K27ac	Enh-All	-	C	7	-	-	-	-	chr5:110490000-110500000..chr5:111480000-111490000	CAMK4,NREP,RN7SKP57,STARD4_x000D_	-	-	-	-
chr8	50085094	rs62508991	48	92	140	0.000705069	K27ac	Mix-All	-	C	6	-	-	-	-	chr8:49890000-49900000..chr8:50140000-50150000,chr8:49890000-49900000..chr8:52430000-52440000	C8orf22_x000D_,C8orf22,RN7SKP294,SNTG1_x000D_	-	-	-	-
chr6	37517045	rs6915069	38	237	275	2.40192e-24	K27ac,K4me1	Enh-All	DHS	C	4	-	-	-	-	chr6:37455000-37460000..chr6:37660000-37665000	MIR4462_x000D_	-	-	-	-
chr18	43246779	rs2170973	185	74	259	2.963e-11	K27ac	Enh-All	DHS	C	3a	GRHL1	2	chr18:43240000-43250000..chr18:43650000-43660000	PSTPIP2	-	-	-	-	Probe	SLC14A2_42792946#chr18:42792946-43263060
chr10	124740621	rs10902853	489	306	795	0.000137056	K27ac,K4me3	Pro-All	-	C	1f	-	-	-	-	chr10:121460000-121470000..chr10:125150000-125160000	ACADSB,ARMS2,ATE1,BTBD16,BUB3,C10orf120,C10orf85,C10orf88,CUZD1,DMBT1,FAM24A,FAM24B,FGFR2,HMX2,HMX3,HTRA1,IKZF5,INPP5F,MCMBP,MIR3941,MIR4682,NSMCE4A,PLEKHA1,PPAPDC1A,PSTK,RN7SKP167,RN7SL846P,RNU6-728P,SEC23IP,TACC2,WDR11_x000D_	-	-	-	-
chr11	17229466	rs17647408	380	246	626	7.44463e-07	K4me3	Pro-All	DHS	C	2c	-	-	-	-	chr11:16810000-16820000..chr11:17520000-17530000	ABCC8,KCNJ11,NCR3LG1,NUCB2,PIK3C2A,RN7SKP90,RNU6-585P,RNU6-593P,RPS13,SNORD14A,SNORD14B_x000D_	-	-	Distal	chr11:17228051-17230289___PIK3C2A_17191354#chr11:17108123-17191354
chr3	119278848	rs1880661	1504	1900	3404	2.82891e-07	K27ac,K4me3	Pro-All	-	C	5	-	-	chr3:119275000-119280000..chr3:119395000-119400000	COX17	chr3:118860000-118870000..chr3:119400000-119410000,chr3:118600000-118605000..chr3:119395000-119400000	ADPRH,ARHGAP31,B4GALT4,CD80,COX17,PLA1A,POGLUT1,POPDC2,RNU6-1127P,TIMMDC1,TMEM39A,UPK1B_x000D_,ADPRH,ARHGAP31,B4GALT4,C3orf30,CD80,IGSF11,PLA1A,POGLUT1,POPDC2,RNU6-1127P,TIMMDC1,TMEM39A,UPK1B_x000D_	-	-	-	-
chr1	228646819	rs148394250	750	531	1281	0.000708034	K27ac,K4me3	Pro-All	-	R	-	ARI3A,BARH1,CDX2,DBP,DLX6,FOSL2,FOXO4,GATD1,GMEB2,HEYL,HHEX,HINFP,HXA4,HXA6,HXB4,HXC6,HXC8,ID2,IRX2,KAT5,KDM5B,KLF4,KLF6,LHX4,MAD3,MNT,MYBB,MZF1,NFAT5,NGN3,NR4A1,OVOL2,PITX1,REST_joined_0,RFX1,TFE2,UBF1	73	-	-	-	-	-	-	-	-
chr17	80407883	rs12449726	1418	1217	2635	0.000297606	K27ac	Pro-All	DHS	C	4	BACH1,ELK1,KLF5	6	-	-	chr17:80310000-80315000..chr17:80510000-80515000	C17orf62,HEXDC,NARF,OGFOD3,TEX19,UTS2R_x000D_	-	-	-	-
chr17	77336404	rs12947130	98	32	130	0.000179775	K4me1,K4me3	Enh-All	DHS	C	5	ALX4,ATF5,BATF3,BC11A,CASZ1,CEBPE,CR3L1,CR3L2,CUX1,DLX2,DLX4,ELF3,EMX1,FOXF1,FOXK1,FOXO3,FOXP1,GLI1,HES7,HSF4,HXA2,HXA7,ISL2,LEF1,LHX3,LMX1B,MAD1,MEIS2,MSX1,MSX2,MTA3,NANOG,NFAC4,NKX25,NR1H3,PAX2,PO2F1,RORA,SOX3,SP1,TFDP2,TGIF1,YBOX3,ZBT17,ZEP1,ZFAT,ZIC2,ZN639	120	-	-	-	-	-	-	-	-
chr13	78711944	rs9635016	505	350	855	2.15702e-06	SA1	Mix-All	DHS	C	2b	E2F8	2	-	-	-	-	-	-	-	-
chr6	32627714	rs1063355	988	16	1004	1.16292e-265	K27ac	Enh-All	-	C	1d	-	-	-	-	chr6:32380000-32390000..chr6:32670000-32680000,chr6:32400000-32405000..chr6:32660000-32665000,chr6:32380000-32385000..chr6:32755000-32760000,chr6:32380000-32390000..chr6:32830000-32840000	HLA-DQA1,HLA-DQB1,HLA-DRA,HLA-DRB1,HLA-DRB5,RNU1-61P_x000D_,HLA-DQA1,HLA-DQA2,HLA-DQB1,HLA-DQB2,HLA-DRA,HLA-DRB1,HLA-DRB5,MIR3135B,RNU1-61P_x000D_,HLA-DOB,HLA-DQA1,HLA-DQA2,HLA-DQB1,HLA-DQB2,HLA-DRA,HLA-DRB1,HLA-DRB5,MIR3135B,PSMB8,PSMB9,RNU1-61P,TAP1,TAP2_x000D_	-	-	-	-
chr3	10068572	rs3846177	286	380	666	0.000842981	K27ac	Pro-All	-	C	4	-	-	-	-	chr3:10035000-10040000..chr3:11915000-11920000	ATG7,ATP2B2,BRK1,FANCD2,FANCD2OS,GHRL,GHRLOS,HRH1,IRAK2,LINC00852,MIR378B,MIR885,RNU6-670P,RNU6-814P,SEC13,SLC6A1,SLC6A11,TAMM41,TATDN2,VGLL4,VHL_x000D_	-	-	-	-
chr11	59333932	rs72927415	54	18	72	8.67021e-05	K27ac	Mix-All	DHS	R	4	-	-	-	-	chr11:59320000-59330000..chr11:59430000-59440000,chr11:59305000-59310000..chr11:59575000-59580000	MIR3162,OSBP_x000D_,MIR3162,OR10V1,OSBP,PATL1,RN7SKP192,RNU7-58P,STX3_x000D_	-	-	-	-
chr3	152050532	rs13061879	231	10	241	3.43857e-54	K27ac	Enh-All	-	C	3a	BBX,BC11A,BHE40,CDX1,CRBL2,CUX1,E2F6,ETV1,FOS,FOXJ2,GZF1,HHEX,HXA1,HXD11,IRF9,JUN,MAD3,MAFF,MAZ,MIXL1,MYBA,MYF6,NDF2,NFKB1,NR5A2,NRF1,RFX7,TFCP2,TFE2,VDR,ZBT17,ZBTB2,ZN639,ZNF83	129	-	-	chr3:151795000-151800000..chr3:152160000-152165000,chr3:151895000-151900000..chr3:152160000-152165000	MBNL1-AS1,TMEM14E_x000D_	-	-	-	-
chr1	9140327	rs12127491	434	739	1173	5.39435e-18	K27ac	Enh-All	-	C	4	FOXF2,FOXJ2,HAND1,MYF6,NRF1,ZBT24	6	-	-	chr1:9065000-9070000..chr1:9160000-9165000	SLC2A5_x000D_	-	-	-	-
chr4	83660687	rs1464954	701	1443	2144	1.94055e-33	CTCF,SA1	Mix-All	DHS	C	2b	CTCFL,CTCF_joined_0,CTCF_joined_1,CTCF_joined_2,CTCF_joined_3,CTCF_joined_4,CTCF_joined_5,CTCF_joined_6,CTCF_joined_7,LHX4	20	chr4:83385000-83390000..chr4:83660000-83665000	NoGene	chr4:83290000-83300000..chr4:83930000-83940000	ENOPH1,HNRNPDL,MIR575,RNU6-615P,SCD5,SEC31A,THAP9,TMEM150C_x000D_	-	-	-	-
chr1	181047780	rs16828796	46	104	150	9.94204e-06	K27ac	Enh-All	-	C	5	-	-	-	-	chr1:181000000-181005000..chr1:181105000-181110000,chr1:180850000-180855000..chr1:181120000-181125000,chr1:180480000-180485000..chr1:181120000-181125000	IER5_x000D_,IER5,KIAA1614,MR1,STX6_x000D_,IER5,KIAA1614,MR1,STX6,XPR1_x000D_	-	-	-	-
chr21	32505121	rs2833291	40	11	51	0.000182717	K27ac	Enh-All	-	C	4	NFE2	1	-	-	chr21:32470000-32475000..chr21:32975000-32980000,chr21:30440000-30450000..chr21:33030000-33040000	TIAM1_x000D_,BACH1,CLDN17,CLDN8,GRIK1,GRIK1-AS1,GRIK1-AS2,KRTAP11-1,KRTAP13-1,KRTAP13-2,KRTAP13-3,KRTAP13-4,KRTAP15-1,KRTAP19-1,KRTAP19-2,KRTAP19-3,KRTAP19-4,KRTAP19-5,KRTAP19-6,KRTAP19-7,KRTAP19-8,KRTAP20-1,KRTAP20-2,KRTAP20-3,KRTAP20-4,KRTAP21-1,KRTAP21-2,KRTAP21-3,KRTAP22-1,KRTAP22-2,KRTAP23-1,KRTAP24-1,KRTAP25-1,KRTAP26-1,KRTAP27-1,KRTAP6-1,KRTAP6-2,KRTAP6-3,KRTAP7-1,KRTAP8-1,LINC00189,MIR432…	-	-	-	-
chr6	143658867	rs73000107	150	230	380	0.000487991	SA1	Ins-All	-	C	4	AP2A,AP2C,SPI1	3	-	-	chr6:138250000-138260000..chr6:144380000-144390000	ABRACL,ADAT2,AIG1,CCDC28A,CITED2,ECT2L,FUCA2,GJE1,GPR126,HEBP2,HECA,HIVEP2,KIAA1244,LTV1,MIR3145,MIR3668,MIR4465,NHSL1,NMBR,PBOV1,PERP,PEX3,PHACTR2,REPS1,RN7SKP106,RNA5SP220,RNA5SP221,RNU6-427P,TXLNB,VTA1,ZC2HC1B_x000D_	-	-	-	-
chr6	31241182	rs6900444	140	394	534	2.73396e-17	K27ac,K4me3	Mix-All	DHS	C	4	ATF2,BBX,DBP,ELF1,FOXC1,FOXF2,HNF1B,HXB6,HXC11,ID3,MNT,MYBA,PBX2,SMAD4,SOX9,SPI1,ZBT39,ZNF84	123	-	-	chr6:31165000-31170000..chr6:31330000-31335000,chr6:31105000-31110000..chr6:31330000-31335000	HLA-B,HLA-C_x000D_,CCHCR1,HCG27,HLA-B,HLA-C,POU5F1,PSORS1C3,TCF19_x000D_	-	-	-	-
chr6	15901710	rs6459425	54	17	71	0.000151429	SA1	Enh-All	-	C	4	-	-	chr6:15900000-15905000..chr6:16125000-16130000	MYLIP	chr6:15690000-15695000..chr6:16180000-16185000	MIR4639,MYLIP_x000D_	-	-	-	-
chr6	9520993	rs932403	197	118	315	3.65536e-05	K27ac	Mix-All	-	C	5	-	-	-	-	chr6:8980000-8985000..chr6:10430000-10435000,chr6:9240000-9250000..chr6:10430000-10440000,chr6:9540000-9550000..chr6:10430000-10440000	OFCC1,RNU6ATAC21P,TFAP2A_x000D_	-	-	-	-
chr14	100533785	rs1190963	3248	3256	6504	1.38619e-05	K27ac,K4me3	Enh-All	-	C	5	-	-	-	-	chr14:100445000-100450000..chr14:100650000-100655000	DEGS2,MIR151B,MIR342_x000D_	-	-	-	-
chr8	60938950	rs1626773	149	231	380	0.000101784	K27ac	Enh-All	-	C	6	MEF2C	1	-	-	-	-	-	-	-	-
chr6	32556145	rs13211672	155	651	806	5.56186e-26	K27ac,K4me3	Pro-All	-	C	4	-	-	-	-	chr6:32380000-32390000..chr6:32670000-32680000,chr6:32400000-32405000..chr6:32660000-32665000,chr6:32380000-32385000..chr6:32755000-32760000,chr6:32380000-32390000..chr6:32830000-32840000	HLA-DQA1,HLA-DQB1,HLA-DRA,HLA-DRB1,HLA-DRB5,RNU1-61P_x000D_,HLA-DQA1,HLA-DQA2,HLA-DQB1,HLA-DQB2,HLA-DRA,HLA-DRB1,HLA-DRB5,MIR3135B,RNU1-61P_x000D_,HLA-DOB,HLA-DQA1,HLA-DQA2,HLA-DQB1,HLA-DQB2,HLA-DRA,HLA-DRB1,HLA-DRB5,MIR3135B,PSMB8,PSMB9,RNU1-61P,TAP1,TAP2_x000D_	-	-	-	-
chr11	10563062	rs16907959	81	194	275	2.19377e-06	CTCF,K4me3	Mix-All	DHS	C	4	-	-	-	-	chr11:10425000-10430000..chr11:10670000-10675000,chr11:10425000-10430000..chr11:10755000-10760000,chr11:10220000-10230000..chr11:10750000-10760000	LYVE1,MTRNR2L8,RNF141_x000D_,LYVE1,MRVI1,MTRNR2L8,RNF141_x000D_,ADM,AMPD3,LYVE1,MRVI1,MTRNR2L8,RNF141,RNU6ATAC33P_x000D_	-	-	Probe	MRVI1-AS1_10562782#chr11:10562782-10621479
chr10	47640945	rs11259763	296	87	383	1.70552e-26	K27ac	Enh-All	-	C	4	-	-	-	-	-	-	-	-	-	-
chr8	60964196	rs609233	56	115	171	9.53106e-05	K4me1	Mix-All	DHS	C	4	-	-	-	-	-	-	-	-	-	-
chr11	58415226	rs11229563	79	258	337	3.17119e-19	K27ac,K4me1	Enh-All	-	C	5	RFX2	2	-	-	chr11:58320000-58330000..chr11:58550000-58560000,chr11:58340000-58350000..chr11:58910000-58920000	CNTF,GLYAT,ZFP91_x000D_,AP001652.1,CNTF,FAM111B,GLYAT,GLYATL1,GLYATL2_x000D_	-	-	-	-
chr12	103942714	rs4540923	89	43	132	0.000240571	K27ac	Mix-All	DHS	C	2b	EHF,ELF1,ETV1,FLI1,GABPA,SPI1	12	-	-	chr12:103275000-103280000..chr12:103945000-103950000,chr12:103345000-103350000..chr12:103895000-103900000,chr12:103345000-103350000..chr12:103935000-103940000	ASCL1,C12orf42,RNU7-184P_x000D_	-	-	-	-
chr16	70323126	rs34087264	2792	3072	5864	0.000749246	K27ac	Pro-All	DHS	C	1f	CTCF_joined_0,CTCF_joined_4	4	-	-	-	-	-	-	-	-
chr7	5566194	rs852427	504	360	864	7.3663e-06	K4me3	Mix-All	DHS	C	4	-	-	-	-	chr7:5530000-5535000..chr7:5715000-5720000,chr7:5270000-5280000..chr7:5720000-5730000	ACTB,FSCN1,MIR589_x000D_,ACTB,FBXL18,FSCN1,MIR589,SLC29A4,TNRC18_x000D_	-	-	-	-
chr14	100533402	rs1190961	56	152	208	8.32157e-10	K4me1	Enh-All	-	C	4	-	-	-	-	chr14:100445000-100450000..chr14:100650000-100655000	DEGS2,MIR151B,MIR342_x000D_	-	-	-	-
chr20	5984173	rs6053821	210	88	298	3.38299e-11	CTCF	Ins-All	-	C	2a	-	-	chr20:5505000-5510000..chr20:5980000-5985000	NoGene	chr20:5505000-5510000..chr20:6055000-6060000	C20orf196,CHGB,CRLS1,GPCPD1,LRRN4,MCM8,RN7SL498P,RNU1-55P,TRMT6_x000D_	-	-	-	-
chr6	45345248	rs3749863	625	295	920	3.16969e-09	K27ac,K4me3	Pro-All	DHS	C	1a	-	-	-	-	chr6:44440000-44450000..chr6:45890000-45900000,chr6:44620000-44625000..chr6:45680000-45685000,chr6:44620000-44625000..chr6:45890000-45895000	MIR586,RNU6-515P,RUNX2,SUPT3H_x000D_	-	-	Probe	SUPT3H_45345788#chr6:44794466-45345788
chr2	43019927	rs2304657	492	631	1123	0.000193171	K4me3	Pro-All	DHS	C	4	-	-	-	-	-	-	-	-	-	-
chr21	38459725	rs2835583	14	63	77	2.90512e-07	CTCF	Mix-All	-	C	2b	-	-	-	-	-	-	-	-	-	-
chr1	28697135	rs67856516	357	75	432	4.02276e-12	K27ac,K4me3	Pro-All	DHS	C	3a	EMX1,FOXF1,HES7,ISL2,JUND,JUN,KAISO,LHX3,LMX1B,MAD1,MAX,MCR,MSX2,NFKB1,SOX3,SP1,STAT6,TAF1,ZBT17	37	-	-	chr1:28570000-28580000..chr1:28830000-28840000,chr1:28570000-28580000..chr1:28920000-28930000,chr1:28680000-28690000..chr1:29200000-29210000	MED18,PHACTR4,RNU6ATAC27P,SESN2_x000D_,MED18,PHACTR4,RCC1,RNU6ATAC27P,SESN2,SNHG12,SNHG3,SNORA73B,SNORD99,TRNAU1AP_x000D_,GMEB1,OPRD1,PHACTR4,RAB42,RCC1,RNU11,RNU6ATAC27P,SNHG12,SNHG3,SNORA73B,SNORD99,TAF12,TRNAU1AP,YTHDF2_x000D_	-	-	-	-
chr16	68402686	rs9931501	47	211	258	9.40412e-25	K27ac	Enh-All	DHS	C	2b	NKX28,RFX5,STAT3,SUH	7	-	-	-	-	-	-	Probe	SMPD3_68482409#chr16:68392229-68482409
chr6	11496891	rs6941011	317	545	862	6.21118e-05	CTCF,K27ac	Enh-All	-	C	4	-	-	chr6:10955000-10960000..chr6:11495000-11500000,chr6:11140000-11145000..chr6:11495000-11500000	NoGene,SYCP2L	chr6:11140000-11145000..chr6:11575000-11580000,chr6:10955000-10960000..chr6:11575000-11580000	NEDD9,RNU1-64P_x000D_,ELOVL2,ERVFRD-1,NEDD9,RNU1-64P,SMIM13_x000D_	-	-	-	-
chr2	42324510	rs11902318	18	90	108	8.64417e-12	K27ac	Enh-All	-	C	2b	-	-	chr2:42320000-42330000..chr2:42420000-42430000	EML4	-	-	-	-	-	-
chr2	238767204	rs3754701	510	281	791	1.20853e-14	SA1	Ins-All	DHS	C	2b	-	-	chr2:238760000-238770000..chr2:239170000-239180000	PER2	chr2:232470000-232480000..chr2:241500000-241510000	AC016757.3,AC079612.1,AC093802.1,AC106876.2,ACKR3,AGAP1,ALPI,ALPP,ALPPL2,ARL4C,ASB1,ASB18,ATG16L1,C2orf82,CHRND,CHRNG,COL6A3,COPS7B,COPS8,DGKD,DIS3L2,ECEL1,EFHD1,EIF4E2,ESPNL,FAM132B,GBX2,GIGYF2,GPC1,HDAC4,HES6,HJURP,ILKAP,INPP5D,IQCA1,KCNJ13,KLHL30,LRRFIP1,MIR1471,MIR149,MIR2467,MIR4269,MIR4440,MIR4441,MIR4786,MIR5001,MIR562,MLPH,MROH2A,MYEOV2,NDUFA10,NEU2,NGEF,NPPC,OR6B2,OR6B3,OTOS,PDE6D,PER2,P…	-	-	-	-
chr16	85309260	rs9940658	24	61	85	0.000719043	SA1	Ins-All	DHS	C	4	-	-	-	-	-	-	-	-	-	-
chr6	28129831	rs9357066	36	212	248	4.27378e-30	K4me3	Pro-All	-	C	4	BATF,HSF4	8	-	-	chr6:28100000-28105000..chr6:28320000-28325000,chr6:27860000-27870000..chr6:28320000-28330000	NKAPL,PGBD1,ZKSCAN4,ZKSCAN8,ZSCAN9_x000D_,NKAPL,OR2B2,OR2B6,PGBD1,ZKSCAN4,ZKSCAN8,ZNF165,ZSCAN16,ZSCAN9_x000D_	-	-	-	-
chr4	140222034	rs3806767	4048	2984	7032	5.36256e-12	CTCF,K27ac,K4me3	Pro-All	-	C	4	-	-	-	-	chr4:140020000-140030000..chr4:140450000-140460000,chr4:139950000-139960000..chr4:140450000-140460000	ACA64,MGARP,NAA15,NDUFC1,RAB33B,RN7SL311P,RNU6-1074P,RNU6-1214P,RNU6-506P_x000D_,ACA64,MGARP,NAA15,NDUFC1,RAB33B,RN7SL311P,RN7SL382P,RNU6-1074P,RNU6-1214P,RNU6-506P,RNU6-531P_x000D_	-	-	-	-
chr17	8649629	rs7208890	10	41	51	0.000171496	K4me1	Pro-All	DHS	C	3a	CEBPE,KLF5,NDF2,NKX28,NR5A2,PO5F1,SUH,TYY1	16	-	-	chr17:8310000-8315000..chr17:8650000-8655000,chr17:8310000-8320000..chr17:8900000-8910000	CCDC42,MYH10,NDEL1,RN7SL129P,RNU7-43P_x000D_,CCDC42,MFSD6L,MYH10,PIK3R5,PIK3R6,RN7SL129P,RNU7-43P,SPDYE4_x000D_	-	-	-	-
chr8	146023959	rs2958521	104	173	277	0.000205371	K4me3	Pro-All	DHS	C	4	ZN143	2	-	-	-	-	-	-	-	-
chr15	60690788	rs4775266	316	198	514	1.03488e-06	K27ac	Mix-All	DHS	C	4	ELF1,ESR2,SPI1	3	-	-	-	-	-	-	-	-
chr2	128145771	rs11541137	1748	1248	2996	2.39915e-14	K27ac,K4me3	Mix-All	DHS	C	2a	AEBP2,AP2A,ARI3A,ARNT2,ASCL2,ATF2,ATF6A,ATOH1,BACH1,BARH1,BARX1,BARX2,BCL6,BMAL1,CEBPD,CLOCK,CREB1,DBP,DLX1,E2F1,E2F3,E2F4,E2F6,E2F7,EGR1,ELF1,ELK1,ELK4,EPAS1,ERR1,ETS1,ETV1,ETV7,FEV,FLI1,FOSL2,FOS,FOXD2,FOXM1,FOXO4,FOXP1,FOXP2,GABPA,GATA2,GATA4,GLI2,GLI3,GMEB1,GMEB2,HBP1,HES1,HES4,HEYL,HHEX,HINFP,HXA4,HXA5,HXA6,HXB6,HXC11,HXC8,HXD11,ID3,IKZF1,IRF1,JUNB,JUND,JUN,KAT5,KDM5B,KLF10,KLF11,KLF5,KLF6,L…	587	-	-	chr2:127950000-127955000..chr2:128230000-128235000,chr2:127950000-127960000..chr2:128400000-128410000	ERCC3,MAP3K2,MIR4783,PROC,RNU4-48P,RNU6-1147P_x000D_,ERCC3,IWS1,MAP3K2,MIR4783,MYO7B,PROC,RNU4-48P,RNU6-1147P_x000D_	-	-	-	-
chr17	46048412	rs2285860	68	120	188	0.00052967	K27ac	Mix-All	DHS	C	4	NDF2	1	-	-	chr17:45915000-45920000..chr17:46095000-46100000	CDK5RAP3,PNPO,PRR15L,SP2,SP6_x000D_	-	-	Probe	CDK5RAP3_46047893#chr17:46047893-46059152
chr6	32558041	rs9270352	144	718	862	6.05143e-73	K27ac,K4me1,K4me3	Mix-All	-	C	3a	ATF1,ATF2,CEBPB_joined,FOSB	49	-	-	chr6:32380000-32390000..chr6:32670000-32680000,chr6:32400000-32405000..chr6:32660000-32665000,chr6:32380000-32385000..chr6:32755000-32760000,chr6:32380000-32390000..chr6:32830000-32840000	HLA-DQA1,HLA-DQB1,HLA-DRA,HLA-DRB1,HLA-DRB5,RNU1-61P_x000D_,HLA-DQA1,HLA-DQA2,HLA-DQB1,HLA-DQB2,HLA-DRA,HLA-DRB1,HLA-DRB5,MIR3135B,RNU1-61P_x000D_,HLA-DOB,HLA-DQA1,HLA-DQA2,HLA-DQB1,HLA-DQB2,HLA-DRA,HLA-DRB1,HLA-DRB5,MIR3135B,PSMB8,PSMB9,RNU1-61P,TAP1,TAP2_x000D_	-	-	-	-
chr6	32556967	rs9270244	25	124	149	9.04867e-16	K4me3	Mix-All	-	C	3a	-	-	-	-	chr6:32380000-32390000..chr6:32670000-32680000,chr6:32400000-32405000..chr6:32660000-32665000,chr6:32380000-32385000..chr6:32755000-32760000,chr6:32380000-32390000..chr6:32830000-32840000	HLA-DQA1,HLA-DQB1,HLA-DRA,HLA-DRB1,HLA-DRB5,RNU1-61P_x000D_,HLA-DQA1,HLA-DQA2,HLA-DQB1,HLA-DQB2,HLA-DRA,HLA-DRB1,HLA-DRB5,MIR3135B,RNU1-61P_x000D_,HLA-DOB,HLA-DQA1,HLA-DQA2,HLA-DQB1,HLA-DQB2,HLA-DRA,HLA-DRB1,HLA-DRB5,MIR3135B,PSMB8,PSMB9,RNU1-61P,TAP1,TAP2_x000D_	-	-	-	-
chr6	86353622	rs9362232	2934	3438	6372	1.13295e-13	K4me3,SA1	Pro-All	DHS	C	2b	AP2A,ATF2,BACH1,BARX2,CEBPD,COE1,E2F3,ETV7,FOXM1,FOXP2,GABPA,GATA2,MAD3,MNT,SOX9,STA5A,TFDP1,ZBTB2,ZN281	37	chr6:86350000-86355000..chr6:86385000-86390000	SNHG5	-	-	-	-	-	-
chr6	18264355	rs214514	60	16	76	6.07619e-06	SA1	Pro-All	DHS	C	4	KDM5A,MNT	4	-	-	-	-	-	-	Probe	DEK_18264799#chr6:18224399-18264799
chr6	143695485	rs6915453	37	82	119	0.000464864	SA1	Enh-All	-	C	5	FOSB,NFKB1	6	-	-	chr6:138250000-138260000..chr6:144380000-144390000	ABRACL,ADAT2,AIG1,CCDC28A,CITED2,ECT2L,FUCA2,GJE1,GPR126,HEBP2,HECA,HIVEP2,KIAA1244,LTV1,MIR3145,MIR3668,MIR4465,NHSL1,NMBR,PBOV1,PERP,PEX3,PHACTR2,REPS1,RN7SKP106,RNA5SP220,RNA5SP221,RNU6-427P,TXLNB,VTA1,ZC2HC1B_x000D_	-	-	-	-
chr8	135576255	rs1899432	87	40	127	0.000390941	SA1	Pro-All	DHS	C	2b	-	-	chr8:134510000-134515000..chr8:135575000-135580000	ST3GAL1	chr8:135050000-135055000..chr8:135690000-135695000,chr8:135555000-135560000..chr8:135690000-135695000,chr8:134510000-134520000..chr8:135840000-135850000	ZFAT-AS1_x000D_,MIR30B,MIR30D,ZFAT,ZFAT-AS1_x000D_	-	-	Probe	ZFAT_135708801#chr8:135490030-135708801
chr18	8610640	rs12960076	48	16	64	0.000684161	K4me1	Pro-All	-	C	4	FOXH1	1	-	-	-	-	-	-	-	-
chr17	66756130	rs6501725	372	886	1258	3.92045e-18	CTCF,K27ac,SA1	Mix-All	DHS	C	4	SPI1	1	-	-	chr17:66530000-66540000..chr17:67230000-67240000,chr17:66770000-66775000..chr17:67235000-67240000	ABCA6,ABCA8,ABCA9,MIR4524B_x000D_	-	-	Distal	chr17:66755285-66756236___MAP2K6_67410837#chr17:67410837-67538470,MIR4524A_67095773#chr17:67095704-67095773,PRKAR1A_66507920#chr17:66507920-66529570
chr7	97910637	rs12113294	291	284	575	8.23751e-20	CTCF,K4me3	Mix-All	DHS	C	2b	ATF2,CTCFL,CTCF_joined_0,CTCF_joined_1,CTCF_joined_2,CTCF_joined_3,CTCF_joined_4,CTCF_joined_5,CTCF_joined_6,FOXP2,GATA2,HINFP,HXA5,KDM5B,MAD3,MEF2C,MNT,MZF1,NR4A1,PBX2,PO2F2	21	-	-	-	-	-	-	-	-
chr17	77337225	rs7210539	45	116	161	1.10624e-07	K27ac	Enh-All	DHS	C	2b	NR5A2	2	-	-	-	-	-	-	-	-
chr12	92529997	rs1826535	80	148	228	2.90713e-05	K27ac	Pro-All	-	C	2b	-	-	chr12:91770000-91780000..chr12:92520000-92530000,chr12:91970000-91980000..chr12:92520000-92530000,chr12:92200000-92210000..chr12:92520000-92530000	NoGene	chr12:91770000-91780000..chr12:92960000-92970000,chr12:91785000-91790000..chr12:93035000-93040000,chr12:92200000-92210000..chr12:92960000-92970000	BTG1,CLLU1,CLLU1OS_x000D_	-	-	-	-
chr17	61921397	rs2665798	546	304	850	9.26172e-16	K27ac	Mix-All	DHS	C	5	CTCF_joined_0,CTCF_joined_1,CTCF_joined_3,CTCF_joined_4,PRD14	5	-	-	-	-	-	-	-	-
chr16	2033970	rs4305020	97	252	349	4.68225e-11	CTCF,K4me3	Mix-All	DHS	C	4	CTCF_joined_0,CTCF_joined_3,CTCF_joined_4,CTCF_joined_6,GMEB1	10	-	-	-	-	-	-	-	-
chr12	42538837	rs10880253	85	153	238	7.0757e-05	K4me3	Pro-All	DHS	C	4	NRF1	1	-	-	chr12:42525000-42530000..chr12:42720000-42725000	RN7SL10P,YAF2,ZCRB1_x000D_	-	-	-	-
chr7	50322029	rs28450500	966	509	1475	8.77489e-28	K27ac,K4me3	Enh-All	-	C	6	ALX4,ATF5,BATF3,BC11A,BHE40,BRAC,CASZ1,CEBPE,CIC,CLOCK,CR3L1,CR3L2,CREM,CUX1,DLX4,ELF3,EMX1,ERG,ESR1_joined_0,FOS,FOXF1,FOXK1,FOXO3,FOXP1,GLI1,HES7,HNF4G,HSF2,HSF4,HTF4,HXA2,HXA7,ISL1,ISL2,JUND,JUN,KAISO,LEF1,LHX3,LMX1B,MAD1,MAX,MCR,MEIS2,MSX2,MYC_joined_0,MYC_joined_1,MYC_joined_2,NANOG,NFAC4,NFKB1,NKX25,NR1H3,P53,PAX2,PBX3,PO2F1,PRDM1,RORA,SNAI1,SOX3,SP1,STAT2,STAT6,TAF1,TFDP2,TFE3,TGIF1,YBOX3,…	518	-	-	chr7:50240000-50245000..chr7:50480000-50485000,chr7:50130000-50140000..chr7:50740000-50750000,chr7:50130000-50140000..chr7:51230000-51240000,chr7:41920000-41930000..chr7:55600000-55610000	IKZF1_x000D_,DDC,FIGNL1,IKZF1,RNU6-1091P_x000D_,DDC,FIGNL1,GRB10,IKZF1,RNU6-1091P_x000D_,ABCA13,AC004899.1,ADCY1,AEBP1,BLVRA,C7orf25,C7orf57,C7orf65,C7orf69,C7orf72,CAMK2B,CCM2,COA1,COBL,DBNL,DDC,DDX56,EGFR,FIGNL1,GCK,GLI3,GRB10,H2AFV,HECW1,HUS1,IGFBP1,IGFBP3,IKZF1,LANCL2,MIR3943,MIR4649,MIR4657,MRPL32,MRPS24,MYL7,MYO1G,NACAD,NPC1L1,NUDCD3,OGDH,PGAM2,PKD1L1,POLD2,POLM,POM121L12,PPIA,PSMA2,PURB,RA…	-	-	-	-
chr17	27619902	rs8066836	1000	420	1420	1.68637e-19	K27ac,K4me3	Pro-All	DHS	C	2b	ATF2,ATOH1,CEBPD,ERR1,GABPA,HINFP,KLF5,KLF6,MNT,NFAT5,SOX9,SP4,Z280D,ZN281,ZN711	25	chr17:27470000-27480000..chr17:27610000-27620000	MYO18A	-	-	-	-	-	-
chr10	49785480	rs12570277	80	201	281	2.95515e-12	K27ac	Enh-All	DHS	C	5	FOXO4,ID2,IRX2,NKX61,NR4A1,Z280D	6	-	-	-	-	-	-	Probe	ARHGAP22_49860561#chr10:49654067-49860561
chr16	2015121	rs1133099	2781	2286	5067	3.62397e-07	CTCF,SA1	Mix-All	DHS	C	4	CEBPB_joined,HXA2	10	-	-	-	-	-	-	-	-
chr15	66678991	rs11631295	232	133	365	1.15651e-06	K27ac	Pro-All	DHS	C	2b	CDC5L,CRBL2,LHX4,RUNX2,RUNX3	15	-	-	chr15:66645000-66650000..chr15:66790000-66795000	MAP2K1,MIR4512_x000D_	-	-	-	-
chr15	65165436	rs2037517	61	370	431	6.89124e-42	K27ac,K4me1	Enh-All	DHS	C	1b	BARH1,E2F8,GMEB1,HXA1,IRF4,TFDP1	14	-	-	chr15:65025000-65030000..chr15:65195000-65200000	MIR1272,PIF1,PLEKHO2,RBPMS2,RN7SL348P_x000D_	-	-	-	-
chr6	31237323	rs68094471	28	84	112	8.62197e-07	K4me3	Mix-All	-	C	3a	-	-	chr6:31235000-31240000..chr6:31320000-31325000	HLA-B	chr6:31165000-31170000..chr6:31330000-31335000,chr6:31105000-31110000..chr6:31330000-31335000	HLA-B,HLA-C_x000D_,CCHCR1,HCG27,HLA-B,HLA-C,POU5F1,PSORS1C3,TCF19_x000D_	-	-	-	-
chr20	2633380	rs6115306	479	1113	1592	1.1296e-16	K27ac,K4me3	Pro-All	DHS	C	2b	FOXC1,P63,SUH	9	-	-	-	-	-	-	-	-
chr2	37642267	rs10176243	21	59	80	8.56524e-05	K27ac	Mix-All	-	C	3a	MAFK	1	chr2:37640000-37645000..chr2:38055000-38060000	LINC00211	chr2:37620000-37630000..chr2:38110000-38120000,chr2:37620000-37625000..chr2:38500000-38505000	CDC42EP3,LINC00211,RNU6-1116P_x000D_,CDC42EP3,CYP1B1,CYP1B1-AS1,LINC00211,RMDN2,RNU6-1116P,RNU6-951P_x000D_	-	-	Distal	chr2:37641875-37642572___RS46707792_38044344#chr2:38044344-38044344
chr4	186177152	rs67025659	80	17	97	4.19119e-10	K27ac	Enh-All	DHS	C	5	CR3L1,FOXF1,FOXO3,HES7,NANOG,NFAC4,RFX2,ZBT17,ZBT7B	27	-	-	-	-	-	-	-	-
chr7	55603625	rs11764362	247	365	612	1.35975e-05	K4me3	Enh-All	-	C	4	MSX2,NANOG,RFX2	6	chr7:41920000-41930000..chr7:55600000-55610000,chr7:55140000-55150000..chr7:55600000-55610000	EGFR,NoGene	-	-	-	-	Distal,Probe,Probe	chr7:55603048-55603677___VOPP1_55606360#chr7:55538300-55606360,VOPP1_55606360#chr7:55538300-55606360,VOPP1_55620466#chr7:55538300-55620466
chr19	58912788	rs35138622	185	54	239	0.000199306	K4me3,SA1	Mix-All	DHS	C	4	-	-	-	-	-	-	-	-	-	-
chr11	62380119	rs12798970	300	182	482	4.26463e-07	K27ac	Pro-All	DHS	C	4	KDM5A	1	-	-	chr11:62190000-62200000..chr11:62460000-62470000	AHNAK,B3GAT3,C11orf48,C11orf83,EEF1G,EML3,GANAB,INTS5,LRRN4CL,METTL12,MTA2,ROM1,SNORA57,TUT1,UBXN1_x000D_	-	-	Probe	EML3_62380237#chr11:62369690-62380237
chr6	33045659	rs7770418	187	18	205	3.95855e-35	K4me3	Enh-All	-	C	4	-	-	-	-	chr6:32970000-32975000..chr6:33215000-33220000	COL11A2,HCG24,HLA-DPA1,HLA-DPB1,HSD17B8,MIR219-1,RING1,RNY4P10,RXRB,SLC39A7_x000D_	-	-	Distal,Probe	chr6:33045308-33046326___RS2254287_33143948#chr6:33143948-33143948,HLA-DPA1_33048555#chr6:33032345-33048555
chr7	24795019	rs12700545	589	741	1330	0.000113059	K27ac	Enh-All	DHS	C	1b	-	-	-	-	-	-	-	-	-	-
chr6	26474044	rs7773938	292	525	817	9.9546e-10	K27ac,K4me3	Pro-All	DHS	C	1f	FOXA2,HES1,NKX31	6	-	-	chr6:26330000-26340000..chr6:26550000-26560000,chr6:26270000-26280000..chr6:27100000-27110000,chr6:26310000-26320000..chr6:27650000-27660000,chr6:26170000-26180000..chr6:26570000-26580000,chr6:26190000-26200000..chr6:27100000-27110000,chr6:26190000-26200000..chr6:27780000-27790000,chr6:26030000-26035000..chr6:27110000-27115000,chr6:26030000-26035000..chr6:27775000-27780000,chr6:26030000-26040000.…	BTN1A1,BTN2A1,BTN2A2,BTN3A1,BTN3A2,BTN3A3,HMGN4,RNU6-1259P,RNU6-502P_x000D_,ABT1,BTN1A1,BTN2A1,BTN2A2,BTN3A1,BTN3A2,BTN3A3,HIST1H4H,HMGN4,RNU2-62P,RNU6-1259P,RNU6-502P,RP11-457M11.2,RP11-457M11.5,TRNAI2,ZNF322_x000D_,ABT1,BTN1A1,BTN2A1,BTN2A2,BTN3A1,BTN3A2,BTN3A3,HIST1H2AG,HIST1H2BJ,HIST1H2BK,HIST1H4I,HMGN4,MIR3143,POM121L2,PRSS16,RNU2-62P,RNU6-1259P,RNU6-471P,RNU6-502P,RP11-457M11.2,RP11-457M11.…	-	-	-	-
chr22	20144857	rs738078	447	334	781	0.000737747	CTCF	Ins-All	DHS	C	4	-	-	-	-	chr22:18940000-18950000..chr22:20260000-20270000	AC004463.6,ARVCF,C22orf29,C22orf39,CDC45,CLDN5,CLTCL1,COMT,DGCR11,DGCR14,DGCR2,DGCR5,DGCR8,GNB1L,GP1BB,GSC2,HIRA,LINC00896,MIR1286,MIR1306,MIR185,MIR3618,MIR4761,MRPL40,RANBP1,RN7SL168P,SEPT5,SLC25A1,TANGO2,TBX1,TRMT2A,TSSK2,TXNRD2,UFD1L,ZDHHC8_x000D_	-	-	-	-
chr8	38240498	rs60558877	2240	2712	4952	7.28194e-06	K4me1,K4me3	Pro-All	DHS	C	2b	E2F6,ELF2,ELK1,ETV1,GABPA,HES1,HXA4,JUN,KDM5B,MAX,NRF1,PO5F1,STAT2,TFDP1	28	chr8:38040000-38045000..chr8:38240000-38245000	BAG4	chr8:38035000-38040000..chr8:38575000-38580000,chr8:37970000-37980000..chr8:38570000-38580000,chr8:37740000-37745000..chr8:38625000-38630000	C8orf86,DDHD2,FGFR1,LETM2,PPAPDC1B,WHSC1L1_x000D_,BAG4,C8orf86,DDHD2,FGFR1,LETM2,LSM1,PPAPDC1B,STAR,WHSC1L1_x000D_,ADRB3,ASH2L,BAG4,C8orf86,DDHD2,EIF4EBP1,FGFR1,GOT1L1,LETM2,LSM1,PPAPDC1B,RN7SL709P,STAR,WHSC1L1_x000D_	-	-	-	-
chr10	8099177	rs369421	69	27	96	7.36388e-05	K27ac	Mix-All	DHS	C	2a	ATF6A,BARH1,CR3L4,DBP,DLX4,EHF,ELF4,EPAS1,FEV,FLI1,FOXG1,GATA2,GATD1,HINFP,HXA10,HXA5,HXB6,HXC11,KLF10,KLF5,LYL1,MYB,MZF1,NR4A1,PBX2,SOX9,SPI1,TFCP2,VEZF1,ZN266,ZN407,ZNF84	68	chr10:7560000-7570000..chr10:8090000-8100000	NoGene	chr10:7910000-7915000..chr10:9250000-9255000,chr10:7910000-7920000..chr10:9340000-9350000,chr10:7570000-7580000..chr10:9250000-9260000,chr10:7570000-7580000..chr10:9340000-9350000	GATA3,RNA5SP299_x000D_,ATP5C1,GATA3,ITIH2,ITIH5,KIN,RNA5SP299,TAF3_x000D_	-	-	-	-
chr19	1649363	rs6510615	759	495	1254	1.20653e-08	K27ac,K4me3	Enh-All	DHS	C	4	CRBL2,ESR2,SUH,TSH1	4	chr19:1605000-1610000..chr19:1645000-1650000	TCF3;UQCR11	chr19:1545000-1550000..chr19:1765000-1770000,chr19:1260000-1270000..chr19:2080000-2090000	MBD3,MEX3D,RN7SL477P,RNU6-1223P,TCF3,UQCR11_x000D_,ABHD17A,AC027307.3,ADAMTSL5,ADAT3,APC2,ATP8B3,BTBD2,C19orf24,C19orf25,CSNK1G2,CSNK1G2-AS1,DAZAP1,EFNA2,GAMT,KLF16,MBD3,MEX3D,MIR1909,MKNK2,MUM1,NDUFS7,ONECUT3,PCSK4,PLK5,REEP6,REXO1,RN7SL226P,RN7SL477P,RNU6-1223P,RPS15,SCAMP4,TCF3,UQCR11_x000D_	-	-	-	-
chr22	37679487	rs10084630	109	11	120	9.44956e-20	CTCF	Mix-All	DHS	C	5	SUH	3	-	-	chr22:37660000-37665000..chr22:37850000-37855000	CYTH4,ELFN2_x000D_	-	-	Probe	CYTH4_37678494#chr22:37678494-37711389
chr1	15502502	rs80324675	187	43	230	1.97412e-21	K27ac	Enh-All	DHS	C	5	-	-	-	-	chr1:15445000-15450000..chr1:15595000-15600000	C1orf195,TMEM51_x000D_	-	-	-	-
chr12	102224108	rs4764825	335	210	545	4.75411e-07	K27ac	Pro-All	-	C	4	PDX1	1	chr12:102165000-102170000..chr12:102220000-102225000	GNPTAB	chr12:101800000-101805000..chr12:102225000-102230000	CHPT1,GNPTAB,MYBPC1,RNA5SP367,RNA5SP368,RNU5E-5P,RNU6-101P,RNU6-1068P,RNU6-172P,SPIC,SYCP3,Y_RNA_x000D_	-	-	Probe	GNPTAB_102224645#chr12:102139274-102224645
chr14	100536014	rs72711923	171	423	594	4.08411e-19	K27ac,K4me3	Enh-All	-	C	4	CEBPA,CEBPB_joined	6	-	-	chr14:100445000-100450000..chr14:100650000-100655000	DEGS2,MIR151B,MIR342_x000D_	-	-	Distal	chr14:100535882-100536339___MIR151B_100575851#chr14:100575755-100575851
chr4	2937485	rs1419045	1092	908	2000	0.000138068	K27ac	Mix-All	-	C	4	BACH1,DBP,E2F3,GATA4,KLF10,MZF1,PBX2,TFDP1	8	-	-	-	-	-	-	-	-
chr12	51582188	rs10747605	96	162	258	0.000453271	K4me1	Enh-All	DHS	C	2b	-	-	-	-	chr12:51220000-51230000..chr12:51730000-51740000	BIN2,CSRNP2,DAZAP2,HIGD1C,LETMD1,METTL7A,POU6F1,RN7SL519P,RNU6-1273P,RNU6-199P,SLC11A2,SMAGP,TFCP2,TMPRSS12_x000D_	-	-	-	-
chr15	58624396	rs11637094	148	218	366	0.000820384	K27ac	Enh-All	-	C	2b	HES7,PRD14	3	-	-	chr15:58520000-58530000..chr15:59820000-59830000	ADAM10,C15ORF31,CCNB2,FAM63B,FAM81A,LDHAL6B,LIPC,MIR2116,MYO1E,RN7SKP95,RNF111,RNU4-80P,RNU6-212P,SLTM_x000D_	-	-	-	-
chr15	53022588	rs72740245	332	14	346	1.1981e-77	SA1	Mix-All	-	C	4	CTCF_joined_1,CTCF_joined_3,CTCF_joined_5,CTCF_joined_6,CTCF_joined_7,NRF1,UBIP1	7	chr15:52550000-52555000..chr15:53020000-53025000	MYO5C	chr15:52620000-52625000..chr15:53025000-53030000	ARPP19,FAM214A_x000D_	-	-	-	-
chr3	17193694	rs11721079	45	12	57	7.46766e-05	K4me3	Enh-All	DHS	C	5	ESR2	1	-	-	chr3:16640000-16650000..chr3:17080000-17090000,chr3:16870000-16875000..chr3:17265000-17270000,chr3:16640000-16645000..chr3:17275000-17280000,chr3:16640000-16650000..chr3:17450000-17460000	MIR3714_x000D_,MIR3714,PLCL2_x000D_	-	-	-	-
chr5	10695526	rs2930047	61	123	184	8.38354e-05	CTCF	Ins-All	-	C	1f	-	-	chr5:10690000-10700000..chr5:10860000-10870000	NoGene	-	-	Distal	chr5:10694830-10695950___rs3733758_GM12878_C_gwas#chr5:10655842-10655842	Distal,Probe	chr5:10694830-10695950___MARCH6_10353750#chr5:10353750-10440500,DAP_10761387#chr5:10679341-10761387
chr2	20630851	rs4666393	71	27	98	0.000123147	K4me1	Enh-All	DHS	C	4	-	-	-	-	-	-	-	-	Distal	chr2:20629339-20630871___HS1BP3_20850864#chr2:20817563-20850864
chr19	35740207	rs73029970	456	631	1087	9.48722e-07	K4me3	Pro-All	DHS	C	4	SPI1	1	-	-	-	-	-	-	-	-
chr15	29564635	rs558215	20	73	93	1.54241e-07	K27ac	Mix-All	-	C	5	-	-	-	-	-	-	-	-	-	-
chr2	132272149	rs12995906	10	37	47	0.000301958	K27ac	Enh-All	DHS	C	4	NDF2	4	-	-	chr2:132170000-132175000..chr2:132430000-132435000,chr2:131090000-131100000..chr2:132430000-132440000,chr2:130910000-130920000..chr2:132310000-132320000,chr2:130910000-130920000..chr2:132430000-132440000	CCDC74A,MIR4784,MZT2A,RNU6-617P,TUBA3D_x000D_,AMER3,ARHGEF4,CCDC74A,CFC1,CFC1B,CYP4F31P,FAM168B,GPR148,MIR4784,MZT2A,PLEKHB2,POTEE,POTEI,POTEJ,PTPN18,RNU6-127P,RNU6-473P,RNU6-617P,RNU6-848P,TUBA3D_x000D_,AMER3,ARHGEF4,CCDC115,CCDC74A,CFC1,CFC1B,CYP4F31P,FAM168B,GPR148,IMP4,MIR4784,MZT2A,MZT2B,PLEKHB2,POTEE,POTEI,POTEJ,PTPN18,RNU6-127P,RNU6-473P,RNU6-848P,TUBA3D,TUBA3E_x000D_,AMER3,ARHGEF4,CCDC115…	-	-	-	-
chr6	32820799	rs55967815	3360	3816	7176	3.88787e-07	K27ac	Pro-All	-	C	5	COT2,FOXC1,SOX9	9	-	-	chr6:32380000-32390000..chr6:32830000-32840000	HLA-DOB,HLA-DQA1,HLA-DQA2,HLA-DQB1,HLA-DQB2,HLA-DRA,HLA-DRB1,HLA-DRB5,MIR3135B,PSMB8,PSMB9,RNU1-61P,TAP1,TAP2_x000D_	-	-	-	-
chr4	31293002	rs56338318	52	15	67	2.41419e-05	K27ac	Enh-All	-	C	3a	ISL1	3	-	-	-	-	-	-	-	-
chr21	43349673	rs34441893	41	275	316	3.18388e-42	K27ac	Enh-All	-	C	2b	SUH	1	chr21:43345000-43350000..chr21:43420000-43425000	ZBTB21	chr21:43240000-43245000..chr21:43530000-43535000	C21orf128,C2CD2,ZBTB21,ZNF295-AS1_x000D_	-	-	Distal	chr21:43349628-43349838___ZBTB21_43430496#chr21:43406939-43430496
chr1	150039678	rs2027349	1226	1408	2634	4.00862e-56	CTCF,K27ac,K4me3,SA1	Pro-All	DHS	C	2c	-	-	-	-	chr1:149930000-149935000..chr1:150140000-150145000	PLEKHO1,VPS45_x000D_	-	-	Probe	VPS45_150039349#chr1:150039349-150117505
chr2	119640441	rs1438846	667	389	1056	7.36718e-09	CTCF,SA1	Mix-All	DHS	C	1f	-	-	-	-	chr2:119635000-119640000..chr2:119930000-119935000,chr2:119635000-119640000..chr2:120065000-120070000,chr2:119630000-119640000..chr2:120230000-120240000	C1QL2,MARCO,RN7SL468P_x000D_,C1QL2,MARCO,RN7SL468P,STEAP3_x000D_,C1QL2,C2orf76,DBI,MARCO,RN7SL468P,STEAP3,TMEM37_x000D_	-	-	-	-
chr4	3944253	rs34274024	381	116	497	7.53481e-09	CTCF,SA1	Ins-All	-	C	3a	AP2A,ETS1,REST_joined_0	9	-	-	-	-	-	-	-	-
chr17	73294294	rs72850335	92	156	248	0.000581339	SA1	Enh-All	-	C	4	EHF,LHX4,NKX61,SPI1	4	-	-	chr17:72965000-72970000..chr17:73405000-73410000	ARMC7,ATP5H,CDR2L,GGA3,GRB2,HN1,ICT1,KCTD2,MIF4GD,MIR3678,MRPS7,NT5C,NUP85,RN7SL573P,RNU6-362P,SLC16A5,SLC25A19,SUMO2_x000D_	-	-	-	-
chr14	33045510	rs1158841	952	570	1522	5.19068e-21	SA1	Mix-All	DHS	C	4	-	-	chr14:33040000-33050000..chr14:34780000-34790000	EGLN3	-	-	-	-	Distal	chr14:33045067-33046212___ARHGAP5_32546494#chr14:32546494-32628934
chr14	103509779	rs56077261	17	47	64	0.000641915	K27ac	Enh-All	DHS	C	5	ATF1	1	-	-	-	-	-	-	-	-
chr7	155544165	rs7781854	290	122	412	5.81785e-12	K27ac,K4me3	Enh-All	-	C	5	CTCF_joined_1,NDF2,RUNX3	4	chr7:154990000-155000000..chr7:155540000-155550000	NoGene	-	-	-	-	Probe	RBM33_155437202#chr7:155437202-155574179
chr1	181047438	rs76448591	17	99	116	2.13128e-13	K4me1	Enh-All	-	C	5	BARX2,E2F4,FOXJ2,IRF3,NFE2,NFYA	11	-	-	chr1:181000000-181005000..chr1:181105000-181110000,chr1:180850000-180855000..chr1:181120000-181125000,chr1:180480000-180485000..chr1:181120000-181125000	IER5_x000D_,IER5,KIAA1614,MR1,STX6_x000D_,IER5,KIAA1614,MR1,STX6,XPR1_x000D_	-	-	-	-
chr10	28821493	rs28366025	587	454	1041	0.000137345	K27ac	Pro-All	DHS	C	4	-	-	chr10:27530000-27540000..chr10:28820000-28830000	ACBD5	-	-	-	-	-	-
chr4	38859799	rs76321546	913	549	1462	3.78715e-17	K27ac,K4me1	Enh-All	-	C	2b	BRAC,CASZ1,CEBPA,CLOCK,COT2,CR3L1,CR3L2,DLX2,EMX1,EVI1,FOXA2,FOXF1,FOXK1,FOXO3,GATA4,HES7,HSF2,HXA7,ISL1,LEF1,LHX2,LHX3,LMX1B,MSX1,MSX2,NANOG,NKX25,NKX31,PRDM1,RORA,SOX3,TFDP2,TGIF1,TOX4,ZEB1,ZIC2	96	chr4:38760000-38765000..chr4:38855000-38860000	RNA5SP158	chr4:38760000-38770000..chr4:39030000-39040000,chr4:38760000-38765000..chr4:39135000-39140000,chr4:38310000-38320000..chr4:39030000-39040000	FAM114A1,MIR574,TLR1,TLR10,TLR6_x000D_,FAM114A1,KLHL5,MIR574,TLR1,TLR10,TLR6,TMEM156_x000D_,AC021860.1,FAM114A1,KLF3,MIR574,RNA5SP158,TLR1,TLR10,TLR6_x000D_	-	-	-	-
chr4	9972778	rs13103690	663	846	1509	1.08777e-05	K27ac	Enh-All	-	C	6	BATF,CDX1,LHX4,NFKB1	6	-	-	chr4:9705000-9710000..chr4:10015000-10020000,chr4:9765000-9770000..chr4:10015000-10020000,chr4:9760000-9770000..chr4:10530000-10540000	DRD5,RNA5SP154_x000D_,DRD5,MIR3138,RNA5SP154,RNA5SP155,SLC2A9,WDR1,ZNF518B_x000D_	-	-	-	-
chr10	125119080	rs113639227	155	21	176	5.05187e-21	K27ac,SA1	Enh-All	-	C	5	ETS1,FOXA2,GRHL1	3	-	-	chr10:124805000-124810000..chr10:125310000-125315000,chr10:124890000-124895000..chr10:125310000-125315000,chr10:124880000-124890000..chr10:125720000-125730000,chr10:121460000-121470000..chr10:125150000-125160000	BUB3,HMX2,HMX3_x000D_,BUB3,CPXM2,GPR26,HMX2,HMX3_x000D_,ACADSB,ARMS2,ATE1,BTBD16,BUB3,C10orf120,C10orf85,C10orf88,CUZD1,DMBT1,FAM24A,FAM24B,FGFR2,HMX2,HMX3,HTRA1,IKZF5,INPP5F,MCMBP,MIR3941,MIR4682,NSMCE4A,PLEKHA1,PPAPDC1A,PSTK,RN7SKP167,RN7SL846P,RNU6-728P,SEC23IP,TACC2,WDR11_x000D_	-	-	-	-
chr6	29670556	rs3129048	32	119	151	4.27702e-06	CTCF,SA1	Ins-All	DHS	C	2b	ATF1,ATF2,CEBPB_joined,MAFF,RUNX3	12	-	-	-	-	-	-	-	-
chr6	52257856	rs526553	65	27	92	0.000798216	K4me1	Enh-All	-	C	4	-	-	chr6:52025000-52030000..chr6:52255000-52260000,chr6:52170000-52175000..chr6:52255000-52260000	NoGene	chr6:52160000-52165000..chr6:52360000-52365000,chr6:52150000-52155000..chr6:52525000-52530000	PAQR8_x000D_,EFHC1,PAQR8,TRAM2_x000D_	-	-	Probe	PAQR8_52226925#chr6:52226925-52272575
chr13	111367650	rs1441043	680	1888	2568	3.1125e-05	CTCF,K27ac,K4me3	Mix-All	DHS	C	2b	-	-	-	-	chr13:111245000-111250000..chr13:111465000-111470000	CARKD,CARS2,ING1_x000D_	-	-	-	-
chr1	86457056	rs6672098	563	757	1320	5.07936e-07	K27ac	Mix-All	-	C	3a	-	-	-	-	chr1:86170000-86180000..chr1:86480000-86490000,chr1:85770000-85780000..chr1:86480000-86490000	RNA5SP51_x000D_,CYR61,DDAH1,RNA5SP51,ZNHIT6_x000D_	-	-	-	-
chr11	50017398	rs7947657	89	42	131	0.000500818	SA1	Ins-All	-	C	4	-	-	chr11:48380000-48390000..chr11:50010000-50020000	OR4C5	-	-	-	-	-	-
chr4	84143589	rs6856697	103	324	427	1.98004e-26	K27ac	Enh-All	-	C	6	NFAC4,TFDP2,TOX4	12	chr4:84140000-84145000..chr4:84190000-84195000	COQ2	chr4:83995000-84000000..chr4:84200000-84205000,chr4:83825000-83830000..chr4:84200000-84205000	PLAC8_x000D_,COPS4,LIN54,PLAC8,RNU6-615P_x000D_	-	-	-	-
chr17	31321130	rs11655539	82	22	104	1.53034e-08	K27ac	Mix-All	DHS	C	5	ARNT2,E2F7,GATA4,GMEB2,KLF5,TFDP1	12	-	-	-	-	-	-	Distal	chr17:31321099-31322038___TMEM98_31254927#chr17:31254927-31268667
chr2	68593444	rs13426377	469	338	807	1.73969e-05	K27ac	Pro-All	-	C	4	-	-	chr2:68590000-68600000..chr2:68660000-68670000	NoGene	chr2:68435000-68440000..chr2:68670000-68675000	CNRIP1,PLEK_x000D_	-	-	Probe	PLEK_68592321#chr2:68592321-68624585
chr9	114804173	rs3849117	17	152	169	5.15028e-27	K27ac	Mix-All	-	C	2b	BBX,CRBL2,NFIB,NR5A2,SUH,TSH1	6	-	-	chr9:114750000-114755000..chr9:114835000-114840000,chr9:114520000-114525000..chr9:114835000-114840000,chr9:114650000-114660000..chr9:115090000-115100000,chr9:114520000-114530000..chr9:115120000-115130000	RNU6-710P_x000D_,MIR4668,RNU6-1013P,RNU6-710P,UGCG_x000D_,MIR4668,RN7SL430P,RN7SL57P,RNA5SP295,RNU6-710P,RNU6-855P,SUSD1_x000D_,MIR4668,PTBP3,RN7SL430P,RN7SL57P,RNA5SP295,RNU6-1013P,RNU6-710P,RNU6-855P,SUSD1,UGCG_x000D_	-	-	-	-
chr2	43022720	rs13006059	90	161	251	5.14433e-05	K4me3	Mix-All	-	C	2b	-	-	-	-	-	-	-	-	-	-
chr2	65144657	rs4671629	250	155	405	1.0846e-05	K27ac	Enh-All	-	C	1b	-	-	-	-	chr2:64550000-64560000..chr2:65260000-65270000	AFTPH,LGALSL,MIR4433,RN7SL211P,RN7SL341P,RNU6-100P,RNU6-548P,SERTAD2,SLC1A4_x000D_	-	-	-	-
chr8	126352397	rs13261587	94	342	436	1.21743e-21	K27ac,K4me1,K4me3	Mix-All	-	C	5	-	-	-	-	chr8:126130000-126135000..chr8:126440000-126445000,chr8:126160000-126165000..chr8:126295000-126300000,chr8:126230000-126240000..chr8:126440000-126450000,chr8:126120000-126130000..chr8:126830000-126840000,chr8:126130000-126135000..chr8:126655000-126660000,chr8:126130000-126135000..chr8:126710000-126715000	RN7SL329P_x000D_,RN7SL329P,RN7SL590P,TRIB1_x000D_	-	-	-	-
chr7	126090189	rs12706731	424	545	969	0.000344156	K27ac	Enh-All	-	C	7	E2F8,NFE2,RUNX3	3	-	-	-	-	-	-	-	-
chr6	32558096	rs9270358	203	368	571	6.50709e-08	K27ac,K4me1	Mix-All	-	C	5	-	-	-	-	chr6:32380000-32390000..chr6:32670000-32680000,chr6:32400000-32405000..chr6:32660000-32665000,chr6:32380000-32385000..chr6:32755000-32760000,chr6:32380000-32390000..chr6:32830000-32840000	HLA-DQA1,HLA-DQB1,HLA-DRA,HLA-DRB1,HLA-DRB5,RNU1-61P_x000D_,HLA-DQA1,HLA-DQA2,HLA-DQB1,HLA-DQB2,HLA-DRA,HLA-DRB1,HLA-DRB5,MIR3135B,RNU1-61P_x000D_,HLA-DOB,HLA-DQA1,HLA-DQA2,HLA-DQB1,HLA-DQB2,HLA-DRA,HLA-DRB1,HLA-DRB5,MIR3135B,PSMB8,PSMB9,RNU1-61P,TAP1,TAP2_x000D_	-	-	-	-
chr18	76829069	rs12953558	222	107	329	0.000592949	K4me3,SA1	Pro-All	DHS	C	2b	ATF1,ATF2,ATF3,BACH1,CEBPB_joined,CREB1,HXA1,JUND,JUN,MAZ,RFX5	46	-	-	chr18:76640000-76650000..chr18:77010000-77020000	SALL3_x000D_	-	-	-	-
chr1	79962927	rs72680397	336	237	573	0.000425333	SA1	Ins-All	DHS	C	2b	-	-	-	-	-	-	-	-	-	-
chr6	135818897	rs13197384	555	492	1047	1.75565e-06	K4me3,SA1	Pro-All	DHS	C	1a	CTCFL,CTCF_joined_0,CTCF_joined_1,CTCF_joined_2,CTCF_joined_3,CTCF_joined_4,CTCF_joined_5,CTCF_joined_6,CTCF_joined_7,UBIP1,ZN281	22	-	-	chr6:135770000-135780000..chr6:136550000-136560000	LINC00271,PDE7B_x000D_	-	-	Probe	AHI1_135818903#chr6:135605109-135818903
chr20	23343491	rs4815198	1472	1824	3296	9.14509e-09	K4me3	Pro-All	DHS	C	4	-	-	-	-	-	-	-	-	Distal	chr20:23343011-23343626___GZF1_23345020#chr20:23345020-23353683
chr8	145742879	rs2306386	2188	1808	3996	1.86599e-08	K4me3	Mix-All	DHS	C	2b	RUNX3	1	chr8:145740000-145750000..chr8:146010000-146020000	RN7SL395P;RPL8;ZNF34	-	-	-	-	-	-
chr21	15899612	rs2822748	177	514	691	1.55765e-37	K27ac	Pro-All	-	C	1f	-	-	-	-	chr21:15630000-15640000..chr21:16950000-16960000,chr21:15750000-15760000..chr21:17100000-17110000	HSPA13,NRIP1,SAMSN1_x000D_,NRIP1,RNU6-1326P,SAMSN1_x000D_	-	-	Probe	SAMSN1_15918681#chr21:15857548-15918681
chr6	31238135	rs1050317	42	92	134	0.000102965	K4me3	Mix-All	-	C	5	-	-	chr6:31235000-31240000..chr6:31320000-31325000	HLA-B	chr6:31165000-31170000..chr6:31330000-31335000,chr6:31105000-31110000..chr6:31330000-31335000	HLA-B,HLA-C_x000D_,CCHCR1,HCG27,HLA-B,HLA-C,POU5F1,PSORS1C3,TCF19_x000D_	-	-	-	-
chr3	24306295	rs199808844	59	290	349	1.07451e-24	CTCF,SA1	Ins-All	DHS	C	3a	-	-	-	-	-	-	-	-	-	-
chr15	52392712	rs11632528	26	83	109	3.26075e-07	K4me3	Enh-All	DHS	C	2b	-	-	-	-	chr15:52270000-52275000..chr15:52430000-52435000	BCL2L10_x000D_	-	-	-	-
chr9	134497647	rs35367287	561	406	967	3.03301e-06	K27ac	Enh-All	DHS	C	3a	-	-	-	-	chr9:134465000-134470000..chr9:134620000-134625000,chr9:134380000-134390000..chr9:134620000-134630000,chr9:134220000-134225000..chr9:134620000-134625000,chr9:134140000-134150000..chr9:134600000-134610000	RN7SL328P_x000D_,RAPGEF1,RN7SL328P,UCK1_x000D_,POMT1,PRRC2B,RAPGEF1,RN7SL328P,SNORD62A,UCK1_x000D_,POMT1,PPAPDC3,PRRC2B,SNORD62A,UCK1_x000D_	-	-	Probe	RAPGEF1_134612925#chr9:134452156-134612925
chr3	197025109	rs2273571	423	287	710	1.70553e-06	K27ac	Pro-All	DHS	C	4	-	-	-	-	chr3:196980000-196985000..chr3:197235000-197240000,chr3:196700000-196710000..chr3:197230000-197240000	MIR4797_x000D_,DLG1,MFI2,MIR4797_x000D_	-	-	-	-
chr11	134202036	rs7124693	10	86	96	4.88237e-15	K4me3	Pro-All	DHS	C	4	-	-	-	-	-	-	-	-	-	-
chr5	177668046	rs10039093	67	29	96	0.000396307	K27ac	Enh-All	-	C	4	-	-	-	-	chr5:177370000-177380000..chr5:178940000-178950000,chr5:177540000-177550000..chr5:179240000-179250000	ADAMTS2,CLK4,COL23A1,FAM153C,GRM6,HNRNPAB,N4BP3,NHP2,PHYKPL,PROP1,RMND5B,RN7SKP70,RN7SL646P,RN7SL71P,RNU1-39P,ZFP2,ZNF354A,ZNF354B,ZNF354C,ZNF454,ZNF879_x000D_,AC136604.1,ADAMTS2,C5orf60,CANX,CBY3,CLK4,COL23A1,GRM6,HNRNPAB,HNRNPH1,LTC4S,MAML1,MGAT4B,MIR1229,NHP2,PHYKPL,RMND5B,RN7SKP70,RN7SL646P,RN7SL71P,RNU1-39P,RUFY1,ZFP2,ZNF354A,ZNF354B,ZNF354C,ZNF454,ZNF879_x000D_	-	-	-	-
chr11	88068329	rs217077	215	118	333	9.09435e-07	K4me3	Pro-All	-	C	3a	BATF,NANOG	2	-	-	chr11:87960000-87970000..chr11:88270000-88280000,chr11:87430000-87440000..chr11:88280000-88290000,chr11:87835000-87840000..chr11:88275000-88280000,chr11:87060000-87065000..chr11:88285000-88290000	CTSC_x000D_,CTSC,MIR3166,RAB38_x000D_,CTSC,MIR3166,RAB38,RNU6-1063P,RNU6-1135P_x000D_	-	-	Probe	CTSC_88070941#chr11:88026759-88070941
chr13	111124080	rs1927354	655	204	859	3.44246e-48	K27ac,K4me3	Enh-All	DHS	C	4	AP2C,BACH1,ESR2	4	chr13:109810000-109820000..chr13:111120000-111130000	MYO16	-	-	-	-	-	-
chr6	5554371	rs6934050	72	128	200	0.000788888	K4me1	Mix-All	-	C	7	RUNX3	1	-	-	chr6:5470000-5480000..chr6:6540000-6550000	F13A1,MIR5683,NRN1,RN7SL221P_x000D_	-	-	-	-
chr18	2957534	rs11665407	318	429	747	0.000177798	K27ac	Enh-All	-	C	5	-	-	-	-	chr18:2935000-2940000..chr18:3245000-3250000,chr18:2995000-3000000..chr18:3245000-3250000	MYOM1,RNU7-25P_x000D_	-	-	Probe	LPIN2_3011945#chr18:2916991-3011945
chr6	139861491	rs6928244	54	19	73	0.00047736	K4me1	Enh-All	DHS	C	2b	-	-	-	-	chr6:139690000-139700000..chr6:141240000-141250000,chr6:139690000-139695000..chr6:141880000-141885000,chr6:138250000-138260000..chr6:144380000-144390000	MIR3668,MIR4465,RNA5SP220_x000D_,MIR3668,MIR4465,RN7SKP106,RNA5SP220_x000D_,ABRACL,ADAT2,AIG1,CCDC28A,CITED2,ECT2L,FUCA2,GJE1,GPR126,HEBP2,HECA,HIVEP2,KIAA1244,LTV1,MIR3145,MIR3668,MIR4465,NHSL1,NMBR,PBOV1,PERP,PEX3,PHACTR2,REPS1,RN7SKP106,RNA5SP220,RNA5SP221,RNU6-427P,TXLNB,VTA1,ZC2HC1B_x000D_	-	-	-	-
chr20	62406641	rs3810493	72	27	99	8.74918e-05	SA1	Mix-All	-	C	4	P63,REST_joined_0	3	-	-	chr20:62335000-62340000..chr20:62485000-62490000,chr20:62340000-62345000..chr20:62580000-62585000	AL158091.1,LIME1,SLC2A4RG,ZBTB46_x000D_,ABHD16B,AL158091.1,C20ORF135,DNAJC5,LIME1,MIR1914,MIR647,MIR941-1,MIR941-2,MIR941-3,RNU1-134P,SLC2A4RG,TPD52L2,ZBTB46_x000D_	-	-	Distal	chr20:62406277-62407708___DNAJC5_62526454#chr20:62526454-62567384
chr7	43631667	rs35952703	424	322	746	0.000607293	K27ac	Enh-All	-	C	4	-	-	-	-	chr7:43620000-43625000..chr7:43875000-43880000,chr7:42970000-42980000..chr7:43760000-43770000,chr7:42975000-42980000..chr7:43875000-43880000,chr7:41920000-41930000..chr7:55600000-55610000	BLVRA,COA1_x000D_,HECW1,MIR3943,RNU6-575P,RNU7-35P,STK17A_x000D_,BLVRA,COA1,HECW1,MIR3943,RNU6-575P,RNU7-35P,STK17A_x000D_,ABCA13,AC004899.1,ADCY1,AEBP1,BLVRA,C7orf25,C7orf57,C7orf65,C7orf69,C7orf72,CAMK2B,CCM2,COA1,COBL,DBNL,DDC,DDX56,EGFR,FIGNL1,GCK,GLI3,GRB10,H2AFV,HECW1,HUS1,IGFBP1,IGFBP3,IKZF1,LANCL2,MIR3943,MIR4649,MIR4657,MRPL32,MRPS24,MYL7,MYO1G,NACAD,NPC1L1,NUDCD3,OGDH,PGAM2,PKD1L1,POLD2…	-	-	Probe	STK17A_43622691#chr7:43622691-43666978
chr6	33241143	rs213206	80	136	216	0.000493618	K27ac	Pro-All	-	C	4	-	-	-	-	-	-	-	-	Distal,Probe	chr6:33240604-33241611___PHF1_33378772#chr6:33378772-33384230,ZBTB9_33422355#chr6:33422355-33425320,RPS18_33239851#chr6:33239851-33244281
chr6	32557643	rs9270317	315	148	463	1.55702e-05	K27ac,K4me3	Mix-All	DHS	C	2a	CEBPA,CEBPB_joined,LHX4,NR4A2	66	-	-	chr6:32380000-32390000..chr6:32670000-32680000,chr6:32400000-32405000..chr6:32660000-32665000,chr6:32380000-32385000..chr6:32755000-32760000,chr6:32380000-32390000..chr6:32830000-32840000	HLA-DQA1,HLA-DQB1,HLA-DRA,HLA-DRB1,HLA-DRB5,RNU1-61P_x000D_,HLA-DQA1,HLA-DQA2,HLA-DQB1,HLA-DQB2,HLA-DRA,HLA-DRB1,HLA-DRB5,MIR3135B,RNU1-61P_x000D_,HLA-DOB,HLA-DQA1,HLA-DQA2,HLA-DQB1,HLA-DQB2,HLA-DRA,HLA-DRB1,HLA-DRB5,MIR3135B,PSMB8,PSMB9,RNU1-61P,TAP1,TAP2_x000D_	-	-	-	-
chr8	82707880	rs6473309	37	163	200	2.9502e-16	K27ac,K4me1	Enh-All	-	C	4	-	-	-	-	chr8:82690000-82695000..chr8:82775000-82780000	SNX16_x000D_	-	-	-	-
chr7	99747130	rs12878	528	668	1196	0.000282536	K4me3	Pro-All	DHS	C	1b	-	-	-	-	chr7:99725000-99730000..chr7:99945000-99950000,chr7:99725000-99730000..chr7:100005000-100010000,chr7:99575000-99580000..chr7:100930000-100935000	C7orf43,GAL3ST4,GATS,GPC2,LAMTOR4,MIR4658,PVRIG,SPDYE3,STAG3_x000D_,C7orf43,GAL3ST4,GATS,GPC2,LAMTOR4,MIR4658,PILRA,PILRB,PVRIG,SPDYE3,STAG3_x000D_,ACHE,ACTL6B,AGFG2,AP1S1,AP4M1,C7orf43,C7orf61,CLDN15,CNPY4,COPS6,EPHB4,EPO,FBXO24,FIS1,GAL3ST4,GATS,GIGYF1,GNB2,GPC2,LAMTOR4,LRCH4,MBLAC1,MCM7,MEPCE,MIR106B,MIR25,MIR4653,MIR4658,MIR93,MOGAT3,MOSPD3,MUC12,MUC17,MUC3A,NAT16,NYAP1,PCOLCE,PILRA,PILRB,PLO…	-	-	-	-
chr1	235667690	rs291348	786	535	1321	1.27814e-08	K27ac,K4me3	Pro-All	DHS	C	4	CTCF_joined_1,CTCF_joined_3,CTCF_joined_4,CTCF_joined_5,CTCF_joined_6,TFCP2	6	-	-	-	-	-	-	Probe	B3GALNT2_235667781#chr1:235610504-235667781
chr7	5569843	rs2302484	5589	5166	10755	0.000152751	K27ac	Mix-All	DHS	C	4	ATOH1,BACH1,CTCFL,CTCF_joined_0,CTCF_joined_1,CTCF_joined_3,CTCF_joined_4,CTCF_joined_6,E2F3,GATA4,HINFP,HXB6,ID3,IRF1,KDM5A,KLF5,KLF6,MNT,PO2F2,PO5F1,SOX9,STAT2,TFDP1,TFE2,THAP1,TYY1	116	-	-	chr7:5530000-5535000..chr7:5715000-5720000,chr7:5270000-5280000..chr7:5720000-5730000	ACTB,FSCN1,MIR589_x000D_,ACTB,FBXL18,FSCN1,MIR589,SLC29A4,TNRC18_x000D_	-	-	-	-
chr6	36931162	rs2296934	43	11	54	4.9834e-05	K27ac	Enh-All	DHS	C	4	ESR2,SPI1	2	-	-	chr6:36730000-36740000..chr6:37170000-37180000	C6orf89,COX6A1P2,FGD2,MTCH1,PI16,PIM1,PPIL1_x000D_	-	-	Probe	PI16_36922208#chr6:36922208-36932613
chr6	130581552	rs11154536	261	542	803	1.20898e-22	K27ac,K4me1,K4me3	Enh-All	-	C	4	BACH1	4	-	-	-	-	-	-	Probe	SAMD3_130686570#chr6:130465446-130686570
chr17	73585686	rs62089223	740	105	845	2.80531e-48	CTCF,K4me3,SA1	Mix-All	DHS	C	2a	BACH1,CTCFL,CTCF_joined_0,CTCF_joined_1,CTCF_joined_2,CTCF_joined_3,CTCF_joined_4,CTCF_joined_5,CTCF_joined_6,CTCF_joined_7,SP4,SPI1,UBIP1,ZN281	117	chr17:73420000-73430000..chr17:73580000-73590000	NoGene	-	-	-	-	Probe	MYO15B_73584138#chr17:73584138-73622927
chr6	157991836	rs34616551	55	16	71	5.16816e-05	K4me1	Enh-All	-	C	6	ARNT,ATF6A,BBX,BC11A,BCL3,BHE40,BMAL1,BMAL2,CDC5L,CDX1,CEBPB_joined,CEBPE,CRBL2,CUX1,DDIT3,EGR2,ELF4,EPAS1,ETV1,ETV4,FLI1,FOSL1,FOS,FOXC1,FOXF2,FOXJ2,FOXO3,FOXO4,GATA3,GATA6,GATD1,GRHL2,GZF1,HAND1,HES4,HEYL,HHEX,HNF4G,HSF1,HXA9,HXB4,HXD11,HXD1,ID1,IRF2,IRF9,IRX2,JUN,KLF11,KLF15,KLF6,LHX4,LMX1B,MAD3,MAFF,MAFG,MAZ,MCR,MEF2C,MITF,MIXL1,MNX1,MSX2,MTA3,MXI1,MYBA,MYC_joined_2,MYF6,MYNN,MYOD1,NCOA1,NDF2…	305	-	-	chr6:157740000-157745000..chr6:158090000-158095000,chr6:157880000-157885000..chr6:157975000-157980000,chr6:157880000-157885000..chr6:158180000-158185000	MIR3692_x000D_	-	-	Distal	chr6:157991490-157992052___TMEM242_157745291#chr6:157710053-157745291
chr19	1020086	rs10413761	148	300	448	4.88218e-12	K27ac	Mix-All	DHS	C	2b	-	-	-	-	-	-	-	-	-	-
chr6	32605361	rs116544033	408	300	708	0.000179993	K27ac	Pro-All	-	C	5	ALX4,ATF5,DLX2,DLX4,EHF,FLI1,HES7,HNF1B,HXA2,HXB13,MAD1,SPI1	64	-	-	chr6:32380000-32390000..chr6:32670000-32680000,chr6:32400000-32405000..chr6:32660000-32665000,chr6:32380000-32385000..chr6:32755000-32760000,chr6:32380000-32390000..chr6:32830000-32840000	HLA-DQA1,HLA-DQB1,HLA-DRA,HLA-DRB1,HLA-DRB5,RNU1-61P_x000D_,HLA-DQA1,HLA-DQA2,HLA-DQB1,HLA-DQB2,HLA-DRA,HLA-DRB1,HLA-DRB5,MIR3135B,RNU1-61P_x000D_,HLA-DOB,HLA-DQA1,HLA-DQA2,HLA-DQB1,HLA-DQB2,HLA-DRA,HLA-DRB1,HLA-DRB5,MIR3135B,PSMB8,PSMB9,RNU1-61P,TAP1,TAP2_x000D_	-	-	-	-
chr18	71977859	rs4328534	213	52	265	4.31715e-11	CTCF,SA1	Ins-All	-	C	4	-	-	-	-	chr18:71860000-71865000..chr18:72000000-72005000,chr18:71860000-71865000..chr18:72160000-72165000,chr18:71860000-71865000..chr18:72215000-72220000	CYB5A,RN7SL551P_x000D_,C18orf63,CYB5A,FAM69C,RN7SL551P_x000D_,C18orf63,CNDP2,CYB5A,FAM69C,RN7SL551P_x000D_	-	-	-	-
chr17	76169863	rs2010371	1424	1068	2492	2.50366e-08	K27ac,SA1	Mix-All	DHS	C	5	-	-	-	-	chr17:76140000-76150000..chr17:76750000-76760000	AFMID,BIRC5,DNAH17,DNAH17-AS1,PGS1,RN7SL236P,RN7SL454P,RNU6-638P,SOCS3,SYNGR2,TK1,TMEM235_x000D_	-	-	-	-
chr15	91357029	rs374294	44	13	57	0.000449311	K4me1	Enh-All	-	C	5	-	-	-	-	chr15:91190000-91195000..chr15:91425000-91430000,chr15:90855000-90860000..chr15:91425000-91430000	BLM,RN7SL363P_x000D_,BLM,CRTC3,GABARAPL3,IQGAP1,RN7SL363P,ZNF774_x000D_	-	-	Probe	BLM_91260557#chr15:91260557-91358692
chr2	46201337	rs1868392	167	29	196	1.48822e-23	K27ac	Enh-All	DHS	C	2b	-	-	-	-	-	-	-	-	-	-
chr10	99078931	rs3740513	83	162	245	3.58796e-06	K4me3	Mix-All	DHS	C	4	CTCF_joined_0,CTCF_joined_1,CTCF_joined_2,CTCF_joined_3,CTCF_joined_4,CTCF_joined_6,CTCF_joined_7,E2F8	16	-	-	chr10:98160000-98165000..chr10:99455000-99460000	AL355490.1,ANKRD2,ARHGAP19,AVPI1,C10orf12,C10orf62,EXOSC1,FRAT1,FRAT2,HOGA1,LCOR,MIR607,MMS19,MORN4,PGAM1,PI4K2A,PIK3AP1,RNA5SP324,RNU6-1274P,RRP12,SLIT1,TM9SF3,UBTD1,ZDHHC16_x000D_	-	-	-	-
chr5	130617597	rs72787033	426	563	989	5.25084e-05	K27ac	Enh-All	-	R	4	-	-	-	-	chr5:130500000-130505000..chr5:130605000-130610000,chr5:130500000-130505000..chr5:130715000-130720000,chr5:130200000-130210000..chr5:130750000-130760000	LYRM7_x000D_,CDC42SE2,HINT1,LYRM7_x000D_	-	-	Probe	CDC42SE2_130599701#chr5:130599701-130730382
chr22	23246565	rs11090192	572	105	677	4.48951e-57	K27ac,K4me1	Enh-All	-	C	5	FOXH1	2	chr22:22535000-22540000..chr22:23245000-23250000	IGLVV-58	chr22:23195000-23200000..chr22:23280000-23285000,chr22:23170000-23180000..chr22:23630000-23640000,chr22:22705000-22710000..chr22:23280000-23285000,chr22:22535000-22540000..chr22:23285000-23290000,chr22:22520000-22525000..chr22:23480000-23485000,chr22:22380000-22385000..chr22:23250000-23255000,chr22:22380000-22390000..chr22:23280000-23290000	IGLC1,IGLC2,IGLC3,IGLC4,IGLC5,IGLC6,IGLC7,IGLJ1,IGLJ2,IGLJ3,IGLJ4,IGLJ5,IGLJ6,IGLJ7,IGLL5,IGLV3-1,IGLV3-2,IGLV3-4,IGLV4-3,hsa-mir-5571_x000D_,GNAZ,IGLC1,IGLC2,IGLC3,IGLC4,IGLC5,IGLC6,IGLC7,IGLJ1,IGLJ2,IGLJ3,IGLJ4,IGLJ5,IGLJ6,IGLJ7,IGLL5,IGLV2-5,IGLV3-1,IGLV3-2,IGLV3-4,IGLV3-6,IGLV3-7,IGLV4-3,RAB36,RN7SL263P,RTDR1,hsa-mir-5571_x000D_,GGTLC2,IGLC1,IGLC2,IGLC3,IGLC4,IGLC5,IGLC6,IGLC7,IGLJ1,IGLJ2,IGL…	-	-	-	-
chr1	954777	rs61766299	184	96	280	7.68067e-07	K27ac	Mix-All	DHS	C	4	-	-	-	-	-	-	-	-	-	-
chr19	39496989	rs111536239	447	230	677	2.67528e-12	K27ac,K4me1	Enh-All	-	C	7	ATF3,RFX5,RUNX2	3	-	-	-	-	-	-	-	-
chr15	58702864	rs17821310	381	92	473	3.76794e-20	K27ac,K4me3	Mix-All	-	C	2b	HES7,MAD1,NFE2,PRDM1	4	-	-	chr15:58520000-58530000..chr15:59820000-59830000	ADAM10,C15ORF31,CCNB2,FAM63B,FAM81A,LDHAL6B,LIPC,MIR2116,MYO1E,RN7SKP95,RNF111,RNU4-80P,RNU6-212P,SLTM_x000D_	-	-	Distal	chr15:58702515-58703101___LIPC_58724174#chr15:58724174-58861073
chr16	71995422	rs12445713	724	294	1018	8.12743e-11	CTCF,SA1	Ins-All	DHS	C	4	SUH	3	-	-	-	-	-	-	-	-
chr9	4559951	rs9886809	212	477	689	3.6173e-23	K27ac	Enh-All	DHS	C	4	BARX2	3	-	-	-	-	-	-	Probe	SLC1A1_4490426#chr9:4490426-4587469
chr11	118712270	rs7105658	125	38	163	3.77068e-11	K27ac	Enh-All	DHS	C	4	-	-	-	-	-	-	-	-	-	-
chr14	96133913	rs1748963	349	90	439	2.76539e-36	K27ac,K4me1	Enh-All	-	C	4	-	-	chr14:96040000-96045000..chr14:96130000-96135000	NoGene	chr14:96075000-96080000..chr14:96150000-96155000,chr14:96030000-96035000..chr14:96465000-96470000,chr14:96035000-96040000..chr14:96240000-96245000,chr14:96070000-96075000..chr14:96240000-96245000,chr14:95900000-95910000..chr14:96460000-96470000,chr14:96030000-96040000..chr14:96730000-96740000	TCL6_x000D_,TCL1A,TCL1B,TCL6_x000D_,GLRX5,SCARNA13,SNHG10,TCL1A,TCL1B,TCL6_x000D_,BDKRB2,C14orf132,TCL1A,TCL1B,TCL6_x000D_	-	-	-	-
chr2	48542665	rs59697023	3648	4244	7892	2.71328e-05	K27ac,K4me3	Pro-All	-	C	4	-	-	-	-	chr2:48120000-48130000..chr2:48550000-48560000,chr2:48080000-48090000..chr2:48640000-48650000,chr2:48335000-48340000..chr2:48645000-48650000	RN7SKP224_x000D_,FOXN2,RN7SKP224,RNU4-49P_x000D_	-	-	Probe	FOXN2_48541794#chr2:48541794-48606434
chr8	8946652	rs34762233	39	12	51	0.00056771	K27ac	Mix-All	DHS	C	2b	CASZ1,CR3L1,CR3L2,CR3L4,CUX1,DLX4,EHF,FOXC1,FOXF1,FOXK1,HNF1B,HSF2,ISL1,LMX1B,NKX25,NKX61,NR1D1,NR1H3,NR4A2,PAX2,PRDM1,RORA,SPI1,STAT2,YBOX3,ZBT17,ZN407	30	-	-	chr8:8885000-8890000..chr8:9190000-9195000,chr8:8605000-8610000..chr8:9005000-9010000,chr8:8890000-8895000..chr8:9685000-9690000,chr8:6600000-6610000..chr8:11350000-11360000	MIR4660,PPP1R3B,RNU6-1151P,RNU7-55P_x000D_,ERI1,MFHAS1,MIR4660,RNU6-682P,RNU7-55P_x000D_,MIR4660,MIR597,PPP1R3B,RNU6-1151P,RNU6-526P,RNU7-55P,TNKS_x000D_,C8orf12,C8orf74,CLDN23,DEFA1,DEFA1B,DEFA3,DEFA4,DEFA5,DEFA6,DEFB1,DEFB103A,DEFB103B,DEFB104A,DEFB104B,DEFB105A,DEFB105B,DEFB106A,DEFB106B,DEFB107A,DEFB107B,DEFB4A,DEFB4B,ERI1,FAM167A,FAM66E,MFHAS1,MIR4286,MIR4660,MIR548I3,MIR597,MIR598,MSRA,MTMR…	-	-	-	-
chr6	88617095	rs4707423	299	204	503	8.88622e-05	K27ac	Enh-All	-	C	6	-	-	-	-	chr6:88540000-88545000..chr6:88640000-88645000,chr6:88540000-88545000..chr6:89580000-89585000,chr6:88100000-88105000..chr6:89580000-89585000	RN7SL183P_x000D_,CNR1,RN7SL183P,SPACA1_x000D_,AKIRIN2,C6ORF165,C6orf164,CNR1,ORC3,RARS2,RN7SL183P,RNU6-444P,SLC35A1,SPACA1_x000D_	-	-	-	-
chr5	67569746	rs171649	112	45	157	1.90141e-06	K4me1	Enh-All	-	C	1d	NFKB1,RUNX2,RUNX3	3	-	-	-	-	-	-	Probe	PIK3R1_67511583#chr5:67511583-67597649
chr17	70515644	rs67021035	202	59	261	4.10956e-11	K27ac,K4me1	Enh-All	-	C	2b	-	-	-	-	chr17:69470000-69475000..chr17:70535000-70540000,chr17:70025000-70030000..chr17:70415000-70420000,chr17:70025000-70030000..chr17:70510000-70515000,chr17:68630000-68640000..chr17:70530000-70540000,chr17:68750000-68760000..chr17:70530000-70540000	AC007461.1,SOX9_x000D_,AC007461.1,RNU6-305P,RNU7-155P,SOX9_x000D_	-	-	-	-
chr9	6646334	rs200983784	734	205	939	4.44063e-28	K27ac,K4me3	Mix-All	DHS	C	4	AEBP2,ARNT2,ATF2,BARH1,CIC,CR3L4,DBP,DLX1,DLX6,E2F4,E2F7,EPAS1,FEV,FOXC1,FOXD2,FOXG1,FOXJ2,FOXO4,GATA2,GATD1,GLI2,GLI3,HEYL,HHEX,HINFP,HNF1B,HXA10,HXA4,HXA5,HXA6,HXB6,HXB8,HXC11,HXC6,HXC8,HXD11,ID1,ID2,ID3,IRX2,ISL2,KDM5B,KLF10,KLF15,KLF4,KLF6,LHX4,LYL1,MAD3,MAZ,MNT,MYBA,MYBB,MYNN,MZF1,NF2L3,NFAT5,NFIB,NR2E3,NR4A1,NR4A2,PBX2,PITX1,RFX1,SOX9,TF7L1,TFCP2,VEZF1,ZBT7A,ZBTB2,ZN263,ZN266,ZN407,ZNF84	167	-	-	-	-	-	-	-	-
chr16	46864219	rs1628274	1206	224	1430	3.8595e-69	K27ac,K4me3	Pro-All	-	C	4	CEBPB_joined,CEBPE,CUX1,ESR1_joined_1,FOXA2,FOXK1,HAND1,KLF10,MCR,MIXL1,NF2L3,NKX61,NR2E3,NR4A2,PRD14,TFDP2,UBF1,ZBT17	38	chr16:46825000-46830000..chr16:46860000-46865000	NoGene	chr16:46695000-46700000..chr16:46950000-46955000	C16orf87,MYLK3,ORC6_x000D_	-	-	-	-
chr7	123741507	rs10226901	237	73	310	1.45247e-09	CTCF,SA1	Ins-All	-	C	2b	MEF2D	1	-	-	-	-	-	-	-	-
chr6	32592794	rs9271671	113	28	141	2.24814e-12	K27ac	Enh-All	-	C	5	-	-	-	-	chr6:32380000-32390000..chr6:32670000-32680000,chr6:32400000-32405000..chr6:32660000-32665000,chr6:32380000-32385000..chr6:32755000-32760000,chr6:32380000-32390000..chr6:32830000-32840000	HLA-DQA1,HLA-DQB1,HLA-DRA,HLA-DRB1,HLA-DRB5,RNU1-61P_x000D_,HLA-DQA1,HLA-DQA2,HLA-DQB1,HLA-DQB2,HLA-DRA,HLA-DRB1,HLA-DRB5,MIR3135B,RNU1-61P_x000D_,HLA-DOB,HLA-DQA1,HLA-DQA2,HLA-DQB1,HLA-DQB2,HLA-DRA,HLA-DRB1,HLA-DRB5,MIR3135B,PSMB8,PSMB9,RNU1-61P,TAP1,TAP2_x000D_	-	-	-	-
chr7	130126503	rs73154711	63	16	79	4.67569e-07	K27ac	Pro-All	DHS	R	4	-	-	-	-	chr7:129710000-129715000..chr7:130440000-130445000,chr7:129710000-129715000..chr7:130510000-130515000	CEP41,COPG2,CPA1,CPA2,CPA4,CPA5,KLF14,MEST,MIR335,RNA5SP246,RP11-2E11.10,SSMEM1,TMEM209,TSGA13_x000D_	-	-	-	-
chr4	36553475	rs7668733	220	134	354	2.13567e-05	K27ac	Enh-All	-	C	4	-	-	-	-	chr4:36350000-36360000..chr4:37390000-37400000,chr4:36410000-36415000..chr4:37385000-37390000	MIR4801_x000D_	-	-	-	-
chr3	112077109	rs13090468	72	176	248	7.42966e-05	K27ac,K4me3	Enh-All	-	C	5	-	-	-	-	chr3:111845000-111850000..chr3:112175000-112180000,chr3:112050000-112055000..chr3:112235000-112240000,chr3:111830000-111835000..chr3:112235000-112240000	CD200,SLC9C1_x000D_,BTLA_x000D_,BTLA,CD200,GCSAM,SLC9C1_x000D_	-	-	Probe	CD200_112051915#chr3:112051915-112081658
chr6	32659897	rs35472814	259	171	430	0.000282293	SA1	Ins-All	DHS	C	2b	-	-	-	-	chr6:32380000-32390000..chr6:32670000-32680000,chr6:32400000-32405000..chr6:32660000-32665000,chr6:32380000-32385000..chr6:32755000-32760000,chr6:32380000-32390000..chr6:32830000-32840000	HLA-DQA1,HLA-DQB1,HLA-DRA,HLA-DRB1,HLA-DRB5,RNU1-61P_x000D_,HLA-DQA1,HLA-DQA2,HLA-DQB1,HLA-DQB2,HLA-DRA,HLA-DRB1,HLA-DRB5,MIR3135B,RNU1-61P_x000D_,HLA-DOB,HLA-DQA1,HLA-DQA2,HLA-DQB1,HLA-DQB2,HLA-DRA,HLA-DRB1,HLA-DRB5,MIR3135B,PSMB8,PSMB9,RNU1-61P,TAP1,TAP2_x000D_	-	-	Distal	chr6:32659799-32660481___RS109472622_32373312#chr6:32373312-32373312
chr10	3825801	rs3793919	3600	3188	6788	2.6498e-06	K27ac	Mix-All	DHS	C	4	-	-	-	-	chr10:3280000-3290000..chr10:4700000-4710000	KLF6,RNU6-163P_x000D_	-	-	-	-
chr11	126163691	rs611953	19	86	105	1.65831e-10	K27ac	Enh-All	-	C	3a	-	-	-	-	-	-	-	-	-	-
chr13	76289980	rs1408060	98	27	125	7.9698e-10	K27ac	Enh-All	-	C	2b	-	-	-	-	chr13:76260000-76270000..chr13:76590000-76600000,chr13:76260000-76265000..chr13:77045000-77050000	C13orf45_x000D_,C13orf45,RN7SL571P_x000D_	-	-	Probe	LMO7_76194569#chr13:76194569-76434006
chr4	185272616	rs1087298	181	259	440	0.00099204	K4me3	Mix-All	-	C	5	-	-	-	-	chr4:185200000-185205000..chr4:185455000-185460000,chr4:185185000-185190000..chr4:185565000-185570000,chr4:185200000-185210000..chr4:185650000-185660000	IRF2_x000D_,IRF2,RN7SL28P_x000D_,CASP3,IRF2,PRIMPOL_x000D_	-	-	-	-
chr5	176817143	rs3812035	91	286	377	2.24679e-23	K27ac	Enh-All	DHS	C	1f	-	-	-	-	chr5:176740000-176745000..chr5:176875000-176880000,chr5:175340000-175350000..chr5:177580000-177590000	F12,GRK6,LMAN2,PFN3,RGS14,RN7SL562P,SLC34A1_x000D_,ARL10,B4GALT7,CDHR2,CLTB,DBN1,DDX41,DOK3,EIF4E1B,F12,FAF2,FAM153A,FAM153B,FAM153C,FAM193B,FGFR4,GPRIN1,GRK6,HIGD2A,HK3,KIAA1191,LMAN2,MIR1271,MIR4281,MXD3,N4BP3,NOP16,NSD1,PDLIM7,PFN3,PRELID1,PROP1,PRR7,RAB24,RGS14,RMND5B,RN7SL562P,RN7SL684P,RNF44,SIMC1,SLC34A1,SNCB,TMED9,TSPAN17,UIMC1,UNC5A,ZNF346_x000D_	-	-	Distal	chr5:176816760-176817266___LMAN2_176778885#chr5:176758562-176778885,PDLIM7_176924606#chr5:176910394-176924606
chr2	134710367	rs1843499	121	198	319	6.64332e-05	K27ac	Enh-All	-	C	7	-	-	-	-	chr2:134640000-134650000..chr2:135160000-135170000,chr2:134875000-134880000..chr2:135170000-135175000	MIR3679,RNA5SP104_x000D_	-	-	-	-
chr17	27072463	rs4795456	20	68	88	4.45093e-06	SA1	Mix-All	DHS	C	2b	CTCF_joined_1,CTCF_joined_3,CTCF_joined_6,CTCF_joined_7,P63	5	-	-	chr17:26680000-26690000..chr17:27270000-27280000	ALDOC,DHRS13,ERAL1,FAM222B,FLOT2,FOXN1,KIAA0100,NEK8,PIGS,PROCA1,RAB34,RP11-192H23.4,RPL23A,SARM1,SDF2,SGK494,SLC13A2,SLC46A1,SNORD42A,SNORD42B,SNORD4A,SNORD4B,SPAG5,SPAG5-AS1,SUPT6H,TLCD1,TRAF4,UNC119,VTN_x000D_	-	-	-	-
chr6	32606865	rs9272543	97	439	536	2.67871e-11	K27ac,K4me3	Pro-All	-	C	5	ATF2,LHX4,RUNX3	18	-	-	chr6:32380000-32390000..chr6:32670000-32680000,chr6:32400000-32405000..chr6:32660000-32665000,chr6:32380000-32385000..chr6:32755000-32760000,chr6:32380000-32390000..chr6:32830000-32840000	HLA-DQA1,HLA-DQB1,HLA-DRA,HLA-DRB1,HLA-DRB5,RNU1-61P_x000D_,HLA-DQA1,HLA-DQA2,HLA-DQB1,HLA-DQB2,HLA-DRA,HLA-DRB1,HLA-DRB5,MIR3135B,RNU1-61P_x000D_,HLA-DOB,HLA-DQA1,HLA-DQA2,HLA-DQB1,HLA-DQB2,HLA-DRA,HLA-DRB1,HLA-DRB5,MIR3135B,PSMB8,PSMB9,RNU1-61P,TAP1,TAP2_x000D_	-	-	-	-
chr5	77844982	rs6877525	162	94	256	8.60916e-05	K27ac	Enh-All	-	C	5	P63,P73	4	-	-	chr5:77760000-77770000..chr5:78260000-78270000	LHFPL2_x000D_	-	-	Probe	LHFPL2_77944648#chr5:77781037-77944648
chr22	23276520	rs407960	770	1264	2034	2.85341e-23	K27ac,K4me1	Enh-All	-	C	4	HNF1B	4	chr22:23270000-23280000..chr22:50970000-50980000	ODF3B	chr22:23195000-23200000..chr22:23280000-23285000,chr22:23170000-23180000..chr22:23630000-23640000,chr22:22705000-22710000..chr22:23280000-23285000,chr22:22535000-22540000..chr22:23285000-23290000,chr22:22520000-22525000..chr22:23480000-23485000,chr22:22380000-22390000..chr22:23280000-23290000	IGLC1,IGLC2,IGLC3,IGLC4,IGLC5,IGLC6,IGLC7,IGLJ1,IGLJ2,IGLJ3,IGLJ4,IGLJ5,IGLJ6,IGLJ7,IGLL5,IGLV3-1,IGLV3-2,IGLV3-4,IGLV4-3,hsa-mir-5571_x000D_,GNAZ,IGLC1,IGLC2,IGLC3,IGLC4,IGLC5,IGLC6,IGLC7,IGLJ1,IGLJ2,IGLJ3,IGLJ4,IGLJ5,IGLJ6,IGLJ7,IGLL5,IGLV2-5,IGLV3-1,IGLV3-2,IGLV3-4,IGLV3-6,IGLV3-7,IGLV4-3,RAB36,RN7SL263P,RTDR1,hsa-mir-5571_x000D_,GGTLC2,IGLC1,IGLC2,IGLC3,IGLC4,IGLC5,IGLC6,IGLC7,IGLJ1,IGLJ2,IGL…	-	-	-	-
chr2	160760799	rs6744553	2508	2224	4732	0.000198938	K4me3	Pro-All	DHS	C	4	NRF1	3	-	-	-	-	-	-	-	-
chr3	103710525	rs67212650	92	166	258	6.23912e-05	SA1	Ins-All	-	C	4	-	-	-	-	chr3:98270000-98280000..chr3:111840000-111850000	ABHD10,ABI3BP,AC078855.1,ALCAM,BBX,CBLB,CCDC54,CD47,CD96,CEP97,CMSS1,COL8A1,DCBLD2,DPPA2,DPPA4,DZIP3,FILIP1L,GPR128,GUCA1C,HHLA2,IFT57,IMPG2,KIAA1524,LINC00488,LINC00636,LNP1,MIR3921,MIR4445,MIR548AB,MIR567,MORC1,MYH15,NFKBIZ,NIT2,NXPE3,PCNP,PHLDB2,PLCXD2,PVRL3,RETNLB,RNU1-43P,RNU6-1236P,RNU6-1256P,RNU6-1263P,RNU6-1308P,RNU6-26P,RNU6-461P,RNU6-865P,RNU6ATAC15P,RP11-553A10.1,RPL24,SENP7,ST3GAL6,TA…	-	-	-	-
chr1	85462194	rs4907119	944	1469	2413	1.65685e-14	K27ac,K4me3	Pro-All	-	C	4	-	-	-	-	chr1:85410000-85415000..chr1:85720000-85725000	MCOLN3,MIR4423,SYDE2,WDR63_x000D_	-	-	-	-
chr3	46543617	rs10514713	79	21	100	1.23898e-07	K4me1	Enh-All	-	C	5	-	-	-	-	chr3:46530000-46535000..chr3:46600000-46605000,chr3:46530000-46535000..chr3:46670000-46675000,chr3:46130000-46140000..chr3:46580000-46590000	RTP3_x000D_,LRRC2,LUZPP1,RTP3,TDGF1_x000D_,CCR1,CCR2,CCR3,CCR5,CCRL2,LTF,RTP3_x000D_	-	-	-	-
chr3	46137314	rs9819396	586	749	1335	3.31355e-05	K27ac	Enh-All	-	C	7	-	-	chr3:46130000-46140000..chr3:46580000-46590000,chr3:46135000-46140000..chr3:46245000-46250000	LRRC2,CCR1;CCR3	chr3:45980000-45990000..chr3:46250000-46260000,chr3:46125000-46130000..chr3:46415000-46420000,chr3:45980000-45985000..chr3:46430000-46435000,chr3:45800000-45810000..chr3:46410000-46420000	CCR1,XCR1_x000D_,CCR1,CCR2,CCR3_x000D_,CCR1,CCR2,CCR3,CCR5,XCR1_x000D_,CCR1,CCR2,CCR3,CCR9,CXCR6,FYCO1,LZTFL1,XCR1_x000D_	-	-	-	-
chr4	106817221	rs10020333	1404	2416	3820	8.02014e-53	K27ac,K4me3	Pro-All	DHS	C	2a	-	-	-	-	-	-	-	-	Probe	NPNT_106816596#chr4:106816596-106892828
chr6	14095339	rs6919038	247	164	411	0.0001603	K27ac	Enh-All	-	C	7	HES7	2	-	-	chr6:13910000-13915000..chr6:14140000-14145000	CD83,RNF182_x000D_	-	-	-	-
chr1	2479983	rs1974044	3900	3416	7316	0.000415312	CTCF,K27ac	Enh-All	DHS	C	4	FOSB	2	-	-	chr1:2130000-2135000..chr1:2515000-2520000,chr1:2345000-2350000..chr1:3340000-3345000	HES5,MORN1,PANK4,PEX10,PLCH2,RER1,SKI,TNFRSF14_x000D_,ACTRT2,FAM213B,HES5,MMEL1,PANK4,PLCH2,TNFRSF14,TTC34_x000D_	-	-	-	-
chr14	34529313	rs797387	210	115	325	1.15245e-06	K4me3	Pro-All	DHS	C	2b	-	-	-	-	chr14:33040000-33050000..chr14:34780000-34790000	NPAS3_x000D_	-	-	-	-
chr4	42334065	rs2632703	85	222	307	2.78355e-14	K27ac	Mix-All	DHS	C	4	-	-	-	-	chr4:42280000-42285000..chr4:42520000-42525000,chr4:40200000-40210000..chr4:42630000-42640000	SHISA3_x000D_,APBB2,BEND4,CHRNA9,DCAF4L1,LIMCH1,MIR4802,NSUN7,PHOX2B,RBM47,RNA5SP160,RNU1-49P,RNU6-1195P,RNU6-836P,RNU7-74P,SHISA3,SLC30A9,TMEM33,UCHL1_x000D_	-	-	-	-
chr18	67532546	rs4891376	161	73	234	4.8704e-08	K27ac	Mix-All	-	C	6	-	-	-	-	chr18:67305000-67310000..chr18:67755000-67760000,chr18:66380000-66390000..chr18:67870000-67880000,chr18:66510000-66520000..chr18:67750000-67760000	CD226_x000D_,CD226,DOK6,RNU6-39P_x000D_	-	-	Probe,Probe	CD226_67615089#chr18:67530192-67615089,CD226_67624412#chr18:67530192-67624412
chr16	9038779	rs13338372	97	421	518	1.49996e-34	K27ac,K4me1	Mix-All	-	C	7	-	-	-	-	chr16:8980000-8990000..chr16:9220000-9230000,chr16:8890000-8895000..chr16:9225000-9230000,chr16:8760000-8770000..chr16:9220000-9230000	C16orf72_x000D_,C16orf72,CARHSP1,USP7_x000D_,C16orf72,CARHSP1,PMM2,RN7SL743P,RNU7-63P,TMEM186,USP7_x000D_	-	-	-	-
chr22	22697358	rs2073456	441	33	474	1.84543e-89	CTCF	Ins-All	DHS	C	2b	ATF1,BACH1,FOSB,NFAT5	10	-	-	chr22:22535000-22540000..chr22:23245000-23250000,chr22:22535000-22540000..chr22:23285000-23290000,chr22:22520000-22525000..chr22:23480000-23485000,chr22:22380000-22385000..chr22:23250000-23255000,chr22:22380000-22390000..chr22:23280000-23290000	GGTLC2,IGLC1,IGLC2,IGLJ1,IGLJ2,IGLL5,IGLV1-36,IGLV1-40,IGLV1-41,IGLV1-44,IGLV1-47,IGLV1-50,IGLV1-51,IGLV10-54,IGLV11-55,IGLV2-11,IGLV2-14,IGLV2-18,IGLV2-23,IGLV2-28,IGLV2-33,IGLV2-34,IGLV2-5,IGLV2-8,IGLV3-1,IGLV3-10,IGLV3-12,IGLV3-13,IGLV3-15,IGLV3-16,IGLV3-17,IGLV3-19,IGLV3-2,IGLV3-21,IGLV3-22,IGLV3-24,IGLV3-25,IGLV3-26,IGLV3-27,IGLV3-29,IGLV3-30,IGLV3-31,IGLV3-32,IGLV3-4,IGLV3-6,IGLV3-7,IGLV3-9…	-	-	-	-
chr6	32633153	rs67303455	51	599	650	6.0395e-28	K27ac,K4me3	Pro-All	-	C	5	ESR2	16	-	-	chr6:32380000-32390000..chr6:32670000-32680000,chr6:32400000-32405000..chr6:32660000-32665000,chr6:32380000-32385000..chr6:32755000-32760000,chr6:32380000-32390000..chr6:32830000-32840000	HLA-DQA1,HLA-DQB1,HLA-DRA,HLA-DRB1,HLA-DRB5,RNU1-61P_x000D_,HLA-DQA1,HLA-DQA2,HLA-DQB1,HLA-DQB2,HLA-DRA,HLA-DRB1,HLA-DRB5,MIR3135B,RNU1-61P_x000D_,HLA-DOB,HLA-DQA1,HLA-DQA2,HLA-DQB1,HLA-DQB2,HLA-DRA,HLA-DRB1,HLA-DRB5,MIR3135B,PSMB8,PSMB9,RNU1-61P,TAP1,TAP2_x000D_	-	-	-	-
chr5	159894976	rs13171086	610	489	1099	0.000802008	K27ac	Pro-All	DHS	C	2a	-	-	-	-	chr5:159860000-159870000..chr5:160380000-160390000,chr5:159850000-159860000..chr5:162880000-162890000	ATP10B,MIR3142_x000D_,ATP10B,CCNG1,GABRA1,GABRA6,GABRB2,GABRG2,MIR3142,RNU6-164P_x000D_	-	-	-	-
chr19	6587216	rs111064563	44	322	366	2.2135e-31	K27ac,K4me3	Mix-All	-	C	4	-	-	chr19:6520000-6525000..chr19:6585000-6590000	NoGene	chr19:6510000-6520000..chr19:6630000-6640000,chr19:6515000-6520000..chr19:6735000-6740000,chr19:6515000-6520000..chr19:6860000-6865000	CD70,TNFSF9_x000D_,C3,CD70,TNFSF14,TNFSF9_x000D_,C3,CD70,GPR108,SH2D3A,TNFSF14,TNFSF9,TRIP10,VAV1_x000D_	-	-	-	-
chr17	33308221	rs3135958	4004	3880	7884	5.45424e-68	CTCF,K27ac,K4me3,SA1	Pro-All	DHS	C	2a	CTCFL,CTCF_joined_0,CTCF_joined_1,CTCF_joined_2,CTCF_joined_3,CTCF_joined_4,CTCF_joined_5,CTCF_joined_6,CTCF_joined_7	9	-	-	chr17:32745000-32750000..chr17:33445000-33450000,chr17:32865000-32870000..chr17:33445000-33450000	C17orf102,CCT6B,LIG3,RFFL,RNU6-840P,TMEM132E,ZNF830_x000D_	-	-	-	-
chr19	13056557	rs2974752	125	65	190	5.62368e-05	K27ac	Mix-All	DHS	C	4	NRF1	2	-	-	chr19:12995000-13000000..chr19:13070000-13075000	CALR,FARSA,GADD45GIP1,GCDH,MIR5695,RAD23A,SYCE2_x000D_	-	-	-	-
chr20	52675188	rs394732	50	163	213	1.75338e-09	K27ac,K4me1	Mix-All	-	C	4	-	-	-	-	chr20:52565000-52570000..chr20:52815000-52820000,chr20:52560000-52570000..chr20:53250000-53260000,chr20:52195000-52200000..chr20:52485000-52490000,chr20:52195000-52200000..chr20:52555000-52560000,chr20:52195000-52200000..chr20:52680000-52685000,chr20:52020000-52030000..chr20:52680000-52690000,chr20:52025000-52030000..chr20:52555000-52560000,chr20:52190000-52200000..chr20:52810000-52820000,chr20:5…	CYP24A1,MIR4756_x000D_,CYP24A1,MIR4756,PFDN4_x000D_,RNU7-14P_x000D_,RNU7-14P,ZNF217_x000D_,BCAS1,CYP24A1,MIR4756,RNU7-14P_x000D_,BCAS1,CYP24A1,MIR4756,RN7SKP184,RNU7-14P,TSHZ2,ZNF217_x000D_	-	-	Distal	chr20:52674206-52675378___ZNF217_52199636#chr20:52183609-52199636
chr13	76153801	rs8192751	129	64	193	1.31019e-05	K27ac	Mix-All	-	C	3a	-	-	-	-	-	-	-	-	-	-
chr6	44232074	rs730775	6912	6228	13140	6.59875e-05	K27ac,K4me3	Mix-All	DHS	C	2b	CRBL2,FOSB,NDF2	3	chr6:44230000-44240000..chr6:44300000-44310000	NoGene	chr6:44135000-44140000..chr6:44305000-44310000	AARS2,HSP90AB1,MIR4647,NFKBIE,SLC29A1,SLC35B2,TCTE1,TMEM151B_x000D_	-	-	-	-
chr1	21861656	rs2840331	96	48	144	0.000749175	SA1	Ins-All	DHS	C	5	BATF,FOSB,FOXH1	3	-	-	chr1:21550000-21560000..chr1:21980000-21990000	ALPL,NBPF3_x000D_	-	-	-	-
chr1	111762800	rs2820066	1268	1491	2759	7.99478e-05	K27ac	Enh-All	-	C	1f	-	-	chr1:111760000-111765000..chr1:112140000-112145000	RAP1A	chr1:111420000-111425000..chr1:111765000-111770000	CEPT1,DENND2D,DRAM2,LRIF1,RNA5SP54_x000D_	-	-	-	-
chr16	72100780	rs7201643	231	142	373	6.17223e-05	SA1	Ins-All	DHS	C	4	-	-	-	-	-	-	-	-	Distal	chr16:72100591-72101893___HP_72088507#chr16:72088507-72094955
chr15	80445219	rs56043846	144	235	379	2.15384e-05	K4me3	Pro-All	DHS	C	2b	AP2A,BACH1,BARX2,CEBPD,CREB1,E2F7,EGR1,ESR2,FLI1,GABPA,GMEB1,HINFP,HXB6,IRF1,JUNB,KLF5,MAD3,MAX,MNT,PBX3,SOX9,SP1,SP4,SRF,TFDP1,ZBT7A,ZN143,ZN711	55	-	-	chr15:80060000-80065000..chr15:80465000-80470000,chr15:79670000-79680000..chr15:80460000-80470000	BCL2A1,C15ORF37,C15orf37,MTHFS,RNU6-667P,ST20,ST20-MTHFS,ZFAND6_x000D_,BCL2A1,C15ORF37,C15orf37,KIAA1024,MTHFS,RNU6-667P,ST20,ST20-MTHFS,ZFAND6_x000D_	-	-	-	-
chr5	76035139	rs577276740	91	209	300	5.76006e-11	K27ac	Enh-All	DHS	R	-	DBP,FOSB,FOSL2,GATA4,GATD1,KLF6,PBX2,PO2F2,RFX1,ZN217	10	-	-	chr5:75895000-75900000..chr5:76065000-76070000	F2R,F2RL2_x000D_	-	-	-	-
chr5	1772989	rs72704444	32	233	265	1.71172e-17	CTCF,SA1	Ins-All	DHS	C	2b	-	-	-	-	chr5:1490000-1500000..chr5:1780000-1790000,chr5:1730000-1740000..chr5:2010000-2020000,chr5:1310000-1320000..chr5:1790000-1800000,chr5:1490000-1500000..chr5:6490000-6500000,chr5:1490000-1500000..chr5:6730000-6740000	MIR4277_x000D_,IRX4,MRPL36,NDUFS6_x000D_,LPCAT1,MIR4277,SLC6A3_x000D_,ADAMTS16,C5orf38,IRX1,IRX2,IRX4,MED10,MIR4277,MRPL36,NDUFS6,RN7SKP73_x000D_,ADAMTS16,C5orf38,IRX1,IRX2,IRX4,MED10,MIR4277,MRPL36,NDUFS6,NSUN2,RN7SKP73,SRD5A1,UBE2QL1_x000D_	-	-	-	-
chr2	20252008	rs6747473	243	153	396	4.245e-05	K4me3	Pro-All	DHS	C	1f	MCR	2	-	-	chr2:20205000-20210000..chr2:20290000-20295000,chr2:20160000-20165000..chr2:20290000-20295000,chr2:20150000-20155000..chr2:20425000-20430000	LAPTM4A_x000D_,LAPTM4A,MATN3_x000D_,LAPTM4A,MATN3,RN7SL140P,RNU6-961P_x000D_	-	-	-	-
chr22	50980818	rs5770874	5784	4524	10308	1.53716e-18	K27ac,K4me3	Enh-All	DHS	C	4	-	-	-	-	-	-	-	-	-	-
chr6	31238662	rs9264649	584	1136	1720	1.94849e-39	K4me3	Mix-All	-	C	4	-	-	chr6:31235000-31240000..chr6:31320000-31325000	HLA-B	chr6:31165000-31170000..chr6:31330000-31335000,chr6:31105000-31110000..chr6:31330000-31335000	HLA-B,HLA-C_x000D_,CCHCR1,HCG27,HLA-B,HLA-C,POU5F1,PSORS1C3,TCF19_x000D_	-	-	-	-
chr3	186649103	rs1981767	135	64	199	9.16429e-06	CTCF	Mix-All	DHS	C	3a	-	-	-	-	chr3:186565000-186570000..chr3:186875000-186880000	ST6GAL1_x000D_	-	-	-	-
chr4	140217010	rs71606834	3260	3840	7100	6.47226e-07	CTCF,SA1	Pro-All	DHS	C	2a	CTCFL,CTCF_joined_0,CTCF_joined_1,CTCF_joined_2,CTCF_joined_3,CTCF_joined_4,CTCF_joined_6,CTCF_joined_7,ELF1,ELF2,ELK4,ETV1,FLI1,GABPA,MNT	15	chr4:140105000-140110000..chr4:140215000-140220000	RN7SL311P	chr4:140020000-140030000..chr4:140450000-140460000,chr4:139950000-139960000..chr4:140450000-140460000	ACA64,MGARP,NAA15,NDUFC1,RAB33B,RN7SL311P,RNU6-1074P,RNU6-1214P,RNU6-506P_x000D_,ACA64,MGARP,NAA15,NDUFC1,RAB33B,RN7SL311P,RN7SL382P,RNU6-1074P,RNU6-1214P,RNU6-506P,RNU6-531P_x000D_	-	-	-	-
chr1	31222316	rs1188350	432	575	1007	2.74302e-05	K27ac	Enh-All	-	C	5	-	-	-	-	chr1:31200000-31205000..chr1:31250000-31255000,chr1:31190000-31195000..chr1:31385000-31390000	LAPTM5,MIR4420_x000D_,LAPTM5,MIR4420,RN7SKP91,SDC3_x000D_	-	-	Probe	LAPTM5_31230683#chr1:31205314-31230683
chr7	155544253	rs11772296	302	116	418	4.43483e-19	K27ac	Enh-All	-	C	4	-	-	chr7:154990000-155000000..chr7:155540000-155550000	NoGene	-	-	-	-	Probe	RBM33_155437202#chr7:155437202-155574179
chr22	37612265	rs5756566	174	194	368	0.000478411	K27ac,K4me1	Enh-All	DHS	C	5	BARX2,GABPA,PO5F1,TFDP1	13	chr22:37250000-37260000..chr22:37610000-37620000	NCF4	-	-	-	-	-	-
chr6	26361510	rs4712982	39	139	178	2.10006e-13	K27ac	Mix-All	-	C	2b	-	-	-	-	chr6:26330000-26340000..chr6:26550000-26560000,chr6:26270000-26280000..chr6:27100000-27110000,chr6:26310000-26320000..chr6:27650000-27660000,chr6:26170000-26180000..chr6:26570000-26580000,chr6:26190000-26200000..chr6:27100000-27110000,chr6:26190000-26200000..chr6:27780000-27790000,chr6:26030000-26035000..chr6:27110000-27115000,chr6:26030000-26035000..chr6:27775000-27780000,chr6:26030000-26040000.…	BTN1A1,BTN2A1,BTN2A2,BTN3A1,BTN3A2,BTN3A3,HMGN4,RNU6-1259P,RNU6-502P_x000D_,ABT1,BTN1A1,BTN2A1,BTN2A2,BTN3A1,BTN3A2,BTN3A3,HIST1H4H,HMGN4,RNU2-62P,RNU6-1259P,RNU6-502P,RP11-457M11.2,RP11-457M11.5,TRNAI2,ZNF322_x000D_,ABT1,BTN1A1,BTN2A1,BTN2A2,BTN3A1,BTN3A2,BTN3A3,HIST1H2AG,HIST1H2BJ,HIST1H2BK,HIST1H4I,HMGN4,MIR3143,POM121L2,PRSS16,RNU2-62P,RNU6-1259P,RNU6-471P,RNU6-502P,RP11-457M11.2,RP11-457M11.…	-	-	-	-
chr20	62289614	rs3746341	109	44	153	7.27337e-07	K27ac	Pro-All	DHS	C	4	-	-	-	-	-	-	-	-	Probe	RTEL1-TNFRSF6B_62289162#chr20:62289162-62330051
chr16	71657605	rs34764568	29	100	129	0.000960283	K27ac,K4me1	Mix-All	DHS	C	4	-	-	-	-	-	-	-	-	-	-
chr6	132725606	rs9493308	33	100	133	2.8528e-08	K27ac	Enh-All	-	C	5	EMX1,HNF1B	4	-	-	chr6:132590000-132600000..chr6:132800000-132810000,chr6:132230000-132240000..chr6:132800000-132810000	MOXD1_x000D_,CTGF,MIR548AJ1,MOXD1_x000D_	-	-	-	-
chr9	70836212	rs4745432	380	37	417	1.08437e-69	K4me1	Mix-All	-	C	5	-	-	-	-	chr9:68410000-68420000..chr9:71160000-71170000	AL353608.1,AL591479.1,ANKRD20A4,BX255923.1,CBWD3,CBWD5,CBWD6,CR769776.1,FOXD4L3,FOXD4L4,FOXD4L5,FOXD4L6,IGKV1OR-2,IGKV1OR-3,MIR1299,PGM5,RNU6-1193P,RNU6-1293P,RP11-15J10.3,RP11-561O23.7,TMEM252_x000D_	-	-	-	-
chr17	38072173	rs1031458	107	56	163	0.000247585	K27ac	Enh-All	DHS	C	4	-	-	-	-	chr17:38025000-38030000..chr17:38130000-38135000	GSDMB,LRRC3C,ORMDL3_x000D_	-	-	Probe	GSDMB_38074903#chr17:38060847-38074903
chr18	2907398	rs8097136	93	175	268	4.3659e-06	K4me3	Pro-All	DHS	C	4	-	-	-	-	-	-	-	-	Distal	chr18:2907375-2907734___LPIN2_3011945#chr18:2916991-3011945
chr6	32627969	rs3204428	460	20	480	6.36967e-108	K27ac	Enh-All	-	C	4	-	-	-	-	chr6:32380000-32390000..chr6:32670000-32680000,chr6:32400000-32405000..chr6:32660000-32665000,chr6:32380000-32385000..chr6:32755000-32760000,chr6:32380000-32390000..chr6:32830000-32840000	HLA-DQA1,HLA-DQB1,HLA-DRA,HLA-DRB1,HLA-DRB5,RNU1-61P_x000D_,HLA-DQA1,HLA-DQA2,HLA-DQB1,HLA-DQB2,HLA-DRA,HLA-DRB1,HLA-DRB5,MIR3135B,RNU1-61P_x000D_,HLA-DOB,HLA-DQA1,HLA-DQA2,HLA-DQB1,HLA-DQB2,HLA-DRA,HLA-DRB1,HLA-DRB5,MIR3135B,PSMB8,PSMB9,RNU1-61P,TAP1,TAP2_x000D_	-	-	-	-
chr16	28962755	rs12449272	2420	3000	5420	4.91241e-14	K4me3	Pro-All	DHS	C	4	BACH1,E2F7,THAP1	3	-	-	-	-	-	-	-	-
chr10	13818720	rs4748056	310	122	432	2.75236e-12	K27ac,K4me1	Mix-All	-	C	4	-	-	chr10:13700000-13705000..chr10:13815000-13820000,chr10:13750000-13755000..chr10:13815000-13820000	FRMD4A	-	-	-	-	-	-
chr6	112072692	rs17072872	556	149	705	2.10426e-44	K27ac,K4me1	Enh-All	-	C	4	-	-	-	-	chr6:112020000-112030000..chr6:112480000-112490000,chr6:111330000-111340000..chr6:112360000-112370000	FAM229B,TUBE1,WISP3_x000D_,C6orf3,FYN,KIAA1919,REV3L,RNU6-960P,SLC16A10,TRAF3IP2_x000D_	-	-	-	-
chr22	27069557	rs6005127	24	72	96	1.60708e-05	CTCF	Mix-All	-	C	2b	-	-	-	-	-	-	-	-	Probe	MIAT_27053445#chr22:27053445-27072440
chr11	125757917	rs10790766	1280	1601	2881	7.36822e-06	K27ac,K4me3	Pro-All	DHS	C	4	E2F3,GMEB2,JUN,KDM5A,KDM5B,MAFK,MAZ,REST_joined_0,SIX5,SOX9,THAP1,TYY1	18	-	-	-	-	-	-	-	-
chr3	17697786	rs9857910	122	24	146	2.14918e-10	K27ac,K4me3	Enh-All	-	C	7	-	-	-	-	-	-	-	-	-	-
chr10	126480591	rs12218394	273	378	651	0.000223084	K4me3	Pro-All	DHS	C	4	-	-	-	-	chr10:126215000-126220000..chr10:126515000-126520000	FAM53B,METTL10_x000D_	-	-	-	-
chr2	132272512	rs9973902	26	65	91	0.000170751	K27ac	Enh-All	DHS	C	5	-	-	-	-	chr2:132170000-132175000..chr2:132430000-132435000,chr2:131090000-131100000..chr2:132430000-132440000,chr2:130910000-130920000..chr2:132310000-132320000,chr2:130910000-130920000..chr2:132430000-132440000	CCDC74A,MIR4784,MZT2A,RNU6-617P,TUBA3D_x000D_,AMER3,ARHGEF4,CCDC74A,CFC1,CFC1B,CYP4F31P,FAM168B,GPR148,MIR4784,MZT2A,PLEKHB2,POTEE,POTEI,POTEJ,PTPN18,RNU6-127P,RNU6-473P,RNU6-617P,RNU6-848P,TUBA3D_x000D_,AMER3,ARHGEF4,CCDC115,CCDC74A,CFC1,CFC1B,CYP4F31P,FAM168B,GPR148,IMP4,MIR4784,MZT2A,MZT2B,PLEKHB2,POTEE,POTEI,POTEJ,PTPN18,RNU6-127P,RNU6-473P,RNU6-848P,TUBA3D,TUBA3E_x000D_,AMER3,ARHGEF4,CCDC115…	-	-	-	-
chr10	115476138	rs17090904	66	21	87	2.23674e-05	K4me1	Enh-All	-	C	7	-	-	-	-	chr10:115460000-115465000..chr10:115860000-115865000	ADRB1,AL162407.1,DCLRE1A,NHLRC2,PLEKHS1_x000D_	-	-	-	-
chr3	69402923	rs6762186	13	51	64	1.22443e-05	K4me3	Pro-All	-	C	2b	-	-	-	-	chr3:69170000-69180000..chr3:69720000-69730000	FRMD4B_x000D_	-	-	Probe	FRMD4B_69435455#chr3:69217933-69435455
chr11	18656174	rs12289703	341	238	579	7.3498e-05	K27ac	Pro-All	DHS	C	1f	-	-	-	-	chr11:18560000-18565000..chr11:18750000-18755000,chr11:18130000-18140000..chr11:18750000-18760000	IGSF22,SPTY2D1,TMEM86A_x000D_,GTF2H1,HPS5,IGSF22,LDHA,LDHAL6A,LDHC,MIR3159,MRGPRX3,MRGPRX4,RNA5SP333,RNA5SP334,SAA1,SAA2,SAA4,SPTY2D1,TMEM86A,TSG101,UEVLD_x000D_	Probe	rs12289703_GM12878_C_gwas#chr11:18656174-18656174	-	-
chr2	88459591	rs62157012	421	595	1016	9.42079e-07	SA1	Ins-All	DHS	C	4	-	-	chr2:88355000-88360000..chr2:88455000-88460000	KRCC1	chr2:86660000-86670000..chr2:88920000-88930000	CD8A,CD8B,CHMP3,FABP1,FOXI3,IGKV3OR2-268,KRCC1,MIR4435-1,MIR4771-2,MIR4780,PLGLB1,PLGLB2,RGPD1,RGPD2,RMND5A,RNF103,RNF103-CHMP3,RNU2-63P,RNU6-1007P,RNU6-1168P,RNU6-568P,RNU6-640P,RNY4P15,SMYD1,TEX37,THNSL2_x000D_	-	-	-	-
chr2	37789032	rs62133462	120	70	190	0.000953267	K27ac	Enh-All	DHS	C	4	-	-	-	-	chr2:37640000-37645000..chr2:38055000-38060000,chr2:37620000-37630000..chr2:38110000-38120000,chr2:37620000-37625000..chr2:38500000-38505000	CDC42EP3,RNU6-1116P_x000D_,CDC42EP3,LINC00211,RNU6-1116P_x000D_,CDC42EP3,CYP1B1,CYP1B1-AS1,LINC00211,RMDN2,RNU6-1116P,RNU6-951P_x000D_	-	-	-	-
chr6	25405877	rs9467502	105	217	322	2.65918e-09	K27ac	Enh-All	-	C	4	MAFK,P63	5	-	-	chr6:25270000-25275000..chr6:25490000-25495000	RNU6-987P_x000D_	-	-	Probe	LRRC16A_25279655#chr6:25279655-25620758
chr6	25405074	rs9467500	52	720	772	5.22616e-113	K27ac,K4me3	Enh-All	DHS	C	4	HNF4A	4	-	-	chr6:25270000-25275000..chr6:25490000-25495000	RNU6-987P_x000D_	-	-	Probe	LRRC16A_25279655#chr6:25279655-25620758
chr19	10222835	rs1037686	70	22	92	3.80122e-06	K4me3	Enh-All	-	C	4	-	-	-	-	chr19:10210000-10215000..chr19:10345000-10350000,chr19:10040000-10050000..chr19:10360000-10370000,chr19:10040000-10045000..chr19:10495000-10500000	DNMT1,EIF3G,MIR4322,P2RY11,PPAN,PPAN-P2RY11,S1PR2,SNORD105,SNORD105B_x000D_,ANGPTL6,C19orf66,COL5A3,DNMT1,EIF3G,MIR4322,MIR5589,P2RY11,PPAN,PPAN-P2RY11,RDH8,S1PR2,SNORD105,SNORD105B_x000D_,ANGPTL6,C19orf66,COL5A3,DNMT1,EIF3G,FDX1L,ICAM1,ICAM3,ICAM4,ICAM5,MIR4322,MIR5589,MRPL4,P2RY11,PPAN,PPAN-P2RY11,RAVER1,RDH8,S1PR2,SNORD105,SNORD105B,TYK2,ZGLP1_x000D_	-	-	-	-
chr22	41213267	rs138328	334	167	501	9.09009e-08	K27ac,K4me3	Enh-All	-	C	4	USF1,USF2	2	-	-	chr22:41070000-41080000..chr22:41290000-41300000,chr22:40910000-40920000..chr22:41290000-41300000	DNAJB7,MIR4766,SLC25A17,ST13_x000D_,DNAJB7,MCHR1,MIR4766,SLC25A17,ST13_x000D_	-	-	Probe	SLC25A17_41215403#chr22:41165633-41215403
chr10	47640169	rs11814290	270	38	308	1.8262e-28	K27ac,K4me3	Enh-All	-	C	3a	BACH1,ESR2	10	-	-	-	-	-	-	-	-
chr14	77426158	rs10873297	510	120	630	5.2388e-54	K27ac,K4me1	Enh-All	-	C	5	ATF1,BRAC,COT2,CR3L1,DLX2,EVI1,FOXA2,FOXF1,FOXP1,GATA3,GATA4,HES7,HSF4,LHX2,LHX3,LMX1B,MAD1,MEF2D,MSX1,NFAC4,NKX25,NKX31,PAX2,PDX1,PO2F1,PO5F1,SOX3,TOX4,ZFAT	73	chr14:77425000-77430000..chr14:77505000-77510000	NoGene	chr14:77345000-77350000..chr14:77535000-77540000,chr14:77175000-77180000..chr14:77530000-77535000,chr14:77330000-77340000..chr14:77780000-77790000	IRF2BPL,RN7SKP17,RN7SL356P_x000D_,ANGEL1,C14orf166B,IRF2BPL,RN7SKP17,RN7SL356P,VASH1_x000D_,AC007375.1,IRF2BPL,KIAA1737,MIR1260A,NGB,RN7SKP17,RN7SL356P,TMEM63C,ZDHHC22_x000D_	-	-	-	-
chr9	97583753	rs72746562	148	224	372	0.000293963	K27ac	Enh-All	DHS	C	4	HNF4A	1	-	-	chr9:97545000-97550000..chr9:97680000-97685000,chr9:97545000-97550000..chr9:97885000-97890000,chr9:97440000-97445000..chr9:97890000-97895000	MIR2278_x000D_,MIR2278,MIR23B,MIR27B,MIR3074_x000D_,C9orf3,MIR2278,MIR23B,MIR27B,MIR3074_x000D_	-	-	Distal,Probe,Probe	chr9:97583592-97584228___C9ORF3_97488950#chr9:97488950-97695955,C9ORF3_97521930#chr9:97521930-97695955,C9ORF3_97488950#chr9:97488950-97695955
chr10	6970736	rs72771814	649	262	911	8.52742e-34	K27ac,K4me3	Enh-All	-	C	2b	ALX4,ATF5,BATF3,BC11A,BHE40,BRAC,CASZ1,CEBPE,CIC,CLOCK,CR3L1,CR3L2,CUX1,DLX4,ELF3,EMX1,ERG,ESR1_joined_0,FOS,FOXF1,FOXK1,FOXO3,FOXP1,GLI1,HES7,HNF4G,HSF2,HSF4,HTF4,HXA2,HXA7,ISL1,ISL2,JUND,JUN,KAISO,LEF1,LHX3,LMX1B,MAD1,MAX,MCR,MEIS2,MSX2,MYC_joined_0,MYC_joined_1,MYC_joined_2,NFAC4,NFKB1,NKX25,NR1H3,P53,PAX2,PBX3,PO2F1,RORA,SOX3,SP1,STAT2,STAT6,TAF1,TFDP2,TFE3,TGIF1,YBOX3,Z280D,ZBT17,ZEP1,ZFAT,Z…	266	-	-	chr10:6450000-6460000..chr10:7450000-7460000,chr10:6460000-6465000..chr10:6720000-6725000,chr10:6965000-6970000..chr10:7460000-7465000,chr10:7160000-7165000..chr10:7455000-7460000	PRKCQ_x000D_,SFMBT2_x000D_	-	-	-	-
chr18	47841892	rs1373184	308	204	512	1.88836e-05	K27ac	Enh-All	DHS	C	3a	-	-	-	-	chr18:47810000-47815000..chr18:47880000-47885000,chr18:47740000-47745000..chr18:47880000-47885000	RNA5SP458,RP11-1030E3.1_x000D_,CCDC11,CXXC1,MBD1,RNA5SP458,RP11-1030E3.1_x000D_	-	-	Distal	chr18:47841547-47842448___MBD1_47806387#chr18:47795215-47806387
chr4	113199691	rs6834298	258	152	410	8.83741e-07	K27ac	Enh-All	-	C	5	-	-	-	-	chr4:113020000-113025000..chr4:113435000-113440000	ALPK1,AP1AR,C4orf32,TIFA_x000D_	-	-	-	-
chr11	35161670	rs353558	648	392	1040	2.28825e-08	K27ac,K4me3	Pro-All	-	C	4	-	-	chr11:35030000-35040000..chr11:35160000-35170000	PDHX	chr11:35015000-35020000..chr11:35255000-35260000,chr11:34945000-34950000..chr11:35410000-35415000,chr11:34605000-34610000..chr11:35430000-35435000	CD44_x000D_,CD44,MIR1343_x000D_,APIP,CD44,EHF,MIR1343,PDHX_x000D_	-	-	-	-
chr6	32609813	rs707951	96	44	140	7.47216e-05	K4me3	Pro-All	-	C	4	-	-	-	-	chr6:32380000-32390000..chr6:32670000-32680000,chr6:32400000-32405000..chr6:32660000-32665000,chr6:32380000-32385000..chr6:32755000-32760000,chr6:32380000-32390000..chr6:32830000-32840000	HLA-DQA1,HLA-DQB1,HLA-DRA,HLA-DRB1,HLA-DRB5,RNU1-61P_x000D_,HLA-DQA1,HLA-DQA2,HLA-DQB1,HLA-DQB2,HLA-DRA,HLA-DRB1,HLA-DRB5,MIR3135B,RNU1-61P_x000D_,HLA-DOB,HLA-DQA1,HLA-DQA2,HLA-DQB1,HLA-DQB2,HLA-DRA,HLA-DRB1,HLA-DRB5,MIR3135B,PSMB8,PSMB9,RNU1-61P,TAP1,TAP2_x000D_	-	-	-	-
chr10	1690721	rs10903532	22	141	163	2.76956e-16	K27ac,K4me1	Enh-All	-	C	7	-	-	-	-	-	-	-	-	-	-
chr1	113734726	rs946219	67	304	371	1.23056e-35	K27ac,K4me1	Mix-All	DHS	C	2b	RFX5	1	-	-	-	-	-	-	-	-
chr1	17054766	rs2610581	291	169	460	3.49302e-07	K4me1	Pro-All	-	C	7	-	-	-	-	-	-	-	-	-	-
chr16	15068908	rs28418438	887	490	1377	7.38001e-08	K27ac,K4me3	Pro-All	DHS	C	4	-	-	-	-	-	-	-	-	-	-
chr20	4802925	rs73060350	218	324	542	3.66901e-05	K4me3	Mix-All	DHS	R	3a	CEBPB_joined,MAFK,NR5A2	4	-	-	chr20:4740000-4745000..chr20:4925000-4930000,chr20:4740000-4745000..chr20:5075000-5080000,chr20:4580000-4590000..chr20:5070000-5080000	RASSF2_x000D_,RASSF2,RN7SL514P,SLC23A2_x000D_,PRND,PRNP,PRNT,RASSF2,RN7SL514P,SLC23A2_x000D_	-	-	-	-
chr15	77472093	rs564920553	278	13	291	1.67912e-63	CTCF	Enh-All	DHS	C	-	-	-	chr15:77410000-77415000..chr15:77470000-77475000,chr15:76470000-76480000..chr15:77470000-77480000	PEAK1,C15orf27	chr15:77405000-77410000..chr15:77790000-77795000,chr15:77405000-77410000..chr15:77835000-77840000,chr15:77480000-77485000..chr15:77785000-77790000,chr15:77480000-77485000..chr15:77830000-77835000,chr15:77315000-77320000..chr15:77835000-77840000	HMG20A_x000D_,HMG20A,PEAK1,TSPAN3_x000D_	-	-	-	-
chr2	191883637	rs34069336	893	417	1310	9.14248e-39	K27ac	Enh-All	-	C	4	-	-	-	-	-	-	-	-	-	-
chr3	57779836	rs6768930	94	27	121	4.48311e-09	K27ac	Enh-All	-	C	3a	DLX2	1	-	-	-	-	-	-	-	-
chr8	103876183	rs1802539	88	40	128	0.00034882	CTCF	Pro-All	-	C	4	-	-	-	-	-	-	-	-	-	-
chr22	23276421	rs436599	375	677	1052	1.23479e-19	K27ac	Enh-All	-	C	4	-	-	chr22:23270000-23280000..chr22:50970000-50980000	ODF3B	chr22:23195000-23200000..chr22:23280000-23285000,chr22:23170000-23180000..chr22:23630000-23640000,chr22:22705000-22710000..chr22:23280000-23285000,chr22:22535000-22540000..chr22:23285000-23290000,chr22:22520000-22525000..chr22:23480000-23485000,chr22:22380000-22390000..chr22:23280000-23290000	IGLC1,IGLC2,IGLC3,IGLC4,IGLC5,IGLC6,IGLC7,IGLJ1,IGLJ2,IGLJ3,IGLJ4,IGLJ5,IGLJ6,IGLJ7,IGLL5,IGLV3-1,IGLV3-2,IGLV3-4,IGLV4-3,hsa-mir-5571_x000D_,GNAZ,IGLC1,IGLC2,IGLC3,IGLC4,IGLC5,IGLC6,IGLC7,IGLJ1,IGLJ2,IGLJ3,IGLJ4,IGLJ5,IGLJ6,IGLJ7,IGLL5,IGLV2-5,IGLV3-1,IGLV3-2,IGLV3-4,IGLV3-6,IGLV3-7,IGLV4-3,RAB36,RN7SL263P,RTDR1,hsa-mir-5571_x000D_,GGTLC2,IGLC1,IGLC2,IGLC3,IGLC4,IGLC5,IGLC6,IGLC7,IGLJ1,IGLJ2,IGL…	-	-	-	-
chr7	90225470	rs7786272	90	29	119	1.00299e-07	K27ac	Pro-All	DHS	C	4	KDM5A	1	-	-	-	-	-	-	-	-
chr20	48551956	rs4287819	244	159	403	9.03298e-05	K27ac	Enh-All	-	C	4	-	-	-	-	-	-	-	-	-	-
chr13	99130423	rs4411372	107	46	153	3.82961e-06	K27ac	Enh-All	DHS	C	5	KDM5A,RFX2,ZBT7B	3	-	-	chr13:99095000-99100000..chr13:99305000-99310000,chr13:99090000-99100000..chr13:99490000-99500000,chr13:98505000-98510000..chr13:99320000-99325000,chr13:98500000-98510000..chr13:99490000-99500000,chr13:98090000-98100000..chr13:100150000-100160000	STK24_x000D_,RN7SL60P,SLC15A1,STK24_x000D_,FARP1,IPO5,MIR3170,RN7SKP8,RNF113B,STK24_x000D_,FARP1,IPO5,MIR3170,RN7SKP8,RN7SL60P,RNF113B,SLC15A1,STK24_x000D_,DOCK9,FARP1,GPR18,GPR183,IPO5,MIR3170,MIR623,RN7SKP8,RN7SKP9,RN7SL60P,RNF113B,RNU6-83P,SLC15A1,STK24,UBAC2_x000D_	-	-	Distal,Probe	chr13:99130026-99131067___STK24_99174379#chr13:99102452-99174379,STK24_99174379#chr13:99102452-99174379
chr18	49921188	rs56167786	148	40	188	1.75338e-09	K27ac,K4me3	Mix-All	-	C	5	RUNX2	2	-	-	-	-	-	-	-	-
chr10	51503559	rs2611471	77	20	97	1.30788e-07	K4me1	Enh-All	-	C	2b	CTCFL,ESR2,TSH1	6	-	-	-	-	-	-	-	-
chr17	2718353	rs8071247	136	57	193	6.87587e-08	K27ac	Enh-All	DHS	C	5	-	-	-	-	-	-	-	-	-	-
chr6	32628698	rs9273529	184	40	224	2.35176e-19	K27ac,K4me1	Enh-All	-	C	6	CEBPB_joined,FOXH1,NFKB1,NKX31	112	-	-	chr6:32380000-32390000..chr6:32670000-32680000,chr6:32400000-32405000..chr6:32660000-32665000,chr6:32380000-32385000..chr6:32755000-32760000,chr6:32380000-32390000..chr6:32830000-32840000	HLA-DQA1,HLA-DQB1,HLA-DRA,HLA-DRB1,HLA-DRB5,RNU1-61P_x000D_,HLA-DQA1,HLA-DQA2,HLA-DQB1,HLA-DQB2,HLA-DRA,HLA-DRB1,HLA-DRB5,MIR3135B,RNU1-61P_x000D_,HLA-DOB,HLA-DQA1,HLA-DQA2,HLA-DQB1,HLA-DQB2,HLA-DRA,HLA-DRB1,HLA-DRB5,MIR3135B,PSMB8,PSMB9,RNU1-61P,TAP1,TAP2_x000D_	-	-	-	-
chr8	2512034	rs73175153	66	124	190	0.000103858	K27ac	Enh-All	DHS	C	3a	ALX4,ARI3A,BATF,CR3L1,DLX2,ELF1,FOSL2,FOS,FOXF1,FOXK1,GMEB1,HES7,HSF4,ISL2,JUND,JUN,MAD1,MAFK,NFAC1,NFKB1,PBX3,PDX1,STAT3,ZBT17,ZFAT,ZN143	29	-	-	-	-	-	-	-	-
chr7	69065414	rs58633452	47	152	199	5.58633e-13	K4me3	Pro-All	DHS	C	5	ARNT,ATF6A,BBX,BC11A,BCL3,BHE40,BMAL1,BMAL2,CDC5L,CDX1,CEBPB_joined,CEBPE,CRBL2,CUX1,DDIT3,EGR2,ELF4,EPAS1,ETV1,ETV4,FLI1,FOSL1,FOS,FOXC1,FOXF2,FOXJ2,FOXO3,FOXO4,GATA3,GATA6,GATD1,GRHL2,GZF1,HAND1,HES4,HEYL,HHEX,HNF4G,HSF1,HXA9,HXB4,HXD11,HXD1,ID1,IRF2,IRF9,IRX2,JUN,KLF11,KLF15,KLF6,LHX4,LMX1B,MAD3,MAFF,MAFG,MAZ,MCR,MEF2C,MITF,MIXL1,MNX1,MSX2,MTA3,MXI1,MYBA,MYC_joined_0,MYC_joined_2,MYF6,MYNN,MYO…	856	-	-	chr7:66830000-66840000..chr7:70160000-70170000,chr7:66840000-66850000..chr7:69390000-69400000,chr7:67090000-67100000..chr7:69390000-69400000,chr7:67090000-67100000..chr7:69490000-69500000,chr7:66590000-66595000..chr7:72150000-72155000,chr7:66655000-66660000..chr7:72085000-72090000,chr7:66710000-66715000..chr7:72030000-72035000,chr7:66190000-66195000..chr7:73380000-73385000,chr7:65935000-65940000.…	RN7SL371P,RNA5SP231,RNU6-229P,RNU6-832P_x000D_,AUTS2,CALN1,MIR3914-1,RN7SKP75,RN7SL371P,RNA5SP231,RNA5SP232,RNU6-229P,RNU6-832P,WBSCR17_x000D_,ABHD11,AUTS2,BAZ1B,BCL7B,CALN1,CLDN3,CLDN4,DNAJC30,FKBP6,FZD9,LINC00035,MIR3914-1,MIR4284,MIR4650-1,MIR4650-2,MLXIPL,NSUN5,POM121,RN7SKP75,RN7SL265P,RN7SL371P,RN7SL377P,RN7SL43P,RN7SL625P,RNA5SP231,RNA5SP232,RNU6-1080P,RNU6-1198P,RNU6-1254P,RNU6-229P,RNU6-…	-	-	-	-
chr16	27417118	rs4787958	1532	1920	3452	6.31744e-07	K27ac,K4me1	Enh-All	-	C	4	BATF,FOSB,FOXA2,NKX31	12	-	-	chr16:27240000-27245000..chr16:27465000-27470000,chr16:27190000-27195000..chr16:27465000-27470000	IL21R,IL4R_x000D_,IL21R,IL4R,KDM8,NSMCE1_x000D_	-	-	-	-
chr9	4762737	rs10974771	1746	1265	3011	7.92118e-17	SA1	Enh-All	DHS	C	2b	FOXA2,FOXH1,FOXP2,HES1,MAFK,NKX31	12	chr9:4760000-4765000..chr9:5595000-5600000	NoGene	chr9:4755000-4760000..chr9:4985000-4990000,chr9:4755000-4760000..chr9:5440000-5445000	AL158147.2,MIR101-2,RCL1_x000D_,AL158147.2,IGHEP2,INSL4,INSL6,JAK2,MIR101-2,PLGRKT,RCL1,RLN1,RLN2_x000D_	-	-	-	-
chr6	33290825	rs2073525	644	720	1364	3.24146e-06	CTCF,K27ac	Pro-All	DHS	C	1f	-	-	-	-	-	-	-	-	-	-
chr3	4516115	rs304097	199	343	542	4.09146e-09	K27ac	Mix-All	-	C	6	COT2,HNF1B	6	-	-	chr3:4380000-4390000..chr3:5110000-5120000	BHLHE40,EGOT,ITPR1_x000D_	-	-	-	-
chr11	9386176	rs12795379	222	150	372	0.000949523	K4me3	Pro-All	DHS	C	4	-	-	-	-	-	-	-	-	-	-
chr17	33864632	rs11650473	985	1412	2397	2.55368e-07	K27ac,K4me3	Pro-All	-	C	1f	-	-	chr17:33495000-33500000..chr17:33860000-33865000,chr17:33640000-33645000..chr17:33860000-33865000	NoGene,UNC45B	chr17:33640000-33650000..chr17:34070000-34080000,chr17:33490000-33500000..chr17:34070000-34080000	AP2B1,PEX12,SLFN11,SLFN12,SLFN12L,SLFN13,SLFN14,SNORD7_x000D_,AP2B1,PEX12,SLC35G3,SLFN11,SLFN12,SLFN12L,SLFN13,SLFN14,SLFN5,SNORD7_x000D_	-	-	-	-
chr15	65204285	rs11071820	53	230	283	4.61238e-26	K4me3	Pro-All	DHS	C	5	CDX1,GZF1,LHX4,MCR,RFX2,RUNX3	10	-	-	-	-	-	-	-	-
chr12	56401085	rs10876864	100	173	273	4.23286e-05	K27ac	Pro-All	DHS	C	1f	-	-	-	-	chr12:56130000-56135000..chr12:56425000-56430000	CDK2,DGKA,DNAJC14,GDF11,MMP19,ORMDL2,PMEL,RAB5B,RNU1-69P,SARNP,SUOX,WIBG_x000D_	-	-	Distal	chr12:56400653-56401765___GDF11_56137063#chr12:56137063-56146665
chr8	27450073	rs17057438	293	511	804	0.000794399	CTCF,K4me3,SA1	Mix-All	DHS	C	4	RUNX2,RUNX3,SUH	6	chr8:27170000-27175000..chr8:27450000-27455000,chr8:27320000-27325000..chr8:27450000-27455000	CHRNA2,PTK2B	chr8:27170000-27180000..chr8:27620000-27630000	CHRNA2,CLU,EPHX2,MIR3622A,RNU6-1086P,SCARA3_x000D_	-	-	-	-
chr17	55540246	rs1822381	149	91	240	0.000940946	K4me3	Enh-All	-	C	5	CDX1,CEBPB_joined,CEBPE,CRBL2,FOXC1,FOXF2,GRHL2,HXA9,LHX4,MAFF,MCR,MIXL1,MNX1,MSX2,MYBA,NDF2,NF2L1,NF2L3,NFAC4,NKX61,NR4A2,RELB,TFCP2,TSH1,ZBT24,ZBT44	32	-	-	chr17:55320000-55330000..chr17:55740000-55750000,chr17:55200000-55205000..chr17:55815000-55820000,chr17:55315000-55320000..chr17:55815000-55820000	RN7SL437P,RN7SL449P_x000D_,MSI2,RN7SL437P,RN7SL449P,RNU7-134P_x000D_	-	-	-	-
chr10	111767214	rs28365866	168	95	263	2.92946e-05	K27ac	Mix-All	DHS	C	4	BATF,FOSB,KDM5A,SIX5	4	-	-	-	-	-	-	Probe	ADD3_111765725#chr10:111765725-111895323
chr13	30948970	rs1337940	226	155	381	0.000883309	K27ac	Enh-All	-	C	7	GATA1,MYF6,NFE2,PAX5	4	chr13:30945000-30950000..chr13:31030000-31035000	HMGB1	chr13:30710000-30715000..chr13:31370000-31375000	ALOX5AP,HMGB1,KATNAL1,RNU6-64P,USPL1_x000D_	-	-	-	-
chr6	158665197	rs262821	91	48	139	0.00090543	K27ac	Enh-All	DHS	C	4	-	-	-	-	chr6:158645000-158650000..chr6:158935000-158940000,chr6:158645000-158650000..chr6:159020000-159025000,chr6:158645000-158650000..chr6:159105000-159110000,chr6:158640000-158650000..chr6:159390000-159400000	RN7SL173P,TULP4_x000D_,DYNLT1,RN7SL173P,TMEM181,TULP4_x000D_,C6orf99,DYNLT1,EZR,MIR3918,RN7SL173P,RNU6-293P,SYTL3,TMEM181,TULP4_x000D_	-	-	-	-
chr13	95952161	rs9524895	59	112	171	0.000301699	K4me3	Enh-All	-	C	5	CEBPB_joined	1	-	-	chr13:95845000-95850000..chr13:96055000-96060000,chr13:95840000-95850000..chr13:96480000-96490000,chr13:95320000-95330000..chr13:96050000-96060000	RNY3P8,RNY4P27_x000D_,CLDN10,DNAJC3,DZIP1,RNY3P8,RNY4P27_x000D_,ABCC4,RN7SL585P,RNU6-62P,RNY3P8,RNY4P27,SOX21_x000D_	-	-	-	-
chr14	104038418	rs28744517	408	204	612	4.58809e-15	SA1	Ins-All	DHS	C	2b	-	-	chr14:104035000-104040000..chr14:104145000-104150000	KLC1;RP11-73M18.2	-	-	-	-	-	-
chr6	149381881	rs4336467	18	57	75	2.69218e-05	K27ac	Enh-All	-	C	4	CTCF_joined_0	3	-	-	chr6:149350000-149355000..chr6:149750000-149755000,chr6:149400000-149405000..chr6:149750000-149755000,chr6:149350000-149355000..chr6:149835000-149840000,chr6:148880000-148885000..chr6:149750000-149755000	RN7SL234P,SUMO4,TAB2_x000D_,RN7SL234P,SUMO4,TAB2,ZC3H12D_x000D_,RN7SL234P,SUMO4,TAB2,UST_x000D_	Probe	rs4336467_GM12878_C_gwas#chr6:149381881-149381881	Distal,Probe	chr6:149381495-149381964___ZC3H12D_149806148#chr6:149768765-149806148,UST_149068270#chr6:149068270-149398126
chr1	181399880	rs4477226	168	504	672	1.95467e-38	K27ac	Enh-All	-	C	4	-	-	-	-	-	-	-	-	-	-
chr11	65558997	rs3759034	346	186	532	2.91451e-11	K27ac	Enh-All	DHS	C	5	-	-	-	-	chr11:65540000-65545000..chr11:65585000-65590000,chr11:65480000-65485000..chr11:65585000-65590000,chr11:65480000-65485000..chr11:65755000-65760000	OVOL1_x000D_,AP5B1,OVOL1_x000D_,AP5B1,C11orf68,CCDC85B,CFL1,CTSW,DRAP1,EFEMP2,FIBP,FOSL1,MUS81,OVOL1,SART1,SNX32,TSGA10IP_x000D_	-	-	-	-
chr7	20233902	rs3095214	74	170	244	4.53849e-09	K27ac	Enh-All	-	C	6	ALX4,BRAC,CASZ1,CEBPE,CR3L1,DLX2,FOXC1,FOXF1,FOXK1,FOXP1,GLI1,HES7,HSF4,HXA2,HXB13,ISL1,ISL2,LHX3,LMX1B,MAD1,MSX2,NFAC4,NFKB1,NKX25,NR1H3,PAX2,PDX1,SP1,TFDP2,TOX4,ZBT17,ZFAT	126	chr7:20230000-20240000..chr7:20340000-20350000	NoGene	chr7:20190000-20200000..chr7:20630000-20640000,chr7:20350000-20360000..chr7:20630000-20640000,chr7:20020000-20030000..chr7:20350000-20360000,chr7:19785000-19790000..chr7:20635000-20640000,chr7:20020000-20025000..chr7:20635000-20640000,chr7:19745000-19750000..chr7:20635000-20640000	ITGB8_x000D_,MACC1_x000D_,ITGB8,MACC1_x000D_,ITGB8,MACC1,TMEM196_x000D_	-	-	-	-
chr10	7452743	rs2245569	558	817	1375	7.88495e-06	K27ac,K4me3	Pro-All	DHS	C	4	NKX28	1	chr10:6450000-6460000..chr10:7450000-7460000,chr10:6730000-6740000..chr10:7450000-7460000	NoGene	chr10:6965000-6970000..chr10:7460000-7465000,chr10:7160000-7165000..chr10:7455000-7460000	SFMBT2_x000D_	-	-	-	-
chr5	158437819	rs72813916	492	271	763	1.23046e-09	K27ac,K4me3	Enh-All	-	C	3a	ATF2,FOSB,LHX4	4	-	-	chr5:157500000-157505000..chr5:158560000-158565000,chr5:157500000-157510000..chr5:158530000-158540000,chr5:157600000-157605000..chr5:158530000-158535000	EBF1_x000D_	-	-	-	-
chr22	45081786	rs12166616	218	345	563	4.80622e-07	K27ac	Mix-All	DHS	C	5	-	-	-	-	-	-	-	-	-	-
chr2	9696564	rs2177639	24	62	86	0.000515747	SA1	Pro-All	DHS	C	4	-	-	-	-	-	-	-	-	-	-
chr11	125852273	rs11220301	22	168	190	9.60747e-28	K27ac	Mix-All	-	C	7	-	-	-	-	chr11:125790000-125795000..chr11:126060000-126065000	CDON_x000D_	-	-	-	-
chr16	30107781	rs73530179	210	366	576	4.84599e-06	K27ac,K4me3	Mix-All	DHS	C	4	BMAL1,ETS1,GMEB2,HINFP,ID3,KLF10,NR4A1,OVOL2,THAP1,ZBT7A	10	-	-	-	-	-	-	-	-
chr7	130903475	rs73151595	120	51	171	6.62625e-07	K27ac	Enh-All	-	R	7	-	-	-	-	chr7:130580000-130590000..chr7:131110000-131120000	MKLN1-AS1,RNU6-1010P,RP11-138A9.2_x000D_	-	-	Probe	MKLN1_130794854#chr7:130794854-131181398
chr15	51892654	rs11070860	65	25	90	0.000307838	K4me1	Enh-All	-	C	2b	-	-	-	-	-	-	-	-	-	-
chr10	32217722	rs7099930	1253	971	2224	0.000231398	K27ac,K4me3	Pro-All	DHS	C	4	AP2A,BACH1,CEBPD,HES1,HEYL,KDM5A,THAP1	7	-	-	chr10:32150000-32155000..chr10:32290000-32295000	RN7SL825P_x000D_	-	-	-	-
chr2	33700938	rs4077711	276	409	685	6.57108e-06	SA1	Pro-All	DHS	C	4	-	-	-	-	-	-	-	-	-	-
chr4	36353171	rs7437035	13	57	70	2.15437e-06	K4me1	Ins-All	-	C	7	-	-	chr4:36350000-36355000..chr4:36395000-36400000,chr4:36350000-36360000..chr4:37390000-37400000	NoGene,KIAA1239	-	-	-	-	-	-
chr11	125852383	rs551851	18	97	115	2.54453e-13	K27ac	Mix-All	-	C	7	CEBPB_joined,RUNX3	6	-	-	chr11:125790000-125795000..chr11:126060000-126065000	CDON_x000D_	-	-	-	-
chr1	144908589	rs10494237	204	636	840	4.73039e-29	K27ac,K4me1,K4me3	Enh-All	-	C	3a	-	-	-	-	chr1:120480000-120490000..chr1:145090000-145100000,chr1:120500000-120510000..chr1:145110000-145120000	AL590452.1,AL592494.5,FAM72B,FAM72D,FCGR1B,LINC00623,MIR3118-1,MIR3118-2,MIR3118-3,NBPF9,PDE4DIP,PPIAL4B,PPIAL4G,RN7SKP88,RNU1-13P,RNU1-59P,RNU2-38P,RNU6-465P,RNVU1-1,RNVU1-2,RNVU1-3,RNVU1-4,RNVU1-5,RP11-114O18.1,RP11-289H16.1,RP11-326G21.1,RP11-343N15.1,RP11-343N15.2,RP11-343N15.5,RP11-344P13.1,RP11-344P13.4,RP11-344P13.6,RP11-439A17.10,RP11-439A17.4,RP11-439A17.7,RP11-439A17.9,RP4-791M13.3,RP4-…	-	-	Probe,Probe,Probe,Probe	PDE4DIP_144932365#chr1:144890590-144932365,PDE4DIP_144997111#chr1:144890590-144997111,PDE4DIP_145039995#chr1:144890590-145039995,PDE4DIP_145076186#chr1:144890590-145076186
chr2	68638873	rs13005198	149	62	211	1.80993e-08	K4me3	Enh-All	-	C	7	-	-	-	-	chr2:68435000-68440000..chr2:68670000-68675000	CNRIP1,PLEK_x000D_	-	-	-	-
chr14	100531453	rs1190954	265	23	288	9.25707e-52	K27ac	Mix-All	DHS	C	2b	-	-	-	-	chr14:100445000-100450000..chr14:100650000-100655000	DEGS2,MIR151B,MIR342_x000D_	-	-	-	-
chr7	138793127	rs4732356	551	426	977	0.000342735	K4me3	Pro-All	DHS	C	3a	-	-	-	-	-	-	-	-	-	-
chr2	235199304	rs1519188	385	86	471	1.43294e-35	K27ac,K4me1	Enh-All	DHS	C	2b	-	-	chr2:235195000-235200000..chr2:235400000-235405000	ARL4C	chr2:235040000-235045000..chr2:235450000-235455000,chr2:232470000-232480000..chr2:241500000-241510000	ARL4C_x000D_,AC016757.3,AC079612.1,AC093802.1,AC106876.2,ACKR3,AGAP1,ALPI,ALPP,ALPPL2,ARL4C,ASB1,ASB18,ATG16L1,C2orf82,CHRND,CHRNG,COL6A3,COPS7B,COPS8,DGKD,DIS3L2,ECEL1,EFHD1,EIF4E2,ESPNL,FAM132B,GBX2,GIGYF2,GPC1,HDAC4,HES6,HJURP,ILKAP,INPP5D,IQCA1,KCNJ13,KLHL30,LRRFIP1,MIR1471,MIR149,MIR2467,MIR4269,MIR4440,MIR4441,MIR4786,MIR5001,MIR562,MLPH,MROH2A,MYEOV2,NDUFA10,NEU2,NGEF,NPPC,OR6B2,OR6B3,OTOS…	-	-	-	-
chr15	80265888	rs1987102	162	87	249	9.38921e-06	K27ac	Enh-All	-	C	4	PO5F1,TFCP2	2	-	-	chr15:80060000-80070000..chr15:80280000-80290000,chr15:80060000-80065000..chr15:80465000-80470000,chr15:79670000-79680000..chr15:80460000-80470000	BCL2A1,C15ORF37,C15orf37,MTHFS,RNU6-667P,ST20,ST20-MTHFS_x000D_,BCL2A1,C15ORF37,C15orf37,MTHFS,RNU6-667P,ST20,ST20-MTHFS,ZFAND6_x000D_,BCL2A1,C15ORF37,C15orf37,KIAA1024,MTHFS,RNU6-667P,ST20,ST20-MTHFS,ZFAND6_x000D_	-	-	-	-
chr8	10663120	rs11998606	319	60	379	2.23508e-35	K27ac,K4me3	Enh-All	-	C	4	-	-	chr8:10440000-10450000..chr8:10660000-10670000	NoGene	chr8:10440000-10450000..chr8:10660000-10670000,chr8:10445000-10450000..chr8:10680000-10685000,chr8:10280000-10290000..chr8:10680000-10690000,chr8:6600000-6610000..chr8:11350000-11360000	C8orf74,MIR4286,RNA5SP252,RP1L1_x000D_,C8orf74,MIR4286,PRSS55,RNA5SP252,RNU6-729P,RP1L1_x000D_,C8orf12,C8orf74,CLDN23,DEFA1,DEFA1B,DEFA3,DEFA4,DEFA5,DEFA6,DEFB1,DEFB103A,DEFB103B,DEFB104A,DEFB104B,DEFB105A,DEFB105B,DEFB106A,DEFB106B,DEFB107A,DEFB107B,DEFB4A,DEFB4B,ERI1,FAM167A,FAM66E,MFHAS1,MIR4286,MIR4660,MIR548I3,MIR597,MIR598,MSRA,MTMR9,PPP1R3B,PRSS55,RN7SL178P,RN7SL293P,RNA5SP252,RNU6-1084P,R…	-	-	-	-
chr6	41702357	rs34313611	279	135	414	0.000495573	CTCF,SA1	Pro-All	DHS	C	2b	CTCFL,NR5A2	4	-	-	chr6:41570000-41575000..chr6:41735000-41740000,chr6:41690000-41700000..chr6:44210000-44220000	MDFI,PGC,TFEB_x000D_,ABCC10,BYSL,C6orf132,C6orf223,C6orf226,CAPN11,CCND3,CNPY3,CRIP3,CUL7,CUL9,DLK2,DNPH1,FRS3,GLTSCR1L,GNMT,GTPBP2,GUCA1A,GUCA1B,KLC4,KLHDC3,LRRC73,MAD2L1BP,MEA1,MED20,MRPL14,MRPL2,MRPS10,MRPS18A,PEX6,PGC,POLH,POLR1C,PPP2R5D,PRICKLE4,PRPH2,PTCRA,PTK7,RN7SL403P,RNU6-1113P,RNU6-761P,RNU6-890P,RPL7L1,RRP36,RSPH9,SLC22A7,SLC29A1,SRF,TAF8,TBCC,TJAP1,TMEM63B,TOMM6,TRERF1,TTBK1,UBR2,USP…	-	-	-	-
chr5	110537597	rs9326830	59	20	79	0.000153047	K4me1	Enh-All	-	C	4	DLX2,FOSB,NANOG,PDX1	4	-	-	chr5:110490000-110500000..chr5:111480000-111490000	CAMK4,NREP,RN7SKP57,STARD4_x000D_	-	-	-	-
chr17	40835649	rs4028634	253	91	344	0.000337053	K27ac,K4me3	Mix-All	DHS	C	4	-	-	-	-	chr17:40730000-40735000..chr17:40915000-40920000,chr17:40730000-40740000..chr17:41080000-41090000	CCR10,CNTNAP1,EZH1,PLEKHH3,TUBG1,TUBG2_x000D_,AOC2,AOC3,BECN1,CCR10,CNTD1,CNTNAP1,COA3,EZH1,G6PC,PLEKHH3,PSME3,RAMP2,RNU6-287P,TUBG1,TUBG2,VPS25,WNK4_x000D_	-	-	-	-
chr22	45645001	rs9614622	821	359	1180	9.03516e-36	K27ac,K4me3	Enh-All	DHS	C	5	-	-	-	-	-	-	-	-	-	-
chr7	28549473	rs216702	123	214	337	3.5163e-06	K27ac	Enh-All	DHS	C	4	FOSB	1	-	-	-	-	-	-	Distal	chr7:28548982-28550205___RS849135_28196413#chr7:28196413-28196413
chr5	34588069	rs62355102	192	83	275	2.91634e-10	K27ac	Mix-All	DHS	C	4	-	-	-	-	chr5:34520000-34530000..chr5:34890000-34900000,chr5:34485000-34490000..chr5:34900000-34905000	RAI14_x000D_,RAI14,TTC23L_x000D_	-	-	-	-
chr5	159392856	rs7736759	56	117	173	5.40708e-05	SA1	Ins-All	DHS	C	2b	ALX4,ATF5,BATF,BRAC,CASZ1,CLOCK,COT2,CR3L1,CR3L2,CREM,CUX1,DLX2,EVI1,FOXA2,FOXF1,FOXK1,FOXM1,FOXO3,FOXP1,GATA3,GATA4,GLI1,HES7,HSF4,ISL1,ISL2,LEF1,LHX2,LHX3,LMX1B,MAD1,MEF2C,MEF2D,MEIS2,MSX1,MSX2,NFAC4,NKX25,NKX31,PAX2,PBX3,PDX1,PO2F1,PRDM1,RORA,SOX3,SP1,TOX4,ZBT17,ZFAT,ZIC2,ZN639	105	-	-	chr5:158865000-158870000..chr5:159410000-159415000,chr5:158580000-158590000..chr5:159410000-159420000,chr5:158880000-158890000..chr5:159880000-159890000	ADRA1B_x000D_,ADRA1B,IL12B,RNU4ATAC2P,UBLCP1_x000D_,ADRA1B,C1QTNF2,C5orf54,CCNJL,FABP6,PTTG1,PWWP2A,RN7SL295P,SLU7,TTC1_x000D_	-	-	-	-
chr3	42543274	rs182921	69	128	197	0.000411202	CTCF	Pro-All	DHS	C	4	-	-	-	-	chr3:42285000-42290000..chr3:42485000-42490000,chr3:42290000-42295000..chr3:42575000-42580000	CCK,LYZL4_x000D_	-	-	Probe	VIPR1_42530790#chr3:42530790-42579065
chr7	101633261	rs17487076	347	509	856	7.59072e-05	K27ac,SA1	Enh-All	DHS	C	4	-	-	-	-	chr7:101185000-101190000..chr7:101910000-101915000,chr7:101240000-101245000..chr7:101910000-101915000,chr7:101180000-101185000..chr7:102030000-102035000	MYL10_x000D_,CUX1,MIR4285,MYL10,SH2B2_x000D_	-	-	-	-
chr14	68286295	rs7149482	759	392	1151	5.46495e-18	K27ac,K4me3	Pro-All	DHS	C	4	-	-	-	-	-	-	-	-	-	-
chr16	19422019	rs9934889	63	16	79	1.60939e-06	SA1	Pro-All	DHS	C	2a	CTCFL,CTCF_joined_1,CTCF_joined_3,CTCF_joined_5,CTCF_joined_6,CTCF_joined_7,UBIP1	7	-	-	chr16:19095000-19100000..chr16:19385000-19390000,chr16:19100000-19105000..chr16:19505000-19510000,chr16:19400000-19410000..chr16:19900000-19910000	CLEC19A,CTD-2349B8.1,ITPRIPL2,SYT17_x000D_,C16orf62,CCP110,GDE1,GPRC5B,IQCK,KNOP1,RNU4-46P,TMC5_x000D_	-	-	-	-
chr4	40291480	rs9685392	24	71	95	2.299e-05	K4me1	Pro-All	DHS	C	4	-	-	-	-	chr4:40150000-40155000..chr4:40310000-40315000,chr4:40065000-40070000..chr4:40315000-40320000,chr4:40200000-40210000..chr4:42630000-42640000	RHOH_x000D_,RHOH,RNU6-1112P_x000D_,APBB2,BEND4,CHRNA9,DCAF4L1,LIMCH1,MIR4802,NSUN7,PHOX2B,RBM47,RNA5SP160,RNU1-49P,RNU6-1195P,RNU6-836P,RNU7-74P,SHISA3,SLC30A9,TMEM33,UCHL1_x000D_	-	-	-	-
chr9	139796639	rs10870141	1470	876	2346	1.87582e-33	K27ac	Enh-All	DHS	C	2b	HXA1	2	-	-	chr9:139680000-139685000..chr9:139925000-139930000,chr9:139680000-139690000..chr9:140110000-140120000	ABCA2,C8G,C9orf141,C9orf142,C9orf172,CLIC3,EDF1,FBXW5,KIAA1984,LCN12,LCNL1,MAMDC4,MIR4292,MIR4479,PHPT1,PTGDS,RABL6,TMEM141,TRAF2_x000D_,ABCA2,AL807752.1,ANAPC2,C8G,C9orf139,C9orf141,C9orf142,C9orf172,CLIC3,DPP7,EDF1,ENTPD2,FBXW5,FUT7,GRIN1,KIAA1984,LCN12,LCNL1,LRRC26,MAMDC4,MAN1B1,MIR3621,MIR4292,MIR4479,NPDC1,PHPT1,PTGDS,RABL6,SAPCD2,SSNA1,TMEM203,TMEM210,TPRN,TRAF2,UAP1L1_x000D_	-	-	-	-
chr19	53360976	rs55669040	99	194	293	2.50201e-07	K4me3	Mix-All	DHS	C	2b	COT2,HNF4A	4	chr19:53360000-53365000..chr19:53445000-53450000	ZNF321P;ZNF816	-	-	-	-	-	-
chr6	167631820	rs364645	51	10	61	1.79621e-06	CTCF	Ins-All	DHS	C	4	COT2	6	-	-	chr6:167600000-167610000..chr6:167770000-167780000,chr6:167180000-167190000..chr6:167700000-167710000	UNC93A_x000D_,CCR6,FGFR1OP,GPR31,MIR3939,RNASET2,TCP10L2_x000D_	-	-	-	-
chr10	89872971	rs72816187	335	462	797	2.86228e-05	K27ac	Enh-All	-	R	5	-	-	chr10:89620000-89625000..chr10:89870000-89875000	KLLN;PTEN	-	-	-	-	-	-
chr10	1704740	rs12265257	76	32	108	0.000146376	K4me3	Enh-All	DHS	C	5	-	-	-	-	-	-	-	-	-	-
chr9	108210212	rs62575094	174	354	528	1.99205e-21	CTCF,K27ac,SA1	Pro-All	DHS	C	2b	-	-	-	-	chr9:108190000-108200000..chr9:108470000-108480000	FKTN,FSD1L,TAL2_x000D_	-	-	-	-
chr8	145654230	rs7341562	43	97	140	3.52296e-05	K4me3	Pro-All	DHS	C	4	-	-	-	-	-	-	-	-	-	-
chr2	190309412	rs13032853	30	70	100	0.000373362	K4me3	Pro-All	-	C	5	FOXF1,HES7,MEF2D	3	-	-	-	-	-	-	Distal	chr2:190309330-190310163___ORMDL1_190649097#chr2:190634992-190649097
chr3	99137350	rs2623348	210	132	342	9.75823e-05	K27ac	Enh-All	DHS	C	5	-	-	-	-	chr3:98535000-98540000..chr3:98710000-98715000,chr3:98535000-98540000..chr3:98890000-98895000,chr3:98535000-98540000..chr3:99470000-99475000,chr3:98270000-98280000..chr3:111840000-111850000	RNU6-1263P_x000D_,ABHD10,ABI3BP,AC078855.1,ALCAM,BBX,CBLB,CCDC54,CD47,CD96,CEP97,CMSS1,COL8A1,DCBLD2,DPPA2,DPPA4,DZIP3,FILIP1L,GPR128,GUCA1C,HHLA2,IFT57,IMPG2,KIAA1524,LINC00488,LINC00636,LNP1,MIR3921,MIR4445,MIR548AB,MIR567,MORC1,MYH15,NFKBIZ,NIT2,NXPE3,PCNP,PHLDB2,PLCXD2,PVRL3,RETNLB,RNU1-43P,RNU6-1236P,RNU6-1256P,RNU6-1263P,RNU6-1308P,RNU6-26P,RNU6-461P,RNU6-865P,RNU6ATAC15P,RP11-553A10.1,RPL2…	-	-	-	-
chr8	126352388	rs13261579	14	98	112	1.68363e-15	K4me3	Mix-All	-	C	6	ATRX,CDX2,ETS1,FOXA2,GABPA,GRHL1,RXRA,SIX5,SRF	18	-	-	chr8:126130000-126135000..chr8:126440000-126445000,chr8:126160000-126165000..chr8:126295000-126300000,chr8:126230000-126240000..chr8:126440000-126450000,chr8:126120000-126130000..chr8:126830000-126840000,chr8:126130000-126135000..chr8:126655000-126660000,chr8:126130000-126135000..chr8:126710000-126715000	RN7SL329P_x000D_,RN7SL329P,RN7SL590P,TRIB1_x000D_	-	-	-	-
chr6	141219600	rs13192910	66	17	83	4.49984e-07	K4me3	Mix-All	-	C	4	-	-	-	-	chr6:139690000-139700000..chr6:141240000-141250000,chr6:139690000-139695000..chr6:141880000-141885000,chr6:138250000-138260000..chr6:144380000-144390000	MIR3668,MIR4465,RNA5SP220_x000D_,MIR3668,MIR4465,RN7SKP106,RNA5SP220_x000D_,ABRACL,ADAT2,AIG1,CCDC28A,CITED2,ECT2L,FUCA2,GJE1,GPR126,HEBP2,HECA,HIVEP2,KIAA1244,LTV1,MIR3145,MIR3668,MIR4465,NHSL1,NMBR,PBOV1,PERP,PEX3,PHACTR2,REPS1,RN7SKP106,RNA5SP220,RNA5SP221,RNU6-427P,TXLNB,VTA1,ZC2HC1B_x000D_	-	-	-	-
chr17	71588025	rs790086	76	36	112	0.000568129	K27ac	Mix-All	DHS	C	2b	-	-	-	-	chr17:71420000-71430000..chr17:71950000-71960000,chr17:71430000-71440000..chr17:72160000-72170000	LINC00469_x000D_	-	-	Probe	SDK2_71640227#chr17:71330522-71640227
chr8	17782627	rs2073570	251	344	595	0.000700828	K4me3	Pro-All	-	C	7	-	-	chr8:17100000-17110000..chr8:17780000-17790000	CNOT7;VPS37A	chr8:17770000-17780000..chr8:18070000-18080000,chr8:17770000-17780000..chr8:18420000-18430000	ASAH1,PCM1_x000D_,ASAH1,NAT1,NAT2,PCM1_x000D_	-	-	-	-
chr5	1486047	rs72717530	1280	1036	2316	0.000270457	K27ac,K4me3	Enh-All	-	C	4	-	-	-	-	chr5:1310000-1320000..chr5:1790000-1800000,chr5:1165000-1170000..chr5:1645000-1650000,chr5:910000-920000..chr5:1640000-1650000,chr5:260000-265000..chr5:1565000-1570000	LPCAT1,MIR4277,SLC6A3_x000D_,CLPTM1L,LPCAT1,MIR4457,SLC6A18,SLC6A19,SLC6A3,TERT_x000D_,CLPTM1L,LPCAT1,MIR4457,MIR4635,NKD2,SLC12A7,SLC6A18,SLC6A19,SLC6A3,TERT_x000D_,AC026740.1,AHRR,BRD9,C5orf55,CEP72,CLPTM1L,EXOC3,LPCAT1,MIR4456,MIR4457,MIR4635,NKD2,PDCD6,SLC12A7,SLC6A18,SLC6A19,SLC6A3,SLC9A3,TERT,TPPP,TRIP13,ZDHHC11,ZDHHC11B_x000D_	-	-	Distal,Probe	chr5:1484248-1486209___CLPTM1L_1345002#chr5:1317999-1345002,LPCAT1_1524076#chr5:1461541-1524076
chr8	107093423	rs6469037	215	75	290	2.9548e-15	CTCF	Ins-All	-	C	4	-	-	-	-	-	-	-	-	-	-
chr17	80408419	rs9912066	20	84	104	3.93585e-09	CTCF	Pro-All	DHS	C	4	GABPA,NRF1,SPI1	9	-	-	chr17:80310000-80315000..chr17:80510000-80515000	C17orf62,HEXDC,NARF,OGFOD3,TEX19,UTS2R_x000D_	-	-	-	-
chr17	37213252	rs4794799	15	47	62	0.000184784	K27ac	Pro-All	DHS	C	2a	EGR1	4	-	-	-	-	-	-	-	-
chr16	433197	rs763146	122	234	356	7.56276e-06	K27ac,K4me3	Enh-All	DHS	C	5	BC11A,CR3L1,FOS,FOXF1,FOXP1,HES7,HSF4,ISL2,JUND,JUN,KAISO,MAD1,MAX,NANOG,NFKB1,NKX25,SP1,TAF1,ZBT17	47	-	-	-	-	-	-	-	-
chr10	70587021	rs1573839	83	38	121	0.000261498	K4me3	Pro-All	DHS	C	4	-	-	-	-	-	-	-	-	-	-
chr7	93698571	rs12375149	67	18	85	1.79985e-06	K4me1	Enh-All	-	C	4	-	-	-	-	chr7:93530000-93535000..chr7:93715000-93720000,chr7:93420000-93430000..chr7:94020000-94030000,chr7:93430000-93440000..chr7:93710000-93720000	BET1,GNG11_x000D_,BET1,GNG11,TFPI2_x000D_	-	-	-	-
chr1	155914988	rs2016251	159	283	442	2.2733e-08	K27ac	Enh-All	-	C	1f	-	-	-	-	chr1:155905000-155910000..chr1:155955000-155960000,chr1:155900000-155905000..chr1:156035000-156040000	RXFP4_x000D_,ARHGEF2,LAMTOR2,RXFP4,SSR2,UBQLN4_x000D_	-	-	-	-
chr2	65598300	rs1858037	58	12	70	5.36766e-07	K4me1	Pro-All	-	C	5	MCR	1	-	-	chr2:65490000-65495000..chr2:65780000-65785000,chr2:65290000-65295000..chr2:65790000-65795000	RN7SL635P,SPRED2_x000D_,ACTR2,RAB1A,RN7SL635P,SPRED2_x000D_	-	-	-	-
chr8	11388764	rs2249259	396	535	931	2.20545e-05	K27ac	Enh-All	-	C	7	-	-	-	-	chr8:11270000-11275000..chr8:11410000-11415000,chr8:11330000-11335000..chr8:11595000-11600000,chr8:11270000-11275000..chr8:11595000-11600000	FAM167A_x000D_,BLK,LINC00208_x000D_,BLK,FAM167A,LINC00208_x000D_	-	-	Probe	BLK_11351520#chr8:11351520-11422108
chr2	16706771	rs4493263	112	208	320	1.65478e-06	CTCF	Ins-All	DHS	C	3a	ELF1,ELF2,FOXH1,SPI1	4	-	-	chr2:15780000-15790000..chr2:16930000-16940000	FAM49A,MYCN,MYCNOS,RN7SL104P,RNU5E-7P_x000D_	-	-	-	-
chr6	33290872	rs3106194	596	740	1336	0.000277856	K27ac	Pro-All	DHS	C	4	FOSB,MAFF	4	-	-	-	-	-	-	-	-
chr6	32634505	rs71542466	2452	348	2800	5.07282e-175	K27ac,K4me3,SA1	Pro-All	DHS	C	4	-	-	-	-	chr6:32380000-32390000..chr6:32670000-32680000,chr6:32400000-32405000..chr6:32660000-32665000,chr6:32380000-32385000..chr6:32755000-32760000,chr6:32380000-32390000..chr6:32830000-32840000	HLA-DQA1,HLA-DQB1,HLA-DRA,HLA-DRB1,HLA-DRB5,RNU1-61P_x000D_,HLA-DQA1,HLA-DQA2,HLA-DQB1,HLA-DQB2,HLA-DRA,HLA-DRB1,HLA-DRB5,MIR3135B,RNU1-61P_x000D_,HLA-DOB,HLA-DQA1,HLA-DQA2,HLA-DQB1,HLA-DQB2,HLA-DRA,HLA-DRB1,HLA-DRB5,MIR3135B,PSMB8,PSMB9,RNU1-61P,TAP1,TAP2_x000D_	-	-	-	-
chr11	65626701	rs1939212	3824	3240	7064	5.25942e-10	K27ac,K4me1	Mix-All	DHS	C	2b	-	-	-	-	chr11:65480000-65485000..chr11:65755000-65760000	AP5B1,C11orf68,CCDC85B,CFL1,CTSW,DRAP1,EFEMP2,FIBP,FOSL1,MUS81,OVOL1,SART1,SNX32,TSGA10IP_x000D_	-	-	Distal	chr11:65626016-65627576___SNX32_65601409#chr11:65601409-65621172
chr18	61009609	rs12955111	47	132	179	1.82683e-05	CTCF,SA1	Ins-All	-	C	2b	NR5A2	1	-	-	chr18:60380000-60390000..chr18:61090000-61100000	BCL2,KDSR,RNU6-142P,VPS4B_x000D_	-	-	Probe	KDSR_61034506#chr18:60994970-61034506
chr12	106159266	rs4246255	20	133	153	1.59918e-20	K27ac	Enh-All	-	C	6	RUNX3	2	-	-	chr12:105810000-105820000..chr12:106610000-106620000	NUAK1_x000D_	-	-	-	-
chr5	60616026	rs34599407	20	58	78	6.74878e-05	K27ac	Mix-All	DHS	C	2b	AP2A,BACH1,CRBL2,E2F7,ETV7,FLI1,RUNX3,SRBP1,ZNF84	9	-	-	chr5:60250000-60260000..chr5:60950000-60960000,chr5:60345000-60350000..chr5:60955000-60960000	SMIM15,ZSWIM6_x000D_	-	-	-	-
chr8	10664537	rs73208766	24	157	181	1.69275e-16	K27ac,K4me1	Enh-All	DHS	C	4	CTCF_joined_1,CTCF_joined_3,CTCF_joined_5,CTCF_joined_6,CTCF_joined_7,UBIP1,ZN281	7	chr8:10440000-10450000..chr8:10660000-10670000	NoGene	chr8:10440000-10450000..chr8:10660000-10670000,chr8:10445000-10450000..chr8:10680000-10685000,chr8:10280000-10290000..chr8:10680000-10690000,chr8:6600000-6610000..chr8:11350000-11360000	C8orf74,MIR4286,RNA5SP252,RP1L1_x000D_,C8orf74,MIR4286,PRSS55,RNA5SP252,RNU6-729P,RP1L1_x000D_,C8orf12,C8orf74,CLDN23,DEFA1,DEFA1B,DEFA3,DEFA4,DEFA5,DEFA6,DEFB1,DEFB103A,DEFB103B,DEFB104A,DEFB104B,DEFB105A,DEFB105B,DEFB106A,DEFB106B,DEFB107A,DEFB107B,DEFB4A,DEFB4B,ERI1,FAM167A,FAM66E,MFHAS1,MIR4286,MIR4660,MIR548I3,MIR597,MIR598,MSRA,MTMR9,PPP1R3B,PRSS55,RN7SL178P,RN7SL293P,RNA5SP252,RNU6-1084P,R…	-	-	-	-
chr22	36023440	rs1476000	555	335	890	4.87937e-12	SA1	Mix-All	DHS	C	2b	ATF2,BACH1,DBP,EGR1,EPAS1,ETV7,FLI1,FOXG1,GABPA,GATA4,HXA5,KLF5,MNT,PBX2,PO5F1,TFCP2,ZBT7A,ZNF83,ZNF84	20	-	-	chr22:35750000-35760000..chr22:36310000-36320000,chr22:35740000-35750000..chr22:36510000-36520000	APOL5,APOL6,HMOX1,MB,MCM5,RASD2_x000D_,APOL5,APOL6,HMOX1,MB,MCM5,RASD2,RBFOX2_x000D_	-	-	-	-
chr10	3828115	rs17135808	300	156	456	3.95934e-10	SA1	Mix-All	DHS	C	2b	CTCF_joined_1,CTCF_joined_3,CTCF_joined_5,CTCF_joined_6,CTCF_joined_7,HNF1B	30	-	-	chr10:3280000-3290000..chr10:4700000-4710000	KLF6,RNU6-163P_x000D_	-	-	-	-
chr2	87755101	rs1262	977	348	1325	5.80588e-32	K27ac,K4me3	Pro-All	DHS	C	4	P63,P73	3	-	-	chr2:86660000-86670000..chr2:88920000-88930000	CD8A,CD8B,CHMP3,FABP1,FOXI3,IGKV3OR2-268,KRCC1,MIR4435-1,MIR4771-2,MIR4780,PLGLB1,PLGLB2,RGPD1,RGPD2,RMND5A,RNF103,RNF103-CHMP3,RNU2-63P,RNU6-1007P,RNU6-1168P,RNU6-568P,RNU6-640P,RNY4P15,SMYD1,TEX37,THNSL2_x000D_	-	-	-	-
chr11	65319712	rs72939112	263	558	821	1.56659e-17	CTCF,SA1	Enh-All	DHS	R	2b	BACH1,ESR2,FOSB,FOSL2	6	-	-	-	-	-	-	Distal	chr11:65319611-65319979___MUS81_65627871#chr11:65627871-65633914
chr11	123175815	rs2156445	21	92	113	4.02062e-07	CTCF,K27ac	Enh-All	-	C	4	-	-	-	-	chr11:122980000-122990000..chr11:123340000-123350000,chr11:123170000-123175000..chr11:123275000-123280000,chr11:123170000-123175000..chr11:123345000-123350000	MIR4493_x000D_	-	-	-	-
chr12	95158264	rs7964298	94	151	245	0.00089275	K27ac	Enh-All	DHS	C	2b	CR3L1,HNF1B,HSF4	3	chr12:95155000-95160000..chr12:95265000-95270000	NoGene	chr12:94940000-94950000..chr12:95260000-95270000,chr12:94540000-94550000..chr12:95260000-95270000	MIR492,MIR5700,TMCC3_x000D_,CCDC41,MIR492,MIR5700,RN7SL330P,RN7SL483P,TMCC3_x000D_	-	-	Distal	chr12:95157970-95158312___MIR492_95228173#chr12:95228173-95228289
chr12	131201622	rs6486572	240	12	252	1.21084e-54	K27ac	Enh-All	-	C	1d	RFX2,RFX5,ZBT7B	15	-	-	chr12:130530000-130535000..chr12:131235000-131240000,chr12:129300000-129310000..chr12:131580000-131590000	FZD10,PIWIL1,RIMBP2_x000D_,FZD10,GLT1D1,PIWIL1,RAN,RIMBP2,RN7SL534P,RNU6-1077P,STX2,TMEM132D_x000D_	-	-	-	-
chr2	99088018	rs3754891	394	515	909	0.000213193	K27ac	Enh-All	-	C	5	P63	1	-	-	chr2:99025000-99030000..chr2:99215000-99220000,chr2:99020000-99030000..chr2:99460000-99470000	INPP4A_x000D_,COA5,INPP4A,MGAT4A,RNU4-84P,RNU7-46P,UNC50_x000D_	-	-	-	-
chr2	180117288	rs10209183	391	192	583	3.56639e-11	K27ac,K4me3	Enh-All	-	C	3a	FOXF1,HES7,ISL2,LMX1B,MSX2,NKX25,PAX2	16	-	-	-	-	-	-	-	-
chr6	149375716	rs13217006	177	303	480	5.35928e-08	K27ac	Enh-All	-	C	7	-	-	-	-	chr6:149350000-149355000..chr6:149750000-149755000,chr6:149400000-149405000..chr6:149750000-149755000,chr6:149350000-149355000..chr6:149835000-149840000,chr6:148880000-148885000..chr6:149750000-149755000	RN7SL234P,SUMO4,TAB2_x000D_,RN7SL234P,SUMO4,TAB2,ZC3H12D_x000D_,RN7SL234P,SUMO4,TAB2,UST_x000D_	-	-	Distal,Probe	chr6:149375691-149377481___ZC3H12D_149806148#chr6:149768765-149806148,UST_149068270#chr6:149068270-149398126
chr1	147994145	rs61812820	448	186	634	7.2092e-13	K27ac,K4me3,SA1	Pro-All	DHS	C	4	ZFAT	2	-	-	chr1:146570000-146580000..chr1:149230000-149240000,chr1:145110000-145115000..chr1:149235000-149240000	ACP6,BCL9,BX842679.1,CHD1L,FMO5,GJA5,GJA8,GPR89B,NBPF14,NBPF15,NBPF16,NBPF20,NBPF24,PPIAL4A,PPIAL4D,PRKAB2,RN7SL261P,RNA5SP58,RNA5SP59,RNU1-114P,RNU1-120P,RNU1-122P,RNU1-129P,RNU1-135P,RNU1-92P,RNVU1-10,RNVU1-11,RNVU1-12,RNVU1-13,RNVU1-14,RNVU1-15,RNVU1-16,RNVU1-17,RNVU1-18,RNVU1-9,RP11-337C18.10,RP11-337C18.8,RP11-337C18.9,RP11-433J22.3,RP11-495P10.1,RP11-495P10.3,RP11-495P10.5,RP11-495P10.6,RP1…	-	-	-	-
chr1	85463738	rs7522851	347	622	969	1.39241e-08	K27ac,K4me3	Pro-All	-	C	1f	RUNX2,RUNX3,ZN143	3	-	-	chr1:85410000-85415000..chr1:85720000-85725000	MCOLN3,MIR4423,SYDE2,WDR63_x000D_	-	-	-	-
chr16	639042	rs11639978	385	277	662	0.000103038	K27ac	Pro-All	DHS	C	3a	BACH1,KDM5A,PO5F1,THAP1,TYY1	6	-	-	chr16:440000-450000..chr16:710000-720000	C16orf11,C16orf13,CAPN15,DECR2,FAM195A,MIR3176,MIR5587,NHLRC4,PIGQ,RAB11FIP3,RAB40C,WFIKKN1_x000D_	-	-	-	-
chr8	60964715	rs647160	165	258	423	2.64661e-05	K27ac	Mix-All	-	C	4	FOXA2,RUNX3	3	-	-	-	-	-	-	-	-
chr22	41940371	rs11554327	644	198	842	2.90678e-10	K27ac,K4me3	Mix-All	DHS	C	2b	-	-	-	-	-	-	-	-	-	-
chr6	70507133	rs3752790	412	248	660	0.000772321	K27ac,SA1	Mix-All	DHS	C	2b	SPI1	2	-	-	-	-	-	-	-	-
chr7	38398813	rs2907763	30	97	127	1.87371e-08	K4me3	Enh-All	DHS	C	4	-	-	-	-	-	-	-	-	-	-
chr3	13050686	rs13084006	252	385	637	7.40333e-07	K27ac	Enh-All	-	C	5	-	-	-	-	-	-	-	-	Probe	IQSEC1_13114617#chr3:12938541-13114617
chr10	10718325	rs1327848	25	66	91	6.99334e-05	K27ac	Mix-All	-	C	5	-	-	chr10:9370000-9380000..chr10:10710000-10720000	NoGene	chr10:9370000-9380000..chr10:11510000-11520000	CELF2,CELF2-AS1,LINC00710_x000D_	-	-	-	-
chr4	86477428	rs2170418	106	270	376	4.17804e-11	K27ac,K4me1	Enh-All	-	C	5	-	-	-	-	chr4:86065000-86070000..chr4:86665000-86670000,chr4:86335000-86340000..chr4:86665000-86670000	MIR4451_x000D_	-	-	Probe	ARHGAP24_86396283#chr4:86396283-86923823
chr17	75451333	rs7213930	216	11	227	6.52697e-49	K4me3	Enh-All	-	C	2a	-	-	-	-	chr17:75320000-75325000..chr17:75490000-75495000,chr17:74660000-74670000..chr17:75940000-75950000	MIR4316_x000D_,FLJ45079,JMJD6,LINC00338,METTL23,MFSD11,MGAT5B,MIR4316,MIR636,RNU1-80P,RNU4-47P,RNU6-97P,RP11-285E9.5,RP11-285E9.6,SEC14L1,SEPT9,SRSF2_x000D_	-	-	Probe	SEPT9_75277491#chr17:75277491-75496678
chr1	248645623	rs28625479	1284	746	2030	9.98808e-20	K27ac,K4me3,SA1	Mix-All	DHS	C	5	-	-	-	-	chr1:248565000-248570000..chr1:249100000-249105000,chr1:248400000-248410000..chr1:248850000-248860000	OR14I1,OR2G6,OR2T10,OR2T11,OR2T2,OR2T27,OR2T29,OR2T3,OR2T34,OR2T35,OR2T5,OR2T7_x000D_,OR14C36,OR14I1,OR2G6,OR2M7,OR2T1,OR2T10,OR2T11,OR2T12,OR2T2,OR2T27,OR2T29,OR2T3,OR2T33,OR2T34,OR2T35,OR2T4,OR2T5,OR2T6,OR2T7_x000D_	-	-	-	-
chr14	103278014	rs66552230	59	165	224	3.53552e-05	K27ac,K4me1	Enh-All	-	C	3a	BATF,RFX5	2	-	-	chr14:103160000-103165000..chr14:103380000-103385000	RNU6-1316P,TRAF3_x000D_	-	-	-	-
chr17	68548808	rs8080759	178	89	267	9.69993e-07	SA1	Ins-All	DHS	C	2b	-	-	-	-	chr17:67560000-67565000..chr17:68550000-68555000	CTD-2378E21.1,KCNJ16,KCNJ2,KCNJ2-AS1_x000D_	-	-	-	-
chr2	25634236	rs34234907	148	217	365	0.000967811	K27ac	Enh-All	-	C	2b	ALX4,ATF5,BATF3,BC11A,BHE40,BRAC,CASZ1,CIC,CR3L1,CR3L2,CUX1,DLX4,ELF3,EMX1,ESR1_joined_0,FOXF1,FOXK1,FOXO3,FOXP1,GLI1,HES7,HNF4G,HSF2,HSF4,HXA2,HXA7,ISL1,ISL2,JUND,JUN,KAISO,LEF1,LHX3,LMX1B,MAD1,MAX,MCR,MEIS2,MSX2,NANOG,NFAC4,NFKB1,NKX25,NR1H3,PAX2,PBX3,PO2F1,RORA,SNAI1,SOX3,SP1,SPI1,STAT2,STAT6,TAF1,TFDP2,TFE3,TGIF1,YBOX3,ZBT17,ZEP1,ZFAT,ZIC2,ZN217,ZN236,ZN639	303	-	-	-	-	-	-	-	-
chr2	8451479	rs439614	61	26	87	0.000634178	K27ac	Enh-All	-	C	5	-	-	-	-	chr2:7560000-7565000..chr2:8825000-8830000	ID2,LINC00299,RNU6ATAC37P_x000D_	-	-	-	-
chr2	126400945	rs55672225	118	64	182	0.000239345	K27ac	Mix-All	-	C	5	-	-	-	-	chr2:124780000-124790000..chr2:127530000-127540000	GYPC,RNA5SP102,RNU6-259P,RNU6-675P_x000D_	-	-	-	-
chr6	11711815	rs210918	1712	2628	4340	1.35016e-33	K27ac,K4me1,K4me3,SA1	Enh-All	-	C	4	-	-	chr6:11710000-11715000..chr6:11830000-11835000	NoGene	chr6:11580000-11590000..chr6:12890000-12900000,chr6:11585000-11590000..chr6:12600000-12605000,chr6:11650000-11655000..chr6:12605000-12610000	ADTRP,EDN1,HIVEP1,RN7SKP293_x000D_	-	-	-	-
chr6	27486633	rs7774613	538	189	727	5.91566e-23	K27ac,K4me3	Pro-All	DHS	C	3a	HES7	1	chr6:27480000-27490000..chr6:27860000-27870000	HIST1H2AM;HIST1H2BO;HIST1H3J;RNU7-26P	chr6:27120000-27130000..chr6:27770000-27780000,chr6:27120000-27125000..chr6:27860000-27865000,chr6:26310000-26320000..chr6:27650000-27660000,chr6:26190000-26200000..chr6:27780000-27790000,chr6:26030000-26035000..chr6:27775000-27780000,chr6:26030000-26040000..chr6:27860000-27870000	POM121L2,PRSS16,RNU6-471P,TRNAI6,ZNF184,ZNF391_x000D_,HIST1H1B,HIST1H2AI,HIST1H2AJ,HIST1H2AK,HIST1H2AL,HIST1H2BL,HIST1H2BM,HIST1H2BN,HIST1H3H,HIST1H3I,HIST1H4J,HIST1H4K,HIST1H4L,POM121L2,PRSS16,RNU6-471P,TRNAI6,ZNF184,ZNF391_x000D_,ABT1,BTN1A1,BTN2A1,BTN2A2,BTN3A1,BTN3A2,BTN3A3,HIST1H2AG,HIST1H2BJ,HIST1H2BK,HIST1H4I,HMGN4,MIR3143,POM121L2,PRSS16,RNU2-62P,RNU6-1259P,RNU6-471P,RNU6-502P,RP11-457M11…	-	-	-	-
chr10	87898839	rs34013482	50	384	434	8.83572e-26	CTCF,SA1	Ins-All	DHS	C	4	-	-	-	-	chr10:87540000-87550000..chr10:88130000-88140000,chr10:87310000-87320000..chr10:88130000-88140000,chr10:86685000-86690000..chr10:88130000-88135000	MIR346,RNA5SP322_x000D_,GRID1,MIR346,RN7SKP238,RNA5SP322_x000D_,GRID1,MIR346,RN7SKP238,RN7SKP84,RNA5SP322,RNU6-325P_x000D_	-	-	-	-
chr6	31238762	rs9264652	496	2148	2644	1.3693e-19	K27ac,K4me3	Mix-All	-	C	4	-	-	chr6:31235000-31240000..chr6:31320000-31325000	HLA-B	chr6:31165000-31170000..chr6:31330000-31335000,chr6:31105000-31110000..chr6:31330000-31335000	HLA-B,HLA-C_x000D_,CCHCR1,HCG27,HLA-B,HLA-C,POU5F1,PSORS1C3,TCF19_x000D_	-	-	-	-
chr19	54024255	rs7257043	140	20	160	1.31576e-21	SA1	Mix-All	DHS	C	4	-	-	-	-	chr19:53690000-53700000..chr19:54730000-54740000	AC012314.20,AC012314.8,BIRC8,CACNG6,CACNG7,CACNG8,CNOT3,CTB-83J4.1,CTD-3093M3.1,DPRX,LENG1,MBOAT7,MIR1283-1,MIR1283-2,MIR1323,MIR371A,MIR372,MIR373,MIR498,MIR512-1,MIR512-2,MIR515-1,MIR515-2,MIR516A1,MIR516A2,MIR516B1,MIR516B2,MIR517A,MIR517B,MIR517C,MIR518A1,MIR518A2,MIR518B,MIR518C,MIR518D,MIR518E,MIR518F,MIR519A1,MIR519B,MIR519C,MIR519D,MIR519E,MIR520A,MIR520B,MIR520C,MIR520D,MIR520E,MIR520F,M…	-	-	-	-
chr6	32601840	rs9272197	146	20	166	1.26925e-23	K27ac	Mix-All	-	C	7	-	-	-	-	chr6:32380000-32390000..chr6:32670000-32680000,chr6:32400000-32405000..chr6:32660000-32665000,chr6:32380000-32385000..chr6:32755000-32760000,chr6:32380000-32390000..chr6:32830000-32840000	HLA-DQA1,HLA-DQB1,HLA-DRA,HLA-DRB1,HLA-DRB5,RNU1-61P_x000D_,HLA-DQA1,HLA-DQA2,HLA-DQB1,HLA-DQB2,HLA-DRA,HLA-DRB1,HLA-DRB5,MIR3135B,RNU1-61P_x000D_,HLA-DOB,HLA-DQA1,HLA-DQA2,HLA-DQB1,HLA-DQB2,HLA-DRA,HLA-DRB1,HLA-DRB5,MIR3135B,PSMB8,PSMB9,RNU1-61P,TAP1,TAP2_x000D_	-	-	-	-
chr3	4515991	rs304098	84	23	107	1.43435e-08	K27ac	Mix-All	-	C	7	-	-	-	-	chr3:4380000-4390000..chr3:5110000-5120000	BHLHE40,EGOT,ITPR1_x000D_	-	-	-	-
chr11	35163402	rs2785172	369	132	501	7.46229e-14	K27ac,K4me3	Pro-All	-	C	4	-	-	chr11:35030000-35040000..chr11:35160000-35170000	PDHX	chr11:35015000-35020000..chr11:35255000-35260000,chr11:34945000-34950000..chr11:35410000-35415000,chr11:34605000-34610000..chr11:35430000-35435000	CD44_x000D_,CD44,MIR1343_x000D_,APIP,CD44,EHF,MIR1343,PDHX_x000D_	-	-	-	-
chr13	111365905	rs2289461	6540	6172	12712	0.00075553	K27ac,K4me3	Pro-All	DHS	C	4	-	-	-	-	chr13:111245000-111250000..chr13:111465000-111470000	CARKD,CARS2,ING1_x000D_	-	-	-	-
chr14	71339467	rs61988684	535	272	807	5.60071e-16	K27ac,K4me3	Enh-All	-	C	5	FOXA2	3	-	-	-	-	-	-	-	-
chr14	81687717	rs568921115	380	228	608	4.69533e-09	K27ac	Mix-All	DHS	R	-	HXA4,IRF1,KDM5A,TYY1,Z280D	6	-	-	chr14:81420000-81430000..chr14:81930000-81940000,chr14:81390000-81400000..chr14:81930000-81940000	GTF2A1,SNORA79,STON2_x000D_,GTF2A1,SNORA79,STON2,TSHR_x000D_	-	-	-	-
chr6	32986986	rs6933796	318	48	366	4.06758e-45	K27ac,K4me1	Enh-All	DHS	C	4	CEBPA,E2F8,SUH	12	-	-	chr6:32970000-32975000..chr6:33215000-33220000	COL11A2,HCG24,HLA-DPA1,HLA-DPB1,HSD17B8,MIR219-1,RING1,RNY4P10,RXRB,SLC39A7_x000D_	-	-	Distal	chr6:32986492-32988190___PHF1_33378772#chr6:33378772-33384230,RS2254287_33143948#chr6:33143948-33143948,RS9277555_33055605#chr6:33055605-33055605
chr6	30227527	rs3129698	648	359	1007	3.77356e-07	K27ac,K4me3,SA1	Mix-All	DHS	C	4	FLI1,HES1,KLF5	15	-	-	chr6:30205000-30210000..chr6:30360000-30365000	HCG18,RPP21,TRIM39,TRIM39-RPP21_x000D_	-	-	-	-
chr18	24201597	rs565159	319	476	795	5.3012e-07	SA1	Ins-All	DHS	C	2b	AP2A,AP2C,ARNT2,ATF6A,BACH1,COT2,CREB1,CTCFL,CTCF_joined_1,CTCF_joined_3,CTCF_joined_5,CTCF_joined_6,CTCF_joined_7,E2F3,E2F7,FOXC1,GATA2,GATA4,GLI2,GMEB1,GMEB2,HBP1,HHEX,HINFP,HXA6,HXB6,HXC8,ID3,KLF5,LYL1,MAD3,MYBA,MYBB,NF2L1,NKX28,NR4A1,OVOL2,SALL4,SP4,TFDP1,UBIP1,ZBT39,ZN281,ZNF84	47	-	-	chr18:23885000-23890000..chr18:24225000-24230000	RNU6-1289P_x000D_	-	-	-	-
chr2	80756993	rs7582241	676	328	1004	3.52637e-27	K27ac	Enh-All	-	C	5	-	-	-	-	-	-	-	-	Probe,Probe	CTNNA2_79740059#chr2:79740059-80875988,CTNNA2_80540503#chr2:80540503-80875988
chr6	29911005	rs41547618	704	548	1252	6.62641e-05	K4me3	Mix-All	DHS	C	5	AP2A,ARNT2,ASCL2,BACH1,BMAL1,CEBPD,CREB1,E2F3,E2F4,E2F7,ELK1,ETV7,FLI1,FOXP1,GABPA,GATA4,GMEB1,GMEB2,HINFP,HXA4,HXA5,HXA6,ID3,IRF1,JUNB,KDM5B,KLF5,LYL1,MAD3,MAZ,MNT,MXI1,MYBB,MYC_joined_2,NFYC,NKX28,NR4A1,OVOL2,PBX3,PO5F1,RFX1,SP4,TFDP1,THAP1,TSH1	2341	-	-	chr6:29815000-29820000..chr6:29975000-29980000,chr6:29880000-29885000..chr6:29970000-29975000,chr6:29810000-29820000..chr6:30130000-30140000	HCG9,HLA-A_x000D_,HCG9,HLA-A,PPP1R11,RNF39,TRIM10,TRIM31,TRIM40,ZNRD1,ZNRD1-AS1_x000D_	-	-	-	-
chr21	30536946	rs2832231	302	456	758	4.61581e-07	SA1	Mix-All	DHS	C	1f	-	-	chr21:30535000-30540000..chr21:30745000-30750000	BACH1	chr21:30450000-30460000..chr21:30740000-30750000,chr21:30535000-30540000..chr21:30745000-30750000,chr21:30460000-30470000..chr21:31220000-31230000,chr21:30440000-30450000..chr21:33030000-33040000	LINC00189_x000D_,BACH1,GRIK1-AS1,GRIK1-AS2,LINC00189_x000D_,BACH1,CLDN17,CLDN8,GRIK1,GRIK1-AS1,GRIK1-AS2,KRTAP11-1,KRTAP13-1,KRTAP13-2,KRTAP13-3,KRTAP13-4,KRTAP15-1,KRTAP19-1,KRTAP19-2,KRTAP19-3,KRTAP19-4,KRTAP19-5,KRTAP19-6,KRTAP19-7,KRTAP19-8,KRTAP20-1,KRTAP20-2,KRTAP20-3,KRTAP20-4,KRTAP21-1,KRTAP21-2,KRTAP21-3,KRTAP22-1,KRTAP22-2,KRTAP23-1,KRTAP24-1,KRTAP25-1,KRTAP26-1,KRTAP27-1,KRTAP6-1,KRTAP…	-	-	Distal,Probe,Probe,Probe	chr21:30536868-30537955___BACH1_30671115#chr21:30671115-30718469,MAP3K7CL_30464574#chr21:30464574-30548210,MAP3K7CL_30449791#chr21:30449791-30548210,MAP3K7CL_30464574#chr21:30464574-30548210,MAP3K7CL_30517879#chr21:30517879-30548210
chr14	75937022	rs10057	544	193	737	4.29972e-38	K27ac	Enh-All	-	C	3a	-	-	-	-	chr14:75770000-75775000..chr14:75955000-75960000,chr14:75595000-75600000..chr14:75955000-75960000	JDP2_x000D_,FOS,JDP2,RNU4ATAC14P_x000D_	-	-	-	-
chr1	156189626	rs2853646	86	39	125	0.000328165	K4me1	Mix-All	-	C	5	ARI3A,ARNT2,ASCL2,BACH1,CEBPD,DLX6,E2F1,E2F7,FOSL2,GATA4,GATD1,GLI2,GMEB1,HHEX,HINFP,HXA4,HXA6,HXB4,IRF4,KDM5B,KLF10,LHX4,MAD3,MNT,MYF6,NFAT5,NFYC,NR4A1,NR4A2,RFX1,SALL4,TFDP1	33	-	-	chr1:156125000-156130000..chr1:156190000-156195000,chr1:156060000-156065000..chr1:156190000-156195000,chr1:156115000-156120000..chr1:156285000-156290000	SLC25A44_x000D_,SEMA4A,SLC25A44_x000D_,BGLAP,C1orf85,PAQR6,PMF1,PMF1-BGLAP,SLC25A44,SMG5,TMEM79,VHLL_x000D_	-	-	Probe	PMF1_156182778#chr1:156182778-156209868
chr16	87756858	rs12447906	140	17	157	5.10134e-24	K27ac	Enh-All	DHS	C	4	-	-	-	-	chr16:87580000-87590000..chr16:87800000-87810000,chr16:87620000-87630000..chr16:87800000-87810000,chr16:87420000-87430000..chr16:87800000-87810000	AC010536.1,FLJ00104,JPH3,KLHDC4_x000D_,AC010536.1,FLJ00104,JPH3,KLHDC4,ZCCHC14_x000D_	-	-	Probe	KLHDC4_87799598#chr16:87741417-87799598
chr7	24760039	rs2237312	101	161	262	0.000709784	K27ac	Mix-All	-	C	3a	CEBPB_joined,CRBL2,FOSB,FOXC1,FOXF2,FOXH1,HAND1,IRF9,MAFF,MAFK,MCR,NF2L1,NKX61,RUNX2,RUNX3,SUH,TSH1	18	-	-	-	-	-	-	-	-
chr6	131019320	rs72992294	718	1053	1771	1.65739e-09	CTCF,SA1	Ins-All	DHS	C	2b	-	-	-	-	chr6:130640000-130645000..chr6:131020000-131025000,chr6:130640000-130645000..chr6:131165000-131170000	TMEM200A_x000D_,SMLR1,TMEM200A_x000D_	-	-	-	-
chr7	73241386	rs7455225	17	50	67	0.000213193	K27ac	Enh-All	DHS	C	1f	ESR2,RUNX3	2	-	-	chr7:66190000-66195000..chr7:73380000-73385000,chr7:65935000-65940000..chr7:75775000-75780000,chr7:65855000-65860000..chr7:75715000-75720000	ABHD11,AUTS2,BAZ1B,BCL7B,CALN1,CLDN3,CLDN4,DNAJC30,FKBP6,FZD9,LINC00035,MIR3914-1,MIR4284,MIR4650-1,MIR4650-2,MLXIPL,NSUN5,POM121,RN7SKP75,RN7SL265P,RN7SL371P,RN7SL377P,RN7SL43P,RN7SL625P,RNA5SP231,RNA5SP232,RNU6-1080P,RNU6-1198P,RNU6-1254P,RNU6-229P,RNU6-832P,RP11-313P13.5,SBDS,STX1A,TBL2,TMEM248,TRIM50,TRIM74,TYW1,TYW1B,VPS37D,WBSCR17,WBSCR22,WBSCR27,WBSCR28,Y_RNA_x000D_,ABHD11,AC004878.8,AUTS2…	-	-	-	-
chr8	8241665	rs4840341	89	166	255	1.0746e-05	K4me3	Enh-All	DHS	C	4	FLI1,SPI1	4	-	-	chr8:8105000-8110000..chr8:8525000-8530000,chr8:8105000-8110000..chr8:8590000-8595000,chr8:8100000-8110000..chr8:8840000-8850000,chr8:6600000-6610000..chr8:11350000-11360000	RN7SL178P,SGK223_x000D_,CLDN23,RN7SL178P,SGK223_x000D_,CLDN23,MFHAS1,RN7SL178P,RNU6-682P,SGK223_x000D_,C8orf12,C8orf74,CLDN23,DEFA1,DEFA1B,DEFA3,DEFA4,DEFA5,DEFA6,DEFB1,DEFB103A,DEFB103B,DEFB104A,DEFB104B,DEFB105A,DEFB105B,DEFB106A,DEFB106B,DEFB107A,DEFB107B,DEFB4A,DEFB4B,ERI1,FAM167A,FAM66E,MFHAS1,MIR4286,MIR4660,MIR548I3,MIR597,MIR598,MSRA,MTMR9,PPP1R3B,PRSS55,RN7SL178P,RN7SL293P,RNA5SP252,RNU6…	-	-	-	-
chr3	153117704	rs1507160	32	73	105	0.000243513	K27ac	Enh-All	DHS	C	4	-	-	-	-	chr3:152760000-152770000..chr3:153310000-153320000,chr3:152760000-152770000..chr3:153480000-153490000	C3orf79,RAP2B,RN7SL300P,RNU6-901P_x000D_	-	-	-	-
chr12	105145684	rs2463441	120	66	186	0.000282371	K27ac	Enh-All	DHS	C	4	ISL2	1	-	-	chr12:105075000-105080000..chr12:105445000-105450000,chr12:104775000-104780000..chr12:105450000-105455000,chr12:104600000-104610000..chr12:105450000-105460000	C12orf45,SLC41A2_x000D_,C12orf45,CHST11,MIR3922,SLC41A2_x000D_,C12orf45,CHST11,EID3,MIR3922,SLC41A2_x000D_	-	-	-	-
chr22	27070304	rs55857368	496	377	873	0.000310205	K4me3	Mix-All	-	C	4	HAND1	1	-	-	-	-	-	-	Probe	MIAT_27053445#chr22:27053445-27072440
chr12	11856476	rs2856322	350	198	548	1.24741e-06	K27ac,K4me3	Enh-All	-	C	7	-	-	-	-	chr12:11710000-11720000..chr12:12160000-12170000,chr12:11730000-11735000..chr12:12185000-12190000,chr12:11730000-11740000..chr12:12480000-12490000,chr12:11720000-11730000..chr12:12860000-12870000	ETV6_x000D_,BCL2L14,ETV6,LRP6,RNU6-1295P,RNU6-545P_x000D_,BCL2L14,CREBL2,DUSP16,ETV6,GPR19,LOH12CR1,LOH12CR2,LRP6,MANSC1,RNU6-1295P,RNU6-545P_x000D_	-	-	-	-
chr6	10404466	rs12206026	83	233	316	4.44936e-06	CTCF,K4me3,SA1	Mix-All	DHS	C	2b	ARNT2,ATF6A,BACH1,BMAL1,CREB1,E2F3,E2F4,E2F7,GATA4,GMEB2,HBP1,HHEX,HINFP,HXA4,HXA5,HXA6,HXB6,ID3,KLF5,KLF6,LYL1,MAD3,MAZ,MYBB,MYB,NFAT5,NFYC,NR4A1,OVOL2,PBX2,SOX9,SP4,TFDP1,THAP1,ZNF83,ZNF84	108	-	-	chr6:10250000-10255000..chr6:10435000-10440000,chr6:10020000-10030000..chr6:10430000-10440000,chr6:8980000-8985000..chr6:10430000-10435000,chr6:9240000-9250000..chr6:10430000-10440000,chr6:9540000-9550000..chr6:10430000-10440000	TFAP2A_x000D_,RNU6ATAC21P,TFAP2A_x000D_,OFCC1,RNU6ATAC21P,TFAP2A_x000D_	-	-	-	-
chr6	52363728	rs1056706	779	611	1390	2.71328e-05	K27ac	Enh-All	DHS	C	4	-	-	chr6:52160000-52165000..chr6:52360000-52365000,chr6:52280000-52285000..chr6:52360000-52365000	NoGene	chr6:52280000-52285000..chr6:52440000-52445000,chr6:52280000-52285000..chr6:52525000-52530000,chr6:52150000-52155000..chr6:52525000-52530000,chr6:52280000-52290000..chr6:52930000-52940000	EFHC1_x000D_,EFHC1,TRAM2_x000D_,EFHC1,PAQR8,TRAM2_x000D_,GSTA1,GSTA2,GSTA3,GSTA4,GSTA5,ICK,RN7SK,TMEM14A,TRAM2_x000D_	-	-	Distal,Probe	chr6:52362905-52363954___PAQR8_52226925#chr6:52226925-52272575,TRAM2_52441862#chr6:52362199-52441862,TRAM2_52441862#chr6:52362199-52441862
chr5	13479082	rs3910959	132	55	187	3.33141e-07	SA1	Ins-All	-	C	4	AP2A,KLF5,MAD3,MIXL1,RUNX3	5	-	-	-	-	-	-	-	-
chr6	32634350	rs1049057	268	4268	4536	0	K27ac,K4me3	Pro-All	DHS	C	4	RFX2,ZBT7B	108	-	-	chr6:32380000-32390000..chr6:32670000-32680000,chr6:32400000-32405000..chr6:32660000-32665000,chr6:32380000-32385000..chr6:32755000-32760000,chr6:32380000-32390000..chr6:32830000-32840000	HLA-DQA1,HLA-DQB1,HLA-DRA,HLA-DRB1,HLA-DRB5,RNU1-61P_x000D_,HLA-DQA1,HLA-DQA2,HLA-DQB1,HLA-DQB2,HLA-DRA,HLA-DRB1,HLA-DRB5,MIR3135B,RNU1-61P_x000D_,HLA-DOB,HLA-DQA1,HLA-DQA2,HLA-DQB1,HLA-DQB2,HLA-DRA,HLA-DRB1,HLA-DRB5,MIR3135B,PSMB8,PSMB9,RNU1-61P,TAP1,TAP2_x000D_	-	-	-	-
chr10	64893433	rs2175197	831	1018	1849	8.41165e-05	K4me3	Mix-All	DHS	C	2b	-	-	-	-	chr10:64350000-64355000..chr10:64915000-64920000	ADO,EGR2,NRBF2,RNU6-543P_x000D_	-	-	-	-
chr7	148660027	rs573978635	2583	581	3164	1.74734e-81	CTCF,K4me3,SA1	Mix-All	DHS	C	3a	ALX4,ATF5,BATF3,BC11A,BRAC,CASZ1,CEBPE,CR3L1,CR3L2,CUX1,EMX1,FOS,FOXA2,FOXF1,FOXK1,FOXO3,FOXP1,GLI1,HES7,HSF2,HSF4,HTF4,HXA2,HXA7,ISL2,JUND,JUN,KAISO,LEF1,LHX3,LMX1B,MAD1,MCR,MEIS2,MSX2,MYC_joined_1,NFAC4,NFKB1,NKX25,NR1H3,PAX2,PBX3,PO2F1,RORA,SOX3,SP1,STAT2,STAT6,TAF1,TFDP2,TFE3,TGIF1,YBOX3,ZBT17,ZFAT,ZN217	100	chr7:147960000-147965000..chr7:148660000-148665000	CNTNAP2	-	-	-	-	-	-
chr6	10404180	rs12199710	66	315	381	0.000430937	CTCF,K27ac,K4me3,SA1	Mix-All	DHS	C	2b	CTCF_joined_0,CTCF_joined_1,CTCF_joined_4,CTCF_joined_5,ESR1_joined_2,ESR2,TFCP2	9	-	-	chr6:10250000-10255000..chr6:10435000-10440000,chr6:10020000-10030000..chr6:10430000-10440000,chr6:8980000-8985000..chr6:10430000-10435000,chr6:9240000-9250000..chr6:10430000-10440000,chr6:9540000-9550000..chr6:10430000-10440000	TFAP2A_x000D_,RNU6ATAC21P,TFAP2A_x000D_,OFCC1,RNU6ATAC21P,TFAP2A_x000D_	-	-	-	-
chr1	158983593	rs856066	180	104	284	4.54014e-05	K4me3	Pro-All	-	C	7	-	-	-	-	chr1:158790000-158800000..chr1:159040000-159050000,chr1:158470000-158480000..chr1:159040000-159050000	IFI16,MNDA,PYHIN1_x000D_,IFI16,MNDA,OR10X1,OR10Z1,OR6K2,OR6K3,OR6K6,OR6N1,OR6N2,OR6P1,OR6Y1,PYHIN1,SPTA1_x000D_	-	-	-	-
chr17	12762766	rs12941385	120	13	133	1.08759e-21	K27ac	Enh-All	-	C	3a	-	-	-	-	chr17:12080000-12090000..chr17:12910000-12920000,chr17:12155000-12160000..chr17:12905000-12910000,chr17:12330000-12340000..chr17:12920000-12930000,chr17:11900000-11910000..chr17:12920000-12930000	AC005358.1,ARHGAP44,LINC00670,MIR1269B,MYOCD,RN7SL550P_x000D_,AC005358.1,ARHGAP44,LINC00670,MAP2K4,MIR1269B,MIR744,MYOCD,RN7SL550P,RNU11-2P_x000D_	-	-	Distal	chr17:12762743-12764236___RS7209847_12804550#chr17:12804550-12804550
chr2	71758198	rs11894275	226	68	294	1.38142e-11	CTCF,SA1	Ins-All	DHS	C	4	-	-	-	-	-	-	-	-	Probe	DYSF_71680752#chr2:71680752-71913893
chr1	175162268	rs3753559	115	369	484	0.000692605	K27ac,K4me3	Pro-All	DHS	C	2b	-	-	-	-	chr1:175120000-175125000..chr1:175290000-175295000,chr1:175120000-175130000..chr1:176040000-176050000,chr1:174990000-174995000..chr1:175290000-175295000	KIAA0040_x000D_,SCARNA3,TNR_x000D_,KIAA0040,TNN_x000D_	-	-	-	-
chr16	75498320	rs37596	415	613	1028	7.04787e-09	K4me3	Mix-All	DHS	C	4	BARH1,CTCF_joined_1,CTCF_joined_7,DBP,GMEB2,HINFP,HXA4,ID3,IRF1,KDM5A,KDM5B,KLF10,MNT,PO2F2,SOX9,THAP1,ZN143	25	-	-	chr16:75230000-75240000..chr16:75790000-75800000	ADAT1,BCAR1,CFDP1,CHST5,CHST6,CTRB1,GABARAPL2,KARS,RN7SL520P,RNU6-758P,TMEM170A,TMEM231_x000D_	-	-	-	-
chr20	56074032	rs62204257	417	754	1171	2.90834e-06	CTCF,SA1	Mix-All	DHS	C	2b	-	-	chr20:55660000-55670000..chr20:56070000-56080000	NoGene	chr20:55955000-55960000..chr20:56165000-56170000,chr20:55660000-55665000..chr20:56165000-56170000,chr20:55960000-55970000..chr20:56880000-56890000,chr20:56050000-56060000..chr20:57580000-57590000	CTCFL,PCK1,RBM38_x000D_,BMP7,CTCFL,MIR4325,MTRNR2L3,PCK1,RAE1,RBM38,SPO11_x000D_,ANKRD60,C20orf85,CTCFL,MIR4532,PCK1,PMEPA1,ZBP1_x000D_,ANKRD60,APCDD1L,C20orf85,CTCFL,GNAS,GNAS-AS1,MGC4294,MIR298,MIR4532,NELFCD,NPEPL1,PCK1,PMEPA1,PPP4R1L,RAB22A,STX16,STX16-NPEPL1,VAPB,ZBP1_x000D_	-	-	-	-
chr5	10700127	rs2930050	396	265	661	1.78261e-06	K27ac	Enh-All	DHS	C	4	GATA4	1	-	-	-	-	-	-	Distal,Probe	chr5:10699743-10700720___ROPN1L-AS1_10441963#chr5:10440846-10441963,DAP_10761387#chr5:10679341-10761387
chr7	69161391	rs565505	136	243	379	2.20068e-07	K27ac	Enh-All	DHS	C	3a	FOXF1,HSF4,ISL2,JUN,LHX3,LMX1B,NFKB1,NKX25,ZBT17	14	-	-	chr7:66830000-66840000..chr7:70160000-70170000,chr7:66840000-66850000..chr7:69390000-69400000,chr7:67090000-67100000..chr7:69390000-69400000,chr7:67090000-67100000..chr7:69490000-69500000,chr7:66590000-66595000..chr7:72150000-72155000,chr7:66655000-66660000..chr7:72085000-72090000,chr7:66710000-66715000..chr7:72030000-72035000,chr7:66190000-66195000..chr7:73380000-73385000,chr7:65935000-65940000.…	RN7SL371P,RNA5SP231,RNU6-229P,RNU6-832P_x000D_,AUTS2,CALN1,MIR3914-1,RN7SKP75,RN7SL371P,RNA5SP231,RNA5SP232,RNU6-229P,RNU6-832P,WBSCR17_x000D_,ABHD11,AUTS2,BAZ1B,BCL7B,CALN1,CLDN3,CLDN4,DNAJC30,FKBP6,FZD9,LINC00035,MIR3914-1,MIR4284,MIR4650-1,MIR4650-2,MLXIPL,NSUN5,POM121,RN7SKP75,RN7SL265P,RN7SL371P,RN7SL377P,RN7SL43P,RN7SL625P,RNA5SP231,RNA5SP232,RNU6-1080P,RNU6-1198P,RNU6-1254P,RNU6-229P,RNU6-…	-	-	-	-
chr6	32601790	rs72848261	129	14	143	2.85095e-23	K27ac	Mix-All	-	C	7	-	-	-	-	chr6:32380000-32390000..chr6:32670000-32680000,chr6:32400000-32405000..chr6:32660000-32665000,chr6:32380000-32385000..chr6:32755000-32760000,chr6:32380000-32390000..chr6:32830000-32840000	HLA-DQA1,HLA-DQB1,HLA-DRA,HLA-DRB1,HLA-DRB5,RNU1-61P_x000D_,HLA-DQA1,HLA-DQA2,HLA-DQB1,HLA-DQB2,HLA-DRA,HLA-DRB1,HLA-DRB5,MIR3135B,RNU1-61P_x000D_,HLA-DOB,HLA-DQA1,HLA-DQA2,HLA-DQB1,HLA-DQB2,HLA-DRA,HLA-DRB1,HLA-DRB5,MIR3135B,PSMB8,PSMB9,RNU1-61P,TAP1,TAP2_x000D_	-	-	-	-
chr1	31973703	rs1320578	19	50	69	0.000688478	K27ac	Enh-All	-	C	4	DLX6,EHF,ELF1,ELF2,HXB8,NR5A2,RUNX3,UBIP1,ZN266	27	-	-	chr1:31910000-31915000..chr1:32000000-32005000,chr1:31650000-31660000..chr1:32010000-32020000,chr1:31230000-31240000..chr1:32400000-32410000	RNU6-40P_x000D_,FABP3,RNU6-40P,SERINC2,SNRNP40,ZCCHC17_x000D_,AL136115.1,BAI2,COL16A1,FABP3,HCRTR1,MIR4254,NKAIN1,PEF1,PUM1,RN7SKP91,RNU6-40P,SDC3,SERINC2,SNORD103A,SNORD103B,SNORD85,SNRNP40,SPOCD1,TINAGL1,ZCCHC17_x000D_	-	-	-	-
chr19	59071321	rs10413586	164	273	437	9.85635e-07	K27ac	Mix-All	DHS	C	1f	-	-	-	-	-	-	-	-	-	-
chr4	146750129	rs12648228	14	42	56	0.000994305	K4me3	Enh-All	DHS	C	1b	-	-	-	-	-	-	-	-	Probe	ZNF827_146859607#chr4:146681887-146859607
chr3	39450751	rs62242644	73	18	91	4.50192e-08	K4me3	Pro-All	-	C	3a	CEBPB_joined,CRBL2,RUNX3,SRBP1	4	-	-	-	-	-	-	Probe	RPSA_39448179#chr3:39448179-39454032
chr22	23285694	rs8137688	571	1206	1777	1.6021e-43	K27ac,K4me1	Enh-All	-	C	5	ARNT2,BARH1,CR3L4,E2F7,ETV7,HXB8,MAD3,MYB,NFAT5,SOX9,SPI1,TFDP1	12	chr22:22535000-22540000..chr22:23285000-23290000,chr22:22380000-22390000..chr22:23280000-23290000	IGLVV-58,IGLV4-69;IGLVI-68;IGLVI-70	chr22:23170000-23180000..chr22:23630000-23640000,chr22:22520000-22525000..chr22:23480000-23485000	GNAZ,IGLC1,IGLC2,IGLC3,IGLC4,IGLC5,IGLC6,IGLC7,IGLJ1,IGLJ2,IGLJ3,IGLJ4,IGLJ5,IGLJ6,IGLJ7,IGLL5,IGLV2-5,IGLV3-1,IGLV3-2,IGLV3-4,IGLV3-6,IGLV3-7,IGLV4-3,RAB36,RN7SL263P,RTDR1,hsa-mir-5571_x000D_,GGTLC2,GNAZ,IGLC1,IGLC2,IGLC3,IGLC4,IGLC5,IGLC6,IGLC7,IGLJ1,IGLJ2,IGLJ3,IGLJ4,IGLJ5,IGLJ6,IGLJ7,IGLL5,IGLV1-36,IGLV1-40,IGLV1-41,IGLV1-44,IGLV1-47,IGLV1-50,IGLV1-51,IGLV10-54,IGLV11-55,IGLV2-11,IGLV2-14,IGL…	-	-	-	-
chr16	57422719	rs11862208	62	120	182	0.000225573	K4me1	Mix-All	-	C	5	ARNT,ATF6A,BBX,BC11A,CDC5L,CDX1,CEBPB_joined,CRBL2,DDIT3,EGR2,EPAS1,FLI1,FOSL1,FOXC1,FOXF2,FOXJ2,GATD1,HES4,HHEX,HXA9,HXD11,IRX2,KLF11,KLF15,KLF6,LHX4,LMX1B,MAFF,MAZ,MCR,MITF,MIXL1,MSX2,MXI1,MYBA,MYF6,MYNN,MYOD1,NDF2,NF2L1,NF2L3,NFAC4,NFKB1,NKX23,NKX61,NR1I2,NR4A2,NR5A2,PLAG1,PPARA,RELB,RFX7,SOX3,TEAD4,TFCP2,TFDP2,TFE2,TLX1,TSH1,VDR,YBOX1,ZBT17,ZBT44,ZBTB2,ZNF83	78	-	-	chr16:57335000-57340000..chr16:57450000-57455000,chr16:57335000-57340000..chr16:57550000-57555000	CCL17,CCL22,CX3CL1_x000D_,CCL17,CCL22,CIAPIN1,COQ9,CX3CL1,DOK4,POLR2C_x000D_	-	-	Distal	chr16:57422435-57423528___CCL17_57438678#chr16:57438678-57449974
chr8	33371479	rs2083493	184	328	512	1.32807e-09	K27ac	Mix-All	-	C	5	-	-	chr8:33370000-33375000..chr8:33410000-33415000	RNF122	-	-	-	-	-	-
chr7	155517103	rs6459912	120	65	185	0.000312709	K4me3	Enh-All	-	C	5	-	-	-	-	chr7:154990000-155000000..chr7:155540000-155550000	BLACE,CNPY1,EN2,INSIG1_x000D_	-	-	Probe	RBM33_155437202#chr7:155437202-155574179
chr16	1525635	rs66702682	79	156	235	2.51821e-06	K27ac	Pro-All	DHS	C	2b	-	-	-	-	-	-	-	-	-	-
chr5	94952842	rs28719840	66	25	91	6.99334e-05	K27ac	Mix-All	-	C	4	FOSB	1	-	-	chr5:94300000-94310000..chr5:95180000-95190000	ARSK,FAM81B,GLRX,GPR150,RFESD,RHOBTB3,RNU6-308P,SPATA9,TTC37_x000D_	-	-	-	-
chr4	76980267	rs6832815	30	79	109	4.20494e-05	K4me1	Enh-All	-	C	4	CEBPB_joined,MIXL1	3	-	-	chr4:76920000-76925000..chr4:76985000-76990000,chr4:76835000-76840000..chr4:76985000-76990000	CXCL10,CXCL11_x000D_,CXCL10,CXCL11,CXCL9,SDAD1_x000D_	-	-	Distal	chr4:76979197-76980472___SDAD1_76912115#chr4:76871058-76912115
chr2	70023469	rs7588022	60	18	78	3.14634e-05	CTCF	Enh-All	-	C	2a	AP2A,CASZ1,CR3L1,EMX1,FOXF1,FOXK1,HES7,IRF1,LHX4,NFKB1,NKX61,NR1H3,RORA,SPI1,TGIF1,ZBT17	18	-	-	-	-	-	-	Probe	ANXA4_69969126#chr2:69969126-70053596
chr19	52104713	rs3752126	798	40	838	2.63003e-91	K27ac,K4me3	Mix-All	-	C	2b	-	-	-	-	chr19:51975000-51980000..chr19:52160000-52165000	AC018755.1,SIGLEC12,SIGLEC14,SIGLEC5,SIGLEC6,ZNF175_x000D_	-	-	-	-
chr7	24758753	rs754555	185	278	463	6.25566e-05	K27ac	Enh-All	DHS	C	4	SPI1	5	-	-	-	-	-	-	-	-
chr16	84208891	rs12597782	345	21	366	3.38498e-06	K4me1,SA1	Enh-All	DHS	C	1f	MAFK	3	-	-	chr16:83990000-83995000..chr16:84220000-84225000	DNAAF1,HSDL1,MBTPS1,NECAB2,RNA5SP432,SLC38A8_x000D_	-	-	-	-
chr1	214612807	rs10864096	238	151	389	4.31645e-05	K27ac	Enh-All	DHS	C	3a	-	-	-	-	chr1:214500000-214505000..chr1:214760000-214765000,chr1:214380000-214390000..chr1:215690000-215700000	PTPN14_x000D_,CENPF,KCNK2,PTPN14,SMYD2_x000D_	-	-	-	-
chr4	36350641	rs7699358	347	241	588	5.03275e-05	K27ac	Enh-All	-	C	5	-	-	chr4:36350000-36355000..chr4:36395000-36400000,chr4:36350000-36360000..chr4:37390000-37400000	NoGene,KIAA1239	-	-	-	-	-	-
chr1	41261072	rs2149033	104	32	136	2.82439e-09	K27ac	Enh-All	-	C	6	KDM5A,RUNX3	2	-	-	chr1:41240000-41250000..chr1:41410000-41420000,chr1:41240000-41245000..chr1:41310000-41315000	CITED4,RN7SL326P_x000D_,KCNQ4,RN7SL326P_x000D_	-	-	-	-
chr1	41178855	rs475268	77	181	258	5.50382e-10	K27ac	Enh-All	DHS	C	2a	-	-	-	-	-	-	-	-	-	-
chr6	11710554	rs210920	67	140	207	1.9365e-06	K27ac	Enh-All	-	C	3a	-	-	chr6:11710000-11715000..chr6:11830000-11835000	NoGene	chr6:11580000-11590000..chr6:12890000-12900000,chr6:11585000-11590000..chr6:12600000-12605000,chr6:11650000-11655000..chr6:12605000-12610000	ADTRP,EDN1,HIVEP1,RN7SKP293_x000D_	-	-	-	-
chr22	51021271	rs540889063	682	73	755	4.21501e-55	K27ac,K4me3,SA1	Pro-All	DHS	C	-	ELF1,ELF2,ETV1,FLI1,GABPA,SPI1	6	-	-	-	-	-	-	-	-
chr18	54751727	rs9946685	73	34	107	0.000892758	K4me3	Mix-All	DHS	C	5	-	-	-	-	chr18:54740000-54750000..chr18:55500000-55510000,chr18:54415000-54420000..chr18:55110000-55115000,chr18:54540000-54550000..chr18:55110000-55120000,chr18:54710000-54720000..chr18:55110000-55120000,chr18:54410000-54420000..chr18:55220000-55230000,chr18:54535000-54540000..chr18:55225000-55230000	ATP8B1,BOD1L2,FECH,NARS,ONECUT2,RNU6-737P,RNU6-742P,ST8SIA3_x000D_,BOD1L2,RNU6-737P,ST8SIA3_x000D_,BOD1L2,ONECUT2,RNU6-737P,ST8SIA3_x000D_	-	-	-	-
chr1	15502337	rs10754885	267	118	385	2.00837e-13	K27ac	Enh-All	-	C	5	-	-	-	-	chr1:15445000-15450000..chr1:15595000-15600000	C1orf195,TMEM51_x000D_	-	-	-	-
chr9	114659661	rs3780519	2308	1948	4256	4.7369e-06	K27ac,K4me1	Pro-All	-	C	4	-	-	chr9:114650000-114660000..chr9:115090000-115100000	PTBP3	chr9:114520000-114525000..chr9:114835000-114840000,chr9:114520000-114530000..chr9:115120000-115130000	MIR4668,RNU6-1013P,RNU6-710P,UGCG_x000D_,MIR4668,PTBP3,RN7SL430P,RN7SL57P,RNA5SP295,RNU6-1013P,RNU6-710P,RNU6-855P,SUSD1,UGCG_x000D_	-	-	-	-
chr19	41193580	rs2561537	48	13	61	2.83532e-05	K27ac	Mix-All	DHS	C	4	-	-	-	-	chr19:41165000-41170000..chr19:41325000-41330000,chr19:41160000-41170000..chr19:41410000-41420000,chr19:41160000-41170000..chr19:41650000-41660000,chr19:41160000-41170000..chr19:41760000-41770000	ADCK4,C19orf54,EGLN2,ITPKC,MIA,NUMBL,RAB4B,RAB4B-EGLN2,RNU6-195P,SNRPA_x000D_,ADCK4,C19orf54,CYP2A6,CYP2A7,EGLN2,ITPKC,MIA,NUMBL,RAB4B,RAB4B-EGLN2,RNU6-195P,SNRPA_x000D_,ADCK4,C19orf54,CYP2A13,CYP2A6,CYP2A7,CYP2B6,CYP2F1,EGLN2,ITPKC,MIA,NUMBL,RAB4B,RAB4B-EGLN2,RNU6-195P,SNRPA_x000D_,ADCK4,C19orf54,CYP2A13,CYP2A6,CYP2A7,CYP2B6,CYP2F1,CYP2S1,EGLN2,ITPKC,MIA,NUMBL,RAB4B,RAB4B-EGLN2,RN7SL718P,RNU6-19…	-	-	-	-
chr6	44229704	rs3997541	60	12	72	4.52933e-08	K27ac	Enh-All	-	C	5	-	-	-	-	chr6:44135000-44140000..chr6:44305000-44310000	AARS2,HSP90AB1,MIR4647,NFKBIE,SLC29A1,SLC35B2,TCTE1,TMEM151B_x000D_	-	-	-	-
chr2	58273009	rs968850	347	594	941	7.37552e-15	K27ac	Pro-All	-	C	4	ATF2	1	chr2:58130000-58140000..chr2:58270000-58280000	VRK2	chr2:57985000-57990000..chr2:58675000-58680000,chr2:58120000-58125000..chr2:58675000-58680000	FANCL,VRK2_x000D_	-	-	Probe	VRK2_58134785#chr2:58134785-58387055
chr2	43421344	rs12617964	29	93	122	2.98162e-08	K27ac	Enh-All	DHS	C	4	-	-	-	-	chr2:43350000-43355000..chr2:43455000-43460000,chr2:43175000-43180000..chr2:43455000-43460000,chr2:43255000-43260000..chr2:43455000-43460000,chr2:43355000-43360000..chr2:43710000-43715000,chr2:43175000-43180000..chr2:43710000-43715000,chr2:43050000-43060000..chr2:43830000-43840000	ZFP36L2_x000D_,RNU6-242P,ZFP36L2_x000D_,RNU6-958P,ZFP36L2_x000D_,RNU6-242P,RNU6-958P,ZFP36L2_x000D_,RNU6-242P,RNU6-958P,THADA,ZFP36L2_x000D_	-	-	-	-
chr6	32628751	rs9273534	12	48	60	4.47562e-05	K4me1	Enh-All	-	C	7	FOXA2,FOXC1,NF2L3,SIX5,TSH1	71	-	-	chr6:32380000-32390000..chr6:32670000-32680000,chr6:32400000-32405000..chr6:32660000-32665000,chr6:32380000-32385000..chr6:32755000-32760000,chr6:32380000-32390000..chr6:32830000-32840000	HLA-DQA1,HLA-DQB1,HLA-DRA,HLA-DRB1,HLA-DRB5,RNU1-61P_x000D_,HLA-DQA1,HLA-DQA2,HLA-DQB1,HLA-DQB2,HLA-DRA,HLA-DRB1,HLA-DRB5,MIR3135B,RNU1-61P_x000D_,HLA-DOB,HLA-DQA1,HLA-DQA2,HLA-DQB1,HLA-DQB2,HLA-DRA,HLA-DRB1,HLA-DRB5,MIR3135B,PSMB8,PSMB9,RNU1-61P,TAP1,TAP2_x000D_	-	-	-	-
chr7	25019340	rs60689900	1023	692	1715	0.000540723	K27ac,K4me3	Pro-All	DHS	C	4	SIX5,SUH	2	-	-	-	-	-	-	-	-
chr5	77404610	rs72776424	104	185	289	8.87878e-06	K27ac	Enh-All	-	C	3a	BACH1,EHF,EPAS1,ERF,FOXG1,GMEB1,HXA10,HXB6,HXC8,MAD3,MYBB,MZF1,SPI1,STA5B,TEAD2,TFCP2	16	-	-	-	-	-	-	Probe	AP3B1_77590579#chr5:77298149-77590579
chr6	32605189	rs9272426	3164	972	4136	2.05774e-142	K27ac,K4me3,SA1	Pro-All	DHS	C	4	BATF	51	-	-	chr6:32380000-32390000..chr6:32670000-32680000,chr6:32400000-32405000..chr6:32660000-32665000,chr6:32380000-32385000..chr6:32755000-32760000,chr6:32380000-32390000..chr6:32830000-32840000	HLA-DQA1,HLA-DQB1,HLA-DRA,HLA-DRB1,HLA-DRB5,RNU1-61P_x000D_,HLA-DQA1,HLA-DQA2,HLA-DQB1,HLA-DQB2,HLA-DRA,HLA-DRB1,HLA-DRB5,MIR3135B,RNU1-61P_x000D_,HLA-DOB,HLA-DQA1,HLA-DQA2,HLA-DQB1,HLA-DQB2,HLA-DRA,HLA-DRB1,HLA-DRB5,MIR3135B,PSMB8,PSMB9,RNU1-61P,TAP1,TAP2_x000D_	-	-	-	-
chr19	46636875	rs11670001	148	49	197	5.53027e-08	K27ac,K4me1	Enh-All	-	C	4	-	-	-	-	chr19:46580000-46585000..chr19:46690000-46695000,chr19:46580000-46585000..chr19:46765000-46770000,chr19:46530000-46535000..chr19:46765000-46770000	IGFL2,IGFL3_x000D_,IGFL1,IGFL2,IGFL3_x000D_,IGFL1,IGFL2,IGFL3,IGFL4_x000D_	-	-	-	-
chr11	18001707	rs17794213	140	69	209	1.48653e-05	SA1	Ins-All	DHS	C	4	-	-	chr11:17615000-17620000..chr11:18000000-18005000,chr11:17750000-17755000..chr11:18000000-18005000,chr11:17780000-17785000..chr11:18000000-18005000	KCNC1,NoGene,OTOG	-	-	-	-	-	-
chr12	6580249	rs2072378	183	102	285	1.20362e-05	K4me3	Pro-All	DHS	C	4	BACH1,EHF,ELF1,ELF2,FOSL2,GMEB1,KDM5B,MAD3,MAZ,NFYC,REST_joined_0,TYY1,Z280D	49	-	-	chr12:6535000-6540000..chr12:6640000-6645000	CD27,MRPL51,SCARNA10,TAPBPL,VAMP1_x000D_	-	-	-	-
chr13	111365171	rs72663414	3720	4104	7824	8.35715e-05	K4me3	Pro-All	DHS	R	4	-	-	-	-	chr13:111245000-111250000..chr13:111465000-111470000	CARKD,CARS2,ING1_x000D_	-	-	-	-
chr14	73938945	rs12897861	1824	1567	3391	0.000133663	SA1	Enh-All	DHS	C	4	-	-	chr14:72980000-72990000..chr14:73930000-73940000,chr14:73635000-73640000..chr14:73935000-73940000,chr14:73755000-73760000..chr14:73935000-73940000	RGS6,NUMB,PSEN1	-	-	-	-	-	-
chr4	146981324	rs6841216	377	268	645	6.99271e-05	K27ac	Enh-All	DHS	C	2b	TFCP2,USF1,USF2	3	-	-	-	-	-	-	-	-
chr3	44072550	rs9311348	280	178	458	8.77323e-06	K27ac	Enh-All	-	C	2b	-	-	-	-	chr3:43810000-43815000..chr3:44235000-44240000,chr3:43895000-43900000..chr3:44235000-44240000,chr3:44030000-44040000..chr3:44230000-44240000,chr3:43590000-43595000..chr3:44235000-44240000	MIR138-1,RNU6-367P_x000D_,ABHD5,MIR138-1,RNU6-367P_x000D_	-	-	-	-
chr1	29062813	rs3753692	671	255	926	2.8511e-25	K27ac,K4me3	Pro-All	DHS	C	4	EHF,NKX61	4	-	-	chr1:28970000-28980000..chr1:29200000-29210000,chr1:28835000-28840000..chr1:29200000-29205000,chr1:28680000-28690000..chr1:29200000-29210000	GMEB1,OPRD1,YTHDF2_x000D_,GMEB1,OPRD1,RAB42,RNU11,SNHG12,SNORD99,TAF12,TRNAU1AP,YTHDF2_x000D_,GMEB1,OPRD1,PHACTR4,RAB42,RCC1,RNU11,RNU6ATAC27P,SNHG12,SNHG3,SNORA73B,SNORD99,TAF12,TRNAU1AP,YTHDF2_x000D_	-	-	-	-
chr7	1980006	rs73051857	151	393	544	1.80931e-12	K27ac,K4me3	Enh-All	DHS	C	4	-	-	-	-	chr7:1610000-1620000..chr7:2240000-2250000,chr7:1700000-1710000..chr7:2240000-2250000,chr7:1615000-1620000..chr7:2385000-2390000	ELFN1,MIR4655_x000D_,ELFN1,FTSJ2,MAD1L1,MIR4655,NUDT1_x000D_	-	-	-	-
chr19	58912906	rs35117909	213	100	313	1.65138e-09	K4me3	Mix-All	DHS	C	4	-	-	-	-	-	-	-	-	-	-
chr12	122985598	rs7296680	480	336	816	2.31242e-06	K27ac	Mix-All	DHS	C	2b	NRF1	2	-	-	-	-	-	-	-	-
chr4	38763693	rs10023850	1770	1561	3331	0.000854952	K27ac	Mix-All	-	C	6	-	-	chr4:38760000-38770000..chr4:39030000-39040000,chr4:38760000-38765000..chr4:38855000-38860000,chr4:38760000-38765000..chr4:39135000-39140000	TMEM156,NoGene,TLR1;TLR6	chr4:38310000-38320000..chr4:39030000-39040000	AC021860.1,FAM114A1,KLF3,MIR574,RNA5SP158,TLR1,TLR10,TLR6_x000D_	-	-	-	-
chr2	46085325	rs1947195	116	57	173	3.14855e-05	K27ac	Mix-All	-	C	4	-	-	-	-	-	-	-	-	-	-
chr11	115798664	rs17118936	1152	868	2020	6.82746e-08	K27ac,K4me3	Enh-All	-	C	4	FOXF1,FOXH1	4	chr11:115795000-115800000..chr11:115945000-115950000	NoGene	-	-	-	-	Distal	chr11:115798298-115799008___RS974819_103660567#chr11:103660567-103660567
chr2	113993385	rs7576384	37	447	484	8.35147e-33	K27ac,K4me3	Pro-All	DHS	C	4	BBX,ELF1,ELF2,KDM5A,MYBA,MYOD1,NF2L3,NKX61,NR4A2,NSD2,TSH1,ZBT44,ZNF83	13	-	-	chr2:113895000-113900000..chr2:114130000-114135000	PAX8,PSD4_x000D_	-	-	-	-
chr1	111764137	rs2477584	6332	6988	13320	0.000333471	K27ac,K4me1,SA1	Enh-All	-	C	3a	-	-	chr1:111760000-111765000..chr1:112140000-112145000	RAP1A	chr1:111420000-111425000..chr1:111765000-111770000	CEPT1,DENND2D,DRAM2,LRIF1,RNA5SP54_x000D_	-	-	-	-
chr11	3438396	rs2002658	285	404	689	8.39437e-05	SA1	Ins-All	DHS	C	4	TSH1	1	-	-	-	-	-	-	-	-
chr8	142413879	rs6990481	742	476	1218	3.62092e-09	K27ac,K4me3	Enh-All	DHS	C	5	-	-	chr8:142120000-142125000..chr8:142410000-142415000,chr8:141510000-141520000..chr8:142410000-142420000	NoGene,NoGene	-	-	-	-	-	-
chr4	139113641	rs7687893	67	20	87	1.9368e-06	K27ac	Enh-All	-	C	5	COT2,FOXA2,HSF4,ISL2,MEF2C,MSX1,PDX1,ZFAT	8	-	-	chr4:138740000-138750000..chr4:139600000-139610000,chr4:138960000-138965000..chr4:139600000-139605000,chr4:138030000-138040000..chr4:139600000-139610000	SLC7A11_x000D_,PCDH18,SLC7A11_x000D_	-	-	Distal,Probe	chr4:139112388-139114378___SLC7A11_139163503#chr4:139085247-139163503,SLC7A11_139163503#chr4:139085247-139163503
chr15	101874841	rs12900794	15	49	64	8.26663e-05	K27ac	Pro-All	-	C	4	FOXJ2,GZF1,LHX4,MNX1,RELB,TSH1	16	-	-	chr15:101835000-101840000..chr15:102180000-102185000	PCSK6_x000D_	-	-	-	-
chr8	32406768	rs4733129	321	626	947	6.03372e-10	CTCF,SA1	Mix-All	DHS	C	4	CTCFL,CTCF_joined_1,CTCF_joined_3,CTCF_joined_6,CTCF_joined_7	10	chr8:32405000-32410000..chr8:32960000-32965000	NoGene	chr8:31100000-31110000..chr8:32960000-32970000	NRG1,RNA5SP261,RNA5SP262,RNA5SP263,RNU6-663P_x000D_	-	-	Probe	NRG1_32405727#chr8:32405727-32622558
chr13	111124609	rs77586438	117	59	176	5.19804e-05	K27ac	Enh-All	-	C	7	ATOH1,FOXJ2,KDM5A,NDF2,NR5A2,TFCP2	16	chr13:109810000-109820000..chr13:111120000-111130000	MYO16	-	-	-	-	-	-
chr3	46411542	rs2227010	15	54	69	1.67451e-05	K4me3	Mix-All	DHS	C	3a	RUNX3	1	chr3:45800000-45810000..chr3:46410000-46420000	SLC6A20	chr3:46130000-46140000..chr3:46580000-46590000,chr3:46125000-46130000..chr3:46415000-46420000,chr3:45980000-45985000..chr3:46430000-46435000	CCR1,CCR2,CCR3,CCR5,CCRL2,LTF,RTP3_x000D_,CCR1,CCR2,CCR3_x000D_,CCR1,CCR2,CCR3,CCR5,XCR1_x000D_	-	-	-	-
chr11	33061814	rs2273543	263	377	640	2.79249e-05	K27ac	Pro-All	DHS	C	1d	-	-	-	-	chr11:32980000-32985000..chr11:33085000-33090000,chr11:32970000-32980000..chr11:33350000-33360000,chr11:32600000-32610000..chr11:33180000-33190000	DEPDC7_x000D_,CSTF3,DEPDC7,TCP11L1_x000D_,CCDC73,DEPDC7,PRRG4,QSER1,TCP11L1_x000D_	-	-	-	-
chr10	64374651	rs11815451	191	79	270	5.35957e-11	K27ac	Enh-All	-	C	2b	E2F7,GMEB1,GMEB2,LHX4,MNT,NFYC,NKX28,SP4,TFDP1	17	chr10:64370000-64375000..chr10:64570000-64575000	EGR2	chr10:64350000-64360000..chr10:64840000-64850000,chr10:64350000-64355000..chr10:64915000-64920000	ADO,EGR2_x000D_,ADO,EGR2,NRBF2,RNU6-543P_x000D_	-	-	Probe	ZNF365_64133915#chr10:64133915-64431771
chr22	23245236	rs2859790	674	91	765	7.28964e-109	K27ac	Enh-All	-	C	4	-	-	chr22:22535000-22540000..chr22:23245000-23250000	IGLVV-58	chr22:23195000-23200000..chr22:23280000-23285000,chr22:23170000-23180000..chr22:23630000-23640000,chr22:22705000-22710000..chr22:23280000-23285000,chr22:22535000-22540000..chr22:23285000-23290000,chr22:22520000-22525000..chr22:23480000-23485000,chr22:22380000-22385000..chr22:23250000-23255000,chr22:22380000-22390000..chr22:23280000-23290000	IGLC1,IGLC2,IGLC3,IGLC4,IGLC5,IGLC6,IGLC7,IGLJ1,IGLJ2,IGLJ3,IGLJ4,IGLJ5,IGLJ6,IGLJ7,IGLL5,IGLV3-1,IGLV3-2,IGLV3-4,IGLV4-3,hsa-mir-5571_x000D_,GNAZ,IGLC1,IGLC2,IGLC3,IGLC4,IGLC5,IGLC6,IGLC7,IGLJ1,IGLJ2,IGLJ3,IGLJ4,IGLJ5,IGLJ6,IGLJ7,IGLL5,IGLV2-5,IGLV3-1,IGLV3-2,IGLV3-4,IGLV3-6,IGLV3-7,IGLV4-3,RAB36,RN7SL263P,RTDR1,hsa-mir-5571_x000D_,GGTLC2,IGLC1,IGLC2,IGLC3,IGLC4,IGLC5,IGLC6,IGLC7,IGLJ1,IGLJ2,IGL…	-	-	-	-
chr2	38302390	rs10012	316	176	492	2.89364e-09	K4me3	Pro-All	-	C	4	BACH1,GMEB2,KDM5A,KLF5	12	-	-	chr2:38210000-38215000..chr2:38500000-38505000,chr2:38110000-38115000..chr2:38500000-38505000,chr2:37620000-37625000..chr2:38500000-38505000	CYP1B1,CYP1B1-AS1,RNU6-951P_x000D_,CYP1B1,CYP1B1-AS1,RMDN2,RNU6-951P_x000D_,CDC42EP3,CYP1B1,CYP1B1-AS1,LINC00211,RMDN2,RNU6-1116P,RNU6-951P_x000D_	-	-	-	-
chr21	42734604	rs73228004	1760	1488	3248	7.99989e-06	K27ac	Enh-All	DHS	R	4	-	-	chr21:26930000-26940000..chr21:42730000-42740000	MIR155HG	chr21:42655000-42660000..chr21:42830000-42835000	FAM3B,MX2_x000D_	-	-	-	-
chr9	96929236	rs75418833	288	167	455	8.3644e-08	K27ac	Pro-All	DHS	C	2b	ATOH1,BACH1,BARX2,BCL6,BMAL1,CEBPD,CREB1,DBP,E2F3,E2F4,E2F7,EGR1,ELK1,ELK4,ETS1,ETV7,FOXP1,GABPA,GATA4,GMEB2,HES1,HINFP,HXA4,HXA5,HXA6,HXB6,HXC8,KDM5B,KLF5,KLF6,MAD3,MAX,MAZ,MNT,MYB,MZF1,NFAT5,NR4A1,OVOL2,PBX3,PO5F1,SOX9,SP1,SP4,STAT2,TFCP2,TFDP1,THAP1,UBF1,UBIP1,ZBT7A,ZBTB2,ZN143,ZN711	65	-	-	chr9:96830000-96835000..chr9:96970000-96975000	MIRLET7A1,MIRLET7D,MIRLET7DHG,MIRLET7F1_x000D_	-	-	-	-
chr2	65159014	rs13008014	6432	5948	12380	5.02647e-05	K27ac	Mix-All	-	C	1f	-	-	-	-	chr2:65145000-65150000..chr2:65265000-65270000,chr2:64550000-64560000..chr2:65260000-65270000	RNU6-548P,SLC1A4_x000D_,AFTPH,LGALSL,MIR4433,RN7SL211P,RN7SL341P,RNU6-100P,RNU6-548P,SERTAD2,SLC1A4_x000D_	-	-	Distal	chr2:65158950-65159490___AFTPH_64751438#chr2:64751438-64820138,SLC1A4_65215578#chr2:65215578-65251000
chr17	37213466	rs4795339	618	263	881	6.14808e-10	K27ac,K4me3	Pro-All	DHS	C	4	GRHL1	4	-	-	-	-	-	-	-	-
chr2	220144111	rs200945257	271	182	453	0.000176042	K4me3	Mix-All	DHS	R	-	FOSB,NRF1	5	-	-	chr2:220035000-220040000..chr2:220160000-220165000	ABCB6,ANKZF1,ATG9A,DNAJB2,FAM134A,GLB1L,MIR153-1,STK16,TUBA4A,ZFAND2B_x000D_	-	-	-	-
chr10	6178388	rs10400125	38	11	49	0.00063959	K4me3	Enh-All	DHS	C	4	FOSB	1	-	-	chr10:6150000-6155000..chr10:6240000-6245000,chr10:6150000-6155000..chr10:6450000-6455000,chr10:6050000-6060000..chr10:6440000-6450000	MIR3155A,RN7SKP78_x000D_,DKFZP667F0711,MIR3155A,PFKFB3,RN7SKP78_x000D_,DKFZP667F0711,MIR3155A,PFKFB3,RBM17,RN7SKP78_x000D_	-	-	Distal	chr10:6177570-6178545___MIR3155B_6194225#chr10:6194169-6194225
chr3	178787131	rs4955806	557	492	1049	7.73985e-10	CTCF,K27ac	Pro-All	DHS	C	2a	-	-	-	-	chr3:178730000-178735000..chr3:178865000-178870000,chr3:178730000-178740000..chr3:179270000-179280000,chr3:178150000-178160000..chr3:179030000-179040000,chr3:178730000-178735000..chr3:179030000-179035000	ZMAT3_x000D_,GNB4,KCNMB3,MFN1,PIK3CA,SNORA25,ZNF639_x000D_,KCNMB3,PIK3CA,SNORA25,ZMAT3_x000D_	-	-	Distal,Probe	chr3:178786962-178788074___PIK3CA_178866310#chr3:178866310-178952497,ZMAT3_178789656#chr3:178735010-178789656
chr3	126422829	rs3806621	170	32	202	5.98288e-13	CTCF,SA1	Mix-All	DHS	C	2a	CTCFL,CTCF_joined_0,CTCF_joined_1,CTCF_joined_2,CTCF_joined_3,CTCF_joined_4,CTCF_joined_5,CTCF_joined_6,CTCF_joined_7,ZN281	10	-	-	chr3:126395000-126400000..chr3:127170000-127175000,chr3:126395000-126400000..chr3:127260000-127265000,chr3:126235000-126240000..chr3:127170000-127175000	C3orf56,CHCHD6,PLXNA1,RNU6-1047P_x000D_,C3orf22,C3orf56,CHCHD6,CHST13,PLXNA1,RNA5SP138,RNU6-1047P,TXNRD3,TXNRD3NB_x000D_	-	-	-	-
chr2	157049217	rs11883686	281	132	413	7.28073e-05	CTCF,SA1	Mix-All	-	C	4	FOSB,FOXJ2,NFE2,TSH1	10	-	-	chr2:156230000-156240000..chr2:158050000-158060000	GPD2,NR4A2_x000D_	-	-	-	-
chr5	1645242	rs4551124	686	927	1613	4.69889e-08	SA1	Pro-All	DHS	C	4	CEBPB_joined,EHF,FLI1,NRF1,SPI1	9	chr5:910000-920000..chr5:1640000-1650000,chr5:1165000-1170000..chr5:1645000-1650000	TRIP13,NoGene	chr5:1490000-1500000..chr5:1780000-1790000,chr5:1310000-1320000..chr5:1790000-1800000,chr5:1490000-1500000..chr5:6490000-6500000,chr5:1490000-1500000..chr5:6730000-6740000	MIR4277_x000D_,LPCAT1,MIR4277,SLC6A3_x000D_,ADAMTS16,C5orf38,IRX1,IRX2,IRX4,MED10,MIR4277,MRPL36,NDUFS6,RN7SKP73_x000D_,ADAMTS16,C5orf38,IRX1,IRX2,IRX4,MED10,MIR4277,MRPL36,NDUFS6,NSUN2,RN7SKP73,SRD5A1,UBE2QL1_x000D_	-	-	Distal	chr5:1645074-1645621___TRIP13_892968#chr5:892968-918164
chr5	131800599	rs2522055	301	518	819	2.86879e-13	K27ac	Enh-All	-	C	2b	-	-	-	-	chr5:131710000-131720000..chr5:131830000-131840000,chr5:131400000-131410000..chr5:131830000-131840000,chr5:131720000-131725000..chr5:132150000-132155000	C5orf56,IRF1_x000D_,C5orf56,IRF1,MIR3936,P4HA2,PDLIM4,SLC22A4,SLC22A5_x000D_,C5orf56,CCNI2,IL13,IL4,IL5,IRF1,KIF3A,RAD50,SEPT8_x000D_	-	-	Probe	C5ORF56_131746464#chr5:131746464-131811736
chr7	5183974	rs12112334	179	44	223	3.32864e-05	K27ac,K4me3	Mix-All	DHS	C	5	GLIS3,HNF1B	6	-	-	-	-	-	-	-	-
chr17	75451244	rs72896179	374	28	402	5.75578e-31	K27ac,K4me3	Enh-All	-	C	4	-	-	-	-	chr17:75320000-75325000..chr17:75490000-75495000,chr17:74660000-74670000..chr17:75940000-75950000	MIR4316_x000D_,FLJ45079,JMJD6,LINC00338,METTL23,MFSD11,MGAT5B,MIR4316,MIR636,RNU1-80P,RNU4-47P,RNU6-97P,RP11-285E9.5,RP11-285E9.6,SEC14L1,SEPT9,SRSF2_x000D_	-	-	Probe	SEPT9_75277491#chr17:75277491-75496678
chr9	138859655	rs2152180	43	118	161	6.12372e-08	SA1	Ins-All	DHS	C	2b	ARNT,ATF6A,BBX,BC11A,BCL3,BHE40,CDC5L,CDX1,CEBPB_joined,CEBPE,CRBL2,CUX1,E2F6,EGR2,ELF4,ETV1,FOSL1,FOS,FOXC1,FOXF2,FOXJ2,FOXO4,GATA6,GATD1,GRHL2,GZF1,HAND1,HES4,HHEX,HXD11,ID1,IRF9,IRX2,JUN,KLF11,KLF15,KLF6,LHX4,MAD3,MAFF,MAZ,MCR,MEF2C,MITF,MIXL1,MSX2,MTA3,MYBA,MYC_joined_2,MYF6,MYOD1,NCOA1,NDF2,NF2L1,NF2L3,NFKB1,NKX61,NR4A2,NR5A2,NRF1,NSD2,PBX3,PLAG1,PPARG,RAX2,RCOR1,RELB,RFX7,SNPC4,SUH,TFCP2,TF…	240	chr9:138855000-138860000..chr9:139010000-139015000	C9orf69	chr9:138755000-138760000..chr9:139010000-139015000	NACC2,UBAC1_x000D_	-	-	-	-
chr1	43919413	rs6692611	317	202	519	3.61317e-06	K4me3	Mix-All	DHS	C	4	-	-	-	-	-	-	-	-	-	-
chr6	33044258	rs9469347	2924	2368	5292	1.63726e-06	K27ac,K4me3	Pro-All	-	C	5	-	-	chr6:32980000-32985000..chr6:33040000-33045000	NoGene	chr6:32970000-32975000..chr6:33215000-33220000	COL11A2,HCG24,HLA-DPA1,HLA-DPB1,HSD17B8,MIR219-1,RING1,RNY4P10,RXRB,SLC39A7_x000D_	-	-	Probe	HLA-DPA1_33048555#chr6:33032345-33048555
chr3	6291533	rs1025620	39	91	130	2.20545e-05	K27ac	Enh-All	-	C	4	BATF,FOSB,IRF4	12	-	-	-	-	-	-	-	-
chr12	131199583	rs11061102	68	13	81	3.8558e-09	K4me3	Pro-All	-	C	1f	KDM5A	1	-	-	chr12:130530000-130535000..chr12:131235000-131240000,chr12:129300000-129310000..chr12:131580000-131590000	FZD10,PIWIL1,RIMBP2_x000D_,FZD10,GLT1D1,PIWIL1,RAN,RIMBP2,RN7SL534P,RNU6-1077P,STX2,TMEM132D_x000D_	-	-	-	-
chr5	43008743	rs116321764	547	778	1325	1.57193e-09	K27ac	Pro-All	-	C	4	ESR1_joined_2,ESR2,FOSB,JUNB	12	-	-	chr5:42900000-42910000..chr5:43380000-43390000	ANXA2R,HMGCS1,NIM1,ZNF131_x000D_	-	-	-	-
chr19	39922188	rs686956	162	100	262	0.000453425	K27ac	Enh-All	-	C	4	-	-	chr19:39920000-39930000..chr19:40320000-40330000	DYRK1B;FBL	chr19:39610000-39620000..chr19:40020000-40030000	AC011500.1,DLL3,GMFG,IFNL1,IFNL2,IFNL3,IFNL4,LRFN1,MED29,MIR4530,NCCRP1,PAF1,PLEKHG2,RN7SL566P,RPS16,SAMD4B,SELV,SUPT5H,SYCN,TIMM50,ZFP36_x000D_	-	-	-	-
chr1	112059148	rs12138958	141	85	226	0.00066943	K27ac	Enh-All	DHS	C	4	-	-	-	-	chr1:112050000-112055000..chr1:112195000-112200000,chr1:111760000-111765000..chr1:112140000-112145000,chr1:112025000-112030000..chr1:112290000-112295000,chr1:111765000-111770000..chr1:112295000-112300000	RNU6-151P_x000D_,ADORA3,ATP5F1,C1orf162,CHIA,OVGP1,PIFO,RNU6-792P,WDR77_x000D_,RAP1A,RNU6-151P,RNU6-792P_x000D_,ADORA3,ATP5F1,C1orf162,CHIA,OVGP1,PIFO,RAP1A,RNU6-151P,RNU6-792P,WDR77_x000D_	-	-	Distal	chr1:112058885-112060698___RAP1A_112162404#chr1:112162404-112259317
chr10	12096126	rs12761214	927	147	1074	1.02364e-147	K27ac,K4me1	Enh-All	-	C	4	ESR1_joined_2,ESR2,FOSB,JUNB,KDM5A,PAX5,RCOR1	14	-	-	-	-	-	-	-	-
chr3	189735750	rs9855467	11	48	59	5.22267e-06	K27ac	Mix-All	-	C	2b	-	-	-	-	chr3:189680000-189685000..chr3:189915000-189920000,chr3:189680000-189690000..chr3:190100000-190110000,chr3:189680000-189690000..chr3:190140000-190150000,chr3:189675000-189680000..chr3:190415000-190420000	RN7SL486P,RNU6-1109P_x000D_,CLDN1,RN7SL486P,RNU6-1109P_x000D_,CLDN1,CLDN16,RN7SL486P,RNU6-1109P_x000D_,CLDN1,CLDN16,IL1RAP,RN7SKP296,RN7SL486P,RNU6-1109P,TMEM207_x000D_	-	-	-	-
chr9	140654782	rs10780188	443	718	1161	6.88723e-10	K27ac,K4me3	Enh-All	DHS	C	4	FOXO3	1	chr9:140570000-140575000..chr9:140650000-140655000	EHMT1	-	-	-	-	-	-
chr21	37694089	rs6517346	420	264	684	4.15488e-05	K27ac,K4me3	Pro-All	DHS	C	4	NKX61	3	-	-	chr21:37510000-37515000..chr21:37700000-37705000	DOPEY2,RN7SL73P_x000D_	-	-	-	-
chr6	32634514	rs9274529	3228	940	4168	3.30096e-121	K27ac,K4me3,SA1	Pro-All	DHS	C	2a	E2F4,NFYA,NFYB,RFX5,SP1	137	-	-	chr6:32380000-32390000..chr6:32670000-32680000,chr6:32400000-32405000..chr6:32660000-32665000,chr6:32380000-32385000..chr6:32755000-32760000,chr6:32380000-32390000..chr6:32830000-32840000	HLA-DQA1,HLA-DQB1,HLA-DRA,HLA-DRB1,HLA-DRB5,RNU1-61P_x000D_,HLA-DQA1,HLA-DQA2,HLA-DQB1,HLA-DQB2,HLA-DRA,HLA-DRB1,HLA-DRB5,MIR3135B,RNU1-61P_x000D_,HLA-DOB,HLA-DQA1,HLA-DQA2,HLA-DQB1,HLA-DQB2,HLA-DRA,HLA-DRB1,HLA-DRB5,MIR3135B,PSMB8,PSMB9,RNU1-61P,TAP1,TAP2_x000D_	-	-	-	-
chr5	95998514	rs72772074	652	372	1024	2.06039e-17	K27ac	Mix-All	DHS	C	2b	-	-	-	-	chr5:95950000-95960000..chr5:96490000-96500000,chr5:96085000-96090000..chr5:96495000-96500000	ERAP1,ERAP2,LIX1,LNPEP_x000D_	-	-	-	-
chr1	9137939	rs34626390	175	107	282	0.000567091	K4me1	Enh-All	-	C	5	FOXC1,HNF4A,NANOG,SUH	4	-	-	chr1:9065000-9070000..chr1:9160000-9165000	SLC2A5_x000D_	-	-	-	-
chr1	181399618	rs4287138	74	131	205	0.000258747	K27ac	Enh-All	DHS	C	4	CEBPE,NR5A2,RFX2,RUNX3	13	-	-	-	-	-	-	-	-
chr6	32590411	rs9271562	343	373	716	3.42915e-19	CTCF,K27ac,SA1	Enh-All	DHS	C	1a	-	-	-	-	chr6:32380000-32390000..chr6:32670000-32680000,chr6:32400000-32405000..chr6:32660000-32665000,chr6:32380000-32385000..chr6:32755000-32760000,chr6:32380000-32390000..chr6:32830000-32840000	HLA-DQA1,HLA-DQB1,HLA-DRA,HLA-DRB1,HLA-DRB5,RNU1-61P_x000D_,HLA-DQA1,HLA-DQA2,HLA-DQB1,HLA-DQB2,HLA-DRA,HLA-DRB1,HLA-DRB5,MIR3135B,RNU1-61P_x000D_,HLA-DOB,HLA-DQA1,HLA-DQA2,HLA-DQB1,HLA-DQB2,HLA-DRA,HLA-DRB1,HLA-DRB5,MIR3135B,PSMB8,PSMB9,RNU1-61P,TAP1,TAP2_x000D_	-	-	-	-
chr9	95527095	rs191031181	335	236	571	0.000202121	K4me3	Pro-All	DHS	C	-	ATOH1,BACH1,BARH1,BCL6,E2F1,E2F3,E2F6,EGR1,ELF2,ELK1,ELK4,ETS1,FOXP2,GLI2,GMEB1,GMEB2,HHEX,HINFP,HXA4,HXA6,HXB4,ID3,IRF1,JUNB,JUND,JUN,KAT5,KDM5A,KDM5B,KLF10,KLF6,MAD3,MAZ,NFYC,NR4A1,OVOL2,PAX5,PBX3,PO2F2,PO5F1,RCOR1,SIX5,SOX9,SRF,STAT2,TAF1,TBP,TFDP1,TFE2,THAP1,TYY1,UBF1,Z280D,ZBT7A,ZN143,ZN263	145	-	-	chr9:94890000-94900000..chr9:95550000-95560000	ASPN,BICD2,CENPP,ECM2,IARS,IPPK,LINC00475,MIR4670,NOL8,OGN,OMD,SNORA84_x000D_	-	-	-	-
chr2	27651054	rs1647267	151	236	387	6.3351e-05	K27ac	Pro-All	DHS	C	4	NANOG,PDX1	2	-	-	-	-	-	-	-	-
chr12	56967129	rs7969260	52	145	197	1.70119e-10	K27ac	Enh-All	-	C	7	NDF2,NKX28	2	-	-	-	-	-	-	Probe	RBMS2_56915608#chr12:56915608-56989980
chr3	42543495	rs73082655	40	108	148	4.16489e-07	CTCF	Pro-All	DHS	C	2b	-	-	-	-	chr3:42285000-42290000..chr3:42485000-42490000,chr3:42290000-42295000..chr3:42575000-42580000	CCK,LYZL4_x000D_	-	-	Probe	VIPR1_42530790#chr3:42530790-42579065
chr15	89493545	rs7177969	15	52	67	8.32817e-05	K4me1	Enh-All	-	C	4	-	-	-	-	chr15:89440000-89445000..chr15:89720000-89725000,chr15:89600000-89605000..chr15:89720000-89725000,chr15:89605000-89610000..chr15:89670000-89675000,chr15:89180000-89190000..chr15:91200000-91210000	RNU7-195P_x000D_,ABHD2,ACAN,ANPEP,AP3S2,C15orf38,C15orf38-AP3S2,CIB1,CRTC3,FANCI,GABARAPL3,GDPGP1,HAPLN3,IDH2,IQGAP1,KIF7,MESP1,MESP2,MFGE8,MIR3174,MIR5009,MIR5094,MIR9-3,NGRN,PEX11A,PLIN1,POLG,RHCG,RLBP1,RN7SL346P,RN7SL736P,RN7SL755P,RNU6-1111P,RNU6-132P,RNU7-111P,RNU7-195P,SEMA4B,TICRR,TTLL13,WDR93,ZNF710,ZNF774_x000D_	-	-	-	-
chr2	109403112	rs826553	147	220	367	0.000724413	K4me3	Pro-All	DHS	C	4	MAFK	2	-	-	-	-	-	-	-	-
chr5	122092771	rs34986530	119	221	340	1.79416e-07	K27ac	Enh-All	-	C	7	RFX2	3	-	-	chr5:121850000-121855000..chr5:122335000-122340000	SNX2_x000D_	-	-	-	-
chr3	16422166	rs73041449	135	217	352	5.15247e-05	K27ac	Enh-All	-	C	3a	BATF,FOSB,FOSL2,PDX1,RUNX3,ZFAT	6	-	-	chr3:16325000-16330000..chr3:16590000-16595000,chr3:15840000-15850000..chr3:16550000-16560000,chr3:16090000-16100000..chr3:16590000-16600000	RFTN1_x000D_,DPH3,GALNT15,MIR563,OXNAD1_x000D_,DPH3,GALNT15,OXNAD1,RFTN1_x000D_	-	-	-	-
chr16	84209138	rs34693209	444	37	481	8.2096e-14	K27ac,SA1	Enh-All	DHS	C	2a	-	-	-	-	chr16:83990000-83995000..chr16:84220000-84225000	DNAAF1,HSDL1,MBTPS1,NECAB2,RNA5SP432,SLC38A8_x000D_	-	-	-	-
chr22	50963357	rs131808	65	453	518	2.34844e-18	K27ac,K4me3	Pro-All	DHS	C	2b	-	-	-	-	-	-	-	-	-	-
chr15	99864532	rs1472989	45	91	136	0.000845579	K4me1	Enh-All	-	C	3a	BATF,FOXH1,RUNX3	6	-	-	chr15:99820000-99825000..chr15:100245000-100250000	AC015660.1_x000D_	-	-	Distal	chr15:99864062-99865215___MEF2A_100106132#chr15:100106132-100256629
chr12	6387628	rs7304688	222	347	569	0.000568234	K27ac,K4me3	Pro-All	DHS	C	2b	-	-	chr12:6310000-6315000..chr12:6385000-6390000	CD9	chr12:6090000-6100000..chr12:6390000-6400000,chr12:6170000-6175000..chr12:6390000-6395000	CD9,RN7SL69P_x000D_	-	-	-	-
chr12	46459642	rs11183317	56	260	316	1.48822e-23	K27ac,K4me1	Enh-All	-	C	2b	-	-	-	-	chr12:46380000-46390000..chr12:46780000-46790000	SLC38A1,SLC38A2_x000D_	-	-	Distal	chr12:46459564-46460975___SLC38A2_46766645#chr12:46751970-46766645
chr11	64902002	rs10895986	108	208	316	3.7133e-07	SA1	Mix-All	DHS	C	2b	-	-	-	-	-	-	-	-	-	-
chr9	2622134	rs34881325	74	211	285	3.10129e-15	K4me3	Mix-All	DHS	C	4	-	-	-	-	chr9:2130000-2140000..chr9:2720000-2730000	RN7SL592P,RNU2-25P,VLDLR_x000D_	-	-	-	-
chr18	42260348	rs117763335	3897	5229	9126	0.000787089	CTCF,K27ac,SA1	Pro-All	DHS	C	4	KDM5A,MAD3,P63,PO5F1,TFDP1,THAP1	6	-	-	chr18:42150000-42160000..chr18:42790000-42800000,chr18:42255000-42260000..chr18:42790000-42795000,chr18:41200000-41210000..chr18:42950000-42960000	MIR4319,SETBP1_x000D_,MIR4319,RNA5SP455,RNU6-443P,SETBP1_x000D_	-	-	-	-
chr1	161410122	rs12736433	253	141	394	1.53088e-07	K4me3	Mix-All	DHS	C	4	MAZ	1	-	-	-	-	-	-	-	-
chr9	35690102	rs1056747	70	20	90	8.7853e-07	K4me3	Pro-All	-	C	2b	ARNT2,ATF2,BACH1,BARH1,BARX1,BARX2,BBX,BCL6,CEBPD,CLOCK,COE1,DBP,DLX6,E2F3,E2F7,EGR1,ELK1,ETS1,ETV7,FEV,FOXD2,FOXO4,GATA4,GMEB1,HES1,HINFP,HNF1B,HXA4,HXA5,HXB6,HXB8,HXC6,HXC8,ID2,ID3,IRF1,JUNB,KDM5B,KLF10,KLF6,LYL1,MNT,MXI1,MYBA,MYBB,MYB,MYC_joined_2,MYNN,MZF1,NCOR1,NFAT5,NFIC,NFYB,NFYC,NKX28,PBX2,RCOR1,RFX1,SOX9,SP1,TFDP1,THAP1,UBIP1,VEZF1,ZBT7A,ZN143,ZN281,ZNF84	79	-	-	-	-	-	-	-	-
chr6	166721667	rs115389546	278	121	399	3.11454e-07	K27ac,K4me3	Pro-All	DHS	C	4	CEBPD,MNT,NR4A2,STA5B,TFDP1	5	-	-	chr6:166690000-166695000..chr6:166725000-166730000,chr6:166685000-166690000..chr6:166810000-166815000	PRR18_x000D_,MPC1,PRR18,SFT2D1_x000D_	-	-	-	-
chr7	24480784	rs17327167	223	96	319	7.08908e-12	K27ac	Mix-All	-	C	1b	-	-	-	-	chr7:24330000-24335000..chr7:24705000-24710000,chr7:24440000-24450000..chr7:24700000-24710000	RNU6-1103P_x000D_	-	-	-	-
chr4	48175902	rs1466993	109	32	141	3.5218e-10	K27ac	Enh-All	DHS	C	4	FOXH1,NDF2	6	-	-	-	-	-	-	-	-
chr12	113671512	rs34779278	182	95	277	9.05661e-07	K27ac	Enh-All	-	C	5	FOSB	1	-	-	chr12:113635000-113640000..chr12:113860000-113865000	PLBD2,SLC8B1,TPCN1_x000D_	-	-	-	-
chr8	23076990	rs7832037	128	63	191	1.17123e-05	K27ac	Pro-All	-	C	5	-	-	chr8:22975000-22980000..chr8:23075000-23080000	NoGene	chr8:22930000-22940000..chr8:23260000-23270000	CHMP7,R3HCC1,TNFRSF10A,TNFRSF10C,TNFRSF10D_x000D_	-	-	-	-
chr5	173249960	rs3099643	563	382	945	2.47567e-08	K27ac	Mix-All	-	C	5	-	-	-	-	chr5:173045000-173050000..chr5:173395000-173400000,chr5:173045000-173050000..chr5:173740000-173745000	CPEB4_x000D_,C5orf47,CPEB4,NSG2_x000D_	-	-	-	-
chr17	57696251	rs1881442	815	616	1431	7.63595e-07	K27ac	Pro-All	-	C	5	-	-	-	-	-	-	-	-	-	-
chr4	186989333	rs5743305	247	139	386	7.63983e-07	SA1	Enh-All	DHS	C	4	-	-	chr4:186985000-186990000..chr4:187055000-187060000	FAM149A	-	-	-	-	-	-
chr22	26794625	rs4820681	292	114	406	2.04567e-06	CTCF,SA1	Ins-All	-	C	4	-	-	-	-	chr22:26760000-26770000..chr22:27040000-27050000	ASPHD2,CRYBA4,CRYBB1,HPS4,MIR548J,RNA5SP495,SRRD,TFIP11,TPST2_x000D_	-	-	-	-
chr14	102315916	rs1746595	62	114	176	0.000921825	K4me1	Pro-All	-	C	7	BATF	1	-	-	chr14:102230000-102235000..chr14:102425000-102430000,chr14:102175000-102180000..chr14:102410000-102415000	RNU6-790P_x000D_,PPP2R5C,RNU6-790P_x000D_	-	-	Probe	PPP2R5C_102228134#chr14:102228134-102394328
chr17	15587403	rs170912	180	457	637	2.61928e-27	K4me3	Pro-All	DHS	C	4	ESR2,NDF2	8	-	-	chr17:15550000-15560000..chr17:18620000-18630000	ADORA2B,ALKBH5,ATPAF2,C17orf76-AS1,CCDC144A,CENPV,COPS3,DRG2,EVPLL,FAM106A,FAM211A,FLCN,FLII,GID4,LGALS9C,LLGL1,LRRC48,MED9,MIEF2,MIR1288,MIR33B,MPRIP,MYO15A,NCOR1,NT5M,PEMT,PIGL,PLD6,RAI1,RASD1,RN7SL442P,RN7SL620P,RN7SL639P,RN7SL775P,RNA5SP436,RNU6-314P,RNU6-405P,RNU6-468P,RNU6-767P,RNU6-862P,SHMT1,SMCR2,SMCR5,SMCR8,SREBF1,TBC1D26,TBC1D28,TNFRSF13B,TOM1L2,TOP3A,TRPV2,TTC19,UBB,ZNF286A,ZNF286B,ZN…	-	-	-	-
chr22	25800839	rs1207617	233	360	593	1.54251e-06	K4me3	Pro-All	DHS	C	5	-	-	-	-	chr22:25690000-25695000..chr22:25985000-25990000,chr22:23935000-23940000..chr22:25830000-25835000	IGLVIVOR22-1,LRP5L_x000D_,ADORA2A,ADORA2A-AS1,AP000349.1,C22orf15,C22orf43,CABIN1,CHCHD10,CRYBB2,CRYBB3,DDT,DDTL,DERL3,FAM211B,GGT1,GGT5,GSTT1,GSTT2,GSTT2B,GUCD1,KIAA1671,LRP5L,MIF,MMP11,PIWIL3,RGL4,RN7SL268P,SGSM1,SLC2A11,SMARCB1,SNRPD3,SPECC1L,SUSD2,TMEM211,UPB1,VPREB3,ZNF70_x000D_	-	-	-	-
chr6	32605620	rs9272462	4230	3519	7749	1.98264e-09	K27ac,K4me3,SA1	Pro-All	-	C	7	-	-	-	-	chr6:32380000-32390000..chr6:32670000-32680000,chr6:32400000-32405000..chr6:32660000-32665000,chr6:32380000-32385000..chr6:32755000-32760000,chr6:32380000-32390000..chr6:32830000-32840000	HLA-DQA1,HLA-DQB1,HLA-DRA,HLA-DRB1,HLA-DRB5,RNU1-61P_x000D_,HLA-DQA1,HLA-DQA2,HLA-DQB1,HLA-DQB2,HLA-DRA,HLA-DRB1,HLA-DRB5,MIR3135B,RNU1-61P_x000D_,HLA-DOB,HLA-DQA1,HLA-DQA2,HLA-DQB1,HLA-DQB2,HLA-DRA,HLA-DRB1,HLA-DRB5,MIR3135B,PSMB8,PSMB9,RNU1-61P,TAP1,TAP2_x000D_	-	-	-	-
chr2	80756735	rs2164044	304	208	512	8.63189e-05	K27ac	Enh-All	-	C	4	CEBPA,CEBPB_joined,MAFF	9	-	-	-	-	-	-	Probe,Probe	CTNNA2_79740059#chr2:79740059-80875988,CTNNA2_80540503#chr2:80540503-80875988
chr19	7009603	rs1973382	19	111	130	5.79455e-16	K27ac	Mix-All	-	C	7	-	-	-	-	-	-	-	-	-	-
chr8	61824755	rs72652549	1215	1405	2620	0.000628175	K27ac	Enh-All	DHS	C	4	SUH	1	-	-	chr8:61570000-61575000..chr8:61935000-61940000,chr8:61575000-61580000..chr8:62005000-62010000,chr8:61320000-61330000..chr8:61930000-61940000	CHD7_x000D_,CHD7,RAB2A,RNU6-1202P_x000D_	-	-	-	-
chr3	112738625	rs7633507	239	342	581	7.57281e-05	K27ac	Pro-All	DHS	C	4	-	-	-	-	-	-	-	-	-	-
chr9	92113082	rs62641074	61	140	201	1.33736e-07	K27ac	Mix-All	DHS	C	2b	AEBP2,ARI3A,ARNT2,ASCL2,ATF2,ATF6A,BACH1,BARH1,BARX1,BARX2,BCL6,BMAL1,CDX2,CEBPD,CR3L4,CRBL2,DBP,DLX1,E2F3,E2F4,E2F7,EGR1,ELK1,EPAS1,FEV,FOXC1,FOXD2,FOXG1,FOXP1,FOXP2,GATD1,GLI2,GLI3,GLIS1,GMEB1,HBP1,HES1,HES4,HEYL,HHEX,HINFP,HNF1B,HXA4,HXA5,HXA6,HXB6,HXC11,HXD11,ID3,IRF1,IRF4,IRX2,JUNB,KDM5B,KLF10,KLF6,LYL1,MAD3,MAZ,MEF2C,MITF,MNT,MXI1,MYBA,MYBB,MYB,MZF1,NF2L2,NFAT5,NFKB2,NFYB,NKX61,NR1D1,NR4A1,…	170	chr9:92110000-92120000..chr9:130890000-130900000	AL590708.2;PTGES2	-	-	-	-	-	-
chr6	6657916	rs4960228	28	107	135	3.39693e-11	K27ac	Enh-All	-	C	4	BARX2,IRF3	4	-	-	-	-	-	-	-	-
chr3	125070745	rs4508729	292	207	499	0.000480507	K27ac	Enh-All	-	C	4	-	-	-	-	chr3:124480000-124485000..chr3:125155000-125160000,chr3:124480000-124485000..chr3:125305000-125310000	HEG1,MIR5092,MUC13,RNA5SP137,RNU6-230P,RNU6-232P,SLC12A8,ZNF148_x000D_,HEG1,MIR5092,MUC13,RNA5SP137,RNU6-230P,RNU6-232P,SLC12A8,SNX4,ZNF148_x000D_	-	-	Probe	ZNF148_125094198#chr3:124944512-125094198
chr13	111123730	rs2391832	143	38	181	1.57831e-14	K27ac	Enh-All	DHS	C	4	GATA2,IRF4,SPI1	9	chr13:109810000-109820000..chr13:111120000-111130000	MYO16	-	-	-	-	-	-
chr14	61810980	rs6573380	25	67	92	0.000162352	K4me1	Enh-All	-	C	4	-	-	-	-	chr14:61760000-61770000..chr14:62290000-62300000,chr14:61925000-61930000..chr14:62300000-62305000,chr14:61730000-61740000..chr14:62300000-62310000,chr14:60670000-60680000..chr14:61850000-61860000	HIF1A,SNAPC1_x000D_,HIF1A,SNAPC1,TMEM30B_x000D_,C14orf39,MNAT1,PPM1A,RNU6-398P,SIX1,SIX4,SIX6,SLC38A6,TMEM30B,TRMT5_x000D_	-	-	-	-
chr10	70587022	rs1618932	178	91	269	9.49453e-07	K4me3	Pro-All	DHS	C	4	-	-	-	-	-	-	-	-	-	-
chr8	128580704	rs6981255	708	239	947	6.28581e-53	K27ac	Enh-All	-	C	5	CRBL2	1	-	-	chr8:128575000-128580000..chr8:128805000-128810000,chr8:128310000-128315000..chr8:128805000-128810000,chr8:127885000-127890000..chr8:128745000-128750000,chr8:128180000-128190000..chr8:128740000-128750000,chr8:128220000-128225000..chr8:128575000-128580000,chr8:128220000-128225000..chr8:128745000-128750000,chr8:128310000-128315000..chr8:128575000-128580000,chr8:128310000-128315000..chr8:128745000-1…	MYC_x000D_,MYC,POU5F1B_x000D_,POU5F1B_x000D_,MIR1205,MIR1207,MYC,POU5F1B,RNU1-106P,RNU4-25P,TMEM75_x000D_,MIR1205,MIR1207,MIR1208,MIR3686,MYC,POU5F1B,PVT1,RN7SKP206,RN7SKP226,RNU1-106P,RNU4-25P,TMEM75,hsa-mir-3669,hsa-mir-3673_x000D_	-	-	-	-
chr17	43128906	rs8071429	249	158	407	4.47792e-05	K4me3	Mix-All	DHS	C	2a	MAX	1	-	-	chr17:42990000-43000000..chr17:43270000-43280000,chr17:42985000-42990000..chr17:43195000-43200000,chr17:42850000-42855000..chr17:43210000-43215000	ACBD4,C1QL1,DCAKD,HEXIM1,HEXIM2,KIF18B,NMT1,PLCD3_x000D_,C1QL1,DCAKD,KIF18B,NMT1_x000D_,C1QL1,CCDC103,DCAKD,EFTUD2,FAM187A,GFAP,GJC1,HIGD1B,KIF18B,NMT1,RN7SL405P_x000D_	-	-	Probe,Probe	DCAKD_43129029#chr17:43100705-43129029,DCAKD_43138477#chr17:43100705-43138477
chr6	32627992	rs1063343	244	20	264	1.35854e-48	K27ac	Enh-All	-	C	4	BARX2	43	-	-	chr6:32380000-32390000..chr6:32670000-32680000,chr6:32400000-32405000..chr6:32660000-32665000,chr6:32380000-32385000..chr6:32755000-32760000,chr6:32380000-32390000..chr6:32830000-32840000	HLA-DQA1,HLA-DQB1,HLA-DRA,HLA-DRB1,HLA-DRB5,RNU1-61P_x000D_,HLA-DQA1,HLA-DQA2,HLA-DQB1,HLA-DQB2,HLA-DRA,HLA-DRB1,HLA-DRB5,MIR3135B,RNU1-61P_x000D_,HLA-DOB,HLA-DQA1,HLA-DQA2,HLA-DQB1,HLA-DQB2,HLA-DRA,HLA-DRB1,HLA-DRB5,MIR3135B,PSMB8,PSMB9,RNU1-61P,TAP1,TAP2_x000D_	-	-	-	-
chr8	99257391	rs12542996	54	19	73	0.00047736	K4me1	Enh-All	DHS	C	2b	-	-	-	-	chr8:99175000-99180000..chr8:99480000-99485000	KCNS2,NIPAL2,RNU6-748P,RNU6-914P_x000D_	-	-	-	-
chr6	32605943	rs9272484	310	501	811	0.000146573	K27ac,K4me3	Pro-All	-	C	4	FOXH1,RUNX3,USF1	87	-	-	chr6:32380000-32390000..chr6:32670000-32680000,chr6:32400000-32405000..chr6:32660000-32665000,chr6:32380000-32385000..chr6:32755000-32760000,chr6:32380000-32390000..chr6:32830000-32840000	HLA-DQA1,HLA-DQB1,HLA-DRA,HLA-DRB1,HLA-DRB5,RNU1-61P_x000D_,HLA-DQA1,HLA-DQA2,HLA-DQB1,HLA-DQB2,HLA-DRA,HLA-DRB1,HLA-DRB5,MIR3135B,RNU1-61P_x000D_,HLA-DOB,HLA-DQA1,HLA-DQA2,HLA-DQB1,HLA-DQB2,HLA-DRA,HLA-DRB1,HLA-DRB5,MIR3135B,PSMB8,PSMB9,RNU1-61P,TAP1,TAP2_x000D_	-	-	-	-
chr5	159878068	rs2431695	335	244	579	0.000519483	K27ac	Enh-All	-	C	7	-	-	-	-	chr5:159860000-159870000..chr5:160380000-160390000,chr5:159850000-159860000..chr5:162880000-162890000,chr5:158880000-158890000..chr5:159880000-159890000	ATP10B,MIR3142_x000D_,ATP10B,CCNG1,GABRA1,GABRA6,GABRB2,GABRG2,MIR3142,RNU6-164P_x000D_,ADRA1B,C1QTNF2,C5orf54,CCNJL,FABP6,PTTG1,PWWP2A,RN7SL295P,SLU7,TTC1_x000D_	-	-	-	-
chr1	9486033	rs66663433	36	83	119	0.000264345	CTCF	Enh-All	DHS	C	4	-	-	-	-	chr1:9340000-9350000..chr1:9510000-9520000,chr1:9345000-9350000..chr1:9550000-9555000,chr1:9345000-9350000..chr1:9630000-9635000	RNA5SP40,SPSB1_x000D_	-	-	-	-
chr9	2603001	rs10757572	56	11	67	1.15209e-07	K27ac	Enh-All	-	C	4	BATF,CEBPB_joined,FOSB	3	-	-	chr9:2130000-2140000..chr9:2720000-2730000	RN7SL592P,RNU2-25P,VLDLR_x000D_	-	-	-	-
chr8	12623671	rs11784167	776	935	1711	0.000396307	K27ac	Enh-All	-	C	4	-	-	-	-	chr8:12560000-12570000..chr8:12690000-12700000	LONRF1,MIR3926-2,MIR5692A2_x000D_	-	-	Distal	chr8:12622535-12623748___MIR3926-1_12584813#chr8:12584740-12584813
chr3	131424778	rs11705814	49	115	164	1.25259e-06	K27ac	Enh-All	DHS	C	3a	FOSB,FOSL2	6	-	-	chr3:131265000-131270000..chr3:131745000-131750000,chr3:131510000-131515000..chr3:131730000-131735000,chr3:130760000-130770000..chr3:131740000-131750000	MIR5704_x000D_,MIR5704,MRPL3,NUDT16,RNU6-726P,SNORA58_x000D_	-	-	Probe	CPNE4_131758450#chr3:131252403-131758450
chr16	787827	rs12449156	204	26	230	4.56157e-34	K27ac	Enh-All	DHS	C	1f	-	-	-	-	chr16:760000-765000..chr16:835000-840000,chr16:760000-770000..chr16:1150000-1160000	CCDC78,FAM173A,HAGHL,METRN,MIR662,MSLN,MSLNL,NARFL_x000D_,C1QTNF8,CCDC78,CHTF18,FAM173A,GNG13,HAGHL,LMF1,MIR662,MSLN,MSLNL,NARFL,PRR25,RPUSD1,SOX8,SSTR5_x000D_	-	-	-	-
chr5	1491009	rs10058172	588	451	1039	8.11943e-05	K27ac	Enh-All	-	C	5	-	-	chr5:1490000-1500000..chr5:1780000-1790000,chr5:1490000-1500000..chr5:6490000-6500000,chr5:1490000-1500000..chr5:6730000-6740000	NoGene,PAPD7,UBE2QL1	chr5:1310000-1320000..chr5:1790000-1800000,chr5:1165000-1170000..chr5:1645000-1650000,chr5:910000-920000..chr5:1640000-1650000,chr5:260000-265000..chr5:1565000-1570000	LPCAT1,MIR4277,SLC6A3_x000D_,CLPTM1L,LPCAT1,MIR4457,SLC6A18,SLC6A19,SLC6A3,TERT_x000D_,CLPTM1L,LPCAT1,MIR4457,MIR4635,NKD2,SLC12A7,SLC6A18,SLC6A19,SLC6A3,TERT_x000D_,AC026740.1,AHRR,BRD9,C5orf55,CEP72,CLPTM1L,EXOC3,LPCAT1,MIR4456,MIR4457,MIR4635,NKD2,PDCD6,SLC12A7,SLC6A18,SLC6A19,SLC6A3,SLC9A3,TERT,TPPP,TRIP13,ZDHHC11,ZDHHC11B_x000D_	-	-	Distal,Probe	chr5:1490976-1491948___LPCAT1_1524076#chr5:1461541-1524076,LPCAT1_1524076#chr5:1461541-1524076
chr21	38581125	rs2835671	481	316	797	3.1716e-08	K27ac	Enh-All	DHS	C	1f	-	-	-	-	-	-	-	-	-	-
chr6	16131156	rs2235215	499	378	877	0.000159973	K27ac	Pro-All	DHS	C	4	BATF	1	-	-	chr6:15690000-15695000..chr6:16180000-16185000	MIR4639,MYLIP_x000D_	-	-	-	-
chr16	12707612	rs4781298	14	42	56	0.00066213	K27ac	Mix-All	DHS	C	4	-	-	-	-	chr16:12545000-12550000..chr16:12895000-12900000	MIR4718_x000D_	-	-	-	-
chr5	131793286	rs4705950	431	299	730	4.93424e-06	K27ac	Enh-All	-	C	4	AP2A,BMAL1,E2F7,HBP1,HNF1B,HXA5,KLF3,KLF5,MAFK,MAZ,NR4A1,OVOL2,PBX2,SNPC4,STAT2,TFCP2,UBIP1,ZBT39,ZN217,ZNF84	20	-	-	chr5:131710000-131720000..chr5:131830000-131840000,chr5:131400000-131410000..chr5:131830000-131840000,chr5:131720000-131725000..chr5:132150000-132155000	C5orf56,IRF1_x000D_,C5orf56,IRF1,MIR3936,P4HA2,PDLIM4,SLC22A4,SLC22A5_x000D_,C5orf56,CCNI2,IL13,IL4,IL5,IRF1,KIF3A,RAD50,SEPT8_x000D_	-	-	Probe	C5ORF56_131746464#chr5:131746464-131811736
chr14	56331790	rs8017917	162	88	250	4.45219e-05	SA1	Ins-All	DHS	C	4	-	-	-	-	chr14:56195000-56200000..chr14:56805000-56810000,chr14:55900000-55905000..chr14:56805000-56810000,chr14:55900000-55905000..chr14:56935000-56940000	PELI2_x000D_,KTN1,KTN1-AS1,PELI2_x000D_	-	-	-	-
chr13	99962578	rs72649512	302	415	717	9.34509e-05	K27ac	Enh-All	-	C	5	CEBPA,CEBPB_joined	2	-	-	chr13:99920000-99925000..chr13:100085000-100090000,chr13:99930000-99935000..chr13:100025000-100030000,chr13:99825000-99830000..chr13:100090000-100095000,chr13:98090000-98100000..chr13:100150000-100160000	GPR183,MIR623_x000D_,GPR18,GPR183,MIR623,RN7SKP9,UBAC2_x000D_,DOCK9,FARP1,GPR18,GPR183,IPO5,MIR3170,MIR623,RN7SKP8,RN7SKP9,RN7SL60P,RNF113B,RNU6-83P,SLC15A1,STK24,UBAC2_x000D_	-	-	Distal,Probe	chr13:99962380-99963618___GPR183_99959749#chr13:99946788-99959749,UBAC2_99852678#chr13:99852678-100038753
chr4	114249897	rs11940206	41	99	140	1.70894e-05	CTCF	Ins-All	-	C	4	FOSB,NFE2	3	-	-	-	-	-	-	Probe,Probe	ANK2_113739238#chr4:113739238-114304896,ANK2_113970784#chr4:113970784-114304896
chr1	111876941	rs2820065	876	697	1573	8.90077e-05	SA1	Ins-All	DHS	C	4	-	-	chr1:111765000-111770000..chr1:111875000-111880000	CHI3L2	chr1:111760000-111765000..chr1:112140000-112145000,chr1:111765000-111770000..chr1:112295000-112300000	ADORA3,ATP5F1,C1orf162,CHIA,OVGP1,PIFO,RNU6-792P,WDR77_x000D_,ADORA3,ATP5F1,C1orf162,CHIA,OVGP1,PIFO,RAP1A,RNU6-151P,RNU6-792P,WDR77_x000D_	-	-	-	-
chr5	1140502	rs4074688	262	481	743	3.01164e-06	CTCF,SA1	Ins-All	DHS	C	4	SPI1	1	-	-	chr5:910000-920000..chr5:1640000-1650000,chr5:260000-265000..chr5:1565000-1570000	CLPTM1L,LPCAT1,MIR4457,MIR4635,NKD2,SLC12A7,SLC6A18,SLC6A19,SLC6A3,TERT_x000D_,AC026740.1,AHRR,BRD9,C5orf55,CEP72,CLPTM1L,EXOC3,LPCAT1,MIR4456,MIR4457,MIR4635,NKD2,PDCD6,SLC12A7,SLC6A18,SLC6A19,SLC6A3,SLC9A3,TERT,TPPP,TRIP13,ZDHHC11,ZDHHC11B_x000D_	-	-	-	-
chr3	171280056	rs360423	55	182	237	1.74884e-08	K27ac,K4me1	Pro-All	-	C	5	CEBPB_joined,FOSB,FOXH1,MAFK	4	chr3:170670000-170680000..chr3:171280000-171290000,chr3:170870000-170880000..chr3:171280000-171290000	NoGene,TNIK	chr3:170765000-170770000..chr3:171285000-171290000	MIR569,RNU6-348P,TNIK_x000D_	-	-	-	-
chr8	135695110	rs4398863	546	244	790	1.82687e-20	K27ac,SA1	Enh-All	DHS	C	3a	RFX2,ZBT7B	2	chr8:135610000-135615000..chr8:135695000-135700000	ZFAT;ZFAT-AS1	chr8:134510000-134520000..chr8:135840000-135850000	MIR30B,MIR30D,ZFAT,ZFAT-AS1_x000D_	-	-	Probe	ZFAT_135708801#chr8:135490030-135708801
[truncated: 4,029 more rows]

## Sheet: GM18505
												Motifs analyses		HiC interactions				HiCap interactions
[truncated: 2,133 more rows]

[truncated: 6 more sheets: GM18526, GM18951, GM19099, GM19238, NA10847, 7LCLs]
