# Supplementary material for: Allele specific chromatin signals, 3D interactions, and motif predictions for immune and B cell related diseases
Source: Sci Rep. 2019 Feb 25;9:2695. doi: 10.1038/s41598-019-39633-0 (PMC6389883; doi:10.1038/s41598-019-39633-0)
Supplement: Supplementary file 7 — Table S6 [file 41598_2019_39633_MOESM7_ESM.xlsx]

## Sheet: Table S6A
Table S6A: HiCap probe set
Chromosome	probe_start	probe_end	TargetID	side	gene_name
chr19	58864580	58864700	A1BG:58864865:NM_130786_refseq	L	A1BG
chr19	58863758	58863878	A1BG-AS1:58863335:NR_015380_refseq	R	A1BG-AS1
chr10	52645803	52645923	A1CF:52645435:NM_001198818_refseq	R	A1CF
chr12	9268942	9269062	A2M:9268558:NM_000014_refseq	R	A2M
chr12	9217585	9217705	A2M-AS1:9217772:NR_026971_refseq	L	A2M-AS1
chr12	9219619	9219739	A2M-AS1:9217772:NR_026971_refseq__LINC00612:9217666:NR_034140_refseq	R	A2M-AS1
chr12	8975276	8975396	A2ML1:8975149:NM_144670_refseq	R	A2ML1
chr12	8997253	8997373	A2ML1:8997599:NM_001282424_refseq	L	A2ML1
chr12	8997622	8997742	A2ML1:8997599:NM_001282424_refseq	R	A2ML1
chr12	9386604	9386724	A2MP1:9386803:NR_040112_refseq	L	A2MP1
chr12	9386938	9387058	A2MP1:9386803:NR_040112_refseq	R	A2MP1
chr1	33786256	33786376	A3GALT2:33786699:NM_001080438_refseq	L	A3GALT2
chr1	33786990	33787110	A3GALT2:33786699:NM_001080438_refseq	R	A3GALT2
chr22	43116158	43116278	A4GALT:43116876:NM_017436_refseq	L	A4GALT
chr3	137851103	137851223	A4GNT:137851229:NM_016161_refseq	L	A4GNT
chr3	137851330	137851450	A4GNT:137851229:NM_016161_refseq	R	A4GNT
chr17	31859500	31859620	AA06:31860779:NR_037584_refseq	L	AA06
chr17	31861098	31861218	AA06:31860779:NR_037584_refseq	R	AA06
chr12	53714824	53714944	AAAS:53715412:NM_001173466_refseq	L	AAAS
chr12	53715568	53715688	AAAS:53715412:NM_001173466_refseq	R	AAAS
chr12	125551886	125552006	AACS:125549924:NM_023928_refseq	R	AACS
chr5	178203153	178203273	AACSP1:178203277:NR_024035_refseq	L	AACSP1
chr5	178204319	178204439	AACSP1:178203277:NR_024035_refseq	R	AACSP1
chr3	151531701	151531821	AADAC:151531860:NM_001086_refseq	L	AADAC
chr3	151531869	151531989	AADAC:151531860:NM_001086_refseq	R	AADAC
chr3	151449528	151449648	AADACL2:151451703:NM_207365_refseq	L	AADACL2
chr3	151452656	151452776	AADACL2:151451703:NM_207365_refseq	R	AADACL2
chr3	151644998	151645118	AADACL2-AS1:151645963:NR_110202_refseq	L	AADACL2-AS1
chr1	12775950	12776070	AADACL3:12776117:NM_001103170_refseq	L	AADACL3
chr1	12776352	12776472	AADACL3:12776117:NM_001103170_refseq	R	AADACL3
chr1	12704281	12704401	AADACL4:12704565:NM_001013630_refseq	L	AADACL4
chr1	12706705	12706825	AADACL4:12704565:NM_001013630_refseq	R	AADACL4
chr3	151490383	151490503	AADACP1:151488243:NR_026915_refseq	R	AADACP1
chr4	171011397	171011517	AADAT:171011538:NM_001286682_refseq	L	AADAT
chr4	171011678	171011798	AADAT:171011538:NM_001286682_refseq	R	AADAT
chr9	99417015	99417135	AAED1:99417599:NM_153698_refseq	L	AAED1
chr9	99418078	99418198	AAED1:99417599:NM_153698_refseq	R	AAED1
chr15	67547609	67547729	AAGAB:67547536:NM_001271885_refseq	R	AAGAB
chr15	67547268	67547388	AAGAB:67547536:NM_001271885_refseq__IQCH:67547137:NM_001031715_refseq	L	AAGAB
chr2	69870605	69870725	AAK1:69870977:NM_014911_refseq	L	AAK1
chr2	69871284	69871404	AAK1:69870977:NM_014911_refseq	R	AAK1
chr2	219134706	219134826	AAMP:219134932:NM_001087_refseq	L	AAMP
chr2	219135133	219135253	AAMP:219134932:NM_001087_refseq__PNKD:219135114:NM_001077399_refseq	R	AAMP
chr17	74447713	74447833	AANAT:74449432:NM_001166579_refseq__UBE2O:74449288:NM_022066_refseq	L	AANAT
chr17	74463035	74463155	AANAT:74463629:NM_001088_refseq	L	AANAT
chr17	74464137	74464257	AANAT:74463629:NM_001088_refseq	R	AANAT
chr20	34822418	34822538	AAR2:34824338:NM_001271874_refseq	L	AAR2
chr8	117950086	117950206	AARD:117950463:NM_001025357_refseq	L	AARD
chr8	117950587	117950707	AARD:117950463:NM_001025357_refseq	R	AARD
chr16	70323513	70323633	AARS:70323412:NM_001605_refseq	R	AARS
chr16	70323229	70323349	AARS:70323412:NM_001605_refseq__DDX19B:70323669:NM_001257174_refseq	L	AARS
chr6	44280498	44280618	AARS2:44281063:NM_020745_refseq	L	AARS2
chr6	44281068	44281188	AARS2:44281063:NM_020745_refseq	R	AARS2
chr17	41116107	41116227	AARSD1:41116515:NM_001261434_refseq	L	AARSD1
chr4	57253551	57253671	AASDH:57253674:NM_001286668_refseq	L	AASDH
chr11	105948433	105948553	AASDHPPT:105948291:NM_015423_refseq	R	AASDHPPT
chr7	121783700	121783820	AASS:121784344:NM_005763_refseq	L	AASS
chr7	121784352	121784472	AASS:121784344:NM_005763_refseq	R	AASS
chr21	45231550	45231670	AATBC:45232448:NR_026961_refseq	L	AATBC
chr17	35305146	35305266	AATF:35306174:NM_012138_refseq	L	AATF
chr17	35306210	35306330	AATF:35306174:NM_012138_refseq	R	AATF
chr17	79139184	79139304	AATK-AS1:79139306:NR_027255_refseq	L	AATK-AS1
chr17	79139464	79139584	AATK-AS1:79139306:NR_027255_refseq	R	AATK-AS1
chr16	8768143	8768263	ABAT:8768443:NM_020686_refseq	L	ABAT
chr16	8806635	8806755	ABAT:8806825:NM_000663_refseq	L	ABAT
chr16	8813180	8813300	ABAT:8814572:NM_001127448_refseq	L	ABAT
chr16	8814594	8814714	ABAT:8814572:NM_001127448_refseq	R	ABAT
chr9	107690121	107690241	ABCA1:107690527:NM_005502_refseq	L	ABCA1
chr17	67240331	67240451	ABCA10:67240956:NM_080282_refseq	L	ABCA10
chr17	67241422	67241542	ABCA10:67240956:NM_080282_refseq	R	ABCA10
chr4	469100	469220	ABCA11P:467998:NR_002451_refseq	R	ABCA11P
chr2	215896296	215896416	ABCA12:215896810:NM_015657_refseq	L	ABCA12
chr2	215897125	215897245	ABCA12:215896810:NM_015657_refseq	R	ABCA12
chr2	216002901	216003021	ABCA12:216003151:NM_173076_refseq	L	ABCA12
chr2	216003742	216003862	ABCA12:216003151:NM_173076_refseq	R	ABCA12
chr7	48210765	48210885	ABCA13:48211056:NM_152701_refseq	L	ABCA13
chr7	48211083	48211203	ABCA13:48211056:NM_152701_refseq	R	ABCA13
chr16	2389698	2389818	ABCA17P:2390922:NR_003574_refseq__ABCA3:2390747:NM_001089_refseq	L	ABCA17P
chr16	2392186	2392306	ABCA17P:2390922:NR_003574_refseq__ABCA3:2390747:NM_001089_refseq	R	ABCA17P
chr9	139923546	139923666	ABCA2:139923374:NM_001606_refseq	R	ABCA2
chr1	94585716	94585836	ABCA4:94586705:NM_000350_refseq	L	ABCA4
chr1	94586964	94587084	ABCA4:94586705:NM_000350_refseq	R	ABCA4
chr17	67313930	67314050	ABCA5:67311774:NM_018672_refseq	R	ABCA5
chr17	67322720	67322840	ABCA5:67323323:NM_172232_refseq	L	ABCA5
chr17	67323466	67323586	ABCA5:67323323:NM_172232_refseq	R	ABCA5
chr17	67136360	67136480	ABCA6:67138015:NM_080284_refseq	L	ABCA6
chr17	67139385	67139505	ABCA6:67138015:NM_080284_refseq	R	ABCA6
chr19	1039683	1039803	ABCA7:1040101:NM_019112_refseq	L	ABCA7
chr19	1040216	1040336	ABCA7:1040101:NM_019112_refseq	R	ABCA7
chr17	66950829	66950949	ABCA8:66951533:NM_001288985_refseq	L	ABCA8
chr17	67056538	67056658	ABCA9:67057136:NM_080283_refseq	L	ABCA9
chr17	67058092	67058212	ABCA9:67057136:NM_080283_refseq	R	ABCA9
chr17	67001831	67001951	ABCA9-AS1:67000854:NR_126414_refseq	R	ABCA9-AS1
chr7	87341272	87341392	ABCB1:87342639:NM_000927_refseq	L	ABCB1
chr7	87342687	87342807	ABCB1:87342639:NM_000927_refseq	R	ABCB1
chr1	229693730	229693850	ABCB10:229694442:NM_012089_refseq	L	ABCB10
chr1	229695011	229695131	ABCB10:229694442:NM_012089_refseq	R	ABCB10
chr2	169887341	169887461	ABCB11:169887833:NM_003742_refseq	L	ABCB11
chr2	169888101	169888221	ABCB11:169887833:NM_003742_refseq	R	ABCB11
chr7	87104774	87104894	ABCB4:87105019:NM_000443_refseq	L	ABCB4
chr7	87106620	87106740	ABCB4:87105019:NM_000443_refseq	R	ABCB4
chr7	20654600	20654720	ABCB5:20655244:NM_001163941_refseq	L	ABCB5
chr7	20655490	20655610	ABCB5:20655244:NM_001163941_refseq	R	ABCB5
chr7	20686388	20686508	ABCB5:20686965:NM_001163942_refseq	L	ABCB5
chr7	20687644	20687764	ABCB5:20686965:NM_001163942_refseq	R	ABCB5
chr2	220082969	220083089	ABCB6:220083712:NM_005689_refseq	L	ABCB6
chr2	220085495	220085615	ABCB6:220083712:NM_005689_refseq	R	ABCB6
chrX	74376023	74376143	ABCB7:74376175:NM_001271696_refseq	L	ABCB7
chrX	74377803	74377923	ABCB7:74376175:NM_001271696_refseq	R	ABCB7
chr12	123450550	123450670	ABCB9:123451056:NM_001243013_refseq	L	ABCB9
chr16	16043209	16043329	ABCC1:16043433:NM_004996_refseq	L	ABCC1
chr16	16044554	16044674	ABCC1:16043433:NM_004996_refseq	R	ABCC1
chr6	43395159	43395279	ABCC10:43395291:NM_001198934_refseq	L	ABCC10
chr6	43395805	43395925	ABCC10:43395291:NM_001198934_refseq	R	ABCC10
chr16	48265722	48265842	ABCC11:48266182:NM_033151_refseq	L	ABCC11
chr16	48269780	48269900	ABCC11:48269088:NM_032583_refseq	R	ABCC11
chr16	48180461	48180581	ABCC12:48180681:NM_033226_refseq	L	ABCC12
chr16	48181051	48181171	ABCC12:48180681:NM_033226_refseq	R	ABCC12
chr21	15644392	15644512	ABCC13:15646119:NR_003087_refseq	L	ABCC13
chr21	15646544	15646664	ABCC13:15646119:NR_003087_refseq	R	ABCC13
chr10	101542172	101542292	ABCC2:101542354:NM_000392_refseq	L	ABCC2
chr10	101542686	101542806	ABCC2:101542354:NM_000392_refseq	R	ABCC2
chr17	48711313	48711433	ABCC3:48712217:NM_001144070_refseq	L	ABCC3
chr17	48713315	48713435	ABCC3:48712217:NM_001144070_refseq	R	ABCC3
chr13	95953001	95953121	ABCC4:95953700:NM_001105515_refseq	L	ABCC4
chr13	95954777	95954897	ABCC4:95953700:NM_001105515_refseq	R	ABCC4
chr3	183735562	183735682	ABCC5:183735727:NM_001023587_refseq	L	ABCC5
chr3	183735934	183736054	ABCC5:183735727:NM_001023587_refseq	R	ABCC5
chr3	183723965	183724085	ABCC5-AS1:183724125:NR_046570_refseq	L	ABCC5-AS1
chr11	17497970	17498090	ABCC8:17498392:NM_000352_refseq	L	ABCC8
chr12	22089296	22089416	ABCC9:22089628:NM_005691_refseq	L	ABCC9
chr12	22089694	22089814	ABCC9:22089628:NM_005691_refseq	R	ABCC9
chrX	152989292	152989412	ABCD1:152990322:NM_000033_refseq__BCAP31:152990201:NM_001139441_refseq	L	ABCD1
chrX	152991480	152991600	ABCD1:152990322:NM_000033_refseq__BCAP31:152990201:NM_001139441_refseq	R	ABCD1
chr12	40013462	40013582	ABCD2:40013843:NM_005164_refseq	L	ABCD2
chr12	40014041	40014161	ABCD2:40013843:NM_005164_refseq	R	ABCD2
chr1	94883430	94883550	ABCD3:94883932:NM_001122674_refseq	L	ABCD3
chr1	94884687	94884807	ABCD3:94883932:NM_001122674_refseq	R	ABCD3
chr14	74769825	74769945	ABCD4:74769767:NM_005050_refseq	R	ABCD4
chr4	146019440	146019560	ABCE1:146019155:NM_001040876_refseq__ANAPC10:146019693:NM_001256706_refseq	R	ABCE1
chr6	30538796	30538916	ABCF1:30539169:NM_001025091_refseq	L	ABCF1
chr6	30539189	30539309	ABCF1:30539169:NM_001025091_refseq	R	ABCF1
chr7	150924293	150924413	ABCF2:150924460:NM_005692_refseq	L	ABCF2
chr7	150924595	150924715	ABCF2:150924460:NM_005692_refseq	R	ABCF2
chr3	183901775	183901895	ABCF3:183903862:NM_018358_refseq	L	ABCF3
chr3	183904401	183904521	ABCF3:183903862:NM_018358_refseq	R	ABCF3
chr21	43619353	43619473	ABCG1:43619798:NM_207627_refseq	L	ABCG1
chr21	43620132	43620252	ABCG1:43619798:NM_207627_refseq	R	ABCG1
chr21	43637502	43637622	ABCG1:43636186:NM_207629_refseq	R	ABCG1
chr21	43637618	43637738	ABCG1:43639266:NM_004915_refseq	L	ABCG1
chr4	89079574	89079694	ABCG2:89080011:NM_004827_refseq	L	ABCG2
chr4	89080172	89080292	ABCG2:89080011:NM_004827_refseq	R	ABCG2
chr4	89151719	89151839	ABCG2:89152474:NM_001257386_refseq	L	ABCG2
chr11	119018921	119019041	ABCG4:119019749:NM_001142505_refseq	L	ABCG4
chr11	119020433	119020553	ABCG4:119019749:NM_001142505_refseq	R	ABCG4
chr2	27346986	27347106	ABHD1:27346656:NM_032604_refseq	R	ABHD1
chr3	111697492	111697612	ABHD10:111697722:NM_001272069_refseq	L	ABHD10
chr3	111698512	111698632	ABHD10:111697722:NM_001272069_refseq	R	ABHD10
chr7	73152806	73152926	ABHD11:73153197:NM_001145364_refseq	L	ABHD11
chr7	73150249	73150369	ABHD11-AS1:73149398:NR_026690_refseq	R	ABHD11-AS1
chr20	25370754	25370874	ABHD12:25371618:NM_001042472_refseq	L	ABHD12
chr20	25372103	25372223	ABHD12:25371618:NM_001042472_refseq	R	ABHD12
chr14	51337068	51337188	ABHD12B:51338877:NM_001206673_refseq	L	ABHD12B
chr14	51339228	51339348	ABHD12B:51338877:NM_001206673_refseq	R	ABHD12B
chr13	108871286	108871406	ABHD13:108870762:NM_032859_refseq__LIG4:108870716:NM_001098268_refseq	R	ABHD13
chr3	52007897	52008017	ABHD14A:52009041:NM_015407_refseq__ABHD14A-ACY1:52009041:NR_037192_refseq__ABHD14B:52008646:NM_001146314_refseq	L	ABHD14A
chr17	27893534	27893654	ABHD15:27894042:NM_198147_refseq	L	ABHD15
chr19	1884153	1884273	ABHD17A:1885518:NM_001130111_refseq	L	ABHD17A
chr9	74525634	74525754	ABHD17B:74526148:NM_001025780_refseq__C9orf85:74526422:NM_182505_refseq	L	ABHD17B
chr9	74526935	74527055	ABHD17B:74526148:NM_001025780_refseq__C9orf85:74526422:NM_182505_refseq	R	ABHD17B
chr15	80987193	80987313	ABHD17C:80987651:NM_021214_refseq	L	ABHD17C
chr15	80989658	80989778	ABHD17C:80987651:NM_021214_refseq	R	ABHD17C
chr15	89630419	89630539	ABHD2:89631380:NM_007011_refseq	L	ABHD2
chr15	89631408	89631528	ABHD2:89631380:NM_007011_refseq	R	ABHD2
chr18	19284200	19284320	ABHD3:19284766:NM_138340_refseq	L	ABHD3
chr18	19284838	19284958	ABHD3:19284766:NM_138340_refseq	R	ABHD3
chr14	23066271	23066391	ABHD4:23067146:NM_022060_refseq	L	ABHD4
chr14	23067348	23067468	ABHD4:23067146:NM_022060_refseq	R	ABHD4
chr3	43731325	43731445	ABHD5:43732374:NM_016006_refseq	L	ABHD5
chr3	43732922	43733042	ABHD5:43732374:NM_016006_refseq	R	ABHD5
chr3	58222119	58222239	ABHD6:58223258:NM_020676_refseq	L	ABHD6
chr3	58223647	58223767	ABHD6:58223258:NM_020676_refseq	R	ABHD6
chr19	17414017	17414137	ABHD8:17414282:NM_024527_refseq__MRPL34:17416476:NM_023937_refseq	L	ABHD8
chr10	27149756	27149876	ABI1:27150016:NM_001012750_refseq	L	ABI1
chr10	27151401	27151521	ABI1:27150016:NM_001012750_refseq	R	ABI1
chr2	204192608	204192728	ABI2:204192961:NM_001282925_refseq	L	ABI2
chr2	204194336	204194456	ABI2:204192961:NM_001282925_refseq	R	ABI2
chr2	204231335	204231455	ABI2:204231606:NM_001282927_refseq	L	ABI2
chr17	47287420	47287540	ABI3:47287588:NM_001135186_refseq	L	ABI3
chr17	47288002	47288122	ABI3:47287588:NM_001135186_refseq__GNGT2:47287936:NM_001198754_refseq	R	ABI3
chr3	100712071	100712191	ABI3BP:100712334:NM_015429_refseq	L	ABI3BP
chr3	100712401	100712521	ABI3BP:100712334:NM_015429_refseq	R	ABI3BP
chr9	133588894	133589014	ABL1:133589267:NM_007313_refseq	L	ABL1
chr9	133589547	133589667	ABL1:133589267:NM_007313_refseq	R	ABL1
chr9	133709190	133709310	ABL1:133710641:NM_005157_refseq	L	ABL1
chr9	133711213	133711333	ABL1:133710641:NM_005157_refseq	R	ABL1
chr1	179111905	179112025	ABL2:179112224:NM_001136000_refseq	L	ABL2
chr1	179112573	179112693	ABL2:179112224:NM_001136000_refseq	R	ABL2
chr1	179198466	179198586	ABL2:179198819:NM_001136001_refseq	L	ABL2
chr1	179199176	179199296	ABL2:179198819:NM_001136001_refseq	R	ABL2
chr10	116286320	116286440	ABLIM1:116286685:NM_006720_refseq	L	ABLIM1
chr10	116288229	116288349	ABLIM1:116286685:NM_006720_refseq	R	ABLIM1
chr10	116417721	116417841	ABLIM1:116418058:NM_002313_refseq	L	ABLIM1
chr10	116418304	116418424	ABLIM1:116418058:NM_002313_refseq	R	ABLIM1
chr10	116443705	116443825	ABLIM1:116444414:NM_001003407_refseq	L	ABLIM1
chr10	116444454	116444574	ABLIM1:116444414:NM_001003407_refseq	R	ABLIM1
chr4	8074312	8074432	ABLIM2:8073743:NM_001286688_refseq	R	ABLIM2
chr4	8160189	8160309	ABLIM2:8160559:NM_001130083_refseq	L	ABLIM2
chr4	8160680	8160800	ABLIM2:8160559:NM_001130083_refseq	R	ABLIM2
chr5	148520872	148520992	ABLIM3:148521045:NM_001301015_refseq	L	ABLIM3
chr5	148521562	148521682	ABLIM3:148521045:NM_001301015_refseq	R	ABLIM3
chr9	136148692	136148812	ABO:136150630:NM_020469_refseq	L	ABO
chr9	136150904	136151024	ABO:136150630:NM_020469_refseq	R	ABO
chr17	1011005	1011125	ABR:1012340:NM_001092_refseq	L	ABR
chr17	1012962	1013082	ABR:1012340:NM_001092_refseq	R	ABR
chr17	1082925	1083045	ABR:1083268:NM_021962_refseq	L	ABR
chr17	1083419	1083539	ABR:1083268:NM_021962_refseq	R	ABR
chr17	1089603	1089723	ABR:1090616:NM_001159746_refseq	L	ABR
chr17	1090741	1090861	ABR:1090616:NM_001159746_refseq	R	ABR
chr17	934484	934604	ABR:935081:NM_001256847_refseq	L	ABR
chr17	935530	935650	ABR:935081:NM_001256847_refseq	R	ABR
chr17	981806	981926	ABR:982386:NM_001282149_refseq	L	ABR
chr17	983434	983554	ABR:982386:NM_001282149_refseq	R	ABR
chr8	107781770	107781890	ABRA:107782472:NM_139166_refseq	L	ABRA
chr8	107782593	107782713	ABRA:107782472:NM_139166_refseq	R	ABRA
chr6	139349659	139349779	ABRACL:139349818:NM_021243_refseq	L	ABRACL
chr6	139350357	139350477	ABRACL:139349818:NM_021243_refseq	R	ABRACL
chr6	26596958	26597078	ABT1:26597170:NM_013375_refseq	L	ABT1
chr6	26597739	26597859	ABT1:26597170:NM_013375_refseq	R	ABT1
chr3	127390987	127391107	ABTB1:127391780:NM_032548_refseq	L	ABTB1
chr11	34379302	34379422	ABTB2:34379555:NM_145804_refseq	L	ABTB2
chr11	34380937	34381057	ABTB2:34379555:NM_145804_refseq	R	ABTB2
chr3	38179722	38179842	ACAA1:38178733:NM_001130410_refseq__MYD88:38179968:NM_001172566_refseq	R	ACAA1
chr18	47339144	47339264	ACAA2:47340251:NM_006111_refseq__SNHG22:47340392:NR_117096_refseq	L	ACAA2
chr18	47340439	47340559	ACAA2:47340251:NM_006111_refseq__SNHG22:47340392:NR_117096_refseq	R	ACAA2
chr17	35656114	35656234	ACACA:35656692:NM_198837_refseq	L	ACACA
chr17	35656704	35656824	ACACA:35656692:NM_198837_refseq	R	ACACA
chr17	35715803	35715923	ACACA:35716059:NM_198836_refseq	L	ACACA
chr17	35716696	35716816	ACACA:35716059:NM_198836_refseq	R	ACACA
chr12	109574994	109575114	ACACB:109577201:NM_001093_refseq	L	ACACB
chr12	109577827	109577947	ACACB:109577201:NM_001093_refseq	R	ACACB
chr12	112123379	112123499	ACAD10:112123856:NM_001136538_refseq__BRAP:112123800:NM_006768_refseq	L	ACAD10
chr12	112123909	112124029	ACAD10:112123856:NM_001136538_refseq__BRAP:112123800:NM_006768_refseq	R	ACAD10
chr3	132378595	132378715	ACAD11:132378975:NM_032169_refseq__UBA5:132379139:NM_024818_refseq	L	ACAD11
chr3	132379587	132379707	ACAD11:132378975:NM_032169_refseq__UBA5:132379139:NM_024818_refseq	R	ACAD11
chr11	134123492	134123612	ACAD8:134123433:NM_014384_refseq__THYN1:134123260:NM_001037304_refseq	R	ACAD8
chr2	211090070	211090190	ACADL:211090215:NM_001608_refseq	L	ACADL
chr1	76190875	76190995	ACADM:76190031:NM_000016_refseq	R	ACADM
chr10	124768104	124768224	ACADSB:124768428:NM_001609_refseq__IKZF5:124768366:NM_001271840_refseq	L	ACADSB
chr10	124768787	124768907	ACADSB:124768428:NM_001609_refseq__IKZF5:124768366:NM_001271840_refseq	R	ACADSB
chr17	7120241	7120361	ACADVL:7120443:NM_001270447_refseq__DLG4:7120928:NM_001128827_refseq	L	ACADVL
chr15	89346201	89346321	ACAN:89346673:NM_001135_refseq	L	ACAN
chr15	89347832	89347952	ACAN:89346673:NM_001135_refseq	R	ACAN
chr17	7238845	7238965	ACAP1:7239847:NM_014716_refseq	L	ACAP1
chr17	7240747	7240867	ACAP1:7239847:NM_014716_refseq	R	ACAP1
chr3	195162903	195163023	ACAP2:195163817:NM_012287_refseq	L	ACAP2
chr3	195164535	195164655	ACAP2:195163817:NM_012287_refseq	R	ACAP2
chr1	1242773	1242893	ACAP3:1243269:NM_030649_refseq__PUSL1:1243993:NM_153339_refseq	L	ACAP3
chr11	107992610	107992730	ACAT1:107992257:NM_000019_refseq	R	ACAT1
chr6	160182473	160182593	ACAT2:160182988:NM_001303253_refseq	L	ACAT2
chr6	160183018	160183138	ACAT2:160182988:NM_001303253_refseq	R	ACAT2
chr1	226373765	226373885	ACBD3:226374423:NM_022735_refseq	L	ACBD3
chr1	226374509	226374629	ACBD3:226374423:NM_022735_refseq	R	ACBD3
chr17	43213558	43213678	ACBD4:43213013:NM_001135705_refseq	R	ACBD4
chr10	27530826	27530946	ACBD5:27529808:NM_001271512_refseq	R	ACBD5
chr10	27530942	27531062	ACBD5:27531068:NM_001042473_refseq	L	ACBD5
chr1	180471292	180471412	ACBD6:180472022:NM_032360_refseq	L	ACBD6
chr10	15130408	15130528	ACBD7:15130775:NM_001039844_refseq	L	ACBD7
chr11	44087764	44087884	ACCS:44087728:NM_001127219_refseq	R	ACCS
chr11	44067838	44067958	ACCSL:44069530:NM_001031854_refseq	L	ACCSL
chr11	44069703	44069823	ACCSL:44069530:NM_001031854_refseq	R	ACCSL
chr16	67693711	67693831	ACD:67694718:NM_001082486_refseq__PARD6A:67694850:NM_001037281_refseq	L	ACD
chr16	67695330	67695450	ACD:67694718:NM_001082486_refseq__PARD6A:67694850:NM_001037281_refseq	R	ACD
chr17	61554090	61554210	ACE:61554421:NM_000789_refseq	L	ACE
chr17	61555047	61555167	ACE:61554421:NM_000789_refseq	R	ACE
chr17	61561549	61561669	ACE:61562177:NM_001178057_refseq	L	ACE
chr17	61563899	61564019	ACE:61562177:NM_001178057_refseq	R	ACE
chrX	15619983	15620103	ACE2:15620192:NM_021804_refseq	L	ACE2
chrX	15620866	15620986	ACE2:15620192:NM_021804_refseq	R	ACE2
chr9	19407738	19407858	ACER2:19408924:NM_001010887_refseq	L	ACER2
chr9	19409436	19409556	ACER2:19408924:NM_001010887_refseq	R	ACER2
chr11	76571344	76571464	ACER3:76571916:NM_001300953_refseq	L	ACER3
chr11	76572546	76572666	ACER3:76571916:NM_001300953_refseq	R	ACER3
chr7	100493153	100493273	ACHE:100493754:NM_000665_refseq	L	ACHE
chr7	100493982	100494102	ACHE:100493754:NM_000665_refseq	R	ACHE
chr14	23540599	23540719	ACIN1:23540779:NM_001164816_refseq	L	ACIN1
chr14	23541552	23541672	ACIN1:23540779:NM_001164816_refseq	R	ACIN1
chr14	23564053	23564173	ACIN1:23564823:NM_001164814_refseq__C14orf119:23564682:NM_017924_refseq	L	ACIN1
chr14	23564954	23565074	ACIN1:23564823:NM_001164814_refseq__C14orf119:23564682:NM_017924_refseq	R	ACIN1
chr1	159177028	159177148	ACKR1:159175048:NM_001122951_refseq	R	ACKR1
chr2	237477649	237477769	ACKR3:237478379:NM_020311_refseq	L	ACKR3
chr2	237480538	237480658	ACKR3:237478379:NM_020311_refseq	R	ACKR3
chr3	132316525	132316645	ACKR4:132318980:NM_178445_refseq	L	ACKR4
chr3	132319211	132319331	ACKR4:132318980:NM_178445_refseq	R	ACKR4
chr17	40075791	40075911	ACLY:40075275:NM_001096_refseq	R	ACLY
chr2	135595762	135595882	ACMSD:135596185:NM_138326_refseq	L	ACMSD
chr2	135596573	135596693	ACMSD:135596185:NM_138326_refseq	R	ACMSD
chr9	32384436	32384556	ACO1:32384600:NM_001278352_refseq	L	ACO1
chr9	32385026	32385146	ACO1:32384600:NM_001278352_refseq	R	ACO1
chr22	41864630	41864750	ACO2:41865128:NM_001098_refseq	L	ACO2
chr22	41866166	41866286	ACO2:41865128:NM_001098_refseq__PHF5A:41864708:NM_032758_refseq	R	ACO2
chr14	74004023	74004143	ACOT1:74003927:NM_001037161_refseq	R	ACOT1
chr1	55013600	55013720	ACOT11:55013806:NM_015547_refseq	L	ACOT11
chr1	55013868	55013988	ACOT11:55013806:NM_015547_refseq	R	ACOT11
chr5	80689828	80689948	ACOT12:80689988:NM_130767_refseq	L	ACOT12
chr5	80690347	80690467	ACOT12:80689988:NM_130767_refseq	R	ACOT12
chr6	24666641	24666761	ACOT13:24667262:NM_001160094_refseq__TDP2:24667115:NM_016614_refseq	L	ACOT13
chr6	24667721	24667841	ACOT13:24667262:NM_001160094_refseq__TDP2:24667115:NM_016614_refseq	R	ACOT13
chr14	74035992	74036112	ACOT2:74035762:NM_006821_refseq	R	ACOT2
chr14	74058493	74058613	ACOT4:74058409:NM_152331_refseq	R	ACOT4
chr14	74083596	74083716	ACOT6:74083547:NM_001037162_refseq	R	ACOT6
chr1	6419070	6419190	ACOT7:6419004:NM_181866_refseq	R	ACOT7
chr1	6420309	6420429	ACOT7:6420764:NM_181865_refseq	L	ACOT7
chr1	6445584	6445704	ACOT7:6445883:NM_181864_refseq	L	ACOT7
chr1	6447044	6447164	ACOT7:6445883:NM_181864_refseq	R	ACOT7
chr1	6453321	6453441	ACOT7:6453826:NM_007274_refseq	L	ACOT7
chr1	6453884	6454004	ACOT7:6453826:NM_007274_refseq	R	ACOT7
chr20	44485899	44486019	ACOT8:44486048:NM_005469_refseq__ZSWIM3:44486219:NM_080752_refseq	L	ACOT8
chr20	44486296	44486416	ACOT8:44486048:NM_005469_refseq__ZSWIM3:44486219:NM_080752_refseq	R	ACOT8
chrX	23761528	23761648	ACOT9:23761407:NM_001033583_refseq	R	ACOT9
chr17	73975046	73975166	ACOX1:73975515:NM_001185039_refseq__TEN1:73975297:NM_001113324_refseq__TEN1-CDK3:73975297:NR_037709_refseq	L	ACOX1
chr3	58521397	58521517	ACOX2:58522929:NM_003500_refseq	L	ACOX2
chr3	58523149	58523269	ACOX2:58522929:NM_003500_refseq	R	ACOX2
chr2	111489826	111489946	ACOXL:111490149:NM_001142807_refseq	L	ACOXL
chr2	111490555	111490675	ACOXL:111490149:NM_001142807_refseq	R	ACOXL
chr11	47270604	47270724	ACP2:47270398:NM_001302489_refseq	R	ACP2
chr19	11689528	11689648	ACP5:11689801:NM_001111034_refseq	L	ACP5
chr1	147142452	147142572	ACP6:147142634:NM_016361_refseq	L	ACP6
chr1	147142791	147142911	ACP6:147142634:NM_016361_refseq	R	ACP6
chr3	132034863	132034983	ACPP:132036210:NM_001099_refseq	L	ACPP
chr19	51293548	51293668	ACPT:51293671:NM_033068_refseq	L	ACPT
chr19	51294314	51294434	ACPT:51293671:NM_033068_refseq	R	ACPT
chr22	51176428	51176548	ACR:51176651:NM_001097_refseq	L	ACR
chr22	51177687	51177807	ACR:51176651:NM_001097_refseq	R	ACR
chr12	6756403	6756523	ACRBP:6756580:NM_032489_refseq	L	ACRBP
chrX	70796255	70796375	ACRC:70797873:NM_052957_refseq	L	ACRC
chrX	70798000	70798120	ACRC:70797873:NM_052957_refseq	R	ACRC
chr11	125550631	125550751	ACRV1:125550793:NM_001612_refseq	L	ACRV1
chr11	125551635	125551755	ACRV1:125550793:NM_001612_refseq	R	ACRV1
chr15	78525433	78525553	ACSBG1:78527049:NM_001199377_refseq	L	ACSBG1
chr15	78527105	78527225	ACSBG1:78527049:NM_001199377_refseq	R	ACSBG1
chr17	48503347	48503467	ACSF2:48503518:NM_001288968_refseq	L	ACSF2
chr17	48504022	48504142	ACSF2:48503518:NM_001288968_refseq	R	ACSF2
chr17	48545797	48545917	ACSF2:48545689:NR_110232_refseq	R	ACSF2
chr16	89160068	89160188	ACSF3:89160216:NM_001127214_refseq	L	ACSF3
chr16	89160744	89160864	ACSF3:89160216:NM_001127214_refseq	R	ACSF3
chr16	89202037	89202157	ACSF3:89202955:NR_045667_refseq	L	ACSF3
chr16	89203050	89203170	ACSF3:89202955:NR_045667_refseq	R	ACSF3
chr4	185725172	185725292	ACSL1:185726942:NM_001286710_refseq	L	ACSL1
chr4	185727568	185727688	ACSL1:185726942:NM_001286710_refseq	R	ACSL1
chr4	185733620	185733740	ACSL1:185733413:NM_001286708_refseq	R	ACSL1
chr4	185746454	185746574	ACSL1:185747268:NM_001286711_refseq	L	ACSL1
chr4	185747404	185747524	ACSL1:185747268:NM_001286711_refseq	R	ACSL1
chr2	223727571	223727691	ACSL3:223725731:NM_004457_refseq	R	ACSL3
chrX	108976055	108976175	ACSL4:108976621:NM_004458_refseq	L	ACSL4
chrX	108976663	108976783	ACSL4:108976621:NM_004458_refseq	R	ACSL4
chr10	114134255	114134375	ACSL5:114133915:NM_203379_refseq	R	ACSL5
chr10	114133525	114133645	ACSL5:114135022:NM_016234_refseq__ACSL5:114133915:NM_203379_refseq	L	ACSL5
chr5	131346888	131347008	ACSL6:131347761:NM_001009185_refseq	L	ACSL6
chr5	131347845	131347965	ACSL6:131347761:NM_001009185_refseq	R	ACSL6
chr16	20702308	20702428	ACSM1:20702578:NM_052956_refseq	L	ACSM1
chr16	20702860	20702980	ACSM1:20702578:NM_052956_refseq	R	ACSM1
chr16	20776505	20776625	ACSM3:20775311:NM_005622_refseq	R	ACSM3
chr12	7455485	7455605	ACSM4:7456927:NM_001080454_refseq	L	ACSM4
chr12	7457170	7457290	ACSM4:7456927:NM_001080454_refseq	R	ACSM4
chr16	20420730	20420850	ACSM5:20420855:NM_017888_refseq	L	ACSM5
chr16	20422570	20422690	ACSM5:20420855:NM_017888_refseq	R	ACSM5
chr10	96953461	96953581	ACSM6:96953956:NM_207321_refseq	L	ACSM6
chr10	96953978	96954098	ACSM6:96953956:NM_207321_refseq	R	ACSM6
chr20	25013038	25013158	ACSS1:25013342:NM_001252676_refseq	L	ACSS1
chr20	25013367	25013487	ACSS1:25013342:NM_001252676_refseq	R	ACSS1
chr20	25038437	25038557	ACSS1:25038818:NM_001252675_refseq	L	ACSS1
chr20	33463956	33464076	ACSS2:33464327:NM_001076552_refseq	L	ACSS2
chr12	81471643	81471763	ACSS3:81471808:NM_024560_refseq	L	ACSS3
chr12	81472031	81472151	ACSS3:81471808:NM_024560_refseq	R	ACSS3
chr1	229568073	229568193	ACTA1:229569843:NM_001100_refseq__rs605428:229569804:rs605428_HepG2_C_gwas	L	ACTA1
chr1	229570186	229570306	ACTA1:229569843:NM_001100_refseq__rs605428:229569804:rs605428_HepG2_C_gwas	R	ACTA1
chr10	90712322	90712442	ACTA2:90712580:NM_001613_refseq	L	ACTA2
chr10	90713853	90713973	ACTA2:90712580:NM_001613_refseq	R	ACTA2
chr10	90692591	90692711	ACTA2-AS1:90692440:NR_125373_refseq	R	ACTA2-AS1
chr7	5569860	5569980	ACTB:5570232:NM_001101_refseq	L	ACTB
chr7	5571327	5571447	ACTB:5570232:NM_001101_refseq	R	ACTB
chr5	56778276	56778396	ACTBL2:56778636:NM_001017992_refseq	L	ACTBL2
chr5	56778658	56778778	ACTBL2:56778636:NM_001017992_refseq	R	ACTBL2
chr15	35087367	35087487	ACTC1:35087927:NM_005159_refseq	L	ACTC1
chr15	35088310	35088430	ACTC1:35087927:NM_005159_refseq	R	ACTC1
chr17	79479365	79479485	ACTG1:79479892:NM_001199954_refseq	L	ACTG1
chr17	79480364	79480484	ACTG1:79479892:NM_001199954_refseq	R	ACTG1
chr15	83410011	83410131	ACTG1P17:83408532:NR_036446_refseq	R	ACTG1P17
chr1	104111066	104111186	ACTG1P4:104112025:NR_024438_refseq	L	ACTG1P4
chr1	104112308	104112428	ACTG1P4:104112025:NR_024438_refseq	R	ACTG1P4
chr2	74118031	74118151	ACTG2:74120092:NM_001199893_refseq	L	ACTG2
chr2	74120167	74120287	ACTG2:74120092:NM_001199893_refseq	R	ACTG2
chr20	32254003	32254123	ACTL10:32254303:NM_001024675_refseq	L	ACTL10
chr20	32254320	32254440	ACTL10:32254303:NM_001024675_refseq	R	ACTL10
chr3	179280210	179280330	ACTL6A:179280667:NM_004301_refseq	L	ACTL6A
chr3	179281427	179281547	ACTL6A:179280667:NM_004301_refseq	R	ACTL6A
chr7	100253340	100253460	ACTL6B:100254084:NM_016188_refseq	L	ACTL6B
chr9	111623268	111623388	ACTL7A:111624507:NM_006687_refseq	L	ACTL7A
chr9	111624767	111624887	ACTL7A:111624507:NM_006687_refseq	R	ACTL7A
chr9	111618062	111618182	ACTL7B:111618275:NM_006686_refseq	L	ACTL7B
chr1	18083288	18083408	ACTL8:18081807:NM_030812_refseq	R	ACTL8
chr19	8807904	8808024	ACTL9:8809180:NM_178525_refseq	L	ACTL9
chr14	69445290	69445410	ACTN1:69446083:NM_001102_refseq__ACTN1-AS1:69446398:NR_073422_refseq	L	ACTN1
chr14	69447088	69447208	ACTN1:69446083:NM_001102_refseq__ACTN1-AS1:69446398:NR_073422_refseq	R	ACTN1
chr1	236849475	236849595	ACTN2:236849753:NM_001103_refseq	L	ACTN2
chr1	236849916	236850036	ACTN2:236849753:NM_001103_refseq	R	ACTN2
chr11	66314206	66314326	ACTN3:66313865:NM_001104_refseq__ZDHHC24:66313671:NM_207340_refseq	R	ACTN3
chr19	39138052	39138172	ACTN4:39138266:NM_004924_refseq	L	ACTN4
chr19	39138763	39138883	ACTN4:39138266:NM_004924_refseq	R	ACTN4
chr14	58666666	58666786	ACTR10:58666832:NM_018477_refseq	L	ACTR10
chr14	58667077	58667197	ACTR10:58666832:NM_018477_refseq	R	ACTR10
chr10	104262586	104262706	ACTR1A:104262512:NM_005736_refseq	R	ACTR1A
chr2	98279678	98279798	ACTR1B:98280561:NM_005735_refseq	L	ACTR1B
chr2	65455654	65455774	ACTR2:65454828:NM_001005386_refseq	R	ACTR2
chr2	114646352	114646472	ACTR3:114647510:NM_001277140_refseq	L	ACTR3
chr2	114648252	114648372	ACTR3:114647510:NM_001277140_refseq	R	ACTR3
chr7	152455845	152455965	ACTR3B:152456833:NM_001040135_refseq	L	ACTR3B
chr7	152457007	152457127	ACTR3B:152456833:NM_001040135_refseq	R	ACTR3B
chr7	150000717	150000837	ACTR3C:150000069:NM_001164459_refseq	R	ACTR3C
chr7	150019985	150020105	ACTR3C:150020758:NM_001164458_refseq__LRRC61:150020295:NM_001142928_refseq	L	ACTR3C
chr7	150020928	150021048	ACTR3C:150020758:NM_001164458_refseq__LRRC61:150020295:NM_001142928_refseq	R	ACTR3C
chr20	37376938	37377058	ACTR5:37377096:NM_024855_refseq	L	ACTR5
chr20	37378545	37378665	ACTR5:37377096:NM_024855_refseq	R	ACTR5
chr12	100592062	100592182	ACTR6:100593864:NM_022496_refseq	L	ACTR6
chr3	53915771	53915891	ACTR8:53916229:NM_022899_refseq	L	ACTR8
chrX	127185194	127185314	ACTRT1:127186382:NM_138289_refseq	L	ACTRT1
chr1	2937189	2937309	ACTRT2:2938045:NM_080431_refseq	L	ACTRT2
chr1	2938056	2938176	ACTRT2:2938045:NM_080431_refseq	R	ACTRT2
chr2	158732224	158732344	ACVR1:158732374:NM_001105_refseq	L	ACVR1
chr2	158733310	158733430	ACVR1:158732374:NM_001105_refseq	R	ACVR1
chr12	52345156	52345276	ACVR1B:52345450:NM_004302_refseq	L	ACVR1B
chr12	52349329	52349449	ACVR1B:52347163:NM_020327_refseq	R	ACVR1B
chr2	158453286	158453406	ACVR1C:158454072:NM_001111031_refseq	L	ACVR1C
chr2	158454250	158454370	ACVR1C:158454072:NM_001111031_refseq	R	ACVR1C
chr2	158484498	158484618	ACVR1C:158485399:NM_001111032_refseq	L	ACVR1C
chr2	158485406	158485526	ACVR1C:158485399:NM_001111032_refseq	R	ACVR1C
chr2	148601161	148601281	ACVR2A:148602085:NM_001278579_refseq	L	ACVR2A
chr2	148603013	148603133	ACVR2A:148602085:NM_001278579_refseq	R	ACVR2A
chr3	38494950	38495070	ACVR2B:38495789:NM_001106_refseq	L	ACVR2B
chr3	38495935	38496055	ACVR2B:38495789:NM_001106_refseq	R	ACVR2B
chr12	52300882	52301002	ACVRL1:52301201:NM_000020_refseq	L	ACVRL1
chr12	52301894	52302014	ACVRL1:52301201:NM_000020_refseq	R	ACVRL1
chr3	52014822	52014942	ACY1:52017299:NM_000666_refseq	L	ACY1
chr11	67417985	67418105	ACY3:67418130:NM_080658_refseq	L	ACY3
chr11	67418139	67418259	ACY3:67418130:NM_080658_refseq	R	ACY3
chr14	75530467	75530587	ACYP1:75530752:NM_001107_refseq	L	ACYP1
chr14	75530773	75530893	ACYP1:75530752:NM_001107_refseq	R	ACYP1
chr14	75535692	75535812	ACYP1:75536186:NM_001302617_refseq__ZC2HC1C:75536279:NM_001042430_refseq	L	ACYP1
chr14	75536362	75536482	ACYP1:75536186:NM_001302617_refseq__ZC2HC1C:75536279:NM_001042430_refseq	R	ACYP1
chr2	54342801	54342921	ACYP2:54342409:NM_138448_refseq	R	ACYP2
chr4	123300952	123301072	ADAD1:123300120:NM_001159285_refseq	R	ADAD1
chr15	43622432	43622552	ADAL:43622553:NM_001012969_refseq__LCMT2:43622820:NM_014793_refseq	L	ADAL
chr15	43623725	43623845	ADAL:43622553:NM_001012969_refseq__LCMT2:43622820:NM_014793_refseq	R	ADAL
chr15	59041787	59041907	ADAM10:59042177:NM_001110_refseq	L	ADAM10
chr17	42835752	42835872	ADAM11:42836567:NM_002390_refseq	L	ADAM11
chr17	42836841	42836961	ADAM11:42836567:NM_002390_refseq	R	ADAM11
chr10	128077414	128077534	ADAM12:128077127:NM_001288973_refseq	R	ADAM12
chr1	155024122	155024242	ADAM15:155023747:NM_001261464_refseq	R	ADAM15
chr2	9695324	9695444	ADAM17:9695917:NM_003183_refseq	L	ADAM17
chr2	9697278	9697398	ADAM17:9695917:NM_003183_refseq	R	ADAM17
chr8	39442187	39442307	ADAM18:39442086:NM_001190956_refseq	R	ADAM18
chr5	157002047	157002167	ADAM19:157002831:NM_033274_refseq	L	ADAM19
chr12	112336618	112336738	ADAM1A:112336866:NR_036636_refseq	L	ADAM1A
chr12	112337160	112337280	ADAM1A:112336866:NR_036636_refseq	R	ADAM1A
chr8	39695383	39695503	ADAM2:39695808:NM_001278113_refseq	L	ADAM2
chr14	70917777	70917897	ADAM21:70918873:NM_003813_refseq	L	ADAM21
chr14	70918580	70918700	ADAM21:70918873:NM_003813_refseq	L	ADAM21
chr14	70712086	70712206	ADAM21P1:70714518:NR_003951_refseq	L	ADAM21P1
chr14	70715291	70715411	ADAM21P1:70714518:NR_003951_refseq	R	ADAM21P1
chr7	87563276	87563396	ADAM22:87563565:NM_004194_refseq	L	ADAM22
chr7	87564466	87564586	ADAM22:87563565:NM_004194_refseq	R	ADAM22
chr2	207307899	207308019	ADAM23:207308367:NM_003812_refseq	L	ADAM23
chr2	207308937	207309057	ADAM23:207308367:NM_003812_refseq	R	ADAM23
chr8	24151432	24151552	ADAM28:24151552:NM_001304351_refseq	L	ADAM28
chr8	24152976	24153096	ADAM28:24151552:NM_001304351_refseq	R	ADAM28
chr4	175839860	175839980	ADAM29:175839508:NM_001130703_refseq	R	ADAM29
chr1	120438941	120439061	ADAM30:120439147:NM_021794_refseq	L	ADAM30
chr1	120441456	120441576	ADAM30:120439147:NM_021794_refseq	R	ADAM30
chr8	38962989	38963109	ADAM32:38965049:NM_145004_refseq	L	ADAM32
chr20	3660508	3660628	ADAM33:3662778:NM_001282447_refseq	L	ADAM33
chr20	3662985	3663105	ADAM33:3662778:NM_001282447_refseq	R	ADAM33
chr8	39380307	39380427	ADAM3A:39380508:NR_001569_refseq	L	ADAM3A
chr8	39172466	39172586	ADAM5:39172181:NR_001448_refseq	R	ADAM5
chr14	106436266	106436386	ADAM6:106438358:NR_002224_refseq	L	ADAM6
chr10	135089810	135089930	ADAM8:135090407:NM_001109_refseq	L	ADAM8
chr10	135090810	135090930	ADAM8:135090407:NM_001109_refseq	R	ADAM8
chr8	38854664	38854784	ADAM9:38854504:NM_003816_refseq	R	ADAM9
chr8	24241213	24241333	ADAMDEC1:24241797:NM_001145271_refseq	L	ADAMDEC1
chr8	24241912	24242032	ADAMDEC1:24241797:NM_001145271_refseq	R	ADAMDEC1
chr21	28217014	28217134	ADAMTS1:28217728:NM_006988_refseq	L	ADAMTS1
chr21	28218268	28218388	ADAMTS1:28217728:NM_006988_refseq	R	ADAMTS1
chr19	8655815	8655935	ADAMTS10:8657080:NM_001282352_refseq	L	ADAMTS10
chr19	8658655	8658775	ADAMTS10:8657080:NM_001282352_refseq	R	ADAMTS10
chr19	8675362	8675482	ADAMTS10:8675620:NM_030957_refseq	L	ADAMTS10
chr5	33891511	33891631	ADAMTS12:33892124:NM_030955_refseq	L	ADAMTS12
chr5	33892679	33892799	ADAMTS12:33892124:NM_030955_refseq	R	ADAMTS12
chr9	136278064	136278184	ADAMTS13:136279458:NR_024514_refseq	L	ADAMTS13
chr9	136280459	136280579	ADAMTS13:136279458:NR_024514_refseq	R	ADAMTS13
chr9	136286826	136286946	ADAMTS13:136287119:NM_139025_refseq	L	ADAMTS13
chr9	136288264	136288384	ADAMTS13:136287119:NM_139025_refseq	R	ADAMTS13
chr10	72431812	72431932	ADAMTS14:72432558:NM_080722_refseq	L	ADAMTS14
chr10	72433565	72433685	ADAMTS14:72432558:NM_080722_refseq	R	ADAMTS14
chr11	130318194	130318314	ADAMTS15:130318868:NM_139055_refseq	L	ADAMTS15
chr11	130318899	130319019	ADAMTS15:130318868:NM_139055_refseq	R	ADAMTS15
chr5	5139803	5139923	ADAMTS16:5140442:NM_139056_refseq__CTD-2297D10.2:5140167:NR_109915_refseq	L	ADAMTS16
chr5	5141131	5141251	ADAMTS16:5140442:NM_139056_refseq__CTD-2297D10.2:5140167:NR_109915_refseq	R	ADAMTS16
chr15	100880951	100881071	ADAMTS17:100882183:NM_139057_refseq	L	ADAMTS17
chr15	100882887	100883007	ADAMTS17:100882183:NM_139057_refseq	R	ADAMTS17
chr16	77467426	77467546	ADAMTS18:77469011:NM_199355_refseq	L	ADAMTS18
chr16	77469615	77469735	ADAMTS18:77469011:NM_199355_refseq	R	ADAMTS18
chr5	128794616	128794736	ADAMTS19:128796102:NM_133638_refseq	L	ADAMTS19
chr5	128796515	128796635	ADAMTS19:128796102:NM_133638_refseq__ADAMTS19-AS1:128796382:NR_125748_refseq	R	ADAMTS19
chr5	178771756	178771876	ADAMTS2:178772431:NM_014244_refseq	L	ADAMTS2
chr5	178772905	178773025	ADAMTS2:178772431:NM_014244_refseq	R	ADAMTS2
chr12	43945031	43945151	ADAMTS20:43945724:NM_025003_refseq	L	ADAMTS20
chr4	73434029	73434149	ADAMTS3:73434516:NM_014243_refseq	L	ADAMTS3
chr4	73435332	73435452	ADAMTS3:73434516:NM_014243_refseq	R	ADAMTS3
chr21	28339061	28339181	ADAMTS5:28339439:NM_007038_refseq	L	ADAMTS5
chr21	28339459	28339579	ADAMTS5:28339439:NM_007038_refseq	R	ADAMTS5
chr5	64776848	64776968	ADAMTS6:64777704:NM_197941_refseq	L	ADAMTS6
chr5	64777961	64778081	ADAMTS6:64777704:NM_197941_refseq	R	ADAMTS6
chr15	79102373	79102493	ADAMTS7:79103773:NM_014272_refseq	L	ADAMTS7
chr11	130297938	130298058	ADAMTS8:130298539:NM_007037_refseq	L	ADAMTS8
chr11	130298775	130298895	ADAMTS8:130298539:NM_007037_refseq	R	ADAMTS8
chr3	64545376	64545496	ADAMTS9-AS1:64547021:NR_110150_refseq	L	ADAMTS9-AS1
chr3	64547257	64547377	ADAMTS9-AS1:64547021:NR_110150_refseq	R	ADAMTS9-AS1
chr3	64669893	64670013	ADAMTS9-AS2:64670545:NR_038264_refseq	L	ADAMTS9-AS2
chr3	64670802	64670922	ADAMTS9-AS2:64670545:NR_038264_refseq	R	ADAMTS9-AS2
chr9	18473390	18473510	ADAMTSL1:18474078:NM_001040272_refseq	L	ADAMTSL1
chr9	18474105	18474225	ADAMTSL1:18474078:NM_001040272_refseq	R	ADAMTSL1
chr9	136397646	136397766	ADAMTSL2:136397285:NM_001145320_refseq	R	ADAMTSL2
chr9	136397762	136397882	ADAMTSL2:136399974:NM_014694_refseq	L	ADAMTSL2
chr15	84322096	84322216	ADAMTSL3:84322837:NM_001301110_refseq	L	ADAMTSL3
chr15	84323314	84323434	ADAMTSL3:84322837:NM_001301110_refseq	R	ADAMTSL3
chr1	150522267	150522387	ADAMTSL4:150521844:NM_001288607_refseq	R	ADAMTSL4
chr1	150547348	150547468	ADAMTSL4-AS1:150547028:NR_104133_refseq	R	ADAMTSL4-AS1
chr19	1512887	1513007	ADAMTSL5:1513188:NM_213604_refseq	L	ADAMTSL5
chr19	1513712	1513832	ADAMTSL5:1513188:NM_213604_refseq	R	ADAMTSL5
chr17	29248922	29249042	ADAP2:29248753:NM_018404_refseq	R	ADAP2
chr1	154576872	154576992	ADAR:154578776:NM_001193495_refseq	L	ADAR
chr1	154581218	154581338	ADAR:154580724:NM_001111_refseq	R	ADAR
chr1	154599355	154599475	ADAR:154600456:NM_001025107_refseq	L	ADAR
chr10	1779086	1779206	ADARB2:1779670:NM_018702_refseq	L	ADARB2
chr10	1780193	1780313	ADARB2:1779670:NM_018702_refseq	R	ADARB2
chr10	1567560	1567680	ADARB2-AS1:1568824:NR_033387_refseq	L	ADARB2-AS1
chr10	1569408	1569528	ADARB2-AS1:1568824:NR_033387_refseq	R	ADARB2-AS1
chr16	75657036	75657156	ADAT1:75657221:NM_012091_refseq	L	ADAT1
chr6	143765268	143765388	ADAT2:143763814:NM_001286259_refseq	R	ADAT2
chr6	143772219	143772339	ADAT2:143771841:NM_182503_refseq__PEX3:143771917:NM_003630_refseq	R	ADAT2
chr19	1905099	1905219	ADAT3:1905370:NM_138422_refseq__SCAMP4:1905372:NM_079834_refseq	L	ADAT3
chr19	1905937	1906057	ADAT3:1905370:NM_138422_refseq__SCAMP4:1905372:NM_079834_refseq	R	ADAT3
chr14	78266921	78267041	ADCK1:78266425:NM_001142545_refseq	R	ADCK1
chr7	140372755	140372875	ADCK2:140372952:NM_052853_refseq	L	ADCK2
chr7	140373482	140373602	ADCK2:140372952:NM_052853_refseq	R	ADCK2
chr1	227126340	227126460	ADCK3:227127937:NM_020247_refseq	L	ADCK3
chr1	227127962	227128082	ADCK3:227127937:NM_020247_refseq	R	ADCK3
chr19	41220913	41221033	ADCK4:41222790:NM_024876_refseq__ITPKC:41223007:NM_025194_refseq	L	ADCK4
chr19	41223365	41223485	ADCK4:41222790:NM_024876_refseq__ITPKC:41223007:NM_025194_refseq	R	ADCK4
chr8	145595829	145595949	ADCK5:145597703:NM_174922_refseq	L	ADCK5
chr8	145597710	145597830	ADCK5:145597703:NM_174922_refseq	R	ADCK5
chr7	45612987	45613107	ADCY1:45613738:NM_001281768_refseq	L	ADCY1
chr7	45615781	45615901	ADCY1:45613738:NM_001281768_refseq	R	ADCY1
chr1	167881216	167881336	ADCY10:167883464:NM_001167749_refseq	L	ADCY10
chr1	167883523	167883643	ADCY10:167883464:NM_001167749_refseq	R	ADCY10
chr6	41067935	41068055	ADCY10P1:41068772:NR_026938_refseq	L	ADCY10P1
chr6	41069535	41069655	ADCY10P1:41068772:NR_026938_refseq	R	ADCY10P1
chr5	7394598	7394718	ADCY2:7396342:NM_020546_refseq	L	ADCY2
chr5	7397354	7397474	ADCY2:7396342:NM_020546_refseq	R	ADCY2
chr2	25141403	25141523	ADCY3:25142055:NM_004036_refseq	L	ADCY3
chr2	25142364	25142484	ADCY3:25142055:NM_004036_refseq	R	ADCY3
chr14	24804492	24804612	ADCY4:24804277:NM_001198568_refseq	R	ADCY4
chr3	123134257	123134377	ADCY5:123135189:NM_001199642_refseq	L	ADCY5
chr3	123135981	123136101	ADCY5:123135189:NM_001199642_refseq	R	ADCY5
chr3	123167151	123167271	ADCY5:123167392:NM_183357_refseq	L	ADCY5
chr3	123167482	123167602	ADCY5:123167392:NM_183357_refseq	R	ADCY5
chr12	49176866	49176986	ADCY6:49177877:NM_015270_refseq	L	ADCY6
chr12	49182502	49182622	ADCY6:49182820:NM_020983_refseq	L	ADCY6
chr12	49183003	49183123	ADCY6:49182820:NM_020983_refseq	R	ADCY6
chr16	50299797	50299917	ADCY7:50300450:NM_001286057_refseq	L	ADCY7
chr16	50319735	50319855	ADCY7:50321822:NM_001114_refseq	L	ADCY7
chr8	132052677	132052797	ADCY8:132052835:NM_001115_refseq	L	ADCY8
chr8	132053422	132053542	ADCY8:132052835:NM_001115_refseq	R	ADCY8
chr16	4165347	4165467	ADCY9:4166186:NM_001116_refseq	L	ADCY9
chr16	4167074	4167194	ADCY9:4166186:NM_001116_refseq	R	ADCY9
chr7	31091836	31091956	ADCYAP1R1:31092075:NM_001118_refseq	L	ADCYAP1R1
chr7	31092260	31092380	ADCYAP1R1:31092075:NM_001118_refseq	R	ADCYAP1R1
chr4	2844695	2844815	ADD1:2845583:NM_001119_refseq	L	ADD1
chr4	2846485	2846605	ADD1:2845583:NM_001119_refseq	R	ADD1
chr2	70995179	70995299	ADD2:70995375:NM_001185054_refseq	L	ADD2
chr2	70996756	70996876	ADD2:70995375:NM_001185054_refseq	R	ADD2
chr10	111764535	111764655	ADD3:111765725:NM_019903_refseq	L	ADD3
chr10	111767864	111767984	ADD3:111767710:NM_001121_refseq	R	ADD3
chr6	146920276	146920396	ADGB:146920135:NM_024694_refseq	R	ADGB
chr10	134899062	134899182	ADGRA1:134901507:NM_001083909_refseq__ADGRA1-AS1:134900201:NR_111905_refseq	L	ADGRA1
chr10	134902235	134902355	ADGRA1:134901507:NM_001083909_refseq__ADGRA1-AS1:134900201:NR_111905_refseq	R	ADGRA1
chr10	134915443	134915563	ADGRA1:134915749:NM_001291085_refseq	L	ADGRA1
chr10	134916338	134916458	ADGRA1:134915749:NM_001291085_refseq	R	ADGRA1
chr8	37653984	37654104	ADGRA2:37654400:NM_032777_refseq	L	ADGRA2
chr8	37655308	37655428	ADGRA2:37654400:NM_032777_refseq	R	ADGRA2
chr4	22516581	22516701	ADGRA3:22517677:NM_145290_refseq	L	ADGRA3
chr4	22519453	22519573	ADGRA3:22517677:NM_145290_refseq	R	ADGRA3
chr8	143544712	143544832	ADGRB1:143545376:NM_001702_refseq	L	ADGRB1
chr8	143545478	143545598	ADGRB1:143545376:NM_001702_refseq	R	ADGRB1
chr1	32230073	32230193	ADGRB2:32229664:NM_001294335_refseq	R	ADGRB2
chr6	69345390	69345510	ADGRB3:69345631:NM_001704_refseq	L	ADGRB3
chr6	69345907	69346027	ADGRB3:69345631:NM_001704_refseq	R	ADGRB3
chr12	131438330	131438450	ADGRD1:131438451:NM_198827_refseq	L	ADGRD1
chr12	131438681	131438801	ADGRD1:131438451:NM_198827_refseq	R	ADGRD1
chr19	6887626	6887746	ADGRE1:6887559:NM_001256252_refseq	R	ADGRE1
chr19	14886700	14886820	ADGRE2:14887739:NM_001271052_refseq	L	ADGRE2
chr19	14887296	14887416	ADGRE2:14887739:NM_001271052_refseq	L	ADGRE2
chr19	6988882	6989002	ADGRE4P:6990857:NR_024075_refseq	L	ADGRE4P
chr19	14489786	14489906	ADGRE5:14491955:NM_001025160_refseq	L	ADGRE5
chr19	14492474	14492594	ADGRE5:14491955:NM_001025160_refseq	R	ADGRE5
chr6	47009444	47009564	ADGRF1:47010099:NM_025048_refseq	L	ADGRF1
chr6	47010210	47010330	ADGRF1:47010099:NM_025048_refseq	R	ADGRF1
chr6	47623373	47623493	ADGRF2:47624325:NM_153839_refseq	L	ADGRF2
chr6	47624602	47624722	ADGRF2:47624325:NM_153839_refseq	R	ADGRF2
chr2	26541671	26541791	ADGRF3:26541970:NM_001145168_refseq	L	ADGRF3
chr2	26542172	26542292	ADGRF3:26541970:NM_001145168_refseq	R	ADGRF3
chr2	26569553	26569673	ADGRF3:26569685:NM_153835_refseq	L	ADGRF3
chr6	47665977	47666097	ADGRF4:47666288:NM_153838_refseq	L	ADGRF4
chr6	47666395	47666515	ADGRF4:47666288:NM_153838_refseq	R	ADGRF4
chr6	46889486	46889606	ADGRF5:46889714:NM_001098518_refseq	L	ADGRF5
chr6	46922519	46922639	ADGRF5:46922675:NM_015234_refseq	L	ADGRF5
chr6	46923049	46923169	ADGRF5:46922675:NM_015234_refseq	R	ADGRF5
chr16	57652946	57653066	ADGRG1:57653604:NM_001145770_refseq	L	ADGRG1
chr16	57654338	57654458	ADGRG1:57653604:NM_001145770_refseq	R	ADGRG1
chr16	57660710	57660830	ADGRG1:57662137:NM_001145771_refseq	L	ADGRG1
chr16	57662155	57662275	ADGRG1:57662137:NM_001145771_refseq	R	ADGRG1
chrX	19138398	19138518	ADGRG2:19140755:NM_001079858_refseq	L	ADGRG2
chrX	19141008	19141128	ADGRG2:19140755:NM_001079858_refseq	R	ADGRG2
chr16	57701977	57702097	ADGRG3:57702156:NM_170776_refseq	L	ADGRG3
chr16	57702264	57702384	ADGRG3:57702156:NM_170776_refseq	R	ADGRG3
chrX	135382504	135382624	ADGRG4:135383121:NM_153834_refseq	L	ADGRG4
chr16	57575291	57575411	ADGRG5:57576332:NM_001304376_refseq	L	ADGRG5
chr16	57576687	57576807	ADGRG5:57576332:NM_001304376_refseq	R	ADGRG5
chr6	142622876	142622996	ADGRG6:142623055:NM_001032394_refseq	L	ADGRG6
chr6	142623309	142623429	ADGRG6:142623055:NM_001032394_refseq	R	ADGRG6
chr3	100327289	100327409	ADGRG7:100328432:NM_032787_refseq	L	ADGRG7
chr3	100328462	100328582	ADGRG7:100328432:NM_032787_refseq	R	ADGRG7
chr19	14317844	14317964	ADGRL1:14316997:NM_001008701_refseq	R	ADGRL1
chr1	82165240	82165360	ADGRL2:82165454:NM_001297704_refseq	L	ADGRL2
chr1	82165496	82165616	ADGRL2:82165454:NM_001297704_refseq	R	ADGRL2
chr1	82265277	82265397	ADGRL2:82266081:NM_001297705_refseq	L	ADGRL2
chr1	82267214	82267334	ADGRL2:82266081:NM_001297705_refseq	R	ADGRL2
chr4	62361291	62361411	ADGRL3:62362838:NM_015236_refseq	L	ADGRL3
chr4	62363019	62363139	ADGRL3:62362838:NM_015236_refseq	R	ADGRL3
chr4	63025954	63026074	ADGRL3-AS1:63027483:NR_110595_refseq	L	ADGRL3-AS1
chr1	79471578	79471698	ADGRL4:79472495:NM_022159_refseq	L	ADGRL4
chr1	79472582	79472702	ADGRL4:79472495:NM_022159_refseq	R	ADGRL4
chr5	89854025	89854145	ADGRV1:89854616:NM_032119_refseq	L	ADGRV1
chr5	89854882	89855002	ADGRV1:89854616:NM_032119_refseq	R	ADGRV1
chr4	100213502	100213622	ADH1A:100212185:NM_000667_refseq	R	ADH1A
chr4	100240481	100240601	ADH1B:100242599:NM_000668_refseq	L	ADH1B
chr4	100242915	100243035	ADH1B:100242599:NM_000668_refseq	R	ADH1B
chr4	100273970	100274090	ADH1C:100274202:NM_000669_refseq	L	ADH1C
chr4	100065244	100065364	ADH4:100065449:NM_000670_refseq	L	ADH4
chr4	100067752	100067872	ADH4:100065449:NM_000670_refseq	R	ADH4
chr4	100009731	100009851	ADH5:100009939:NM_000671_refseq	L	ADH5
chr4	100010399	100010519	ADH5:100009939:NM_000671_refseq	R	ADH5
chr4	100138990	100139110	ADH6:100140403:NM_000672_refseq	L	ADH6
chr4	100140823	100140943	ADH6:100140403:NM_000672_refseq	R	ADH6
chr4	100356405	100356525	ADH7:100356667:NM_000673_refseq	L	ADH7
chr4	100357176	100357296	ADH7:100356667:NM_000673_refseq	R	ADH7
chr8	67344353	67344473	ADHFE1:67344717:NM_144650_refseq	L	ADHFE1
chr2	3522447	3522567	ADI1:3523350:NM_018269_refseq	L	ADI1
chr2	3523603	3523723	ADI1:3523350:NM_018269_refseq	R	ADI1
chr20	37207952	37208072	ADIG:37209837:NM_001018082_refseq	L	ADIG
chr20	37210199	37210319	ADIG:37209837:NM_001018082_refseq	R	ADIG
chr3	186559465	186559585	ADIPOQ:186560462:NM_001177800_refseq	L	ADIPOQ
chr3	186560483	186560603	ADIPOQ:186560462:NM_001177800_refseq	R	ADIPOQ
chr3	186573660	186573780	ADIPOQ-AS1:186573912:NR_046662_refseq	L	ADIPOQ-AS1
chr1	202927397	202927517	ADIPOR1:202927700:NM_001290553_refseq	L	ADIPOR1
chr12	1799808	1799928	ADIPOR2:1800246:NM_024551_refseq	L	ADIPOR2
chr12	1800603	1800723	ADIPOR2:1800246:NM_024551_refseq	R	ADIPOR2
chr10	88728566	88728686	ADIRF:88728187:NM_006829_refseq	R	ADIRF
chr10	75910546	75910666	ADK:75910942:NM_001202450_refseq__AP3M1:75910826:NM_012095_refseq	L	ADK
chr10	75912611	75912731	ADK:75910942:NM_001202450_refseq__AP3M1:75910826:NM_012095_refseq	R	ADK
chr10	75935981	75936101	ADK:75936246:NM_001123_refseq	L	ADK
chr10	75936295	75936415	ADK:75936246:NM_001123_refseq	R	ADK
chr22	50919704	50919824	ADM2:50919984:NM_001253845_refseq	L	ADM2
chr22	50920168	50920288	ADM2:50919984:NM_001253845_refseq	R	ADM2
chr20	49525366	49525486	ADNP:49526328:NM_001282532_refseq	L	ADNP
chr20	49528324	49528444	ADNP:49526328:NM_001282532_refseq	R	ADNP
chr20	49546567	49546687	ADNP:49547527:NM_001282531_refseq__ADNP-AS1:49547520:NR_110007_refseq	L	ADNP
chr20	49548256	49548376	ADNP:49547527:NM_001282531_refseq__ADNP-AS1:49547520:NR_110007_refseq	R	ADNP
chr18	77866600	77866720	ADNP2:77866914:NM_014913_refseq	L	ADNP2
chr18	77868157	77868277	ADNP2:77866914:NM_014913_refseq	R	ADNP2
chr1	203096523	203096643	ADORA1:203096835:NM_000674_refseq	L	ADORA1
chr1	203097083	203097203	ADORA1:203096835:NM_000674_refseq	R	ADORA1
chr22	24818492	24818612	ADORA2A:24819564:NM_001278500_refseq	L	ADORA2A
chr22	24824019	24824139	ADORA2A:24823529:NM_000675_refseq	R	ADORA2A
chr22	24827724	24827844	ADORA2A:24828086:NM_001278497_refseq	L	ADORA2A
chr22	24890951	24891071	ADORA2A-AS1:24890783:NR_028483_refseq__UPB1:24891250:NM_016327_refseq	R	ADORA2A-AS1
chr17	15847700	15847820	ADORA2B:15848230:NM_000676_refseq	L	ADORA2B
chr17	15848997	15849117	ADORA2B:15848230:NM_000676_refseq	R	ADORA2B
chr1	112046587	112046707	ADORA3:112046743:NM_000677_refseq__TMIGD3:112046743:NM_020683_refseq	L	ADORA3
chr1	112047287	112047407	ADORA3:112046743:NM_000677_refseq__TMIGD3:112046743:NM_020683_refseq	R	ADORA3
chr15	73076315	73076435	ADPGK:73076126:NM_031284_refseq__ADPGK-AS1:73075175:NR_040107_refseq	R	ADPGK
chr3	119296388	119296508	ADPRH:119298279:NM_001125_refseq	L	ADPRH
chr3	119298589	119298709	ADPRH:119298279:NM_001125_refseq	R	ADPRH
chr13	114102866	114102986	ADPRHL1:114103457:NM_199162_refseq	L	ADPRHL1
chr13	114108756	114108876	ADPRHL1:114107839:NM_138430_refseq	R	ADPRHL1
chr1	36554245	36554365	ADPRHL2:36554452:NM_017825_refseq	L	ADPRHL2
chr1	36554766	36554886	ADPRHL2:36554452:NM_017825_refseq	R	ADPRHL2
chr17	10600117	10600237	ADPRM:10600926:NM_020233_refseq__SCO1:10600885:NM_004589_refseq	L	ADPRM
chr17	10601728	10601848	ADPRM:10600926:NM_020233_refseq__SCO1:10600885:NM_004589_refseq	R	ADPRM
chr8	26722390	26722510	ADRA1A:26722922:NM_000680_refseq	L	ADRA1A
chr8	26723282	26723402	ADRA1A:26722922:NM_000680_refseq	R	ADRA1A
chr5	159343067	159343187	ADRA1B:159343739:NM_000679_refseq	L	ADRA1B
chr5	159344140	159344260	ADRA1B:159343739:NM_000679_refseq	R	ADRA1B
chr20	4228145	4228265	ADRA1D:4229659:NM_000678_refseq	L	ADRA1D
chr20	4230200	4230320	ADRA1D:4229659:NM_000678_refseq	R	ADRA1D
chr10	112836446	112836566	ADRA2A:112836789:NM_000681_refseq	L	ADRA2A
chr10	112836870	112836990	ADRA2A:112836789:NM_000681_refseq	R	ADRA2A
chr2	96781349	96781469	ADRA2B:96781984:NM_000682_refseq	L	ADRA2B
chr2	96783702	96783822	ADRA2B:96781984:NM_000682_refseq	R	ADRA2B
chr4	3767176	3767296	ADRA2C:3768295:NM_000683_refseq	L	ADRA2C
chr4	3768435	3768555	ADRA2C:3768295:NM_000683_refseq	R	ADRA2C
chr10	115803419	115803539	ADRB1:115803805:NM_000684_refseq	L	ADRB1
chr10	115804011	115804131	ADRB1:115803805:NM_000684_refseq	R	ADRB1
chr5	148203757	148203877	ADRB2:148206155:NM_000024_refseq	L	ADRB2
chr5	148206512	148206632	ADRB2:148206155:NM_000024_refseq	R	ADRB2
chr8	37822603	37822723	ADRB3:37824184:NM_000025_refseq	L	ADRB3
chr8	37824503	37824623	ADRB3:37824184:NM_000025_refseq	R	ADRB3
chr11	67033631	67033751	ADRBK1:67033904:NM_001619_refseq	L	ADRBK1
chr22	25959749	25959869	ADRBK2:25960860:NM_005160_refseq	L	ADRBK2
chr22	25960983	25961103	ADRBK2:25960860:NM_005160_refseq	R	ADRBK2
chr20	60878339	60878459	ADRM1:60877951:NM_001281437_refseq	R	ADRM1
chr22	40742605	40742725	ADSL:40742503:NM_000026_refseq	R	ADSL
chr1	244614843	244614963	ADSS:244615436:NM_001126_refseq	L	ADSS
chr1	244615664	244615784	ADSS:244615436:NM_001126_refseq	R	ADSS
chr14	105191087	105191207	ADSSL1:105190533:NM_152328_refseq	R	ADSSL1
chr14	105196408	105196528	ADSSL1:105196227:NM_199165_refseq	R	ADSSL1
chr6	11778807	11778927	ADTRP:11779280:NM_001143948_refseq	L	ADTRP
chr6	11779353	11779473	ADTRP:11779280:NM_001143948_refseq	R	ADTRP
chr7	44143097	44143217	AEBP1:44143959:NM_001129_refseq	L	AEBP1
chr7	44145439	44145559	AEBP1:44143959:NM_001129_refseq	R	AEBP1
chr12	19593274	19593394	AEBP2:19592607:NM_001114176_refseq	R	AEBP2
chr19	3061793	3061913	AES:3062964:NM_001130_refseq	L	AES
chr19	3064384	3064504	AES:3062964:NM_001130_refseq	R	AES
chr4	7940089	7940209	AFAP1:7941653:NM_001134647_refseq	L	AFAP1
chr4	7941676	7941796	AFAP1:7941653:NM_001134647_refseq	R	AFAP1
chr4	7756326	7756446	AFAP1-AS1:7755816:NR_026892_refseq	R	AFAP1-AS1
chr5	148650870	148650990	AFAP1L1:148651400:NM_001146337_refseq	L	AFAP1L1
chr5	148651705	148651825	AFAP1L1:148651400:NM_001146337_refseq	R	AFAP1L1
chr10	116163985	116164105	AFAP1L2:116164537:NM_001001936_refseq	L	AFAP1L2
chr10	116165021	116165141	AFAP1L2:116164537:NM_001001936_refseq	R	AFAP1L2
chr4	87855982	87856102	AFF1:87856153:NM_001166693_refseq	L	AFF1
chr4	87856484	87856604	AFF1:87856153:NM_001166693_refseq	R	AFF1
chr4	87927752	87927872	AFF1:87928152:NM_005935_refseq	L	AFF1
chr4	87928200	87928320	AFF1:87928152:NM_005935_refseq	R	AFF1
chrX	147581257	147581377	AFF2:147582138:NM_001169122_refseq	L	AFF2
chrX	147582459	147582579	AFF2:147582138:NM_001169122_refseq	R	AFF2
chrX	147799749	147799869	AFF2:147800614:NM_001170628_refseq	L	AFF2
chrX	147800725	147800845	AFF2:147800614:NM_001170628_refseq	R	AFF2
chr2	100722338	100722458	AFF3:100722045:NM_001025108_refseq	R	AFF3
chr2	100758511	100758631	AFF3:100759037:NM_002285_refseq	L	AFF3
chr2	100759332	100759452	AFF3:100759037:NM_002285_refseq	R	AFF3
chr5	132298543	132298663	AFF4:132299354:NM_014423_refseq	L	AFF4
chr5	132299608	132299728	AFF4:132299354:NM_014423_refseq	R	AFF4
chr16	90038201	90038321	AFG3L1P:90038987:NR_003226_refseq__CENPBD1:90039240:NM_145039_refseq	L	AFG3L1P
chr16	90039942	90040062	AFG3L1P:90038987:NR_003226_refseq__CENPBD1:90039240:NM_145039_refseq	R	AFG3L1P
chr18	12376310	12376430	AFG3L2:12377275:NM_006796_refseq	L	AFG3L2
chr4	74345248	74345368	AFM:74347461:NM_001133_refseq	L	AFM
chr4	74348299	74348419	AFM:74347461:NM_001133_refseq	R	AFM
chr17	76183012	76183132	AFMID:76183397:NM_001010982_refseq__TK1:76183285:NM_003258_refseq	L	AFMID
chr17	76184165	76184285	AFMID:76183397:NM_001010982_refseq__TK1:76183285:NM_003258_refseq	R	AFMID
chr4	74300549	74300669	AFP:74301935:NM_001134_refseq	L	AFP
chr4	74303072	74303192	AFP:74301935:NM_001134_refseq	R	AFP
chr2	64750778	64750898	AFTPH:64751438:NM_001002243_refseq__MIR4434:64752646:NR_039633_refseq	L	AFTPH
chr2	64752913	64753033	AFTPH:64751438:NM_001002243_refseq__MIR4434:64752646:NR_039633_refseq	R	AFTPH
chr4	178361434	178361554	AGA:178363657:NM_000027_refseq	L	AGA
chr4	178363856	178363976	AGA:178363657:NM_000027_refseq	R	AGA
chr2	236402008	236402128	AGAP1:236402732:NM_001037131_refseq	L	AGAP1
chr2	236403348	236403468	AGAP1:236402732:NM_001037131_refseq	R	AGAP1
chr10	88729231	88729351	AGAP11:88730497:NM_133447_refseq	L	AGAP11
chr12	58130600	58130720	AGAP2:58132029:NM_001122772_refseq	L	AGAP2
chr12	58132549	58132669	AGAP2:58132029:NM_001122772_refseq	R	AGAP2
chr12	58120122	58120242	AGAP2-AS1:58120022:NR_027032_refseq	R	AGAP2-AS1
chr10	51487548	51487668	AGAP7P:51486327:NR_126580_refseq	R	AGAP7P
chr15	86683219	86683339	AGBL1:86685241:NM_152336_refseq	L	AGBL1
chr15	86685780	86685900	AGBL1:86685241:NM_152336_refseq	R	AGBL1
chr15	86862064	86862184	AGBL1-AS1:86860199:NR_046012_refseq	R	AGBL1-AS1
chr11	47736043	47736163	AGBL2:47736928:NM_024783_refseq	L	AGBL2
chr11	47737755	47737875	AGBL2:47736928:NM_024783_refseq	R	AGBL2
chr7	134670236	134670356	AGBL3:134671258:NM_178563_refseq	L	AGBL3
chr7	134672201	134672321	AGBL3:134671258:NM_178563_refseq	R	AGBL3
chr1	50489413	50489533	AGBL4:50489626:NM_032785_refseq	L	AGBL4
chr2	27273051	27273171	AGBL5:27274490:NM_001035507_refseq	L	AGBL5
chr2	27273900	27274020	AGBL5-AS1:27273132:NR_046730_refseq	R	AGBL5-AS1
chr6	32152153	32152273	AGER:32152099:NM_001136_refseq	R	AGER
chr2	228339199	228339319	AGFG1:228336887:NM_001135187_refseq__MIR5703:228336847:NR_049888_refseq	R	AGFG1
chr7	100137875	100137995	AGFG2:100136833:NM_006076_refseq	R	AGFG2
chr5	76324696	76324816	AGGF1:76326209:NM_018046_refseq	L	AGGF1
chr5	76326984	76327104	AGGF1:76326209:NM_018046_refseq	R	AGGF1
chr7	141248683	141248803	AGK:141251077:NM_018238_refseq	L	AGK
chr7	141251349	141251469	AGK:141251077:NM_018238_refseq	R	AGK
chr1	100315393	100315513	AGL:100315639:NM_000028_refseq	L	AGL
chr1	100316837	100316957	AGL:100315639:NM_000028_refseq	R	AGL
chr1	100324538	100324658	AGL:100326765:NM_000645_refseq	L	AGL
chr1	15910433	15910553	AGMAT:15911605:NM_024758_refseq	L	AGMAT
chr1	15912630	15912750	AGMAT:15911605:NM_024758_refseq	R	AGMAT
chr7	15602296	15602416	AGMO:15601640:NM_001004320_refseq	R	AGMO
chr1	36348978	36349098	AGO1:36348809:NM_012199_refseq	R	AGO1
chr8	141643613	141643733	AGO2:141645646:NM_001164623_refseq	L	AGO2
chr8	141646293	141646413	AGO2:141645646:NM_001164623_refseq	R	AGO2
chr1	36396292	36396412	AGO3:36396682:NM_024852_refseq	L	AGO3
chr1	36397491	36397611	AGO3:36396682:NM_024852_refseq	R	AGO3
chr1	36273467	36273587	AGO4:36273827:NM_017629_refseq	L	AGO4
chr1	36274119	36274239	AGO4:36273827:NM_017629_refseq	R	AGO4
chr6	32145379	32145499	AGPAT1:32145888:NM_032741_refseq__RNF5:32146161:NM_006913_refseq	L	AGPAT1
chr9	139581207	139581327	AGPAT2:139581911:NM_001012727_refseq	L	AGPAT2
chr9	139582976	139583096	AGPAT2:139581911:NM_001012727_refseq	R	AGPAT2
chr21	45284446	45284566	AGPAT3:45285115:NM_020132_refseq	L	AGPAT3
chr21	45286042	45286162	AGPAT3:45285115:NM_020132_refseq	R	AGPAT3
chr21	45344423	45344543	AGPAT3:45345278:NM_001037553_refseq	L	AGPAT3
chr21	45346211	45346331	AGPAT3:45345278:NM_001037553_refseq	R	AGPAT3
chr6	161694168	161694288	AGPAT4:161695107:NM_020133_refseq	L	AGPAT4
chr6	161695397	161695517	AGPAT4:161695107:NM_020133_refseq	R	AGPAT4
chr6	161582853	161582973	AGPAT4-IT1:161583014:NR_024277_refseq	L	AGPAT4-IT1
chr6	161583727	161583847	AGPAT4-IT1:161583014:NR_024277_refseq	R	AGPAT4-IT1
chr8	6564990	6565110	AGPAT5:6565877:NM_018361_refseq	L	AGPAT5
chr8	6566465	6566585	AGPAT5:6565877:NM_018361_refseq	R	AGPAT5
chr8	41435250	41435370	AGPAT6:41435706:NM_178819_refseq	L	AGPAT6
chr8	41435843	41435963	AGPAT6:41435706:NM_178819_refseq	R	AGPAT6
chr4	84455148	84455268	AGPAT9:84457066:NM_001256421_refseq	L	AGPAT9
chr4	84457685	84457805	AGPAT9:84457066:NM_001256421_refseq	R	AGPAT9
chr2	178257120	178257240	AGPS:178257470:NM_003659_refseq	L	AGPS
chr2	178258060	178258180	AGPS:178257470:NM_003659_refseq	R	AGPS
chr7	16843166	16843286	AGR2:16844738:NM_006408_refseq	L	AGR2
chr7	16844910	16845030	AGR2:16844738:NM_006408_refseq	R	AGR2
chr7	16923640	16923760	AGR3:16921613:NM_176813_refseq	R	AGR3
chr1	955020	955140	AGRN:955502:NM_001305275_refseq	L	AGRN
chr1	955594	955714	AGRN:955502:NM_001305275_refseq	R	AGRN
chr16	67517510	67517630	AGRP:67517716:NM_001138_refseq	L	AGRP
chr16	67518252	67518372	AGRP:67517716:NM_001138_refseq	R	AGRP
chr1	230850046	230850166	AGT:230850336:NM_000029_refseq	L	AGT
chr1	230851787	230851907	AGT:230850336:NM_000029_refseq	R	AGT
chr9	88356578	88356698	AGTPBP1:88356944:NM_001286715_refseq	L	AGTPBP1
chr9	88357215	88357335	AGTPBP1:88356944:NM_001286715_refseq	R	AGTPBP1
chr3	148415494	148415614	AGTR1:148415657:NM_000685_refseq	L	AGTR1
chr3	148415667	148415787	AGTR1:148415657:NM_000685_refseq	R	AGTR1
chr3	148446576	148446696	AGTR1:148447966:NM_032049_refseq	L	AGTR1
chrX	115301351	115301471	AGTR2:115301957:NM_000686_refseq	L	AGTR2
chr1	11794559	11794679	AGTRAP:11796141:NM_001040194_refseq	L	AGTRAP
chr1	11796351	11796471	AGTRAP:11796141:NM_001040194_refseq	R	AGTRAP
chr2	241808300	241808420	AGXT:241808161:NM_000030_refseq	R	AGXT
chr5	35047934	35048054	AGXT2:35048240:NM_031900_refseq	L	AGXT2
chr5	35048495	35048615	AGXT2:35048240:NM_031900_refseq	R	AGXT2
chr1	247094354	247094474	AHCTF1:247094726:NM_015446_refseq	L	AHCTF1
chr1	247095202	247095322	AHCTF1:247094726:NM_015446_refseq	R	AHCTF1
chr2	162362346	162362466	AHCTF1P1:162364413:NR_077058_refseq	L	AHCTF1P1
chr2	162363693	162363813	AHCTF1P1:162364413:NR_077058_refseq	L	AHCTF1P1
chr20	32890555	32890675	AHCY:32891215:NM_000687_refseq	L	AHCY
chr20	32900069	32900189	AHCY:32899608:NM_001161766_refseq	R	AHCY
chr1	110525179	110525299	AHCYL1:110527386:NM_001242673_refseq	L	AHCYL1
chr1	110527893	110528013	AHCYL1:110527386:NM_001242673_refseq	R	AHCYL1
chr1	110543065	110543185	AHCYL1:110543548:NM_001242674_refseq	L	AHCYL1
chr1	110543629	110543749	AHCYL1:110543548:NM_001242674_refseq	R	AHCYL1
chr7	128864351	128864471	AHCYL2:128864854:NM_001130720_refseq	L	AHCYL2
chr7	128865218	128865338	AHCYL2:128864854:NM_001130720_refseq	R	AHCYL2
chr7	129007831	129007951	AHCYL2:129007963:NM_001130723_refseq	L	AHCYL2
chr7	129008351	129008471	AHCYL2:129007963:NM_001130723_refseq	R	AHCYL2
chr7	129013732	129013852	AHCYL2:129015483:NM_001130722_refseq	L	AHCYL2
chr7	129015541	129015661	AHCYL2:129015483:NM_001130722_refseq	R	AHCYL2
chr1	27929768	27929888	AHDC1:27930005:NM_001029882_refseq	L	AHDC1
chr1	27930811	27930931	AHDC1:27930005:NM_001029882_refseq	R	AHDC1
chr6	135818319	135818439	AHI1:135818903:NM_001134830_refseq__LINC00271:135818938:NR_026805_refseq	L	AHI1
chr6	135819232	135819352	AHI1:135818903:NM_001134830_refseq__LINC00271:135818938:NR_026805_refseq	R	AHI1
chr11	62313719	62313839	AHNAK:62314332:NM_001620_refseq	L	AHNAK
chr11	62314606	62314726	AHNAK:62314332:NM_001620_refseq	R	AHNAK
chr14	105442909	105443029	AHNAK2:105444694:NM_138420_refseq	L	AHNAK2
chr14	105444967	105445087	AHNAK2:105444694:NM_138420_refseq	R	AHNAK2
chr7	17336326	17336446	AHR:17338275:NM_001621_refseq	L	AHR
chr7	17338928	17339048	AHR:17338275:NM_001621_refseq	R	AHR
chr14	77923793	77923913	AHSA1:77924372:NM_012111_refseq__VIPAS39:77923983:NM_001193314_refseq	L	AHSA1
chr2	61403505	61403625	AHSA2:61404554:NM_152392_refseq	L	AHSA2
chr2	61404589	61404709	AHSA2:61404554:NM_152392_refseq	R	AHSA2
chr3	186330525	186330645	AHSG:186330849:NM_001622_refseq	L	AHSG
chr3	186330913	186331033	AHSG:186330849:NM_001622_refseq	R	AHSG
chr16	31538890	31539010	AHSP:31539202:NM_016633_refseq	L	AHSP
chr16	31539368	31539488	AHSP:31539202:NM_016633_refseq	R	AHSP
chr12	8765240	8765360	AICDA:8765442:NM_020661_refseq	L	AICDA
chr12	8765582	8765702	AICDA:8765442:NM_020661_refseq	R	AICDA
chr1	222885411	222885531	AIDA:222885864:NM_022831_refseq__BROX:222885894:NM_001288579_refseq	L	AIDA
chr1	222886238	222886358	AIDA:222885864:NM_022831_refseq__BROX:222885894:NM_001288579_refseq	R	AIDA
chr6	31583045	31583165	AIF1:31582993:NM_001623_refseq	R	AIF1
chr9	133969715	133969835	AIF1L:133971862:NM_001185095_refseq	L	AIF1L
chr9	133972124	133972244	AIF1L:133971862:NM_001185095_refseq	R	AIF1L
chrX	129271557	129271677	AIFM1:129272015:NM_001130846_refseq	L	AIFM1
chrX	129272566	129272686	AIFM1:129272015:NM_001130846_refseq	R	AIFM1
chrX	129299268	129299388	AIFM1:129299861:NM_001130847_refseq	L	AIFM1
chrX	129300055	129300175	AIFM1:129299861:NM_001130847_refseq	R	AIFM1
chr10	71892137	71892257	AIFM2:71892690:NM_001198696_refseq	L	AIFM2
chr22	21318842	21318962	AIFM3:21319417:NM_001018060_refseq	L	AIFM3
chr22	21321845	21321965	AIFM3:21321446:NM_001146288_refseq	R	AIFM3
chr6	143380812	143380932	AIG1:143380499:NM_001286587_refseq	R	AIG1
chr6	143382081	143382201	AIG1:143381978:NM_001286588_refseq	R	AIG1
chr6	106959497	106959617	AIM1:106959729:NM_001624_refseq	L	AIM1
chr6	106960618	106960738	AIM1:106959729:NM_001624_refseq	R	AIM1
chr1	26680894	26681014	AIM1L:26680621:NM_001039775_refseq	R	AIM1L
chr1	159046439	159046559	AIM2:159046647:NM_004833_refseq	L	AIM2
chr1	159046731	159046851	AIM2:159046647:NM_004833_refseq	R	AIM2
chr4	107237229	107237349	AIMP1:107236766:NM_001142415_refseq	R	AIMP1
chr7	6048467	6048587	AIMP2:6048881:NM_006303_refseq__PMS2:6048737:NM_000535_refseq	L	AIMP2
chr11	67250123	67250243	AIP:67250499:NM_001302959_refseq	L	AIP
chr11	67250548	67250668	AIP:67250499:NM_001302959_refseq	R	AIP
chr17	6338331	6338451	AIPL1:6338519:NM_001033054_refseq	L	AIPL1
chr21	45705346	45705466	AIRE:45705720:NM_000383_refseq	L	AIRE
chr21	45705823	45705943	AIRE:45705720:NM_000383_refseq	R	AIRE
chr6	160427731	160427851	AIRN:160428696:NR_047511_refseq	L	AIRN
chr6	160429952	160430072	AIRN:160428696:NR_047511_refseq	R	AIRN
chr1	4714918	4715038	AJAP1:4715104:NM_001042478_refseq	L	AJAP1
chr1	4716524	4716644	AJAP1:4715104:NM_001042478_refseq	R	AJAP1
chr14	23447314	23447434	AJUBA:23446432:NM_198086_refseq	R	AJUBA
chr14	23449498	23449618	AJUBA:23451851:NM_001289097_refseq	L	AJUBA
chr14	23452610	23452730	AJUBA:23451851:NM_001289097_refseq	R	AJUBA
chr9	130639770	130639890	AK1:130640022:NM_000476_refseq	L	AK1
chr1	33502269	33502389	AK2:33502512:NM_001199199_refseq	L	AK2
chr9	4741646	4741766	AK3:4742043:NM_001199852_refseq	L	AK3
chr9	4743635	4743755	AK3:4742043:NM_001199852_refseq	R	AK3
chr1	65612579	65612699	AK4:65613231:NM_001005353_refseq	L	AK4
chr1	65614197	65614317	AK4:65613231:NM_001005353_refseq	R	AK4
chr1	77747251	77747371	AK5:77747661:NM_012093_refseq	L	AK5
chr1	77748159	77748279	AK5:77747661:NM_012093_refseq	R	AK5
chr5	68664733	68664853	AK6:68665840:NM_001015891_refseq__RAD17:68665123:NM_001278622_refseq__RAD17:68666861:NM_133339_refseq__TAF9:68665840:NM_001015892_refseq	L	AK6
chr9	135754525	135754645	AK8:135754198:NM_152572_refseq__C9orf9:135754289:NM_018956_refseq	R	AK8
chr6	110012203	110012323	AK9:110012415:NM_001145128_refseq__FIG4:110012423:NM_014845_refseq	L	AK9
chr6	110013225	110013345	AK9:110012415:NM_001145128_refseq__FIG4:110012423:NM_014845_refseq	R	AK9
chr17	55161812	55161932	AKAP1:55162552:NM_001242902_refseq	L	AKAP1
chr17	55162900	55163020	AKAP1:55162552:NM_001242902_refseq	R	AKAP1
chr17	19880582	19880702	AKAP10:19881169:NM_007202_refseq	L	AKAP10
chr17	19881577	19881697	AKAP10:19881169:NM_007202_refseq	R	AKAP10
chr13	42845660	42845780	AKAP11:42846288:NM_016248_refseq	L	AKAP11
chr13	42846744	42846864	AKAP11:42846288:NM_016248_refseq	R	AKAP11
chr6	151560747	151560867	AKAP12:151561133:NM_005100_refseq	L	AKAP12
chr6	151562099	151562219	AKAP12:151561133:NM_005100_refseq	R	AKAP12
chr6	151646527	151646647	AKAP12:151646665:NM_144497_refseq	L	AKAP12
chr6	151646773	151646893	AKAP12:151646665:NM_144497_refseq	R	AKAP12
chr15	85923593	85923713	AKAP13:85923846:NM_006738_refseq__MIR7706:85923826:NR_106993_refseq	L	AKAP13
chr15	85924800	85924920	AKAP13:85923846:NM_006738_refseq__MIR7706:85923826:NR_106993_refseq	R	AKAP13
chr15	86163017	86163137	AKAP13:86163180:NM_001270546_refseq	L	AKAP13
chr15	86164534	86164654	AKAP13:86163180:NM_001270546_refseq	R	AKAP13
chrX	119030099	119030219	AKAP14:119029935:NM_001008534_refseq	R	AKAP14
chr9	112810228	112810348	AKAP2:112810877:NM_001004065_refseq	L	AKAP2
chr9	112812079	112812199	AKAP2:112810877:NM_001004065_refseq	R	AKAP2
chr9	112888052	112888172	AKAP2:112887780:NM_001136562_refseq	R	AKAP2
chr12	4757229	4757349	AKAP3:4758213:NM_001278309_refseq__NDUFA9:4758263:NM_005002_refseq	L	AKAP3
chr12	4758438	4758558	AKAP3:4758213:NM_001278309_refseq__NDUFA9:4758263:NM_005002_refseq	R	AKAP3
chrX	49965377	49965497	AKAP4:49965664:NM_003886_refseq	L	AKAP4
chrX	49965695	49965815	AKAP4:49965664:NM_003886_refseq	R	AKAP4
chr14	64931674	64931794	AKAP5:64932216:NM_004857_refseq	L	AKAP5
chr14	64933277	64933397	AKAP5:64932216:NM_004857_refseq	R	AKAP5
chr14	32798170	32798290	AKAP6:32798478:NM_004274_refseq	L	AKAP6
chr14	32798486	32798606	AKAP6:32798478:NM_004274_refseq	R	AKAP6
chr6	131457642	131457762	AKAP7:131456825:NM_016377_refseq	R	AKAP7
chr6	131570566	131570686	AKAP7:131571298:NM_004842_refseq	L	AKAP7
chr6	131572933	131573053	AKAP7:131571298:NM_004842_refseq	R	AKAP7
chr19	15489652	15489772	AKAP8:15490612:NM_005858_refseq	L	AKAP8
chr19	15490876	15490996	AKAP8:15490612:NM_005858_refseq	R	AKAP8
chr19	15529266	15529386	AKAP8L:15529932:NM_001291478_refseq	L	AKAP8L
chr19	15530494	15530614	AKAP8L:15529932:NM_001291478_refseq	R	AKAP8L
chr7	91570038	91570158	AKAP9:91570188:NM_005751_refseq	L	AKAP9
chr7	91570658	91570778	AKAP9:91570188:NM_005751_refseq	R	AKAP9
chr11	8930240	8930360	AKIP1:8932700:NM_001206646_refseq__ST5:8932498:NM_005418_refseq	L	AKIP1
chr11	8933221	8933341	AKIP1:8932700:NM_001206646_refseq__ST5:8932498:NM_005418_refseq	R	AKIP1
chr1	39457501	39457621	AKIRIN1:39456915:NM_001136275_refseq	R	AKIRIN1
chr6	88411864	88411984	AKIRIN2:88411985:NM_018064_refseq	L	AKIRIN2
chr6	88412228	88412348	AKIRIN2:88411985:NM_018064_refseq	R	AKIRIN2
chr9	117156821	117156941	AKNA:117156685:NM_030767_refseq	R	AKNA
chr1	109400425	109400545	AKNAD1:109400864:NM_152763_refseq__SPATA42:109399838:NR_034168_refseq	L	AKNAD1
chr1	46016467	46016587	AKR1A1:46016454:NM_001202413_refseq	R	AKR1A1
chr7	134142253	134142373	AKR1B1:134143888:NM_001628_refseq	L	AKR1B1
chr7	134144278	134144398	AKR1B1:134143888:NM_001628_refseq	R	AKR1B1
chr7	134213914	134214034	AKR1B10:134212343:NM_020299_refseq	R	AKR1B10
chr10	5006387	5006507	AKR1C1:5005453:NM_001353_refseq	R	AKR1C1
chr10	5044979	5045099	AKR1C2:5046206:NM_001135241_refseq	L	AKR1C2
chr10	5062440	5062560	AKR1C2:5060225:NM_001354_refseq	R	AKR1C2
chr10	5092164	5092284	AKR1C3:5090957:NM_001253908_refseq	R	AKR1C3
chr10	5135479	5135599	AKR1C3:5136567:NM_001253909_refseq	L	AKR1C3
chr10	5136980	5137100	AKR1C3:5136567:NM_001253909_refseq	R	AKR1C3
chr10	5238494	5238614	AKR1C4:5238797:NM_001818_refseq	L	AKR1C4
chr10	5239190	5239310	AKR1C4:5238797:NM_001818_refseq	R	AKR1C4
chr10	4956829	4956949	AKR1C6P:4958465:NR_026743_refseq	L	AKR1C6P
chr10	5226976	5227096	AKR1C8P:5227150:NR_027916_refseq	L	AKR1C8P
chr10	5227552	5227672	AKR1C8P:5227150:NR_027916_refseq	R	AKR1C8P
chr7	137761325	137761445	AKR1D1:137761177:NM_001190906_refseq	R	AKR1D1
chr10	4867277	4867397	AKR1E2:4868368:NM_001040177_refseq	L	AKR1E2
chr1	19638724	19638844	AKR7A2:19638640:NM_003689_refseq	R	AKR7A2
chr1	19638301	19638421	AKR7A2:19638640:NM_003689_refseq__PQLC2:19638739:NM_001040125_refseq	L	AKR7A2
chr1	113464532	113464652	AKR7A2P1:113465971:NR_002796_refseq	L	AKR7A2P1
chr1	113466268	113466388	AKR7A2P1:113465971:NR_002796_refseq	R	AKR7A2P1
chr1	19613857	19613977	AKR7A3:19615280:NM_012067_refseq	L	AKR7A3
chr1	19614969	19615089	AKR7A3:19615280:NM_012067_refseq	L	AKR7A3
chr1	19599252	19599372	AKR7L:19600568:NR_040288_refseq	L	AKR7L
chr1	19600761	19600881	AKR7L:19600568:NR_040288_refseq	R	AKR7L
chr14	105260149	105260269	AKT1:105259938:NM_005163_refseq	R	AKT1
chr14	105260265	105260385	AKT1:105262080:NM_001014431_refseq	L	AKT1
chr1	244006351	244006471	AKT3:244006886:NM_001206729_refseq	L	AKT3
chr16	53536111	53536231	AKTIP:53537170:NM_001012398_refseq	L	AKTIP
chr9	116164073	116164193	ALAD:116163618:NM_000031_refseq	R	ALAD
chr3	52231771	52231891	ALAS1:52232098:NM_000688_refseq	L	ALAS1
chr3	52232299	52232419	ALAS1:52232098:NM_000688_refseq	R	ALAS1
chrX	55057282	55057402	ALAS2:55057497:NM_000032_refseq	L	ALAS2
chr4	74269280	74269400	ALB:74269971:NM_000477_refseq	L	ALB
chr4	74270370	74270490	ALB:74269971:NM_000477_refseq	R	ALB
chr3	105084573	105084693	ALCAM:105085556:NM_001243280_refseq	L	ALCAM
chr3	105086183	105086303	ALCAM:105085556:NM_001243280_refseq	R	ALCAM
chr10	97416212	97416332	ALDH18A1:97416567:NM_001017423_refseq	L	ALDH18A1
chr10	97416733	97416853	ALDH18A1:97416567:NM_001017423_refseq	R	ALDH18A1
chr9	75567691	75567811	ALDH1A1:75568233:NM_000689_refseq	L	ALDH1A1
chr9	75568436	75568556	ALDH1A1:75568233:NM_000689_refseq	R	ALDH1A1
chr15	58305128	58305248	ALDH1A2:58306295:NM_170697_refseq	L	ALDH1A2
chr15	58306360	58306480	ALDH1A2:58306295:NM_170697_refseq	R	ALDH1A2
chr15	58357665	58357785	ALDH1A2:58358121:NM_001206897_refseq	L	ALDH1A2
chr15	58358503	58358623	ALDH1A2:58358121:NM_001206897_refseq	R	ALDH1A2
chr15	101419228	101419348	ALDH1A3:101419896:NM_000693_refseq	L	ALDH1A3
chr15	101421287	101421407	ALDH1A3:101419896:NM_000693_refseq	R	ALDH1A3
chr9	38392498	38392618	ALDH1B1:38392660:NM_000692_refseq	L	ALDH1B1
chr9	38393608	38393728	ALDH1B1:38392660:NM_000692_refseq	R	ALDH1B1
chr3	125899056	125899176	ALDH1L1:125900029:NM_001270364_refseq__ALDH1L1-AS2:125898907:NR_046383_refseq	L	ALDH1L1
chr3	125823258	125823378	ALDH1L1-AS1:125822482:NR_046602_refseq	R	ALDH1L1-AS1
chr12	105477809	105477929	ALDH1L2:105478341:NM_001034173_refseq	L	ALDH1L2
chr12	105478569	105478689	ALDH1L2:105478341:NM_001034173_refseq	R	ALDH1L2
chr12	112204374	112204494	ALDH2:112204690:NM_000690_refseq	L	ALDH2
chr12	112205476	112205596	ALDH2:112204690:NM_000690_refseq	R	ALDH2
chr17	19648430	19648550	ALDH3A1:19648925:NM_001135167_refseq	L	ALDH3A1
chr17	19651863	19651983	ALDH3A1:19651746:NM_000691_refseq	R	ALDH3A1
chr17	19552441	19552561	ALDH3A2:19552063:NM_000382_refseq	R	ALDH3A2
chr11	67776678	67776798	ALDH3B1:67777774:NM_000694_refseq	L	ALDH3B1
chr11	67777932	67778052	ALDH3B1:67777774:NM_000694_refseq	R	ALDH3B1
chr11	67442215	67442335	ALDH3B2:67442102:NM_000695_refseq	R	ALDH3B2
chr1	19214915	19215035	ALDH4A1:19217385:NM_001161504_refseq	L	ALDH4A1
chr1	19217747	19217867	ALDH4A1:19217385:NM_001161504_refseq	R	ALDH4A1
chr1	19229147	19229267	ALDH4A1:19229293:NM_003748_refseq	L	ALDH4A1
chr1	19229625	19229745	ALDH4A1:19229293:NM_003748_refseq	R	ALDH4A1
chr6	24494746	24494866	ALDH5A1:24495196:NM_001080_refseq	L	ALDH5A1
chr6	24495937	24496057	ALDH5A1:24495196:NM_001080_refseq	R	ALDH5A1
chr14	74551597	74551717	ALDH6A1:74551196:NM_001278593_refseq	R	ALDH6A1
chr14	74551055	74551175	ALDH6A1:74551196:NM_001278593_refseq__LIN52:74551655:NM_001024674_refseq	L	ALDH6A1
chr5	125929575	125929695	ALDH7A1:125931082:NM_001182_refseq	L	ALDH7A1
chr6	135269834	135269954	ALDH8A1:135271260:NM_001193480_refseq	L	ALDH8A1
chr6	135272531	135272651	ALDH8A1:135271260:NM_001193480_refseq	R	ALDH8A1
chr1	165667384	165667504	ALDH9A1:165667900:NM_000696_refseq	L	ALDH9A1
chr1	165667915	165668035	ALDH9A1:165667900:NM_000696_refseq	R	ALDH9A1
chr16	30064245	30064365	ALDOA:30064410:NM_000034_refseq	L	ALDOA
chr16	30064520	30064640	ALDOA:30064410:NM_000034_refseq	R	ALDOA
chr16	30075147	30075267	ALDOA:30075599:NM_001127617_refseq	L	ALDOA
chr16	30075843	30075963	ALDOA:30075599:NM_001127617_refseq	R	ALDOA
chr9	104196935	104197055	ALDOB:104198062:NM_000035_refseq	L	ALDOB
chr9	104199160	104199280	ALDOB:104198062:NM_000035_refseq	R	ALDOB
chr17	26904371	26904491	ALDOC:26903951:NM_005165_refseq	R	ALDOC
chr16	5121606	5121726	ALG1:5121809:NM_019109_refseq	L	ALG1
chr16	5121987	5122107	ALG1:5121809:NM_019109_refseq	R	ALG1
chr12	34175251	34175371	ALG10:34175215:NM_032834_refseq	R	ALG10
chr12	38710344	38710464	ALG10B:38710556:NM_001013620_refseq	L	ALG10B
chr12	38710692	38710812	ALG10B:38710556:NM_001013620_refseq	R	ALG10B
chr13	52586165	52586285	ALG11:52586522:NM_001004127_refseq	L	ALG11
chr13	52586872	52586992	ALG11:52586522:NM_001004127_refseq	R	ALG11
chr22	50311548	50311668	ALG12:50312106:NM_024105_refseq__CRELD2:50312277:NM_001135101_refseq	L	ALG12
chr22	50312531	50312651	ALG12:50312106:NM_024105_refseq__CRELD2:50312277:NM_001135101_refseq	R	ALG12
chrX	110921862	110921982	ALG13:110924345:NM_001039210_refseq	L	ALG13
chrX	110924932	110925052	ALG13:110924345:NM_001039210_refseq	R	ALG13
chr1	95537872	95537992	ALG14:95538507:NM_001305242_refseq	L	ALG14
chr1	95539216	95539336	ALG14:95538507:NM_001305242_refseq	R	ALG14
chr3	129800460	129800580	ALG1L2:129800673:NM_001136152_refseq	L	ALG1L2
chr3	183966467	183966587	ALG3:183967313:NM_001006941_refseq__ECE2:183967444:NM_014693_refseq	L	ALG3
chr13	37572862	37572982	ALG5:37573504:NM_001142364_refseq__EXOSC8:37574677:NM_181503_refseq	L	ALG5
chr1	63833059	63833179	ALG6:63833260:NM_013339_refseq	L	ALG6
chr1	63833535	63833655	ALG6:63833260:NM_013339_refseq	R	ALG6
chr11	111741880	111742000	ALG9:111742305:NM_001077690_refseq	L	ALG9
chr2	30143638	30143758	ALK:30144477:NM_004304_refseq	L	ALK
chr2	30145304	30145424	ALK:30144477:NM_004304_refseq	R	ALK
chr14	78172487	78172607	ALKBH1:78174356:NM_006020_refseq__SLIRP:78174413:NM_001267863_refseq	L	ALKBH1
chr14	78174480	78174600	ALKBH1:78174356:NM_006020_refseq__SLIRP:78174413:NM_001267863_refseq	R	ALKBH1
chr11	43901527	43901647	ALKBH3:43902356:NM_139178_refseq	L	ALKBH3
chr11	43902480	43902600	ALKBH3:43902356:NM_139178_refseq	R	ALKBH3
chr11	43941642	43941762	ALKBH3-AS1:43942494:NR_038907_refseq	L	ALKBH3-AS1
chr11	43942668	43942788	ALKBH3-AS1:43942494:NR_038907_refseq	R	ALKBH3-AS1
chr7	102105476	102105596	ALKBH4:102105321:NM_017621_refseq__LRWD1:102105389:NM_152892_refseq	R	ALKBH4
chr17	18084888	18085008	ALKBH5:18086866:NM_017758_refseq	L	ALKBH5
chr17	18087746	18087866	ALKBH5:18086866:NM_017758_refseq	R	ALKBH5
chr19	36505016	36505136	ALKBH6:36505145:NM_001297701_refseq__LOC101927572:36505400:NM_001290056_refseq	L	ALKBH6
chr19	36505671	36505791	ALKBH6:36505145:NM_001297701_refseq__LOC101927572:36505400:NM_001290056_refseq	R	ALKBH6
chr11	107436200	107436320	ALKBH8:107436461:NM_001301010_refseq	L	ALKBH8
chr11	107437462	107437582	ALKBH8:107436461:NM_001301010_refseq	R	ALKBH8
chr2	73612634	73612754	ALMS1:73612885:NM_015120_refseq	L	ALMS1
chr2	73613649	73613769	ALMS1:73612885:NM_015120_refseq	R	ALMS1
chr2	73682372	73682492	ALMS1-IT1:73684229:NR_046762_refseq	L	ALMS1-IT1
chr17	6899114	6899234	ALOX12:6899383:NM_000697_refseq	L	ALOX12
chr17	6899636	6899756	ALOX12:6899383:NM_000697_refseq	R	ALOX12
chr17	6915866	6915986	ALOX12-AS1:6915653:NR_040089_refseq__RNASEK:6915735:NM_001004333_refseq__RNASEK-C17orf49:6915735:NR_037717_refseq	R	ALOX12-AS1
chr17	6754770	6754890	ALOX12P2:6756894:NR_002710_refseq	L	ALOX12P2
chr17	6796725	6796845	ALOX12P2:6797095:NR_120453_refseq	L	ALOX12P2
chr17	6797534	6797654	ALOX12P2:6797095:NR_120453_refseq	R	ALOX12P2
chr17	4544450	4544570	ALOX15:4544960:NM_001140_refseq	L	ALOX15
chr17	7944061	7944181	ALOX15B:7942357:NM_001039130_refseq	R	ALOX15B
chr10	45868760	45868880	ALOX5:45869623:NM_000698_refseq	L	ALOX5
chr10	45870084	45870204	ALOX5:45869623:NM_000698_refseq	R	ALOX5
chr13	31287352	31287472	ALOX5AP:31287614:NM_001204406_refseq	L	ALOX5AP
chr13	31288009	31288129	ALOX5AP:31287614:NM_001204406_refseq	R	ALOX5AP
chr13	31308853	31308973	ALOX5AP:31309644:NM_001629_refseq	L	ALOX5AP
chr13	31309983	31310103	ALOX5AP:31309644:NM_001629_refseq	R	ALOX5AP
chr2	233320918	233321038	ALPI:233320821:NM_001631_refseq	R	ALPI
chr4	113218601	113218721	ALPK1:113218498:NM_001102406_refseq	R	ALPK1
chr18	56294953	56295073	ALPK2:56296189:NM_052947_refseq	L	ALPK2
chr18	56296607	56296727	ALPK2:56296189:NM_052947_refseq	R	ALPK2
chr15	85360897	85361017	ALPK3:85359910:NM_020778_refseq	R	ALPK3
chr1	21836755	21836875	ALPL:21835857:NM_000478_refseq	R	ALPL
chr2	233243824	233243944	ALPP:233243243:NM_001632_refseq	R	ALPP
chr2	233244045	233244165	ALPP:233243243:NM_001632_refseq	R	ALPP
chr2	233270690	233270810	ALPPL2:233271551:NM_031313_refseq	L	ALPPL2
chr2	233271626	233271746	ALPPL2:233271551:NM_031313_refseq	R	ALPPL2
chr2	202645666	202645786	ALS2:202645895:NM_001135745_refseq	L	ALS2
chr2	202646442	202646562	ALS2:202645895:NM_001135745_refseq	R	ALS2
chr3	46718618	46718738	ALS2CL:46718899:NM_182775_refseq	L	ALS2CL
chr3	46719466	46719586	ALS2CL:46718899:NM_182775_refseq	R	ALS2CL
chr3	46734563	46734683	ALS2CL:46735194:NM_001190707_refseq	L	ALS2CL
chr3	46735263	46735383	ALS2CL:46735194:NM_001190707_refseq	R	ALS2CL
chr2	202484882	202485002	ALS2CR11:202483905:NM_001168216_refseq	R	ALS2CR11
chr2	202221818	202221938	ALS2CR12:202222121:NM_001127391_refseq	L	ALS2CR12
chr2	202222261	202222381	ALS2CR12:202222121:NM_001127391_refseq	R	ALS2CR12
chr12	85673591	85673711	ALX1:85674035:NM_006982_refseq	L	ALX1
chr12	85674207	85674327	ALX1:85674035:NM_006982_refseq	R	ALX1
chr1	110612237	110612357	ALX3:110613322:NM_006492_refseq	L	ALX3
chr1	110613430	110613550	ALX3:110613322:NM_006492_refseq	R	ALX3
chr11	44331007	44331127	ALX4:44331716:NM_021926_refseq	L	ALX4
chr17	79848797	79848917	ALYREF:79849462:NM_005782_refseq	L	ALYREF
chr5	34007809	34007929	AMACR:34008220:NM_001167595_refseq	L	AMACR
chr5	34008347	34008467	AMACR:34008220:NM_001167595_refseq	R	AMACR
chr4	71457215	71457335	AMBN:71457974:NM_016519_refseq	L	AMBN
chr4	71458255	71458375	AMBN:71457974:NM_016519_refseq	R	AMBN
chr9	116840259	116840379	AMBP:116840752:NM_001633_refseq	L	AMBP
chr11	46610823	46610943	AMBRA1:46612914:NM_017749_refseq	L	AMBRA1
chr11	46615717	46615837	AMBRA1:46615619:NM_001267782_refseq	R	AMBRA1
chr6	111195733	111195853	AMD1:111195986:NM_001287214_refseq	L	AMD1
chr6	111196274	111196394	AMD1:111195986:NM_001287214_refseq	R	AMD1
chr12	96336358	96336478	AMDHD1:96337070:NM_152435_refseq	L	AMDHD1
chr16	2570045	2570165	AMDHD2:2570362:NM_001145815_refseq	L	AMDHD2
chr16	2570399	2570519	AMDHD2:2570362:NM_001145815_refseq	R	AMDHD2
chrX	11311401	11311521	AMELX:11311532:NM_001142_refseq	L	AMELX
chrX	11312406	11312526	AMELX:11311532:NM_001142_refseq	R	AMELX
chrX	63425795	63425915	AMER1:63425624:NM_152424_refseq	R	AMER1
chr13	25746097	25746217	AMER2:25746421:NM_152704_refseq	L	AMER2
chr13	25746628	25746748	AMER2:25746421:NM_152704_refseq	R	AMER2
chr2	131512591	131512711	AMER3:131513076:NM_001105193_refseq	L	AMER3
chr16	56458156	56458276	AMFR:56459450:NM_001144_refseq	L	AMFR
chr16	56461185	56461305	AMFR:56459450:NM_001144_refseq	R	AMFR
chr12	53817283	53817403	AMHR2:53817638:NM_001164690_refseq	L	AMHR2
chr12	53818094	53818214	AMHR2:53817638:NM_001164690_refseq	R	AMHR2
chr11	118083597	118083717	AMICA1:118084074:NM_001286571_refseq	L	AMICA1
chr11	118084425	118084545	AMICA1:118084074:NM_001286571_refseq	R	AMICA1
chr11	118095525	118095645	AMICA1:118095809:NM_001098526_refseq	L	AMICA1
chr11	118098059	118098179	AMICA1:118095809:NM_001098526_refseq	R	AMICA1
chr1	110051024	110051144	AMIGO1:110052336:NM_020703_refseq	L	AMIGO1
chr1	110053316	110053436	AMIGO1:110052336:NM_020703_refseq	R	AMIGO1
chr12	47472698	47472818	AMIGO2:47473734:NM_001143668_refseq__PCED1B:47473385:NM_001281429_refseq	L	AMIGO2
chr12	47474795	47474915	AMIGO2:47473734:NM_001143668_refseq__PCED1B:47473385:NM_001281429_refseq	R	AMIGO2
chr3	49756552	49756672	AMIGO3:49757238:NM_198722_refseq	L	AMIGO3
chrX	109561050	109561170	AMMECR1:109561380:NM_001025580_refseq	L	AMMECR1
chrX	109562134	109562254	AMMECR1:109561380:NM_001025580_refseq	R	AMMECR1
chrX	109683203	109683323	AMMECR1:109683461:NM_001171689_refseq	L	AMMECR1
chrX	109683515	109683635	AMMECR1:109683461:NM_001171689_refseq	R	AMMECR1
chr2	128642419	128642539	AMMECR1L:128643514:NM_001199140_refseq	L	AMMECR1L
chr2	128644814	128644934	AMMECR1L:128643514:NM_001199140_refseq	R	AMMECR1L
chr14	103388601	103388721	AMN:103388992:NM_030943_refseq	L	AMN
chr14	103389039	103389159	AMN:103388992:NM_030943_refseq	R	AMN
chr12	31881905	31882025	AMN1:31882108:NM_001113402_refseq	L	AMN1
chr12	31882339	31882459	AMN1:31882108:NM_001113402_refseq	R	AMN1
chrX	112064615	112064735	AMOT:112066354:NM_001113490_refseq	L	AMOT
chrX	112066823	112066943	AMOT:112066354:NM_001113490_refseq	R	AMOT
chrX	112083586	112083706	AMOT:112084043:NM_133265_refseq	L	AMOT
chrX	112084779	112084899	AMOT:112084043:NM_133265_refseq	R	AMOT
chr11	94501182	94501302	AMOTL1:94501507:NM_001301007_refseq	L	AMOTL1
chr11	94501552	94501672	AMOTL1:94501507:NM_001301007_refseq	R	AMOTL1
chr3	134093382	134093502	AMOTL2:134094259:NM_001278683_refseq	L	AMOTL2
chr3	134094734	134094854	AMOTL2:134094259:NM_001278683_refseq	R	AMOTL2
chr1	115237975	115238095	AMPD1:115238239:NM_000036_refseq	L	AMPD1
chr1	115238273	115238393	AMPD1:115238239:NM_000036_refseq	R	AMPD1
chr1	110161526	110161646	AMPD2:110162434:NM_001257360_refseq	L	AMPD2
chr1	110166640	110166760	AMPD2:110166609:NM_001257361_refseq	R	AMPD2
chr1	110167640	110167760	AMPD2:110168048:NM_203404_refseq	L	AMPD2
chr11	10472285	10472405	AMPD3:10471867:NM_000480_refseq	R	AMPD3
chr11	10480503	10480623	AMPD3:10482677:NM_001172430_refseq	L	AMPD3
chr11	10483364	10483484	AMPD3:10482677:NM_001172430_refseq	R	AMPD3
chr7	38670444	38670564	AMPH:38671167:NM_001635_refseq	L	AMPH
chr3	49460751	49460871	AMT:49460111:NM_000481_refseq	R	AMT
chr4	71383103	71383223	AMTN:71384288:NM_001286731_refseq	L	AMTN
chr4	71384412	71384532	AMTN:71384288:NM_001286731_refseq	R	AMTN
chr1	104161280	104161400	AMY2A:104159953:NM_000699_refseq	R	AMY2A
chr1	104096094	104096214	AMY2B:104097265:NM_020978_refseq	L	AMY2B
chr17	66242852	66242972	AMZ2:66244144:NM_001033569_refseq	L	AMZ2
chr17	66244993	66245113	AMZ2:66244144:NM_001033569_refseq	R	AMZ2
chr17	62970937	62971057	AMZ2P1:62971703:NR_026903_refseq	L	AMZ2P1
chr17	62972734	62972854	AMZ2P1:62971703:NR_026903_refseq	R	AMZ2P1
chr2	112641863	112641983	ANAPC1:112641741:NM_022662_refseq	R	ANAPC1
chr4	146019556	146019676	ANAPC10:146019693:NM_001256706_refseq	L	ANAPC10
chr17	79848681	79848801	ANAPC11:79848665:NM_001002244_refseq	R	ANAPC11
chr3	134203820	134203940	ANAPC13:134204865:NM_001242374_refseq__CEP63:134204574:NM_001042383_refseq	L	ANAPC13
chr3	134206042	134206162	ANAPC13:134204865:NM_001242374_refseq__CEP63:134204574:NM_001042383_refseq	R	ANAPC13
chr11	71823292	71823412	ANAPC15:71823822:NM_001278485_refseq	L	ANAPC15
chr11	71824364	71824484	ANAPC15:71823822:NM_001278485_refseq	R	ANAPC15
chr10	73975840	73975960	ANAPC16:73975757:NM_001242546_refseq	R	ANAPC16
chr2	87089490	87089610	ANAPC1P1:87088947:NR_037931_refseq__CD8B:87089047:NM_001178100_refseq	R	ANAPC1P1
chr9	140082425	140082545	ANAPC2:140083057:NM_013366_refseq__SSNA1:140083053:NM_003731_refseq	L	ANAPC2
chr9	140083444	140083564	ANAPC2:140083057:NM_013366_refseq__SSNA1:140083053:NM_003731_refseq	R	ANAPC2
chr4	25378338	25378458	ANAPC4:25378847:NM_001286756_refseq	L	ANAPC4
chr4	25379029	25379149	ANAPC4:25378847:NM_001286756_refseq	R	ANAPC4
chr12	121790906	121791026	ANAPC5:121792012:NM_001137559_refseq__ANAPC5:121790265:NM_016237_refseq	L	ANAPC5
chr12	110841910	110842030	ANAPC7:110841535:NM_001137664_refseq	R	ANAPC7
chr14	21151993	21152113	ANG:21152335:NM_001145_refseq__RNASE4:21152371:NM_001282192_refseq	L	ANG
chr14	21157034	21157154	ANG:21156931:NM_001097577_refseq__RNASE4:21156935:NM_194431_refseq	R	ANG
chr14	77278655	77278775	ANGEL1:77279283:NM_015305_refseq	L	ANGEL1
chr14	77280610	77280730	ANGEL1:77279283:NM_015305_refseq	R	ANGEL1
chr1	213188675	213188795	ANGEL2:213189217:NM_001300753_refseq	L	ANGEL2
chr8	108509109	108509229	ANGPT1:108510254:NM_001146_refseq	L	ANGPT1
chr8	108510583	108510703	ANGPT1:108510254:NM_001146_refseq	R	ANGPT1
chr8	6420418	6420538	ANGPT2:6420784:NM_001118887_refseq	L	ANGPT2
chr8	6420847	6420967	ANGPT2:6420784:NM_001118887_refseq	R	ANGPT2
chr20	897333	897453	ANGPT4:896960:NM_015985_refseq	R	ANGPT4
chr1	178838717	178838837	ANGPTL1:178840215:NM_004673_refseq	L	ANGPTL1
chr1	178840230	178840350	ANGPTL1:178840215:NM_004673_refseq	R	ANGPTL1
chr9	129884480	129884600	ANGPTL2:129885044:NM_012098_refseq	L	ANGPTL2
chr9	129885170	129885290	ANGPTL2:129885044:NM_012098_refseq	R	ANGPTL2
chr1	63062781	63062901	ANGPTL3:63063157:NM_014495_refseq	L	ANGPTL3
chr1	63063178	63063298	ANGPTL3:63063157:NM_014495_refseq	R	ANGPTL3
chr19	8428060	8428180	ANGPTL4:8429010:NM_001039667_refseq	L	ANGPTL4
chr19	10213505	10213625	ANGPTL6:10213425:NM_031917_refseq	R	ANGPTL6
chr1	11248983	11249103	ANGPTL7:11249345:NM_021146_refseq	L	ANGPTL7
chr1	11250796	11250916	ANGPTL7:11249345:NM_021146_refseq	R	ANGPTL7
chr12	133811514	133811634	ANHX:133812422:NM_001191054_refseq	L	ANHX
chr12	133812489	133812609	ANHX:133812422:NM_001191054_refseq	R	ANHX
chr8	41654692	41654812	ANK1:41655140:NM_000037_refseq	L	ANK1
chr8	41656361	41656481	ANK1:41655140:NM_000037_refseq	R	ANK1
chr8	41754048	41754168	ANK1:41754280:NM_001142446_refseq	L	ANK1
chr8	41754837	41754957	ANK1:41754280:NM_001142446_refseq	R	ANK1
chr4	113738845	113738965	ANK2:113739238:NM_001127493_refseq	L	ANK2
chr4	113739565	113739685	ANK2:113739238:NM_001127493_refseq	R	ANK2
chr4	113970565	113970685	ANK2:113970784:NM_001148_refseq	L	ANK2
chr4	113971261	113971381	ANK2:113970784:NM_001148_refseq	R	ANK2
chr10	61900395	61900515	ANK3:61900774:NM_001149_refseq	L	ANK3
chr10	61901497	61901617	ANK3:61900774:NM_001149_refseq	R	ANK3
chr10	62149310	62149430	ANK3:62149634:NM_020987_refseq	L	ANK3
chr10	62149677	62149797	ANK3:62149634:NM_020987_refseq	R	ANK3
chr10	62332319	62332439	ANK3:62332714:NM_001204404_refseq	L	ANK3
chr10	62332758	62332878	ANK3:62332714:NM_001204404_refseq	R	ANK3
chr10	62491130	62491250	ANK3:62493284:NM_001204403_refseq	L	ANK3
chr2	190541214	190541334	ANKAR:190540710:NM_144708_refseq	R	ANKAR
chr15	65203144	65203264	ANKDD1A:65204100:NM_182703_refseq	L	ANKDD1A
chr15	65204766	65204886	ANKDD1A:65204100:NM_182703_refseq	R	ANKDD1A
chr5	74905330	74905450	ANKDD1B:74907300:NM_001276713_refseq	L	ANKDD1B
chr5	74907937	74908057	ANKDD1B:74907300:NM_001276713_refseq	R	ANKDD1B
chr20	10015126	10015246	ANKEF1:10015646:NM_001303472_refseq	L	ANKEF1
chr20	10015830	10015950	ANKEF1:10015646:NM_001303472_refseq	R	ANKEF1
chr17	54230556	54230676	ANKFN1:54230835:NM_153228_refseq	L	ANKFN1
chr17	54230949	54231069	ANKFN1:54230835:NM_153228_refseq	R	ANKFN1
chr17	4166367	4166487	ANKFY1:4167274:NM_001257999_refseq	L	ANKFY1
chr17	4167669	4167789	ANKFY1:4167274:NM_001257999_refseq	R	ANKFY1
chr5	14873881	14874001	ANKH:14871887:NM_054027_refseq	R	ANKH
chr5	139781028	139781148	ANKHD1:139781398:NM_001197030_refseq__ANKHD1-EIF4EBP3:139781398:NM_020690_refseq	L	ANKHD1
chr5	139781500	139781620	ANKHD1:139781398:NM_001197030_refseq__ANKHD1-EIF4EBP3:139781398:NM_020690_refseq	R	ANKHD1
chr7	91874406	91874526	ANKIB1:91875547:NM_019004_refseq__KRIT1:91875414:NM_001013406_refseq	L	ANKIB1
chr7	91875809	91875929	ANKIB1:91875547:NM_019004_refseq__KRIT1:91875414:NM_001013406_refseq	R	ANKIB1
chr11	113258242	113258362	ANKK1:113258512:NM_178510_refseq	L	ANKK1
chr11	113259115	113259235	ANKK1:113258512:NM_178510_refseq	R	ANKK1
chr19	17390017	17390137	ANKLE1:17392453:NM_001278443_refseq	L	ANKLE1
chr19	17393017	17393137	ANKLE1:17392453:NM_001278443_refseq	R	ANKLE1
chr2	241497251	241497371	ANKMY1:241497438:NM_001282771_refseq	L	ANKMY1
chr7	16684709	16684829	ANKMY2:16685442:NM_020319_refseq	L	ANKMY2
chr7	16686240	16686360	ANKMY2:16685442:NM_020319_refseq__BZW2:16685758:NM_001159767_refseq	R	ANKMY2
chr5	72861107	72861227	ANKRA2:72861511:NM_023039_refseq__UTP15:72861565:NM_001284430_refseq	L	ANKRA2
chr5	72862680	72862800	ANKRA2:72861511:NM_023039_refseq__UTP15:72861565:NM_001284430_refseq	R	ANKRA2
chr10	92680234	92680354	ANKRD1:92681032:NM_014391_refseq	L	ANKRD1
chr10	92681211	92681331	ANKRD1:92681032:NM_014391_refseq	R	ANKRD1
chr13	111566972	111567092	ANKRD10:111567454:NM_001286721_refseq	L	ANKRD10
chr13	111569469	111569589	ANKRD10:111567454:NM_001286721_refseq	R	ANKRD10
chr16	89555131	89555251	ANKRD11:89556969:NM_001256182_refseq	L	ANKRD11
chr16	89557687	89557807	ANKRD11:89556969:NM_001256182_refseq	R	ANKRD11
chr18	9136315	9136435	ANKRD12:9136750:NM_001083625_refseq__NDUFV2-AS1:9136718:NR_110771_refseq	L	ANKRD12
chr18	9136931	9137051	ANKRD12:9136750:NM_001083625_refseq__NDUFV2-AS1:9136718:NR_110771_refseq	R	ANKRD12
chr12	110437052	110437172	ANKRD13A:110437234:NM_033121_refseq	L	ANKRD13A
chr1	70820558	70820678	ANKRD13C:70820417:NM_030816_refseq__HHLA3:70820492:NM_001031693_refseq	R	ANKRD13C
chr11	67056383	67056503	ANKRD13D:67056761:NM_207354_refseq	L	ANKRD13D
chr10	5932717	5932837	ANKRD16:5931860:NM_001009941_refseq__FBXO18:5931534:NM_001258452_refseq	R	ANKRD16
chr4	74087638	74087758	ANKRD17:74088831:NM_001286771_refseq	L	ANKRD17
chr4	74089409	74089529	ANKRD17:74088831:NM_001286771_refseq	R	ANKRD17
chr4	74123889	74124009	ANKRD17:74124502:NM_032217_refseq	L	ANKRD17
chr4	74124976	74125096	ANKRD17:74124502:NM_032217_refseq	R	ANKRD17
chr9	38620713	38620833	ANKRD18A:38620360:NM_147195_refseq	R	ANKRD18A
chr9	33524034	33524154	ANKRD18B:33524410:NM_001244752_refseq	L	ANKRD18B
chr9	33524481	33524601	ANKRD18B:33524410:NM_001244752_refseq	R	ANKRD18B
chr3	197807269	197807389	ANKRD18DP:197807542:NR_003291_refseq	L	ANKRD18DP
chr3	197807664	197807784	ANKRD18DP:197807542:NR_003291_refseq	R	ANKRD18DP
chr9	95571127	95571247	ANKRD19P:95571892:NR_026868_refseq	L	ANKRD19P
chr9	95571739	95571859	ANKRD19P:95571892:NR_026868_refseq	L	ANKRD19P
chr10	99331988	99332108	ANKRD2:99332197:NM_001129981_refseq	L	ANKRD2
chr10	99332555	99332675	ANKRD2:99332197:NM_001129981_refseq	R	ANKRD2
chr21	15352113	15352233	ANKRD20A11P:15352765:NR_027270_refseq	L	ANKRD20A11P
chr13	24523205	24523325	ANKRD20A19P:24523454:NR_073430_refseq	L	ANKRD20A19P
chr13	24523684	24523804	ANKRD20A19P:24523454:NR_073430_refseq	R	ANKRD20A19P
chr13	19445863	19445983	ANKRD20A9P:19446109:NR_027995_refseq	L	ANKRD20A9P
chr10	90611124	90611244	ANKRD22:90611732:NM_144590_refseq	L	ANKRD22
chr10	90613231	90613351	ANKRD22:90611732:NM_144590_refseq	R	ANKRD22
chr2	97508932	97509052	ANKRD23:97509758:NM_144994_refseq	L	ANKRD23
chr2	97510133	97510253	ANKRD23:97509758:NM_144994_refseq	R	ANKRD23
chr19	4182260	4182380	ANKRD24:4183350:NM_133475_refseq__SIRT6:4182596:NM_001193285_refseq	L	ANKRD24
chr19	4184226	4184346	ANKRD24:4183350:NM_133475_refseq__SIRT6:4182596:NM_001193285_refseq	R	ANKRD24
chr10	27389116	27389236	ANKRD26:27389427:NM_001256053_refseq__rs3737056:27389314:rs3737056_GM12878_C_gwas	L	ANKRD26
chr10	27389715	27389835	ANKRD26:27389427:NM_001256053_refseq__rs3737056:27389314:rs3737056_GM12878_C_gwas	R	ANKRD26
chr16	46602478	46602598	ANKRD26P1:46603009:NR_026556_refseq	L	ANKRD26P1
chr16	46605011	46605131	ANKRD26P1:46603009:NR_026556_refseq	R	ANKRD26P1
chr13	19917450	19917570	ANKRD26P3:19919113:NR_027248_refseq__LINC00421:19919188:NR_034026_refseq	L	ANKRD26P3
chr19	33164318	33164438	ANKRD27:33166102:NM_032139_refseq	L	ANKRD27
chr19	33167532	33167652	ANKRD27:33166102:NM_032139_refseq__RGS9BP:33166312:NM_207391_refseq	R	ANKRD27
chr3	15797755	15797875	ANKRD28:15798058:NM_001195099_refseq	L	ANKRD28
chr3	15839481	15839601	ANKRD28:15839691:NM_001195098_refseq	L	ANKRD28
chr3	15839768	15839888	ANKRD28:15839691:NM_001195098_refseq	R	ANKRD28
chr3	15900190	15900310	ANKRD28:15901053:NM_015199_refseq	L	ANKRD28
chr3	15902357	15902477	ANKRD28:15901053:NM_015199_refseq	R	ANKRD28
chr18	21242427	21242547	ANKRD29:21242849:NM_173505_refseq	L	ANKRD29
chr10	37414325	37414445	ANKRD30A:37414784:NM_052997_refseq	L	ANKRD30A
chr10	37414873	37414993	ANKRD30A:37414784:NM_052997_refseq	R	ANKRD30A
chr18	14747973	14748093	ANKRD30B:14748238:NM_001145029_refseq	L	ANKRD30B
chr18	14748413	14748533	ANKRD30B:14748238:NM_001145029_refseq	R	ANKRD30B
chr2	132917134	132917254	ANKRD30BL:132919525:NR_027019_refseq	L	ANKRD30BL
chr2	133015190	133015310	ANKRD30BL:133015542:NR_027020_refseq__MIR663B:133014653:NR_031608_refseq	L	ANKRD30BL
chr10	45648025	45648145	ANKRD30BP3:45650109:NR_033891_refseq__RSU1P2:45650044:NR_024472_refseq	L	ANKRD30BP3
chr10	45650119	45650239	ANKRD30BP3:45650109:NR_033891_refseq__RSU1P2:45650044:NR_024472_refseq	R	ANKRD30BP3
chr5	74532317	74532437	ANKRD31:74532703:NM_001164443_refseq	L	ANKRD31
chr5	93954906	93955026	ANKRD32:93954390:NM_032290_refseq__KIAA0825:93954309:NM_001145678_refseq	R	ANKRD32
chr12	52279729	52279849	ANKRD33:52281792:NM_001130015_refseq	L	ANKRD33
chr12	52281816	52281936	ANKRD33:52281792:NM_001130015_refseq	R	ANKRD33
chr5	10563942	10564062	ANKRD33B:10564434:NM_001164440_refseq	L	ANKRD33B
chr5	10565324	10565444	ANKRD33B:10564434:NM_001164440_refseq	R	ANKRD33B
chr1	145470638	145470758	ANKRD34A:145470507:NM_001039888_refseq__POLR3GL:145470387:NM_032305_refseq	R	ANKRD34A
chr5	79866102	79866222	ANKRD34B:79866304:NM_001004441_refseq	L	ANKRD34B
chr5	79867112	79867232	ANKRD34B:79866304:NM_001004441_refseq	R	ANKRD34B
chr15	79574672	79574792	ANKRD34C:79575145:NM_001146341_refseq	L	ANKRD34C
chr15	79575798	79575918	ANKRD34C:79575145:NM_001146341_refseq	R	ANKRD34C
chr1	145549010	145549130	ANKRD35:145549208:NM_001280799_refseq	L	ANKRD35
chr1	145549273	145549393	ANKRD35:145549208:NM_001280799_refseq	R	ANKRD35
chr2	97779464	97779584	ANKRD36:97779232:NM_001164315_refseq	R	ANKRD36
chr2	98206075	98206195	ANKRD36B:98206428:NM_025190_refseq__rs1814505:98206293:rs1814505_HepG2_C_gwas__rs9653462:98207253:rs9653462_HepG2_C_gwas	L	ANKRD36B
chr1	168215904	168216024	ANKRD36BP1:168216668:NR_026844_refseq	L	ANKRD36BP1
chr2	89063990	89064110	ANKRD36BP2:89065418:NR_015424_refseq	L	ANKRD36BP2
chr2	89064977	89065097	ANKRD36BP2:89065418:NR_015424_refseq	L	ANKRD36BP2
chr4	186317046	186317166	ANKRD37:186317839:NM_181726_refseq	L	ANKRD37
chr4	186318167	186318287	ANKRD37:186317839:NM_181726_refseq	R	ANKRD37
chr2	97524629	97524749	ANKRD39:97523756:NM_016466_refseq	R	ANKRD39
chr17	48785519	48785639	ANKRD40:48785270:NM_052855_refseq	R	ANKRD40
chr11	82904561	82904681	ANKRD42:82904780:NM_001300972_refseq	L	ANKRD42
chr11	82905233	82905353	ANKRD42:82904780:NM_001300972_refseq	R	ANKRD42
chr2	198174724	198174844	ANKRD44:198175521:NM_001195144_refseq	L	ANKRD44
chr2	198175811	198175931	ANKRD44:198175521:NM_001195144_refseq	R	ANKRD44
chr2	198166260	198166380	ANKRD44-IT1:198167243:NR_046837_refseq	L	ANKRD44-IT1
chr2	198167291	198167411	ANKRD44-IT1:198167243:NR_046837_refseq	R	ANKRD44-IT1
chr1	173638758	173638878	ANKRD45:173639001:NM_198493_refseq	L	ANKRD45
chr8	101571362	101571482	ANKRD46:101572014:NM_001270377_refseq	L	ANKRD46
chr8	101572090	101572210	ANKRD46:101572014:NM_001270377_refseq	R	ANKRD46
chr11	94226920	94227040	ANKRD49:94227152:NM_017704_refseq__MRE11A:94227040:NM_005590_refseq	L	ANKRD49
chr11	94227320	94227440	ANKRD49:94227152:NM_017704_refseq__MRE11A:94227040:NM_005590_refseq	R	ANKRD49
chr4	125632220	125632340	ANKRD50:125633887:NM_001167882_refseq	L	ANKRD50
chr4	125634108	125634228	ANKRD50:125633887:NM_001167882_refseq	R	ANKRD50
chr12	56651427	56651547	ANKRD52:56652143:NM_173595_refseq	L	ANKRD52
chr12	56652346	56652466	ANKRD52:56652143:NM_173595_refseq	R	ANKRD52
chr2	71203605	71203725	ANKRD53:71205574:NM_001115116_refseq	L	ANKRD53
chr2	71205964	71206084	ANKRD53:71205574:NM_001115116_refseq	R	ANKRD53
chr22	38241076	38241196	ANKRD54:38240353:NM_138797_refseq__MIR658:38240378:NR_030395_refseq	R	ANKRD54
chr5	55528690	55528810	ANKRD55:55529186:NM_024669_refseq	L	ANKRD55
chr6	90141647	90141767	ANKRD6:90142896:NM_001242809_refseq	L	ANKRD6
chr6	90143090	90143210	ANKRD6:90142896:NM_001242809_refseq	R	ANKRD6
chr6	90271809	90271929	ANKRD6:90272036:NM_001242811_refseq	L	ANKRD6
chr6	90276958	90277078	ANKRD6:90276556:NM_001242814_refseq	R	ANKRD6
chr20	56802998	56803118	ANKRD60:56803709:NM_001304369_refseq	L	ANKRD60
chr20	56804105	56804225	ANKRD60:56803709:NM_001304369_refseq	R	ANKRD60
chr7	6070886	6071006	ANKRD61:6071006:NM_001271700_refseq	L	ANKRD61
chr7	6071018	6071138	ANKRD61:6071006:NM_001271700_refseq	R	ANKRD61
chr18	12092744	12092864	ANKRD62:12093847:NM_001277333_refseq	L	ANKRD62
chr18	12093884	12094004	ANKRD62:12093847:NM_001277333_refseq	R	ANKRD62
chr22	17156453	17156573	ANKRD62P1-PARP4P3:17156430:NR_040115_refseq	R	ANKRD62P1-PARP4P3
chr15	40576609	40576729	ANKRD63:40574787:NM_001190479_refseq	R	ANKRD63
chr1	1356400	1356520	ANKRD65:1356824:NM_001145210_refseq	L	ANKRD65
chr6	46716150	46716270	ANKRD66:46714653:NM_001162435_refseq	R	ANKRD66
chr7	117864543	117864663	ANKRD7:117864711:NM_019644_refseq	L	ANKRD7
chr7	117864905	117865025	ANKRD7:117864711:NM_019644_refseq	R	ANKRD7
chr14	102974470	102974590	ANKRD9:102976128:NM_152326_refseq	L	ANKRD9
chr14	102978059	102978179	ANKRD9:102976128:NM_152326_refseq	R	ANKRD9
chr12	100378212	100378332	ANKS1B:100378432:NM_152788_refseq	L	ANKS1B
chr12	100378929	100379049	ANKS1B:100378432:NM_152788_refseq	R	ANKS1B
chr12	99288436	99288556	ANKS1B:99288674:NM_001204065_refseq	L	ANKS1B
chr12	99289308	99289428	ANKS1B:99288674:NM_001204065_refseq	R	ANKS1B
chr12	99548387	99548507	ANKS1B:99548868:NM_001204066_refseq	L	ANKS1B
chr12	99549354	99549474	ANKS1B:99548868:NM_001204066_refseq	R	ANKS1B
chr16	4782196	4782316	ANKS3:4784378:NM_001242929_refseq__C16orf71:4784288:NM_139170_refseq	L	ANKS3
chr16	21247071	21247191	ANKS4B:21245015:NM_145865_refseq	R	ANKS4B
chr9	101556923	101557043	ANKS6:101558794:NM_173551_refseq	L	ANKS6
chr3	149510123	149510243	ANKUB1:149510610:NM_001144960_refseq	L	ANKUB1
chr2	220093912	220094032	ANKZF1:220094478:NM_001042410_refseq__ATG9A:220094410:NM_001077198_refseq	L	ANKZF1
chr2	220094787	220094907	ANKZF1:220094478:NM_001042410_refseq__ATG9A:220094410:NM_001077198_refseq	R	ANKZF1
chr11	69923621	69923741	ANO1:69924407:NM_018043_refseq__ANO1-AS2:69921454:NR_103835_refseq	L	ANO1
chr11	69930039	69930159	ANO1:69931515:NR_030691_refseq	L	ANO1
chr11	69932261	69932381	ANO1:69931515:NR_030691_refseq	R	ANO1
chr3	43662926	43663046	ANO10:43663560:NM_001204831_refseq	L	ANO10
chr3	43663929	43664049	ANO10:43663560:NM_001204831_refseq	R	ANO10
chr12	6054884	6055004	ANO2:6055398:NM_001278596_refseq	L	ANO2
chr12	6056214	6056334	ANO2:6055398:NM_001278596_refseq	R	ANO2
chr11	26351934	26352054	ANO3:26353677:NM_031418_refseq	L	ANO3
chr11	26354419	26354539	ANO3:26353677:NM_031418_refseq	R	ANO3
chr12	101188180	101188300	ANO4:101188373:NM_001286615_refseq	L	ANO4
chr12	101188651	101188771	ANO4:101188373:NM_001286615_refseq	R	ANO4
chr12	101295244	101295364	ANO4:101295423:NM_001286616_refseq	L	ANO4
chr12	101295927	101296047	ANO4:101295423:NM_001286616_refseq	R	ANO4
chr11	22214244	22214364	ANO5:22214721:NM_001142649_refseq	L	ANO5
chr11	22214848	22214968	ANO5:22214721:NM_001142649_refseq	R	ANO5
chr12	45609504	45609624	ANO6:45609769:NM_001025356_refseq__PLEKHA8P1:45609789:NR_037144_refseq	L	ANO6
chr12	45609901	45610021	ANO6:45609769:NM_001025356_refseq__PLEKHA8P1:45609789:NR_037144_refseq	R	ANO6
chr12	45688335	45688455	ANO6:45686465:NM_001142678_refseq	R	ANO6
chr2	242129403	242129523	ANO7:242127923:NM_001001666_refseq	R	ANO7
chr11	439642	439762	ANO9:442011:NM_001012302_refseq	L	ANO9
chr11	443067	443187	ANO9:442011:NM_001012302_refseq	R	ANO9
chr15	69097697	69097817	ANP32A-IT1:69099440:NR_026808_refseq	L	ANP32A-IT1
chr15	69100134	69100254	ANP32A-IT1:69099440:NR_026808_refseq	R	ANP32A-IT1
chr15	35528984	35529104	ANP32AP1:35529526:NR_003144_refseq	L	ANP32AP1
chr9	100745013	100745133	ANP32B:100745488:NM_006401_refseq	L	ANP32B
chr4	165116464	165116584	ANP32C:165118863:NM_012403_refseq	L	ANP32C
chr4	165118944	165119064	ANP32C:165118863:NM_012403_refseq	R	ANP32C
chr12	48867643	48867763	ANP32D:48866447:NM_012404_refseq	R	ANP32D
chr1	150206892	150207012	ANP32E:150207026:NM_001136479_refseq	L	ANP32E
chr1	150207212	150207332	ANP32E:150207026:NM_001136479_refseq	R	ANP32E
chr15	90357523	90357643	ANPEP:90358072:NM_001150_refseq	L	ANPEP
chr15	90359879	90359999	ANPEP:90358072:NM_001150_refseq	R	ANPEP
chr2	69237965	69238085	ANTXR1:69240275:NM_018153_refseq	L	ANTXR1
chr2	69240299	69240419	ANTXR1:69240275:NM_018153_refseq	R	ANTXR1
chr4	80993964	80994084	ANTXR2:80994626:NM_001145794_refseq	L	ANTXR2
chr10	47656002	47656122	ANTXRL:47658232:NM_001278688_refseq	L	ANTXRL
chr10	47640146	47640266	ANTXRLP1:47640844:NR_103827_refseq	L	ANTXRLP1
chr10	47642289	47642409	ANTXRLP1:47640844:NR_103827_refseq	R	ANTXRLP1
chr9	75765907	75766027	ANXA1:75766646:NM_000700_refseq	L	ANXA1
chr4	169013693	169013813	ANXA10:169013687:NM_007193_refseq	R	ANXA10
chr10	81964890	81965010	ANXA11:81965433:NM_001157_refseq	L	ANXA11
chr10	81967103	81967223	ANXA11:81965433:NM_001157_refseq__LINC00857:81967465:NR_038464_refseq	R	ANXA11
chr8	124748624	124748744	ANXA13:124749647:NM_001003954_refseq	L	ANXA13
chr8	124749921	124750041	ANXA13:124749647:NM_001003954_refseq	R	ANXA13
chr15	60690719	60690839	ANXA2:60690185:NM_001002857_refseq	R	ANXA2
chr4	154229752	154229872	ANXA2P1:154229963:NR_001562_refseq	L	ANXA2P1
chr4	154231445	154231565	ANXA2P1:154229963:NR_001562_refseq	R	ANXA2P1
chr9	33624968	33625088	ANXA2P2:33624222:NR_003573_refseq	R	ANXA2P2
chr10	66582803	66582923	ANXA2P3:66585284:NR_001446_refseq	L	ANXA2P3
chr10	66585600	66585720	ANXA2P3:66585284:NR_001446_refseq	R	ANXA2P3
chr5	43040177	43040297	ANXA2R:43040447:NM_001014279_refseq	L	ANXA2R
chr5	43041300	43041420	ANXA2R:43040447:NM_001014279_refseq	R	ANXA2R
chr4	79470574	79470694	ANXA3:79472741:NM_005139_refseq	L	ANXA3
chr4	79472790	79472910	ANXA3:79472741:NM_005139_refseq	R	ANXA3
chr2	69968597	69968717	ANXA4:69969126:NM_001153_refseq	L	ANXA4
chr2	69969623	69969743	ANXA4:69969126:NM_001153_refseq	R	ANXA4
chr4	122616653	122616773	ANXA5:122618147:NM_001154_refseq	L	ANXA5
chr4	122619420	122619540	ANXA5:122618147:NM_001154_refseq	R	ANXA5
chr5	150521085	150521205	ANXA6:150521216:NM_001193544_refseq	L	ANXA6
chr5	150521404	150521524	ANXA6:150521216:NM_001193544_refseq	R	ANXA6
chr5	150537308	150537428	ANXA6:150537443:NM_001155_refseq	L	ANXA6
chr10	75172824	75172944	ANXA7:75173841:NM_001156_refseq	L	ANXA7
chr10	75174259	75174379	ANXA7:75173841:NM_001156_refseq	R	ANXA7
chr1	150955320	150955440	ANXA9:150954498:NM_003568_refseq	R	ANXA9
chr7	36763837	36763957	AOAH:36764154:NM_001177506_refseq	L	AOAH
chr7	36764256	36764376	AOAH:36764154:NM_001177506_refseq	R	AOAH
chr7	36638647	36638767	AOAH-IT1:36639726:NR_046764_refseq	L	AOAH-IT1
chr7	36641482	36641602	AOAH-IT1:36639726:NR_046764_refseq	R	AOAH-IT1
chr7	150549348	150549468	AOC1:150549564:NM_001091_refseq	L	AOC1
chr17	40995525	40995645	AOC2:40996608:NM_001158_refseq	L	AOC2
chr17	40998803	40998923	AOC2:40996608:NM_001158_refseq	R	AOC2
chr17	41002993	41003113	AOC3:41003200:NM_001277731_refseq	L	AOC3
chr17	41005367	41005487	AOC3:41005259:NM_001277732_refseq	R	AOC3
chr17	41016943	41017063	AOC4P:41019161:NR_002773_refseq	L	AOC4P
chr17	41020045	41020165	AOC4P:41019161:NR_002773_refseq	R	AOC4P
chr2	201450318	201450438	AOX1:201450730:NM_001159_refseq	L	AOX1
chr2	201450967	201451087	AOX1:201450730:NM_001159_refseq	R	AOX1
chr2	201559745	201559865	AOX2P:201560445:NR_001557_refseq	L	AOX2P
chr4	113152324	113152444	AP1AR:113152894:NM_001128426_refseq	L	AP1AR
chr4	113153634	113153754	AP1AR:113152894:NM_001128426_refseq	R	AP1AR
chr22	29782987	29783107	AP1B1:29784572:NM_001127_refseq	L	AP1B1
chr22	32516363	32516483	AP1B1P1:32517963:NR_040114_refseq	L	AP1B1P1
chr16	71842782	71842902	AP1G1:71842976:NM_001030007_refseq	L	AP1G1
chr14	24036439	24036559	AP1G2:24037045:NM_001282474_refseq	L	AP1G2
chr14	24037429	24037549	AP1G2:24037045:NM_001282474_refseq	R	AP1G2
chr19	16308030	16308150	AP1M1:16308664:NM_001130524_refseq	L	AP1M1
chr19	16310184	16310304	AP1M1:16308664:NM_001130524_refseq	R	AP1M1
chr7	100797973	100798093	AP1S1:100797685:NM_001283_refseq	R	AP1S1
chrX	15872067	15872187	AP1S2:15873137:NM_001272071_refseq	L	AP1S2
chrX	15873580	15873700	AP1S2:15873137:NM_001272071_refseq	R	AP1S2
chr2	224700846	224700966	AP1S3:224702319:NM_001039569_refseq	L	AP1S3
chr2	224702801	224702921	AP1S3:224702319:NM_001039569_refseq	R	AP1S3
chr11	924794	924914	AP2A2:925808:NM_001242837_refseq	L	AP2A2
chr11	926571	926691	AP2A2:925808:NM_001242837_refseq	R	AP2A2
chr17	33913516	33913636	AP2B1:33914281:NM_001030006_refseq	L	AP2B1
chr17	33915814	33915934	AP2B1:33914281:NM_001030006_refseq	R	AP2B1
chr3	183892078	183892198	AP2M1:183892633:NM_001025205_refseq	L	AP2M1
chr19	47353950	47354070	AP2S1:47354252:NM_001301076_refseq	L	AP2S1
chr5	77589382	77589502	AP3B1:77590579:NM_001271769_refseq	L	AP3B1
chr5	77590649	77590769	AP3B1:77590579:NM_001271769_refseq	R	AP3B1
chr15	83378679	83378799	AP3B2:83378660:NM_001278511_refseq	R	AP3B2
chr19	2151002	2151122	AP3D1:2151556:NM_001261826_refseq	L	AP3D1
chr19	2151891	2152011	AP3D1:2151556:NM_001261826_refseq	R	AP3D1
chr8	42009864	42009984	AP3M2:42010463:NM_001134296_refseq	L	AP3M2
chr15	90437420	90437540	AP3S2:90437617:NM_005829_refseq	L	AP3S2
chr15	90438518	90438638	AP3S2:90437617:NM_005829_refseq	R	AP3S2
chr1	114447595	114447715	AP4B1:114447741:NM_001253852_refseq__DCLRE1B:114447914:NM_022836_refseq	L	AP4B1
chr1	114448062	114448182	AP4B1:114447741:NM_001253852_refseq__DCLRE1B:114447914:NM_022836_refseq	R	AP4B1
chr1	114354762	114354882	AP4B1-AS1:114355233:NR_125965_refseq__RSBN1:114355098:NM_018364_refseq	L	AP4B1-AS1
chr1	114356673	114356793	AP4B1-AS1:114355233:NR_125965_refseq__RSBN1:114355098:NM_018364_refseq	R	AP4B1-AS1
chr1	114398288	114398408	AP4B1-AS1:114399256:NR_037864_refseq	L	AP4B1-AS1
chr1	114400279	114400399	AP4B1-AS1:114399256:NR_037864_refseq	R	AP4B1-AS1
chr14	31494135	31494255	AP4S1:31494311:NM_001128126_refseq	L	AP4S1
chr14	31495719	31495839	AP4S1:31494311:NM_001128126_refseq__STRN3:31495607:NM_001083893_refseq	R	AP4S1
chr11	65548583	65548703	AP5B1:65548062:NM_138368_refseq	R	AP5B1
chr14	57734903	57735023	AP5M1:57735605:NM_018229_refseq__EXOC5:57735617:NM_006544_refseq	L	AP5M1
chr14	57736022	57736142	AP5M1:57735605:NM_018229_refseq__EXOC5:57735617:NM_006544_refseq	R	AP5M1
chr20	3800944	3801064	AP5S1:3801170:NM_001204446_refseq	L	AP5S1
chr12	99038209	99038329	APAF1:99039077:NM_001160_refseq__IKBIP:99038829:NM_153687_refseq	L	APAF1
chr9	72286486	72286606	APBA1:72287275:NM_001163_refseq	L	APBA1
chr9	72287999	72288119	APBA1:72287275:NM_001163_refseq	R	APBA1
chr15	29213152	29213272	APBA2:29213839:NM_001130414_refseq	L	APBA2
chr15	29213854	29213974	APBA2:29213839:NM_001130414_refseq	R	APBA2
chr19	3761409	3761529	APBA3:3761673:NM_004886_refseq__MRPL54:3762664:NM_172251_refseq	L	APBA3
chr11	6426494	6426614	APBB1:6426893:NM_001257319_refseq	L	APBB1
chr11	6427168	6427288	APBB1:6426893:NM_001257319_refseq	R	APBB1
chr11	6440165	6440285	APBB1:6440702:NM_001164_refseq	L	APBB1
chr11	6441058	6441178	APBB1:6440702:NM_001164_refseq	R	APBB1
chr10	26727778	26727898	APBB1IP:26727265:NM_019043_refseq	R	APBB1IP
chr4	40858021	40858141	APBB2:40859209:NM_001166051_refseq	L	APBB2
chr4	40859237	40859357	APBB2:40859209:NM_001166051_refseq	R	APBB2
chr4	41216498	41216618	APBB2:41216635:NM_001166050_refseq	L	APBB2
chr4	41216981	41217101	APBB2:41216635:NM_001166050_refseq	R	APBB2
chr5	112042993	112043113	APC:112043201:NM_001127511_refseq	L	APC
chr5	112044106	112044226	APC:112043201:NM_001127511_refseq	R	APC
chr5	112073104	112073224	APC:112073555:NM_000038_refseq	L	APC
chr5	112073694	112073814	APC:112073555:NM_000038_refseq	R	APC
chr19	1449554	1449674	APC2:1450147:NM_005883_refseq	L	APC2
chr19	1450448	1450568	APC2:1450147:NM_005883_refseq	R	APC2
chr18	10454123	10454243	APCDD1:10454624:NM_153000_refseq	L	APCDD1
chr18	10455003	10455123	APCDD1:10454624:NM_153000_refseq	R	APCDD1
chr20	57090210	57090330	APCDD1L:57089994:NM_001304787_refseq	R	APCDD1L
chr20	57089378	57089498	APCDD1L:57089994:NM_001304787_refseq__APCDD1L-AS1:57090434:NR_034147_refseq	L	APCDD1L
chr1	159556963	159557083	APCS:159557615:NM_001639_refseq	L	APCS
chr1	159557818	159557938	APCS:159557615:NM_001639_refseq	R	APCS
chr3	49711193	49711313	APEH:49711434:NM_001640_refseq	L	APEH
chr3	49712410	49712530	APEH:49711434:NM_001640_refseq	R	APEH
chr4	165797514	165797634	APELA:165798139:NM_001297550_refseq	L	APELA
chr4	165798218	165798338	APELA:165798139:NM_001297550_refseq	R	APELA
chr14	20923399	20923519	APEX1:20923289:NM_001244249_refseq__OSGEP:20923267:NM_017807_refseq	R	APEX1
chrX	55026916	55027036	APEX2:55026755:NM_001271748_refseq	R	APEX2
chr1	150241141	150241261	APH1A:150241609:NM_001077628_refseq	L	APH1A
chr15	63569369	63569489	APH1B:63569748:NM_001145646_refseq	L	APH1B
chr15	63569959	63570079	APH1B:63569748:NM_001145646_refseq	R	APH1B
chr11	43333281	43333401	API5:43333504:NM_001142930_refseq	L	API5
chr11	43333990	43334110	API5:43333504:NM_001142930_refseq	R	API5
chr11	34938113	34938233	APIP:34937958:NM_015957_refseq__PDHX:34937676:NM_001135024_refseq	R	APIP
chr1	10489449	10489569	APITD1:10490158:NM_199294_refseq__APITD1-CORT:10490158:NM_001243768_refseq	L	APITD1
chr2	68694057	68694177	APLF:68694690:NM_173545_refseq__FBXO48:68694390:NM_001024680_refseq	L	APLF
chr2	68694818	68694938	APLF:68694690:NM_173545_refseq__FBXO48:68694390:NM_001024680_refseq	R	APLF
chrX	128788175	128788295	APLN:128788933:NM_017413_refseq	L	APLN
chr11	57002808	57002928	APLNR:57004927:NM_005161_refseq	L	APLNR
chr11	57006918	57007038	APLNR:57004927:NM_005161_refseq	R	APLNR
chr19	36357516	36357636	APLP1:36359400:NM_001024807_refseq	L	APLP1
chr19	36359895	36360015	APLP1:36359400:NM_001024807_refseq	R	APLP1
chr11	129938999	129939119	APLP2:129939715:NM_001142276_refseq	L	APLP2
chr11	129941240	129941360	APLP2:129939715:NM_001142276_refseq	R	APLP2
chr20	24972847	24972967	APMAP:24973425:NM_020531_refseq	L	APMAP
chr20	24974449	24974569	APMAP:24973425:NM_020531_refseq	R	APMAP
chr11	116707918	116708038	APOA1:116708338:NM_000039_refseq	L	APOA1
chr11	116708348	116708468	APOA1:116708338:NM_000039_refseq	R	APOA1
chr1	156561375	156561495	APOA1BP:156561557:NM_144772_refseq	L	APOA1BP
chr1	156562200	156562320	APOA1BP:156561557:NM_144772_refseq	R	APOA1BP
chr11	116692924	116693044	APOA4:116694011:NM_000482_refseq	L	APOA4
chr11	116694071	116694191	APOA4:116694011:NM_000482_refseq	R	APOA4
chr12	7816285	7816405	APOBEC1:7818499:NM_001644_refseq	L	APOBEC1
chr12	7818603	7818723	APOBEC1:7818499:NM_001644_refseq	R	APOBEC1
chr6	41020497	41020617	APOBEC2:41020939:NM_006789_refseq	L	APOBEC2
chr6	41021027	41021147	APOBEC2:41020939:NM_006789_refseq	R	APOBEC2
chr22	39352998	39353118	APOBEC3A:39353526:NM_001270406_refseq__APOBEC3A_B:39353526:NM_001193289_refseq	L	APOBEC3A
chr22	39379340	39379460	APOBEC3B:39378403:NM_001270411_refseq	R	APOBEC3B
chr22	39393519	39393639	APOBEC3B-AS1:39394225:NR_104187_refseq	L	APOBEC3B-AS1
chr22	39410879	39410999	APOBEC3C:39410264:NM_014508_refseq	R	APOBEC3C
chr22	39411550	39411670	APOBEC3C:39410264:NM_014508_refseq	R	APOBEC3C
chr22	39417419	39417539	APOBEC3D:39417117:NM_152426_refseq	R	APOBEC3D
chr22	39436821	39436941	APOBEC3F:39436672:NM_001006666_refseq	R	APOBEC3F
chr22	39473222	39473342	APOBEC3G:39473009:NM_021822_refseq	R	APOBEC3G
chr22	39492298	39492418	APOBEC3H:39493228:NM_001166002_refseq	L	APOBEC3H
chr22	39493684	39493804	APOBEC3H:39493228:NM_001166002_refseq	R	APOBEC3H
chr1	183622228	183622348	APOBEC4:183622448:NM_203454_refseq	L	APOBEC4
chr1	183622830	183622950	APOBEC4:183622448:NM_203454_refseq	R	APOBEC4
chr16	28503575	28503695	APOBR:28505969:NM_018690_refseq	L	APOBR
chr19	45415510	45415630	APOC1:45417920:NM_001645_refseq	L	APOC1
chr19	45417943	45418063	APOC1:45417920:NM_001645_refseq	R	APOC1
chr19	45429715	45429835	APOC1P1:45430059:NR_028412_refseq	L	APOC1P1
chr19	45430066	45430186	APOC1P1:45430059:NR_028412_refseq	R	APOC1P1
chr19	45449272	45449392	APOC2:45449238:NM_000483_refseq	R	APOC2
chr11	116699160	116699280	APOC3:116700623:NM_000040_refseq	L	APOC3
chr11	116701286	116701406	APOC3:116700623:NM_000040_refseq	R	APOC3
chr19	45444356	45444476	APOC4:45445494:NM_001646_refseq__APOC4-APOC2:45445494:NR_037932_refseq	L	APOC4
chr3	195310182	195310302	APOD:195311076:NM_001647_refseq	L	APOD
chr3	195311733	195311853	APOD:195311076:NM_001647_refseq	R	APOD
chr19	45407072	45407192	APOE:45409005:NM_000041_refseq	L	APOE
chr19	45409289	45409409	APOE:45409005:NM_000041_refseq	R	APOE
chr22	36649492	36649612	APOL1:36649116:NM_001136540_refseq	R	APOL1
chr22	36635541	36635661	APOL2:36636000:NM_030882_refseq	L	APOL2
chr22	36556771	36556891	APOL3:36556977:NM_145640_refseq	L	APOL3
chr22	36600729	36600849	APOL4:36600879:NM_030643_refseq	L	APOL4
chr22	36601030	36601150	APOL4:36600879:NM_030643_refseq	R	APOL4
chr22	36112059	36112179	APOL5:36113918:NM_030642_refseq	L	APOL5
chr22	36113984	36114104	APOL5:36113918:NM_030642_refseq	R	APOL5
chr22	36044499	36044619	APOL6:36044423:NM_030641_refseq	R	APOL6
chr12	12878728	12878848	APOLD1:12878850:NM_001130415_refseq	L	APOLD1
chr12	12938096	12938216	APOLD1:12938540:NM_030817_refseq	L	APOLD1
chr12	12939074	12939194	APOLD1:12938540:NM_030817_refseq	R	APOLD1
chr6	31622445	31622565	APOM:31623670:NM_019101_refseq	L	APOM
chr6	31623997	31624117	APOM:31623670:NM_019101_refseq	R	APOM
chrX	23925492	23925612	APOO:23926057:NM_024122_refseq__CXorf58:23926122:NM_001169574_refseq	L	APOO
chr16	59788180	59788300	APOOP5:59789095:NR_028471_refseq	L	APOOP5
chr16	59788349	59788469	APOOP5:59789095:NR_028471_refseq	L	APOOP5
chr14	104028826	104028946	APOPT1:104029293:NM_001302652_refseq__BAG5:104029151:NM_001015048_refseq	L	APOPT1
chr14	104029834	104029954	APOPT1:104029293:NM_001302652_refseq__BAG5:104029151:NM_001015048_refseq	R	APOPT1
chr21	27512579	27512699	APP:27512708:NM_001136016_refseq	L	APP
chr21	27513658	27513778	APP:27512708:NM_001136016_refseq	R	APP
chr21	27543132	27543252	APP:27543446:NM_000484_refseq	L	APP
chr17	58602520	58602640	APPBP2:58603601:NM_001282476_refseq	L	APPBP2
chr17	58604543	58604663	APPBP2:58603601:NM_001282476_refseq	R	APPBP2
chr3	57261307	57261427	APPL1:57261764:NM_012096_refseq	L	APPL1
chr3	57262177	57262297	APPL1:57261764:NM_012096_refseq	R	APPL1
chr12	105625602	105625722	APPL2:105627183:NM_001251905_refseq	L	APPL2
chr12	105631092	105631212	APPL2:105630008:NM_001251904_refseq	R	APPL2
chr16	88877589	88877709	APRT:88878342:NM_000485_refseq	L	APRT
chr16	88878572	88878692	APRT:88878342:NM_000485_refseq	R	APRT
chr7	77326968	77327088	APTR:77326662:NR_038361_refseq__RSBN1L:77325742:NM_198467_refseq	R	APTR
chr9	32999432	32999552	APTX:33001639:NM_001195248_refseq	L	APTX
chr9	33001657	33001777	APTX:33001639:NM_001195248_refseq	R	APTX
chr7	30951033	30951153	AQP1:30951414:NM_198098_refseq	L	AQP1
chr7	30951671	30951791	AQP1:30951414:NM_198098_refseq	R	AQP1
chr7	30961605	30961725	AQP1:30960914:NM_001185060_refseq	R	AQP1
chr1	154293628	154293748	AQP10:154293591:NM_080429_refseq	R	AQP10
chr11	77301886	77302006	AQP11:77300679:NM_173039_refseq	R	AQP11
chr2	241629494	241629614	AQP12A:241631261:NM_198998_refseq	L	AQP12A
chr2	241631969	241632089	AQP12A:241631261:NM_198998_refseq	R	AQP12A
chr2	241622376	241622496	AQP12B:241622317:NM_001102467_refseq	R	AQP12B
chr2	241623974	241624094	AQP12B:241622317:NM_001102467_refseq	R	AQP12B
chr12	50344814	50344934	AQP2:50344523:NM_000486_refseq	R	AQP2
chr9	33447277	33447397	AQP3:33447631:NM_004925_refseq	L	AQP3
chr9	33447733	33447853	AQP3:33447631:NM_004925_refseq	R	AQP3
chr18	24445993	24446113	AQP4:24445716:NM_001650_refseq	R	AQP4
chr18	24445032	24445152	AQP4-AS1:24445271:NR_026908_refseq	L	AQP4-AS1
chr12	50354903	50355023	AQP5:50355278:NM_001651_refseq	L	AQP5
chr12	50355815	50355935	AQP5:50355278:NM_001651_refseq	R	AQP5
chr12	50366483	50366603	AQP6:50366619:NM_001652_refseq	L	AQP6
chr12	50366773	50366893	AQP6:50366619:NM_001652_refseq	R	AQP6
chr9	33404045	33404165	AQP7:33402517:NM_001170_refseq	R	AQP7
chr16	25227062	25227182	AQP8:25228284:NM_001169_refseq	L	AQP8
chr16	25229659	25229779	AQP8:25228284:NM_001169_refseq	R	AQP8
chr15	58429976	58430096	AQP9:58430407:NM_020980_refseq	L	AQP9
chr15	58430863	58430983	AQP9:58430407:NM_020980_refseq	R	AQP9
chr15	35261783	35261903	AQR:35261995:NM_014691_refseq	L	AQR
chrX	66763343	66763463	AR:66763873:NM_000044_refseq	L	AR
chrX	66764424	66764544	AR:66763873:NM_000044_refseq	R	AR
chrX	66788482	66788602	AR:66788682:NM_001011645_refseq	L	AR
chrX	66789217	66789337	AR:66788682:NM_001011645_refseq	R	AR
chrX	47420926	47421046	ARAF:47420498:NM_001256196_refseq	R	ARAF
chr11	72432523	72432643	ARAP1:72433403:NM_001135190_refseq	L	ARAP1
chr11	72433527	72433647	ARAP1:72433403:NM_001135190_refseq	R	ARAP1
chr11	72463019	72463139	ARAP1:72463434:NM_001040118_refseq	L	ARAP1
chr11	72463856	72463976	ARAP1:72463434:NM_001040118_refseq	R	ARAP1
chr4	36245599	36245719	ARAP2:36245979:NM_015230_refseq	L	ARAP2
chr4	36246507	36246627	ARAP2:36245979:NM_015230_refseq	R	ARAP2
chr5	141061228	141061348	ARAP3:141061800:NM_022481_refseq	L	ARAP3
chr8	143695547	143695667	ARC:143695833:NM_015193_refseq	L	ARC
chr11	118443153	118443273	ARCN1:118443101:NM_001142281_refseq	R	ARCN1
chr4	75311130	75311250	AREG:75310814:NM_001657_refseq	R	AREG
chr4	75480906	75481026	AREG:75480590:NM_001657_refseq	R	AREG
chr14	75180128	75180248	AREL1:75179807:NM_001039479_refseq__FCF1:75179849:NM_015962_refseq	R	AREL1
chr1	228269676	228269796	ARF1:228270360:NM_001024226_refseq	L	ARF1
chr1	228271137	228271257	ARF1:228270360:NM_001024226_refseq	R	ARF1
chr12	49349962	49350082	ARF3:49351252:NM_001659_refseq	L	ARF3
chr12	49351651	49351771	ARF3:49351252:NM_001659_refseq	R	ARF3
chr3	57583027	57583147	ARF4:57583215:NM_001660_refseq	L	ARF4
chr3	57583593	57583713	ARF4:57583215:NM_001660_refseq	R	ARF4
chr14	50359498	50359618	ARF6:50359735:NM_001663_refseq	L	ARF6
chr14	50359880	50360000	ARF6:50359735:NM_001663_refseq	R	ARF6
chr20	61903441	61903561	ARFGAP1:61904136:NM_001281482_refseq	L	ARFGAP1
chr20	61904451	61904571	ARFGAP1:61904136:NM_001281482_refseq	R	ARFGAP1
chr20	61915502	61915622	ARFGAP1:61915466:NR_104022_refseq	R	ARFGAP1
chr22	43253415	43253535	ARFGAP3:43253408:NM_001142293_refseq	R	ARFGAP3
chr8	68255661	68255781	ARFGEF1:68255912:NM_006421_refseq	L	ARFGEF1
chr8	68256166	68256286	ARFGEF1:68255912:NM_006421_refseq	R	ARFGEF1
chr20	47538534	47538654	ARFGEF2:47538274:NM_006420_refseq	R	ARFGEF2
chr6	138483704	138483824	ARFGEF3:138483052:NM_020340_refseq	R	ARFGEF3
chr4	153700455	153700575	ARFIP1:153701088:NM_001025593_refseq__TIGD4:153700916:NM_145720_refseq	L	ARFIP1
chr4	153701553	153701673	ARFIP1:153701088:NM_001025593_refseq__TIGD4:153700916:NM_145720_refseq	R	ARFIP1
chr11	6502536	6502656	ARFIP2:6502709:NM_001242854_refseq__TIMM10B:6502676:NM_012192_refseq	L	ARFIP2
chr11	6503190	6503310	ARFIP2:6502709:NM_001242854_refseq__TIMM10B:6502676:NM_012192_refseq	R	ARFIP2
chr20	62336945	62337065	ARFRP1:62339365:NM_001134758_refseq__ZGPAT:62338793:NM_001083113_refseq	L	ARFRP1
chr6	131893989	131894109	ARG1:131894343:NM_000045_refseq	L	ARG1
chr6	131894559	131894679	ARG1:131894343:NM_000045_refseq	R	ARG1
chr14	68086205	68086325	ARG2:68086578:NM_001172_refseq	L	ARG2
chr14	68086720	68086840	ARG2:68086578:NM_001172_refseq	R	ARG2
chr17	30478434	30478554	ARGFXP2:30478590:NR_002222_refseq	L	ARGFXP2
chr17	30479689	30479809	ARGFXP2:30478590:NR_002222_refseq	R	ARGFXP2
chr13	107220174	107220294	ARGLU1:107220514:NM_018011_refseq	L	ARGLU1
chr11	46721993	46722113	ARHGAP1:46722215:NM_004308_refseq__ZNF408:46722316:NM_001184751_refseq	L	ARHGAP1
chr11	46722578	46722698	ARHGAP1:46722215:NM_004308_refseq__ZNF408:46722316:NM_001184751_refseq	R	ARHGAP1
chr4	148652676	148652796	ARHGAP10:148653452:NM_024605_refseq	L	ARHGAP10
chr4	148654003	148654123	ARHGAP10:148653452:NM_024605_refseq	R	ARHGAP10
chr15	32907928	32908048	ARHGAP11A:32907344:NM_001286479_refseq	R	ARHGAP11A
chr15	30918913	30919033	ARHGAP11B:30918878:NM_001039841_refseq	R	ARHGAP11B
chr10	32197475	32197595	ARHGAP12:32197854:NM_001270699_refseq	L	ARHGAP12
chr10	32198165	32198285	ARHGAP12:32197854:NM_001270699_refseq	R	ARHGAP12
chr10	32215543	32215663	ARHGAP12:32217804:NM_001270695_refseq	L	ARHGAP12
chr10	32219244	32219364	ARHGAP12:32217804:NM_001270695_refseq	R	ARHGAP12
chr2	143886443	143886563	ARHGAP15:143886898:NM_018460_refseq	L	ARHGAP15
chr2	143887877	143887997	ARHGAP15:143886898:NM_018460_refseq	R	ARHGAP15
chr16	25026173	25026293	ARHGAP17:25026699:NM_001006634_refseq	L	ARHGAP17
chr16	25027382	25027502	ARHGAP17:25026699:NM_001006634_refseq	R	ARHGAP17
chr6	130030874	130030994	ARHGAP18:130031370:NM_033515_refseq	L	ARHGAP18
chr6	130031450	130031570	ARHGAP18:130031370:NM_033515_refseq	R	ARHGAP18
chr10	99029684	99029804	ARHGAP19:99030447:NM_001256423_refseq	L	ARHGAP19
chr10	99052056	99052176	ARHGAP19:99052430:NM_001204300_refseq__ARHGAP19-SLIT1:99052430:NR_037909_refseq	L	ARHGAP19
chr11	110582998	110583118	ARHGAP20:110583912:NM_001258415_refseq	L	ARHGAP20
chr11	110584972	110585092	ARHGAP20:110583912:NM_001258415_refseq	R	ARHGAP20
chr10	25011204	25011324	ARHGAP21:25012597:NM_020824_refseq	L	ARHGAP21
chr10	25013120	25013240	ARHGAP21:25012597:NM_020824_refseq	R	ARHGAP21
chr10	49701280	49701400	ARHGAP22:49701692:NM_001256026_refseq	L	ARHGAP22
chr10	49812823	49812943	ARHGAP22:49813176:NM_001256024_refseq	L	ARHGAP22
chr10	49813486	49813606	ARHGAP22:49813176:NM_001256024_refseq	R	ARHGAP22
chr10	49860432	49860552	ARHGAP22:49860561:NM_001256025_refseq	L	ARHGAP22
chr10	49861257	49861377	ARHGAP22:49860561:NM_001256025_refseq	R	ARHGAP22
chr17	36584032	36584152	ARHGAP23:36584719:NM_001199417_refseq	L	ARHGAP23
chr17	36585233	36585353	ARHGAP23:36584719:NM_001199417_refseq	R	ARHGAP23
chr4	86396004	86396124	ARHGAP24:86396283:NM_001025616_refseq	L	ARHGAP24
chr4	86397866	86397986	ARHGAP24:86396283:NM_001025616_refseq	R	ARHGAP24
chr4	86698677	86698797	ARHGAP24:86699850:NM_001042669_refseq	L	ARHGAP24
chr4	86748139	86748259	ARHGAP24:86749045:NM_001287805_refseq	L	ARHGAP24
chr4	86749160	86749280	ARHGAP24:86749045:NM_001287805_refseq	R	ARHGAP24
chr4	86850264	86850384	ARHGAP24:86851425:NM_031305_refseq	L	ARHGAP24
chr4	86851830	86851950	ARHGAP24:86851425:NM_031305_refseq	R	ARHGAP24
chr2	68961682	68961802	ARHGAP25:68961912:NM_001007231_refseq	L	ARHGAP25
chr2	68962373	68962493	ARHGAP25:68961912:NM_001007231_refseq	R	ARHGAP25
chr2	69001624	69001744	ARHGAP25:69001932:NM_001166276_refseq	L	ARHGAP25
chr2	69002097	69002217	ARHGAP25:69001932:NM_001166276_refseq	R	ARHGAP25
chr5	142247116	142247236	ARHGAP26-AS1:142248475:NR_046680_refseq	L	ARHGAP26-AS1
chr5	142249227	142249347	ARHGAP26-AS1:142248475:NR_046680_refseq	R	ARHGAP26-AS1
chr5	142571779	142571899	ARHGAP26-IT1:142572064:NR_046816_refseq	L	ARHGAP26-IT1
chr17	43505279	43505399	ARHGAP27:43507663:NM_001282290_refseq	L	ARHGAP27
chr17	43510289	43510409	ARHGAP27:43510282:NM_174919_refseq	R	ARHGAP27
chr1	94702691	94702811	ARHGAP29:94703307:NM_004815_refseq	L	ARHGAP29
chr1	94703343	94703463	ARHGAP29:94703307:NM_004815_refseq	R	ARHGAP29
chr3	119013445	119013565	ARHGAP31:119013219:NM_020754_refseq	R	ARHGAP31
chr3	119039210	119039330	ARHGAP31-AS1:119041607:NR_046748_refseq	L	ARHGAP31-AS1
chr11	128893777	128893897	ARHGAP32:128894088:NM_014715_refseq	L	ARHGAP32
chr11	128894224	128894344	ARHGAP32:128894088:NM_014715_refseq	R	ARHGAP32
chr11	129061641	129061761	ARHGAP32:129062093:NM_001142685_refseq	L	ARHGAP32
chr11	129062355	129062475	ARHGAP32:129062093:NM_001142685_refseq	R	ARHGAP32
chr19	36265486	36265606	ARHGAP33:36266416:NM_001172630_refseq	L	ARHGAP33
chr19	47422119	47422239	ARHGAP35:47421932:NM_004491_refseq	R	ARHGAP35
chrX	130191953	130192073	ARHGAP36:130192215:NM_001282607_refseq__LINC01201:130192120:NR_126350_refseq	L	ARHGAP36
chrX	130193012	130193132	ARHGAP36:130192215:NM_001282607_refseq__LINC01201:130192120:NR_126350_refseq	R	ARHGAP36
chrX	153191174	153191294	ARHGAP4:153191714:NM_001164741_refseq	L	ARHGAP4
chrX	153192692	153192812	ARHGAP4:153191714:NM_001164741_refseq	R	ARHGAP4
chr20	37231713	37231833	ARHGAP40:37230576:NM_001164431_refseq	R	ARHGAP40
chr11	100557688	100557808	ARHGAP42:100558406:NM_152432_refseq	L	ARHGAP42
chr11	100559102	100559222	ARHGAP42:100558406:NM_152432_refseq	R	ARHGAP42
chr17	12691392	12691512	ARHGAP44:12692828:NM_014859_refseq	L	ARHGAP44
chr17	12693483	12693603	ARHGAP44:12692828:NM_014859_refseq	R	ARHGAP44
chr14	32545472	32545592	ARHGAP5:32546494:NM_001030055_refseq__ARHGAP5-AS1:32545905:NR_027263_refseq	L	ARHGAP5
chr14	32546819	32546939	ARHGAP5:32546494:NM_001030055_refseq__ARHGAP5-AS1:32545905:NR_027263_refseq	R	ARHGAP5
chrX	11283931	11284051	ARHGAP6:11284095:NM_013423_refseq	L	ARHGAP6
chrX	11284672	11284792	ARHGAP6:11284095:NM_013423_refseq	R	ARHGAP6
chrX	11445261	11445381	ARHGAP6:11445905:NM_001287242_refseq	L	ARHGAP6
chrX	11446463	11446583	ARHGAP6:11445905:NM_001287242_refseq	R	ARHGAP6
chrX	11683144	11683264	ARHGAP6:11683821:NM_006125_refseq	L	ARHGAP6
chrX	11683975	11684095	ARHGAP6:11683821:NM_006125_refseq	R	ARHGAP6
chr22	45148177	45148297	ARHGAP8:45148437:NM_001017526_refseq	L	ARHGAP8
chr22	45149716	45149836	ARHGAP8:45148437:NM_001017526_refseq	R	ARHGAP8
chr12	57871140	57871260	ARHGAP9:57871728:NM_001080156_refseq	L	ARHGAP9
chr12	57874618	57874738	ARHGAP9:57873633:NM_001080157_refseq	R	ARHGAP9
chr17	79828535	79828655	ARHGDIA:79829282:NM_001185077_refseq	L	ARHGDIA
chr17	79831095	79831215	ARHGDIA:79829282:NM_001185077_refseq	R	ARHGDIA
chr12	15114098	15114218	ARHGDIB:15114562:NM_001175_refseq	L	ARHGDIB
chr19	42386442	42386562	ARHGEF1:42387266:NM_004706_refseq	L	ARHGEF1
chr19	42388078	42388198	ARHGEF1:42387266:NM_004706_refseq	R	ARHGEF1
chr8	1771861	1771981	ARHGEF10:1772148:NM_014629_refseq	L	ARHGEF10
chr8	1772448	1772568	ARHGEF10:1772148:NM_014629_refseq	R	ARHGEF10
chr1	17866364	17866484	ARHGEF10L:17866329:NM_018125_refseq	R	ARHGEF10L
chr1	17906719	17906839	ARHGEF10L:17907047:NM_001011722_refseq	L	ARHGEF10L
chr1	157014171	157014291	ARHGEF11:157015162:NM_014784_refseq	L	ARHGEF11
chr1	157015181	157015301	ARHGEF11:157015162:NM_014784_refseq	R	ARHGEF11
chr11	120206917	120207037	ARHGEF12:120207617:NM_001198665_refseq	L	ARHGEF12
chr11	120207752	120207872	ARHGEF12:120207617:NM_001198665_refseq	R	ARHGEF12
chr11	120255779	120255899	ARHGEF12:120256002:NM_001301084_refseq	L	ARHGEF12
chr11	120256072	120256192	ARHGEF12:120256002:NM_001301084_refseq	R	ARHGEF12
chr17	8213814	8213934	ARHGEF15:8213555:NM_025014_refseq	R	ARHGEF15
chr1	3370215	3370335	ARHGEF16:3371146:NM_014448_refseq	L	ARHGEF16
chr1	3373434	3373554	ARHGEF16:3371146:NM_014448_refseq	R	ARHGEF16
chr11	73019391	73019511	ARHGEF17:73019662:NM_014786_refseq	L	ARHGEF17
chr11	73020473	73020593	ARHGEF17:73019662:NM_014786_refseq	R	ARHGEF17
chr19	7459690	7459810	ARHGEF18:7459998:NM_015318_refseq	L	ARHGEF18
chr19	7460005	7460125	ARHGEF18:7459998:NM_015318_refseq	R	ARHGEF18
chr19	7504413	7504533	ARHGEF18:7504573:NM_001130955_refseq	L	ARHGEF18
chr19	7504799	7504919	ARHGEF18:7504573:NM_001130955_refseq	R	ARHGEF18
chr1	16538902	16539022	ARHGEF19:16539104:NM_153213_refseq	L	ARHGEF19
chr1	16539398	16539518	ARHGEF19:16539104:NM_153213_refseq	R	ARHGEF19
chr1	155948206	155948326	ARHGEF2:155948336:NM_001162383_refseq	L	ARHGEF2
chr1	155948770	155948890	ARHGEF2:155948336:NM_001162383_refseq	R	ARHGEF2
chr12	58004644	58004764	ARHGEF25:58005217:NM_182947_refseq	L	ARHGEF25
chr12	58005790	58005910	ARHGEF25:58005217:NM_182947_refseq	R	ARHGEF25
chr3	153839000	153839120	ARHGEF26:153838791:NM_001251962_refseq	R	ARHGEF26
chr3	153836995	153837115	ARHGEF26:153838791:NM_001251962_refseq__ARHGEF26-AS1:153838999:NR_037901_refseq	L	ARHGEF26
chr5	72921000	72921120	ARHGEF28:72921982:NM_001080479_refseq	L	ARHGEF28
chr5	72923002	72923122	ARHGEF28:72921982:NM_001080479_refseq	R	ARHGEF28
chr5	73108889	73109009	ARHGEF28:73109342:NM_001244364_refseq	L	ARHGEF28
chr5	73110549	73110669	ARHGEF28:73109342:NM_001244364_refseq	R	ARHGEF28
chr3	56808085	56808205	ARHGEF3:56809745:NM_001128616_refseq	L	ARHGEF3
chr3	56810042	56810162	ARHGEF3:56809745:NM_001128616_refseq	R	ARHGEF3
chr3	56835128	56835248	ARHGEF3:56835995:NM_019555_refseq	L	ARHGEF3
chr3	56836644	56836764	ARHGEF3:56835995:NM_019555_refseq	R	ARHGEF3
chr3	56950259	56950379	ARHGEF3:56950499:NM_001289698_refseq	L	ARHGEF3
chr3	56950726	56950846	ARHGEF3:56950499:NM_001289698_refseq	R	ARHGEF3
chr3	57111644	57111764	ARHGEF3:57113336:NM_001128615_refseq	L	ARHGEF3
chr3	57113659	57113779	ARHGEF3:57113336:NM_001128615_refseq	R	ARHGEF3
chr3	56973006	56973126	ARHGEF3-AS1:56974067:NR_046572_refseq	L	ARHGEF3-AS1
chr3	56974499	56974619	ARHGEF3-AS1:56974067:NR_046572_refseq	R	ARHGEF3-AS1
chr2	39146263	39146383	ARHGEF33:39146503:NM_001145451_refseq	L	ARHGEF33
chr2	39147947	39148067	ARHGEF33:39146503:NM_001145451_refseq	R	ARHGEF33
chr7	143981895	143982015	ARHGEF34P:143983096:NR_033942_refseq	L	ARHGEF34P
chr5	148961147	148961267	ARHGEF37:148961134:NM_001001669_refseq	R	ARHGEF37
chr4	106473012	106473132	ARHGEF38:106473776:NM_001242729_refseq	L	ARHGEF38
chr4	106481461	106481581	ARHGEF38-IT1:106482747:NR_046840_refseq	L	ARHGEF38-IT1
chr9	35664831	35664951	ARHGEF39:35665278:NM_032818_refseq	L	ARHGEF39
chr2	131672632	131672752	ARHGEF4:131674223:NM_015320_refseq	L	ARHGEF4
chr2	131674406	131674526	ARHGEF4:131674223:NM_015320_refseq	R	ARHGEF4
chr14	21538126	21538246	ARHGEF40:21538418:NM_001278529_refseq__NDRG2:21539031:NM_001282211_refseq	L	ARHGEF40
chr14	21540319	21540439	ARHGEF40:21538418:NM_001278529_refseq__NDRG2:21539031:NM_001282211_refseq	R	ARHGEF40
chrX	135862962	135863082	ARHGEF6:135863503:NM_004840_refseq	L	ARHGEF6
chrX	135863610	135863730	ARHGEF6:135863503:NM_004840_refseq	R	ARHGEF6
chr13	111766407	111766527	ARHGEF7:111767623:NM_001113511_refseq	L	ARHGEF7
chr13	111768436	111768556	ARHGEF7:111767623:NM_001113511_refseq	R	ARHGEF7
chr13	111805565	111805685	ARHGEF7:111806060:NM_003899_refseq	L	ARHGEF7
chr13	111838161	111838281	ARHGEF7:111839172:NM_001113513_refseq	L	ARHGEF7
chr13	111840139	111840259	ARHGEF7:111839172:NM_001113513_refseq	R	ARHGEF7
chr13	111798925	111799045	ARHGEF7-AS1:111800912:NR_046516_refseq	L	ARHGEF7-AS1
chr13	111802286	111802406	ARHGEF7-AS1:111800912:NR_046516_refseq	R	ARHGEF7-AS1
chrX	62974679	62974799	ARHGEF9:62975031:NM_001173480_refseq	L	ARHGEF9
chrX	62975238	62975358	ARHGEF9:62975031:NM_001173480_refseq	R	ARHGEF9
chrX	63005001	63005121	ARHGEF9:63005426:NM_001173479_refseq__MIR1468:63005967:NR_031567_refseq	L	ARHGEF9
chrX	62890854	62890974	ARHGEF9-IT1:62891382:NR_046803_refseq	L	ARHGEF9-IT1
chrX	62892805	62892925	ARHGEF9-IT1:62891382:NR_046803_refseq	R	ARHGEF9-IT1
chr1	27021719	27021839	ARID1A:27022521:NM_006015_refseq	L	ARID1A
chr6	157100481	157100601	ARID1B:157099063:NM_017519_refseq	R	ARID1B
chr12	46122754	46122874	ARID2:46123619:NM_152641_refseq	L	ARID2
chr19	925540	925660	ARID3A:926036:NM_005224_refseq	L	ARID3A
chr19	926283	926403	ARID3A:926036:NM_005224_refseq	R	ARID3A
chr15	74833267	74833387	ARID3B:74833547:NM_006465_refseq	L	ARID3B
chr15	74834160	74834280	ARID3B:74833547:NM_006465_refseq	R	ARID3B
chr9	34626853	34626973	ARID3C:34628011:NM_001017363_refseq	L	ARID3C
chr9	34628165	34628285	ARID3C:34628011:NM_001017363_refseq	R	ARID3C
chr14	58764052	58764172	ARID4A:58765221:NM_002892_refseq__PSMA3-AS1:58764855:NR_029434_refseq	L	ARID4A
chr14	58766442	58766562	ARID4A:58765221:NM_002892_refseq__PSMA3-AS1:58764855:NR_029434_refseq	R	ARID4A
chr1	235491098	235491218	ARID4B:235491532:NM_001206794_refseq__GGPS1:235491752:NM_001037277_refseq	L	ARID4B
chr1	235492324	235492444	ARID4B:235491532:NM_001206794_refseq__GGPS1:235491752:NM_001037277_refseq	R	ARID4B
chr2	97200501	97200621	ARID5A:97202463:NM_212481_refseq	L	ARID5A
chr2	97203019	97203139	ARID5A:97202463:NM_212481_refseq	R	ARID5A
chr10	63659901	63660021	ARID5B:63661012:NM_032199_refseq	L	ARID5B
chr10	63661050	63661170	ARID5B:63661012:NM_032199_refseq	R	ARID5B
chr10	63808602	63808722	ARID5B:63808969:NM_001244638_refseq	L	ARID5B
chr10	63809261	63809381	ARID5B:63808969:NM_001244638_refseq	R	ARID5B
chr15	72766493	72766613	ARIH1:72766666:NM_005744_refseq	L	ARIH1
chr15	72767555	72767675	ARIH1:72766666:NM_005744_refseq	R	ARIH1
chr3	48956238	48956358	ARIH2OS:48956818:NM_001123040_refseq	L	ARIH2OS
chr12	101801448	101801568	ARL1:101801598:NM_001177_refseq	L	ARL1
chr12	101802000	101802120	ARL1:101801598:NM_001177_refseq	R	ARL1
chr5	175793653	175793773	ARL10:175792501:NM_173664_refseq__MIR1271:175794948:NR_031569_refseq	R	ARL10
chr13	50200183	50200303	ARL11:50202434:NM_138450_refseq	L	ARL11
chr13	50202601	50202721	ARL11:50202434:NM_138450_refseq	R	ARL11
chrX	100224793	100224913	ARL13A:100224696:NM_001162491_refseq	R	ARL13A
chr3	93698745	93698865	ARL13B:93698982:NM_001174150_refseq	L	ARL13B
chr3	93700303	93700423	ARL13B:93698982:NM_001174150_refseq	R	ARL13B
chr3	160395170	160395290	ARL14:160394947:NM_025047_refseq	R	ARL14
chr11	30344399	30344519	ARL14EP:30344645:NM_152316_refseq	L	ARL14EP
chr11	30345102	30345222	ARL14EP:30344645:NM_152316_refseq	R	ARL14EP
chr5	115386696	115386816	ARL14EPL:115387162:NM_001195581_refseq	L	ARL14EPL
chr5	115387194	115387314	ARL14EPL:115387162:NM_001195581_refseq	R	ARL14EPL
chr5	53605961	53606081	ARL15:53606403:NM_019087_refseq	L	ARL15
chr5	53606687	53606807	ARL15:53606403:NM_019087_refseq	R	ARL15
chr17	79650114	79650234	ARL16:79650954:NM_001040025_refseq__HGS:79650961:NM_004712_refseq	L	ARL16
chr17	79651168	79651288	ARL16:79650954:NM_001040025_refseq__HGS:79650961:NM_004712_refseq	R	ARL16
chr17	44438987	44439107	ARL17A:44439163:NM_001113738_refseq__ARL17B:44439134:NM_001039083_refseq	L	ARL17A
chr17	44656912	44657032	ARL17A:44657088:NM_001113738_refseq	L	ARL17A
chr11	64780355	64780475	ARL2:64781584:NM_001199745_refseq__ARL2-SNX15:64781584:NR_037650_refseq	L	ARL2
chr16	57279722	57279842	ARL2BP:57279037:NM_012106_refseq	R	ARL2BP
chr10	104473714	104473834	ARL3:104474190:NM_004311_refseq__SFXN2:104474297:NM_178858_refseq	L	ARL3
chr10	104474670	104474790	ARL3:104474190:NM_004311_refseq__SFXN2:104474297:NM_178858_refseq	R	ARL3
chr7	12725433	12725553	ARL4A:12726451:NM_001037164_refseq	L	ARL4A
chr7	12727070	12727190	ARL4A:12726451:NM_001037164_refseq	R	ARL4A
chr2	235405431	235405551	ARL4C:235405697:NM_001282431_refseq	L	ARL4C
chr2	235406121	235406241	ARL4C:235405697:NM_001282431_refseq	R	ARL4C
chr17	41476003	41476123	ARL4D:41476352:NM_001661_refseq	L	ARL4D
chr17	41476601	41476721	ARL4D:41476352:NM_001661_refseq	R	ARL4D
chr2	152683531	152683651	ARL5A:152685009:NM_001037174_refseq	L	ARL5A
chr10	18947494	18947614	ARL5B:18948312:NM_178815_refseq	L	ARL5B
chr10	18948342	18948462	ARL5B:18948312:NM_178815_refseq	R	ARL5B
chr17	37321998	37322118	ARL5C:37322414:NM_001143968_refseq	L	ARL5C
chr17	37322559	37322679	ARL5C:37322414:NM_001143968_refseq	R	ARL5C
chr3	97482730	97482850	ARL6:97483364:NM_001278293_refseq	L	ARL6
chr3	97485627	97485747	ARL6:97483364:NM_001278293_refseq	R	ARL6
chr16	18812378	18812498	ARL6IP1:18812857:NM_015161_refseq	L	ARL6IP1
chr16	18813214	18813334	ARL6IP1:18812857:NM_015161_refseq	R	ARL6IP1
chr2	153574028	153574148	ARL6IP6:153574406:NM_152522_refseq	L	ARL6IP6
chr1	202113694	202113814	ARL8A:202113871:NM_001256129_refseq	L	ARL8A
chr1	202114149	202114269	ARL8A:202113871:NM_001256129_refseq	R	ARL8A
chr3	5164352	5164472	ARL8B:5163929:NM_018184_refseq	R	ARL8B
chr4	57372300	57372420	ARL9:57371374:NM_206919_refseq	R	ARL9
chr8	66546110	66546230	ARMC1:66546452:NM_001286702_refseq	L	ARMC1
chr7	102714972	102715092	ARMC10:102715327:NM_001161009_refseq__FBXL13:102715288:NM_001111038_refseq	L	ARMC10
chr7	102716300	102716420	ARMC10:102715327:NM_001161009_refseq__FBXL13:102715288:NM_001111038_refseq	R	ARMC10
chr6	35704129	35704249	ARMC12:35704808:NM_001286574_refseq	L	ARMC12
chr6	35704849	35704969	ARMC12:35704808:NM_001286574_refseq	R	ARMC12
chr6	109169439	109169559	ARMC2:109169618:NM_001286609_refseq	L	ARMC2
chr6	109170270	109170390	ARMC2:109169618:NM_001286609_refseq	R	ARMC2
chr6	109243971	109244091	ARMC2-AS1:109245306:NR_104137_refseq	L	ARMC2-AS1
chr6	109246229	109246349	ARMC2-AS1:109245306:NR_104137_refseq	R	ARMC2-AS1
chr10	23216133	23216253	ARMC3:23216952:NM_001282745_refseq	L	ARMC3
chr10	28270568	28270688	ARMC4:28270846:NM_001290021_refseq	L	ARMC4
chr10	28270863	28270983	ARMC4:28270846:NM_001290021_refseq	R	ARMC4
chr10	28287667	28287787	ARMC4:28287984:NM_001290020_refseq	L	ARMC4
chr10	28288332	28288452	ARMC4:28287984:NM_001290020_refseq	R	ARMC4
chr16	31469206	31469326	ARMC5:31469593:NM_001105247_refseq	L	ARMC5
chr16	31469663	31469783	ARMC5:31469593:NM_001105247_refseq	R	ARMC5
chr19	19143423	19143543	ARMC6:19144386:NM_001199196_refseq__SUGP2:19144380:NM_001017392_refseq	L	ARMC6
chr19	19146237	19146357	ARMC6:19144386:NM_001199196_refseq__SUGP2:19144380:NM_001017392_refseq	R	ARMC6
chr17	73106374	73106494	ARMC7:73106046:NM_001304271_refseq	R	ARMC7
chr3	137907582	137907702	ARMC8:137906089:NM_001267041_refseq	R	ARMC8
chr2	232060908	232061028	ARMC9:232063259:NM_001291656_refseq	L	ARMC9
chr2	232063469	232063589	ARMC9:232063259:NM_001291656_refseq	R	ARMC9
chr2	232070924	232071044	ARMC9:232070912:NM_001271466_refseq	R	ARMC9
chrX	100804540	100804660	ARMCX1:100805513:NM_016608_refseq	L	ARMCX1
chrX	100805555	100805675	ARMCX1:100805513:NM_016608_refseq	R	ARMCX1
chrX	100913884	100914004	ARMCX2:100914876:NM_001282231_refseq	L	ARMCX2
chrX	100915488	100915608	ARMCX2:100914876:NM_001282231_refseq	R	ARMCX2
chrX	100879014	100879134	ARMCX3:100878119:NM_016607_refseq	R	ARMCX3
chrX	100673041	100673161	ARMCX4:100673250:NR_028407_refseq	L	ARMCX4
chrX	100673518	100673638	ARMCX4:100673250:NR_028407_refseq	R	ARMCX4
chrX	100740830	100740950	ARMCX4:100740240:NR_045861_refseq	R	ARMCX4
chrX	100742774	100742894	ARMCX4:100743030:NM_001256155_refseq	L	ARMCX4
chrX	101852112	101852232	ARMCX5:101854095:NM_001168478_refseq__ARMCX5-GPRASP2:101854275:NM_001199818_refseq	L	ARMCX5
chrX	101854300	101854420	ARMCX5:101854095:NM_001168478_refseq__ARMCX5-GPRASP2:101854275:NM_001199818_refseq	R	ARMCX5
chrX	100872806	100872926	ARMCX6:100872991:NM_001009584_refseq	L	ARMCX6
chrX	100873735	100873855	ARMCX6:100872991:NM_001009584_refseq	R	ARMCX6
chr10	124214321	124214441	ARMS2:124214178:NM_001099667_refseq	R	ARMS2
chr6	151773014	151773134	ARMT1:151773392:NM_001286562_refseq__RMND1:151773316:NM_001271937_refseq	L	ARMT1
chr6	151773413	151773533	ARMT1:151773392:NM_001286562_refseq__RMND1:151773316:NM_001271937_refseq	R	ARMT1
chr1	150848167	150848287	ARNT:150849244:NM_001197325_refseq	L	ARNT
chr1	150849861	150849981	ARNT:150849244:NM_001197325_refseq	R	ARNT
chr15	80695343	80695463	ARNT2:80696691:NM_014862_refseq	L	ARNT2
chr15	80697458	80697578	ARNT2:80696691:NM_014862_refseq	R	ARNT2
chr11	13299813	13299933	ARNTL:13299273:NM_001030272_refseq	R	ARNTL
chr12	27485347	27485467	ARNTL2:27485786:NM_001248002_refseq	L	ARNTL2
chr12	27486500	27486620	ARNTL2:27485786:NM_001248002_refseq	R	ARNTL2
chr7	98921323	98921443	ARPC1A:98923495:NM_001190996_refseq	L	ARPC1A
chr7	98923503	98923623	ARPC1A:98923495:NM_001190996_refseq	R	ARPC1A
chr7	98970365	98970485	ARPC1B:98972297:NM_005720_refseq	L	ARPC1B
chr7	98972970	98973090	ARPC1B:98972297:NM_005720_refseq	R	ARPC1B
chr2	219081605	219081725	ARPC2:219081816:NM_005731_refseq	L	ARPC2
chr2	219082079	219082199	ARPC2:219081816:NM_005731_refseq	R	ARPC2
chr12	110888044	110888164	ARPC3:110888216:NM_001278556_refseq	L	ARPC3
chr3	9834228	9834348	ARPC4:9834178:NM_001024959_refseq	R	ARPC4
chr3	9833165	9833285	ARPC4:9834178:NM_001024959_refseq__ARPC4-TTLL3:9834231:NM_001198793_refseq	L	ARPC4
chr1	183604571	183604691	ARPC5:183605076:NM_001270439_refseq__RGL1:183605181:NM_001297669_refseq	L	ARPC5
chr1	183605499	183605619	ARPC5:183605076:NM_001270439_refseq__RGL1:183605181:NM_001297669_refseq	R	ARPC5
chr9	127631336	127631456	ARPC5L:127631483:NM_030978_refseq	L	ARPC5L
chr9	127632033	127632153	ARPC5L:127631483:NM_030978_refseq	R	ARPC5L
chr15	90455910	90456030	ARPIN:90456222:NM_001282380_refseq__C15orf38-AP3S2:90456222:NM_001199058_refseq	L	ARPIN
chr15	90456252	90456372	ARPIN:90456222:NM_001282380_refseq__C15orf38-AP3S2:90456222:NM_001199058_refseq	R	ARPIN
chr15	52859250	52859370	ARPP19:52861213:NM_006628_refseq	L	ARPP19
chr15	52861686	52861806	ARPP19:52861213:NM_006628_refseq	R	ARPP19
chr3	35680275	35680395	ARPP21:35680665:NM_001267616_refseq	L	ARPP21
chr3	35681538	35681658	ARPP21:35680665:NM_001267616_refseq	R	ARPP21
chr3	35721250	35721370	ARPP21:35721112:NM_001025068_refseq	R	ARPP21
chr3	35721557	35721677	ARPP21:35722428:NM_198399_refseq	L	ARPP21
chrX	69487871	69487991	ARR3:69488184:NM_004312_refseq	L	ARR3
chrX	69488569	69488689	ARR3:69488184:NM_004312_refseq	R	ARR3
chr11	75061810	75061930	ARRB1:75062875:NM_004041_refseq	L	ARRB1
chr11	75064126	75064246	ARRB1:75062875:NM_004041_refseq	R	ARRB1
chr17	4613625	4613745	ARRB2:4613788:NM_001257328_refseq	L	ARRB2
chr17	4613833	4613953	ARRB2:4613788:NM_001257328_refseq	R	ARRB2
chr9	140499089	140499209	ARRDC1:140500095:NM_152285_refseq	L	ARRDC1
chr9	140501194	140501314	ARRDC1:140500095:NM_152285_refseq	R	ARRDC1
chr9	140510930	140511050	ARRDC1-AS1:140513347:NR_122035_refseq	L	ARRDC1-AS1
chr19	18111759	18111879	ARRDC2:18111940:NM_001025604_refseq	L	ARRDC2
chr19	18112368	18112488	ARRDC2:18111940:NM_001025604_refseq	R	ARRDC2
chr19	18117805	18117925	ARRDC2:18118976:NM_001286826_refseq	L	ARRDC2
[truncated: 36,061 more rows]

## Sheet: Table S6B
Table S6B: library quality metrics
Replicate 1
File	Total_Reads_Processed	Truncated	%Truncated	Not_truncated	%Not_truncated	Average_length_truncated_sequence
GM12878.rep1_R1_001.fastq.gz	617608942	182665808	29.58	434943134	70.42	49.78
GM12878.rep1_R2_001.fastq.gz	617608942	159761035	25.87	457847907	74.13	50.74
File	Total_pairs	Valid_pairs	Cis_<10kbp	Cis_>10kbp	Trans	Invalid_pairs	Same_circularised	Same_dangling_ends	Same_internal	Re-ligation	Contiguous_sequence	Wrong_size
GM12878.rep1.trunc.pair.bam	294562427	274733300	14739879	170531849	89461572	19829127	1745344	3716123	5242992	9124668	0	0
File	Read_pairs_processed	Unique_di-tags	Cis_<10kbp_of_uniques	Cis_>10kbp_of_uniques	Trans_of_uniques
GM12878.rep1.trunc.filt.sam	274733300	226973253	11948556	140612112	74412585
Number of Pairs on capture probes	122775606	0.540925
Number of Pairs both reads on capture probes	11953200
Number of Pairs one read on capture probe	110822406
Replicate 2
File	Total_Reads_Processed	Truncated	%Truncated	Not_truncated	%Not_truncated	Average_length_truncated_sequence
GM12878.rep2_R1_001.fastq.gz	741682795	201840040	27.21	539842755	72.79	49.48
GM12878.rep2_R2_001.fastq.gz	741682795	184172001	24.83	557510794	75.17	50.22
File	Total_pairs	Valid_pairs	Cis_<10kbp	Cis_>10kbp	Trans	Invalid_pairs	Same_circularised	Same_dangling_ends	Same_internal	Re-ligation	Contiguous_sequence	Wrong_size
GM12878.rep2.trunc.pair.bam	328767582	304062699	13585631	185104832	105372236	24704883	2305518	4408590	7764272	10226503	0	0
File	Read_pairs_processed	Unique_di-tags	Cis_<10kbp_of_uniques	Cis_>10kbp_of_uniques	Trans_of_uniques
GM12878.rep2.trunc.filt.sam	304062699	191079798	8307665	115017600	67754533
Number of Pairs on capture probes	73169433	0.382926
Number of Pairs both reads on capture probes	6649820
Number of Pairs one read on capture probe	66519613
Replicate 3
File	Total_Reads_Processed	Truncated	%Truncated	Not_truncated	%Not_truncated	Average_length_truncated_sequence
GM6Mdes4and5_S2_R1_001.fastq.gz	302340617	84186308	27.84	218154309	72.16	42.52
GM6Mdes4and5_S2_R2_001.fastq.gz	302340617	72544438	23.99	229796179	76.01	43.02
File	Total_pairs	Valid_pairs	Cis_<10kbp	Cis_>10kbp	Trans	Invalid_pairs	Same_circularised	Same_dangling_ends	Same_internal	Re-ligation	Contiguous_sequence	Wrong_size
GM6Mdes4and5_S2.trunc.pair.bam	135711754	111453587	4436386	62052413	44964788	24258167	1297702	8178391	8445932	6336142	0	0
File	Read_pairs_processed	Unique_di-tags	Cis_<10kbp_of_uniques	Cis_>10kbp_of_uniques	Trans_of_uniques
GM6Mdes4and5_S2.trunc.filt.sam	111453587	83921331	3251870	46440834	34228627
Number of Pairs on capture probes	43523810	0.518626
Number of Pairs both reads on capture probes	996346
Number of Pairs one read on capture probe	42527464
