# Supplementary material for: Allele specific chromatin signals, 3D interactions, and motif predictions for immune and B cell related diseases
Source: Sci Rep. 2019 Feb 25;9:2695. doi: 10.1038/s41598-019-39633-0 (PMC6389883; doi:10.1038/s41598-019-39633-0)
Supplement: Supplementary file 8 — Table S7 [file 41598_2019_39633_MOESM8_ESM.xlsx]

## Sheet: total AS-SNPs
id	Fraction of AS-SNPs affecting a BS*	Fraction of BSs affected by an AS-SNP	Affected BS	total predicted BS	gain†	loss†
AEBP2_PMM.txt	0.00741704619388419	0.0646625070901872	114	1763	0.517543859649123	0.482456140350877
ALX4_PMM.txt	0.0255042290175667	0.0700250089317613	392	5598	0.49234693877551	0.50765306122449
ANDR_PMM.txt	0	NA	0	0	NA	NA
AP2A_PMM.txt	0.0430058555627846	0.077545753167527	661	8524	0.476550680786687	0.523449319213313
AP2C_PMM.txt	0.0146389069616135	0.0527797325826882	225	4263	0.462222222222222	0.537777777777778
ARI3A_PMM.txt	0.014053350683149	0.0569770509100501	216	3791	0.421296296296296	0.578703703703704	*	Binding sites (BSs) calculated on a random subset of AS-SNPs representing the 90% of the full collections
ARNT_PMM.txt	0.00605074821080026	0.154485049833887	93	602	0.462365591397849	0.537634408602151	†	the fraction of sites among the affected ones that show a score gain (loss) in the mutation, i.e., that are predicted to bind better (worst) to the variant
ARNT2_PMM.txt	0.0358490566037736	0.0824356672651107	551	6684	0.393829401088929	0.606170598911071
ASCL2_PMM.txt	0.0126870527000651	0.0600184672206833	195	3249	0.379487179487179	0.620512820512821
ATF1_PMM.txt	0.00741704619388419	0.039460020768432	114	2889	0.421052631578947	0.578947368421053
ATF2_PMM.txt	0.0415094339622641	0.0739110287303058	638	8632	0.452978056426332	0.547021943573668
ATF3_PMM.txt	0.00910865322055953	0.0410798122065728	140	3408	0.428571428571429	0.571428571428571
ATF5_PMM.txt	0.0205595315549772	0.0670201484623542	316	4715	0.474683544303797	0.525316455696203
ATF6A_PMM.txt	0.0268705270006506	0.0775732531930879	413	5324	0.462469733656174	0.537530266343826
ATOH1_PMM.txt	0.0504229017566688	0.101320434043666	775	7649	0.450322580645161	0.549677419354839
ATRX_PMM.txt	0.0066363044892648	0.0313460356484327	102	3254	0.46078431372549	0.53921568627451
BACH1_PMM.txt	0.0725439167208848	0.112694562361027	1115	9894	0.428699551569507	0.571300448430493
BARH1_PMM.txt	0.0271307742355237	0.0769230769230769	417	5421	0.453237410071942	0.546762589928058
BARX1_PMM.txt	0.00657124268054652	0.0722460658082976	101	1398	0.435643564356436	0.564356435643564
BARX2_PMM.txt	0.0316200390370852	0.0761874902022261	486	6379	0.397119341563786	0.602880658436214
BATF_PMM.txt	0.041249186727391	0.0656246765345202	634	9661	0.531545741324921	0.468454258675079
BATF3_PMM.txt	0.0123617436564736	0.079664570230608	190	2385	0.442105263157895	0.557894736842105
BBX_PMM.txt	0.0201691607026675	0.0709057639524245	310	4372	0.467741935483871	0.532258064516129
BC11A_PMM.txt	0.0259596616785947	0.0822510822510823	399	4851	0.508771929824561	0.491228070175439
BCL3_PMM.txt	0.00631099544567339	0.19755600814664	97	491	0.515463917525773	0.484536082474227
BCL6_PMM.txt	0.0129472999349382	0.0752362948960302	199	2645	0.4321608040201	0.5678391959799
BHE40_PMM.txt	0.0137280416395576	0.121055651176133	211	1743	0.431279620853081	0.568720379146919
BMAL1_PMM.txt	0.0243331164606376	0.0899470899470899	374	4158	0.425133689839572	0.574866310160428
BMAL2_PMM.txt	0.00461938841899805	0.190860215053763	71	372	0.464788732394366	0.535211267605634
BRAC_PMM.txt	0.0127521145087833	0.0718738540520719	196	2727	0.479591836734694	0.520408163265306
CASZ1_PMM.txt	0.024658425504229	0.0709339322478009	379	5343	0.503957783641161	0.496042216358839
CDC5L_PMM.txt	0.018672739102147	0.0785010940919037	287	3656	0.564459930313589	0.435540069686411
CDX1_PMM.txt	0.0137931034482759	0.0961887477313975	212	2204	0.547169811320755	0.452830188679245
CDX2_PMM.txt	0.0048145738451529	0.0325131810193322	74	2276	0.391891891891892	0.608108108108108
CEBPA_PMM.txt	0.0177618737800911	0.0460060667340748	273	5934	0.542124542124542	0.457875457875458
CEBPB_joined_PMM.txt	0.0700715679895901	0.0895336270679192	1077	12029	0.494893221912721	0.505106778087279
CEBPD_PMM.txt	0.0386467143786597	0.0786338363780778	594	7554	0.427609427609428	0.572390572390572
CEBPE_PMM.txt	0.0256994144437215	0.0790158031606321	395	4999	0.536708860759494	0.463291139240506
CEBPG_PMM.txt	0	0	0	31	NA	NA
CIC_PMM.txt	0.0137931034482759	0.0617355853232382	212	3434	0.490566037735849	0.509433962264151
CLOCK_PMM.txt	0.014508783344177	0.0702583490863264	223	3174	0.475336322869955	0.524663677130045
COE1_PMM.txt	0.014508783344177	0.0570916538658474	223	3906	0.520179372197309	0.479820627802691
COT2_PMM.txt	0.0207547169811321	0.0441644745950436	319	7223	0.5141065830721	0.4858934169279
CR3L1_PMM.txt	0.0422251138581653	0.0741460070832857	649	8753	0.473035439137134	0.526964560862866
CR3L2_PMM.txt	0.0190631099544567	0.0774108322324967	293	3785	0.488054607508532	0.511945392491468
CR3L4_PMM.txt	0.0100195185426155	0.0526135975401435	154	2927	0.454545454545455	0.545454545454545
CRBL2_PMM.txt	0.0337670787247885	0.0697862041145623	519	7437	0.535645472061657	0.464354527938343
CREB1_PMM.txt	0.0149642160052049	0.0661680092059839	230	3476	0.404347826086957	0.595652173913043
CREM_PMM.txt	0.00312296681847755	0.079734219269103	48	602	0.520833333333333	0.479166666666667
CTCF_joined_0_PMM.txt	0.0493819128171763	0.0859569648924122	759	8830	0.434782608695652	0.565217391304348
CTCF_joined_1_PMM.txt	0.0514638906961614	0.086268949721889	791	9169	0.442477876106195	0.557522123893805
CTCF_joined_2_PMM.txt	0.0392973324658425	0.0802337938363443	604	7528	0.420529801324503	0.579470198675497
CTCF_joined_3_PMM.txt	0.0545217957059206	0.09121584848155	838	9187	0.437947494033413	0.562052505966587
CTCF_joined_4_PMM.txt	0.054847104749512	0.0892157900306911	843	9449	0.442467378410439	0.557532621589561
CTCF_joined_5_PMM.txt	0.0560832791151594	0.0886284186716019	862	9726	0.440835266821346	0.559164733178654
CTCF_joined_6_PMM.txt	0.0469746258945999	0.0845928529584066	722	8535	0.430747922437673	0.569252077562327
CTCF_joined_7_PMM.txt	0.0375406636304489	0.0828784831944843	577	6962	0.415944540727903	0.584055459272097
CTCFL_PMM.txt	0.0334417696811971	0.0846508563899868	514	6072	0.398832684824903	0.601167315175097
CUX1_PMM.txt	0.0245283018867925	0.0972903225806452	377	3875	0.50132625994695	0.49867374005305
DBP_PMM.txt	0.0309043591411841	0.0778050778050778	475	6105	0.446315789473684	0.553684210526316
DDIT3_PMM.txt	0.00670136629798308	0.165594855305466	103	622	0.466019417475728	0.533980582524272
DLX1_PMM.txt	0.0130123617436565	0.0669792364367046	200	2986	0.52	0.48
DLX2_PMM.txt	0.0359141184124919	0.0628343767785999	552	8785	0.490942028985507	0.509057971014493
DLX4_PMM.txt	0.0174365647364997	0.0644850818094321	268	4156	0.470149253731343	0.529850746268657
DLX6_PMM.txt	0.0165256994144437	0.0500591249507292	254	5074	0.464566929133858	0.535433070866142
DMRT1_PMM.txt	0.00286271958360442	0.0335621662852784	44	1311	0.522727272727273	0.477272727272727
DMRT2_PMM.txt	0.00130123617436565	0.0249376558603491	20	802	0.45	0.55
E2F1_PMM.txt	0.0088484059856864	0.0563146997929607	136	2415	0.455882352941176	0.544117647058823
E2F2_PMM.txt	0.000195185426154847	0.0526315789473684	3	57	0.333333333333333	0.666666666666667
E2F3_PMM.txt	0.0374105400130124	0.093192868719611	575	6170	0.452173913043478	0.547826086956522
E2F4_PMM.txt	0.0195185426154847	0.0751126690035053	300	3994	0.406666666666667	0.593333333333333
E2F6_PMM.txt	0.0109303838646714	0.0791333019312294	168	2123	0.375	0.625
E2F7_PMM.txt	0.0648666232921275	0.105692780663628	997	9433	0.402206619859579	0.597793380140421
E2F8_PMM.txt	0.0149642160052049	0.0500326299760714	230	4597	0.491304347826087	0.508695652173913
EGR1_PMM.txt	0.019583604424203	0.0666962109461555	301	4513	0.415282392026578	0.584717607973422
EGR2_PMM.txt	0.00800260247234873	0.142196531791908	123	865	0.447154471544715	0.552845528455285
EHF_PMM.txt	0.0277163305139883	0.0521803037726605	426	8164	0.525821596244131	0.474178403755869
ELF1_PMM.txt	0.0199739752765127	0.0589138361159087	307	5211	0.456026058631922	0.543973941368078
ELF2_PMM.txt	0.0178919973975277	0.0522614975294565	275	5262	0.516363636363636	0.483636363636364
ELF3_PMM.txt	0.0137280416395576	0.0851149657119806	211	2479	0.4739336492891	0.5260663507109
ELF4_PMM.txt	0.0077423552374756	0.0796519410977242	119	1494	0.436974789915966	0.563025210084034
ELK1_PMM.txt	0.0168510084580351	0.0870588235294118	259	2975	0.359073359073359	0.640926640926641
ELK4_PMM.txt	0.00891346779440468	0.0727176220806794	137	1884	0.37956204379562	0.62043795620438
EMX1_PMM.txt	0.0247234873129473	0.0690406976744186	380	5504	0.471052631578947	0.528947368421053
EOMES_PMM.txt	0	0	0	4	NA	NA
EPAS1_PMM.txt	0.0185426154847105	0.0942772080714522	285	3023	0.414035087719298	0.585964912280702
ERF_PMM.txt	0.00247234873129473	0.053072625698324	38	716	0.447368421052632	0.552631578947368
ERG_PMM.txt	0.00572543916720885	0.093716719914803	88	939	0.409090909090909	0.590909090909091
ERR1_PMM.txt	0.014508783344177	0.0619444444444444	223	3600	0.443946188340807	0.556053811659193
ESR1_joined_0_PMM.txt	0.00806766428106701	0.096875	124	1280	0.419354838709677	0.580645161290323
ESR1_joined_1_PMM.txt	0.00513988288874431	0.0362718089990817	79	2178	0.392405063291139	0.607594936708861
ESR1_joined_2_PMM.txt	0.00819778789850358	0.038805050816138	126	3247	0.444444444444444	0.555555555555556
ESR2_PMM.txt	0.0193233571893299	0.0497654155495979	297	5968	0.474747474747475	0.525252525252525
ETS1_PMM.txt	0.0184775536759922	0.053920637934308	284	5267	0.475352112676056	0.524647887323944
ETV1_PMM.txt	0.0185426154847105	0.0660333642261353	285	4316	0.512280701754386	0.487719298245614
ETV4_PMM.txt	0.00598568640208198	0.142414860681115	92	646	0.467391304347826	0.532608695652174
ETV5_PMM.txt	0.00143135979180221	0.0515222482435597	22	427	0.545454545454545	0.454545454545455
ETV7_PMM.txt	0.0152244632400781	0.0541792081500347	234	4319	0.431623931623932	0.568376068376068
EVI1_PMM.txt	0.00637605725439167	0.0511749347258486	98	1915	0.5	0.5
EVX2_PMM.txt	0.00117111255692908	0.0366598778004073	18	491	0.277777777777778	0.722222222222222
FEV_PMM.txt	0.0123617436564736	0.0666666666666667	190	2850	0.5	0.5
FLI1_PMM.txt	0.0392973324658425	0.0765235018370708	604	7893	0.483443708609272	0.516556291390728
FOS_PMM.txt	0.0169160702667534	0.0957290132547865	260	2716	0.457692307692308	0.542307692307692
FOSB_PMM.txt	0.0577098243331165	0.0764391589107204	887	11604	0.480270574971815	0.519729425028185
FOSL1_PMM.txt	0.00819778789850358	0.104132231404959	126	1210	0.436507936507937	0.563492063492063
FOSL2_PMM.txt	0.0171112556929083	0.0567544238239102	263	4634	0.433460076045627	0.566539923954373
FOXA1_PMM.txt	0.00234222511385817	0.0338664158043274	36	1063	0.555555555555556	0.444444444444444
FOXA2_PMM.txt	0.0387768379960963	0.0610906109061091	596	9756	0.506711409395973	0.493288590604027
FOXC1_PMM.txt	0.0420949902407287	0.0706486132343306	647	9158	0.480680061823802	0.519319938176198
FOXD2_PMM.txt	0.0182173064411191	0.0685434516523868	280	4085	0.410714285714286	0.589285714285714
FOXF1_PMM.txt	0.0404684450227716	0.0774305987800324	622	8033	0.493569131832797	0.506430868167203
FOXF2_PMM.txt	0.0163305139882889	0.0891335227272727	251	2816	0.537848605577689	0.462151394422311
FOXG1_PMM.txt	0.0151594014313598	0.0571919489445263	233	4074	0.394849785407725	0.605150214592275
FOXH1_PMM.txt	0.0307742355237476	0.0558441558441558	473	8470	0.496828752642706	0.503171247357294
FOXJ2_PMM.txt	0.0192582953806116	0.0759558634847319	296	3897	0.5	0.5
FOXK1_PMM.txt	0.036629798308393	0.0748969003591859	563	7517	0.511545293072824	0.488454706927176
FOXM1_PMM.txt	0.0115810019518543	0.0533413245430027	178	3337	0.48876404494382	0.51123595505618
FOXO3_PMM.txt	0.0296031229668185	0.0673475429248076	455	6756	0.50989010989011	0.49010989010989
FOXO4_PMM.txt	0.0311646063760573	0.0694907877556942	479	6893	0.461377870563674	0.538622129436326
FOXP1_PMM.txt	0.0321405335068315	0.0775631967341812	494	6369	0.45748987854251	0.54251012145749
FOXP2_PMM.txt	0.0226415094339623	0.0683290791282152	348	5093	0.413793103448276	0.586206896551724
GABPA_PMM.txt	0.0459986987638256	0.0831080286822617	707	8507	0.434229137199434	0.565770862800566
GATA1_PMM.txt	0.00299284320104099	0.0272350503256365	46	1689	0.456521739130435	0.543478260869565
GATA2_PMM.txt	0.0222511385816526	0.0542943324337196	342	6299	0.473684210526316	0.526315789473684
GATA3_PMM.txt	0.00585556278464541	0.101010101010101	90	891	0.444444444444444	0.555555555555556
GATA4_PMM.txt	0.0490566037735849	0.0814342801598445	754	9259	0.423076923076923	0.576923076923077
GATA6_PMM.txt	0.00689655172413793	0.0811638591117917	106	1306	0.452830188679245	0.547169811320755
GATD1_PMM.txt	0.0238776837996096	0.0679126572908956	367	5404	0.422343324250681	0.577656675749319
GCR_PMM.txt	0	0	0	1	NA	NA
GLI1_PMM.txt	0.0231620039037085	0.071442905879992	356	4983	0.48314606741573	0.51685393258427
GLI2_PMM.txt	0.0126870527000651	0.0690021231422505	195	2826	0.353846153846154	0.646153846153846
GLI3_PMM.txt	0.00878334417696812	0.0628491620111732	135	2148	0.451851851851852	0.548148148148148
GLIS1_PMM.txt	0.000780741704619388	0.114285714285714	12	105	0.416666666666667	0.583333333333333
GLIS2_PMM.txt	0.00247234873129473	0.0794979079497908	38	478	0.421052631578947	0.578947368421053
GLIS3_PMM.txt	0.00117111255692908	0.056782334384858	18	317	0.277777777777778	0.722222222222222
GMEB1_PMM.txt	0.0391021470396877	0.0853087295954578	601	7045	0.377703826955075	0.622296173044925
GMEB2_PMM.txt	0.0374756018217306	0.102710413694722	576	5608	0.434027777777778	0.565972222222222
GRHL1_PMM.txt	0.0163955757970072	0.0514285714285714	252	4900	0.452380952380952	0.547619047619048
GRHL2_PMM.txt	0.00891346779440468	0.13035204567079	137	1051	0.525547445255474	0.474452554744526
GZF1_PMM.txt	0.0144437215354587	0.0859465737514518	222	2583	0.495495495495495	0.504504504504504
HAND1_PMM.txt	0.0113207547169811	0.0814988290398126	174	2135	0.574712643678161	0.425287356321839
HBP1_PMM.txt	0.0203643461288224	0.0673552829782656	313	4647	0.399361022364217	0.600638977635783
HES1_PMM.txt	0.035718932986337	0.0760703893584592	549	7217	0.428051001821494	0.571948998178506
HES4_PMM.txt	0.0217306441119063	0.0937412293011507	334	3563	0.446107784431138	0.553892215568862
HES7_PMM.txt	0.0549772283669486	0.0840461507857569	845	10054	0.507692307692308	0.492307692307692
HEYL_PMM.txt	0.0184124918672739	0.0823871906841339	283	3435	0.431095406360424	0.568904593639576
HHEX_PMM.txt	0.0329863370201692	0.0917647058823529	507	5525	0.431952662721893	0.568047337278107
HINFP_PMM.txt	0.0506180871828237	0.102855631940772	778	7564	0.392030848329049	0.607969151670951
HNF1B_PMM.txt	0.0371502927781392	0.0619171546302321	571	9222	0.499124343257443	0.500875656742557
HNF4A_PMM.txt	0.00689655172413793	0.0380200860832138	106	2788	0.443396226415094	0.556603773584906
HNF4G_PMM.txt	0.0145738451528953	0.109375	224	2048	0.4375	0.5625
HSF1_PMM.txt	0.00546519193233572	0.17319587628866	84	485	0.416666666666667	0.583333333333333
HSF2_PMM.txt	0.0154847104749512	0.0785737867282932	238	3029	0.470588235294118	0.529411764705882
HSF4_PMM.txt	0.0441769681197137	0.0804883831199621	679	8436	0.46980854197349	0.53019145802651
HTF4_PMM.txt	0.0081327260897853	0.1	125	1250	0.432	0.568
HXA1_PMM.txt	0.00865322055953155	0.0526315789473684	133	2527	0.458646616541353	0.541353383458647
HXA10_PMM.txt	0.00364346128822381	0.0459392945036916	56	1219	0.482142857142857	0.517857142857143
HXA13_PMM.txt	0.00305790500975927	0.0668563300142248	47	703	0.446808510638298	0.553191489361702
HXA2_PMM.txt	0.0203643461288224	0.0661314177054722	313	4733	0.472843450479233	0.527156549520767
HXA4_PMM.txt	0.0393623942745608	0.0887356996186565	605	6818	0.39504132231405	0.60495867768595
HXA5_PMM.txt	0.0214053350683149	0.0704798628963153	329	4668	0.43161094224924	0.56838905775076
HXA6_PMM.txt	0.0262199089134678	0.0786955672720172	403	5121	0.369727047146402	0.630272952853598
HXA7_PMM.txt	0.0152895250487964	0.0711905483186913	235	3301	0.472340425531915	0.527659574468085
HXA9_PMM.txt	0.0134677944046845	0.0841463414634146	207	2460	0.545893719806763	0.454106280193237
HXB13_PMM.txt	0.0130123617436565	0.0402982067298005	200	4963	0.51	0.49
HXB4_PMM.txt	0.0160702667534157	0.086303284416492	247	2862	0.42914979757085	0.57085020242915
HXB6_PMM.txt	0.0314899154196487	0.0820199966107439	484	5901	0.444214876033058	0.555785123966942
HXB7_PMM.txt	0.000130123617436565	0.105263157894737	2	19	1	0
HXB8_PMM.txt	0.00605074821080026	0.0561933534743202	93	1655	0.473118279569892	0.526881720430108
HXC11_PMM.txt	0.0153545868575146	0.0578147966682999	236	4082	0.449152542372881	0.550847457627119
HXC13_PMM.txt	0.000845803513337671	0.10077519379845	13	129	0.692307692307692	0.307692307692308
HXC6_PMM.txt	0.00670136629798308	0.0696416497633536	103	1479	0.368932038834951	0.631067961165049
HXC8_PMM.txt	0.0172413793103448	0.0690643732082356	265	3837	0.362264150943396	0.637735849056604
HXD1_PMM.txt	0.00533506831489915	0.181818181818182	82	451	0.475609756097561	0.524390243902439
HXD11_PMM.txt	0.0178919973975277	0.0914532756900565	275	3007	0.469090909090909	0.530909090909091
ID1_PMM.txt	0.0099544567338972	0.0965909090909091	153	1584	0.496732026143791	0.503267973856209
ID2_PMM.txt	0.0100845803513338	0.0613618368962787	155	2526	0.406451612903226	0.593548387096774
ID3_PMM.txt	0.032726089785296	0.0849662162162162	503	5920	0.445328031809145	0.554671968190855
IKZF1_PMM.txt	0.00396877033181522	0.0693970420932878	61	879	0.540983606557377	0.459016393442623
IRF1_PMM.txt	0.0266753415744958	0.0725022104332449	410	5655	0.409756097560976	0.590243902439024
IRF2_PMM.txt	0.00670136629798308	0.153046062407132	103	673	0.456310679611651	0.543689320388349
IRF3_PMM.txt	0.0048145738451529	0.0417607223476298	74	1772	0.459459459459459	0.540540540540541
IRF4_PMM.txt	0.0173064411190631	0.0495991049785568	266	5363	0.443609022556391	0.556390977443609
IRF9_PMM.txt	0.00871828236824984	0.126177024482109	134	1062	0.477611940298507	0.522388059701492
IRX2_PMM.txt	0.0187378009108653	0.0668368530981666	288	4309	0.4375	0.5625
ISL1_PMM.txt	0.022576447625244	0.0566160874530919	347	6129	0.515850144092219	0.484149855907781
ISL2_PMM.txt	0.0379310344827586	0.0726298741746605	583	8027	0.475128644939966	0.524871355060034
JDP2_PMM.txt	0.00266753415744958	0.0332522303325223	41	1233	0.48780487804878	0.51219512195122
JUN_PMM.txt	0.0298633702016916	0.0953271028037383	459	4815	0.422657952069717	0.577342047930283
JUNB_PMM.txt	0.0203643461288224	0.0743821292775665	313	4208	0.405750798722045	0.594249201277955
JUND_PMM.txt	0.0155497722836695	0.0874177029992685	239	2734	0.430962343096234	0.569037656903766
KAISO_PMM.txt	0.014053350683149	0.0802973977695167	216	2690	0.458333333333333	0.541666666666667
KAT5_PMM.txt	0.0126870527000651	0.0654582074521652	195	2979	0.425641025641026	0.574358974358974
KDM5A_PMM.txt	0.0448275862068966	0.0850722311396469	689	8099	0.470246734397678	0.529753265602322
KDM5B_PMM.txt	0.0410540013012362	0.0907783052798159	631	6951	0.41838351822504	0.58161648177496
KLF10_PMM.txt	0.0309694209499024	0.0741433021806854	476	6420	0.46218487394958	0.53781512605042
KLF11_PMM.txt	0.0100195185426155	0.110711718188354	154	1391	0.487012987012987	0.512987012987013
KLF15_PMM.txt	0.00832791151594014	0.119180633147114	128	1074	0.4140625	0.5859375
KLF3_PMM.txt	0.0037085230969421	0.0519598906107566	57	1097	0.543859649122807	0.456140350877193
KLF4_PMM.txt	0.00735198438516591	0.0458976441917141	113	2462	0.52212389380531	0.47787610619469
KLF5_PMM.txt	0.0591411841249187	0.0990196078431373	909	9180	0.399339933993399	0.600660066006601
KLF6_PMM.txt	0.0362394274560833	0.0941037337388072	557	5919	0.454219030520646	0.545780969479354
LEF1_PMM.txt	0.0177618737800911	0.0874159462055716	273	3123	0.468864468864469	0.531135531135531
LHX2_PMM.txt	0.00579050097592713	0.037300922045264	89	2386	0.48314606741573	0.51685393258427
LHX3_PMM.txt	0.0324658425504229	0.0741346010993909	499	6731	0.488977955911824	0.511022044088176
LHX4_PMM.txt	0.0546519193233572	0.0780741704619388	840	10759	0.501190476190476	0.498809523809524
LMX1B_PMM.txt	0.0416395575797007	0.0824636000515398	640	7761	0.484375	0.515625
LYL1_PMM.txt	0.0167859466493168	0.0713101160862355	258	3618	0.372093023255814	0.627906976744186
MAD1_PMM.txt	0.0418347430058556	0.0760856703348716	643	8451	0.468118195956454	0.531881804043546
MAD3_PMM.txt	0.0623942745608328	0.10454595007086	959	9173	0.417101147028154	0.582898852971846
MAFF_PMM.txt	0.0214703968770332	0.0594916170903191	330	5547	0.542424242424242	0.457575757575758
MAFG_PMM.txt	0.0156798959011061	0.0687589158345221	241	3505	0.50207468879668	0.49792531120332
MAFK_PMM.txt	0.0216005204944697	0.0473541577521038	332	7011	0.524096385542169	0.475903614457831
MAX_PMM.txt	0.0251789199739753	0.0906960393719241	387	4267	0.431524547803618	0.568475452196382
MAZ_PMM.txt	0.0415744957709824	0.103532080362929	639	6172	0.392801251956182	0.607198748043818
MCR_PMM.txt	0.0332465842550423	0.0908282971916104	511	5626	0.489236790606654	0.510763209393346
MEF2A_PMM.txt	0.000910865322055953	0.0285132382892057	14	491	0.214285714285714	0.785714285714286
MEF2C_PMM.txt	0.0223812621990891	0.0584437648657832	344	5886	0.473837209302326	0.526162790697674
MEF2D_PMM.txt	0.0148991541964867	0.0519627864760608	229	4407	0.585152838427948	0.414847161572052
MEIS2_PMM.txt	0.0197137280416396	0.0741919686581783	303	4084	0.478547854785479	0.521452145214521
MITF_PMM.txt	0.00787247885491217	0.147560975609756	121	820	0.504132231404959	0.495867768595041
MIXL1_PMM.txt	0.033636955107352	0.0703114375084999	517	7353	0.528046421663443	0.471953578336557
MNT_PMM.txt	0.0517891997397528	0.104943968358603	796	7585	0.428391959798995	0.571608040201005
MNX1_PMM.txt	0.0169160702667534	0.0680450143941377	260	3821	0.465384615384615	0.534615384615385
MSX1_PMM.txt	0.0128171763175016	0.053972602739726	197	3650	0.487309644670051	0.512690355329949
MSX2_PMM.txt	0.0409889394925179	0.0816591056383668	630	7715	0.496825396825397	0.503174603174603
MTA3_PMM.txt	0.0132726089785296	0.0579874928936896	204	3518	0.5	0.5
MXI1_PMM.txt	0.0135328562134027	0.0951074531321445	208	2187	0.418269230769231	0.581730769230769
MYB_PMM.txt	0.0158100195185426	0.0662847790507365	243	3666	0.415637860082305	0.584362139917695
MYBA_PMM.txt	0.0251789199739753	0.0820784729586426	387	4715	0.483204134366925	0.516795865633075
MYBB_PMM.txt	0.0224463240078074	0.0706099058534589	345	4886	0.397101449275362	0.602898550724638
MYC_joined_0_PMM.txt	0.0111255692908263	0.120933521923621	171	1414	0.415204678362573	0.584795321637427
MYC_joined_1_PMM.txt	0.0121665582303188	0.0882491741387447	187	2119	0.443850267379679	0.556149732620321
MYC_joined_2_PMM.txt	0.0242680546519193	0.0952989269289729	373	3914	0.380697050938338	0.619302949061662
MYF6_PMM.txt	0.024658425504229	0.0684115523465704	379	5540	0.49868073878628	0.50131926121372
MYNN_PMM.txt	0.0103448275862069	0.111422564821303	159	1427	0.490566037735849	0.509433962264151
MYOD1_PMM.txt	0.00962914769030579	0.121112929623568	148	1222	0.52027027027027	0.47972972972973
MZF1_PMM.txt	0.0254391672088484	0.06511240632806	391	6005	0.457800511508951	0.542199488491049
NANOG_PMM.txt	0.0217306441119063	0.0517268081152238	334	6457	0.532934131736527	0.467065868263473
NCOA1_PMM.txt	0.00637605725439167	0.129801324503311	98	755	0.428571428571429	0.571428571428571
NCOA3_PMM.txt	0.00143135979180221	0.0596205962059621	22	369	0.0454545454545455	0.954545454545455
NCOR1_PMM.txt	0.00787247885491217	0.0521551724137931	121	2320	0.479338842975207	0.520661157024793
NDF2_PMM.txt	0.0456733897202342	0.0732547219033706	702	9583	0.494301994301994	0.505698005698006
NF2L1_PMM.txt	0.0156798959011061	0.0868155619596542	241	2776	0.514522821576763	0.485477178423237
NF2L2_PMM.txt	0.00579050097592713	0.0703001579778831	89	1266	0.48314606741573	0.51685393258427
NF2L3_PMM.txt	0.0217957059206246	0.0843616217577436	335	3971	0.501492537313433	0.498507462686567
NFAC1_PMM.txt	0.00709173715029278	0.110212335692619	109	989	0.55045871559633	0.44954128440367
NFAC3_PMM.txt	0.00383864671437866	0.0583580613254204	59	1011	0.372881355932203	0.627118644067797
NFAC4_PMM.txt	0.0305139882888744	0.0641060688901039	469	7316	0.481876332622601	0.518123667377399
NFAT5_PMM.txt	0.0354586857514639	0.0752658472586659	545	7241	0.407339449541284	0.592660550458716
NFE2_PMM.txt	0.0256994144437215	0.0530059044551798	395	7452	0.445569620253165	0.554430379746835
NFIB_PMM.txt	0.00761223162003904	0.0791610284167794	117	1478	0.47008547008547	0.52991452991453
NFIC_PMM.txt	0.00832791151594014	0.0418300653594771	128	3060	0.53125	0.46875
NFKB1_PMM.txt	0.0574495770982433	0.0885745812017253	883	9969	0.514156285390713	0.485843714609287
NFKB2_PMM.txt	0.00149642160052049	0.02875	23	800	0.391304347826087	0.608695652173913
NFYA_PMM.txt	0.00377358490566038	0.0411931818181818	58	1408	0.344827586206897	0.655172413793103
NFYB_PMM.txt	0.0192582953806116	0.0822222222222222	296	3600	0.452702702702703	0.547297297297297
NFYC_PMM.txt	0.0250487963565387	0.0825648723997427	385	4663	0.407792207792208	0.592207792207792
NGN3_PMM.txt	0.00891346779440468	0.0391988555078684	137	3495	0.467153284671533	0.532846715328467
NKX23_PMM.txt	0.00644111906310995	0.158908507223114	99	623	0.464646464646465	0.535353535353535
NKX25_PMM.txt	0.0354586857514639	0.072618254497002	545	7505	0.502752293577982	0.497247706422018
NKX28_PMM.txt	0.0304489264801561	0.0649188514357054	468	7209	0.452991452991453	0.547008547008547
NKX31_PMM.txt	0.0184775536759922	0.0474598930481283	284	5984	0.496478873239437	0.503521126760563
NKX61_PMM.txt	0.0404033832140534	0.0681967933230837	621	9106	0.544283413848631	0.455716586151369
NR1D1_PMM.txt	0.00208197787898504	0.0393120393120393	32	814	0.5	0.5
NR1H2_PMM.txt	0.00390370852309694	0.0559701492537313	60	1072	0.466666666666667	0.533333333333333
NR1H3_PMM.txt	0.018672739102147	0.0748760761805374	287	3833	0.45993031358885	0.54006968641115
NR1I2_PMM.txt	0.00748210800260247	0.138221153846154	115	832	0.495652173913044	0.504347826086956
NR2C2_PMM.txt	0.00299284320104099	0.0807017543859649	46	570	0.369565217391304	0.630434782608696
NR2E3_PMM.txt	0.0115810019518543	0.0947312400212879	178	1879	0.449438202247191	0.550561797752809
NR4A1_PMM.txt	0.0368249837345478	0.083864276189065	566	6749	0.409893992932862	0.590106007067138
NR4A2_PMM.txt	0.0301236174365647	0.0685215332248039	463	6757	0.505399568034557	0.494600431965443
NR5A2_PMM.txt	0.039622641509434	0.0687669376693767	609	8856	0.513957307060755	0.486042692939245
NRF1_PMM.txt	0.0383214053350683	0.0834159467497522	589	7061	0.465195246179966	0.534804753820034
NSD2_PMM.txt	0.00722186076772934	0.115745568300313	111	959	0.459459459459459	0.540540540540541
OVOL2_PMM.txt	0.0270657124268055	0.0863428808634288	416	4818	0.425480769230769	0.574519230769231
P53_PMM.txt	0.00650618087182824	0.0942507068803016	100	1061	0.39	0.61
P63_PMM.txt	0.024202992843201	0.0536409516943043	372	6935	0.510752688172043	0.489247311827957
P73_PMM.txt	0.0132075471698113	0.0423445974134335	203	4794	0.463054187192118	0.536945812807882
PATZ1_PMM.txt	0.000780741704619388	0.0588235294117647	12	204	0.5	0.5
PAX2_PMM.txt	0.0146389069616135	0.0662154208357858	225	3398	0.484444444444444	0.515555555555556
PAX5_PMM.txt	0.00696161353285621	0.0418622848200313	107	2556	0.364485981308411	0.635514018691589
PBX1_PMM.txt	0.000195185426154847	0.0238095238095238	3	126	0.333333333333333	0.666666666666667
PBX2_PMM.txt	0.0445022771633051	0.0736354828291528	684	9289	0.432748538011696	0.567251461988304
PBX3_PMM.txt	0.0350683148991542	0.0936251519888831	539	5757	0.461966604823748	0.538033395176252
PDX1_PMM.txt	0.024658425504229	0.0546818640888761	379	6931	0.467018469656992	0.532981530343008
PITX1_PMM.txt	0.00657124268054652	0.0485576923076923	101	2080	0.445544554455446	0.554455445544555
PLAG1_PMM.txt	0.00982433311646064	0.103780068728522	151	1455	0.52317880794702	0.47682119205298
PO2F1_PMM.txt	0.0158100195185426	0.0712401055408971	243	3411	0.469135802469136	0.530864197530864
PO2F2_PMM.txt	0.0164606376057254	0.0790378006872852	253	3201	0.407114624505929	0.592885375494071
PO5F1_PMM.txt	0.0414443721535459	0.0879712746858169	637	7241	0.425431711145997	0.574568288854003
PPARA_PMM.txt	0.00611581001951854	0.136034732272069	94	691	0.5	0.5
PPARG_PMM.txt	0.00611581001951854	0.113939393939394	94	825	0.468085106382979	0.531914893617021
PRD14_PMM.txt	0.022121014964216	0.0501474926253687	340	6780	0.473529411764706	0.526470588235294
PRDM1_PMM.txt	0.0152895250487964	0.0585742771684945	235	4012	0.48936170212766	0.51063829787234
RARA_PMM.txt	0.000195185426154847	0.0652173913043478	3	46	0.333333333333333	0.666666666666667
RARG_PMM.txt	0.0111255692908263	0.0693711967545639	171	2465	0.502923976608187	0.497076023391813
RAX2_PMM.txt	0.00988939492517892	0.134394341290893	152	1131	0.506578947368421	0.493421052631579
RCOR1_PMM.txt	0.0189329863370202	0.0772292993630573	291	3768	0.45360824742268	0.54639175257732
RELB_PMM.txt	0.0182823682498373	0.0760693015701137	281	3694	0.526690391459075	0.473309608540925
REST_joined_0_PMM.txt	0.0128822381262199	0.0474478792235802	198	4173	0.53030303030303	0.46969696969697
REST_joined_1_PMM.txt	0.00299284320104099	0.0492505353319058	46	934	0.58695652173913	0.41304347826087
RFX1_PMM.txt	0.0147690305790501	0.0609068956265093	227	3727	0.361233480176211	0.638766519823789
RFX2_PMM.txt	0.022576447625244	0.0513237686732732	347	6761	0.507204610951009	0.492795389048991
RFX5_PMM.txt	0.00930383864671438	0.0403271291596165	143	3546	0.461538461538462	0.538461538461538
RFX7_PMM.txt	0.0142485361093038	0.107458292443572	219	2038	0.502283105022831	0.497716894977169
RLF_PMM.txt	0.00670136629798308	0.115990990990991	103	888	0.485436893203884	0.514563106796116
RORA_PMM.txt	0.027195836044242	0.0697015174253794	418	5997	0.480861244019139	0.519138755980861
RUNX1_PMM.txt	0	0	0	6	NA	NA
RUNX2_PMM.txt	0.0300585556278465	0.0531400966183575	462	8694	0.508658008658009	0.491341991341991
RUNX3_PMM.txt	0.0729342875731945	0.0865369769955226	1121	12954	0.507582515611062	0.492417484388938
RXRA_PMM.txt	0.0037085230969421	0.0304649919828968	57	1871	0.385964912280702	0.614035087719298
SALL4_PMM.txt	0.0122316200390371	0.0580605311920939	188	3238	0.48936170212766	0.51063829787234
SIX5_PMM.txt	0.0191932335718933	0.0521570014144272	295	5656	0.447457627118644	0.552542372881356
SMAD1_PMM.txt	0	0	0	4	NA	NA
SMAD2_PMM.txt	0.00240728692257645	0.0364891518737673	37	1014	0.378378378378378	0.621621621621622
SMAD3_PMM.txt	6.50618087182824e-05	0.25	1	4	0	1
SMAD4_PMM.txt	0.0124268054651919	0.0470211718365337	191	4062	0.486910994764398	0.513089005235602
SMAD5_PMM.txt	0.00162654521795706	0.0301932367149758	25	828	0.36	0.64
SMRC1_PMM.txt	0	0	0	36	NA	NA
SMRC2_PMM.txt	0	0	0	5	NA	NA
SNAI1_PMM.txt	0.00513988288874431	0.0668358714043993	79	1182	0.544303797468354	0.455696202531646
SNPC4_PMM.txt	0.00748210800260247	0.10879848628193	115	1057	0.443478260869565	0.556521739130435
SOX2_PMM.txt	0.00182173064411191	0.0461285008237232	28	607	0.428571428571429	0.571428571428571
SOX3_PMM.txt	0.0322055953155498	0.0829145728643216	495	5970	0.454545454545455	0.545454545454545
SOX4_PMM.txt	0.00136629798308393	0.0487238979118329	21	431	0.523809523809524	0.476190476190476
SOX9_PMM.txt	0.0408588158750813	0.0989911727616646	628	6344	0.417197452229299	0.582802547770701
SP1_PMM.txt	0.0323357189329863	0.0915285451197053	497	5430	0.438631790744467	0.561368209255533
SP2_PMM.txt	0.00605074821080026	0.0583804143126177	93	1593	0.440860215053763	0.559139784946237
SP4_PMM.txt	0.0374105400130124	0.09323820334036	575	6167	0.417391304347826	0.582608695652174
SPI1_PMM.txt	0.0743656473649967	0.0875996321275291	1143	13048	0.505686789151356	0.494313210848644
SPIB_PMM.txt	0.00156148340923878	0.0450281425891182	24	533	0.416666666666667	0.583333333333333
SRBP1_PMM.txt	0.0125569290826285	0.0486881937436932	193	3964	0.409326424870466	0.590673575129534
SRBP2_PMM.txt	0.000455432661027977	0.0364583333333333	7	192	0.285714285714286	0.714285714285714
SRF_PMM.txt	0.01060507482108	0.0410372608257805	163	3972	0.447852760736196	0.552147239263804
STA5A_PMM.txt	0.00748210800260247	0.0710754017305315	115	1618	0.417391304347826	0.582608695652174
STA5B_PMM.txt	0.00637605725439167	0.0486835568802782	98	2013	0.479591836734694	0.520408163265306
STAT1_PMM.txt	6.50618087182824e-05	0.0555555555555556	1	18	1	0
STAT2_PMM.txt	0.0312296681847755	0.0805910006715917	480	5956	0.435416666666667	0.564583333333333
STAT3_PMM.txt	0.00208197787898504	0.0338624338624339	32	945	0.46875	0.53125
STAT4_PMM.txt	0	0	0	29	NA	NA
STAT6_PMM.txt	0.0088484059856864	0.0924541128484025	136	1471	0.404411764705882	0.595588235294118
SUH_PMM.txt	0.0471698113207547	0.0676053711301753	725	10724	0.467586206896552	0.532413793103448
TAF1_PMM.txt	0.0238126219908913	0.0892247684056558	366	4102	0.420765027322404	0.579234972677596
TAL1_PMM.txt	0.00273259596616786	0.0565275908479139	42	743	0.452380952380952	0.547619047619048
TBP_PMM.txt	0.00175666883539362	0.0731707317073171	27	369	0.37037037037037	0.62962962962963
TEAD2_PMM.txt	6.50618087182824e-05	0.1	1	10	0	1
TEAD4_PMM.txt	0.00826284970722186	0.0721590909090909	127	1760	0.393700787401575	0.606299212598425
TF7L1_PMM.txt	0.00357839947950553	0.0369623655913979	55	1488	0.454545454545455	0.545454545454545
TF7L2_PMM.txt	0.00416395575797007	0.0504334121355398	64	1269	0.359375	0.640625
TFCP2_PMM.txt	0.0404684450227716	0.0864128924701306	622	7198	0.443729903536977	0.556270096463023
TFDP1_PMM.txt	0.0694209499024073	0.112386770591953	1067	9494	0.417994376757263	0.582005623242737
TFDP2_PMM.txt	0.0309694209499024	0.0785737867282932	476	6058	0.493697478991597	0.506302521008403
TFE2_PMM.txt	0.024202992843201	0.0808168585704975	372	4603	0.454301075268817	0.545698924731183
TFE3_PMM.txt	0.0111906310995446	0.0935290918977705	172	1839	0.465116279069767	0.534883720930233
TFEB_PMM.txt	0.00123617436564737	0.152	19	125	0.421052631578947	0.578947368421053
TGIF1_PMM.txt	0.0178919973975277	0.0779920589903573	275	3526	0.483636363636364	0.516363636363636
THAP1_PMM.txt	0.0455432661027977	0.109993714644877	700	6364	0.41	0.59
TLX1_PMM.txt	0.00709173715029278	0.14850136239782	109	734	0.486238532110092	0.513761467889908
TOX4_PMM.txt	0.00422901756668835	0.036231884057971	65	1794	0.415384615384615	0.584615384615385
TSH1_PMM.txt	0.0294729993493819	0.0717680608365019	453	6312	0.503311258278146	0.496688741721854
TYY1_PMM.txt	0.016590761223162	0.053391959798995	255	4776	0.447058823529412	0.552941176470588
UBF1_PMM.txt	0.0134677944046845	0.0836025848142165	207	2476	0.439613526570048	0.560386473429952
UBIP1_PMM.txt	0.0337020169160703	0.0851133749589221	518	6086	0.44980694980695	0.55019305019305
USF1_PMM.txt	0.0124268054651919	0.0452928622243301	191	4217	0.418848167539267	0.581151832460733
USF2_PMM.txt	0.00748210800260247	0.0506607929515418	115	2270	0.443478260869565	0.556521739130435
VDR_PMM.txt	0.00969420949902407	0.0871854885898186	149	1709	0.483221476510067	0.516778523489933
VEZF1_PMM.txt	0.011971372804164	0.0781648258283772	184	2354	0.418478260869565	0.581521739130435
YBOX1_PMM.txt	0.0147039687703318	0.0824516599781102	226	2741	0.451327433628319	0.548672566371681
YBOX3_PMM.txt	0.0212101496421601	0.0704712494595763	326	4626	0.515337423312883	0.484662576687117
Z280D_PMM.txt	0.027195836044242	0.0672999516985993	418	6211	0.449760765550239	0.550239234449761
ZBT17_PMM.txt	0.0411190631099545	0.0855672894665584	632	7386	0.5	0.5
ZBT24_PMM.txt	0.0139232270657124	0.082753286929621	214	2586	0.467289719626168	0.532710280373832
ZBT39_PMM.txt	0.00715679895901106	0.055668016194332	110	1976	0.4	0.6
ZBT44_PMM.txt	0.00839297332465842	0.0960536113179449	129	1343	0.488372093023256	0.511627906976744
ZBT7A_PMM.txt	0.025113858165257	0.0881882567968928	386	4377	0.401554404145078	0.598445595854922
ZBT7B_PMM.txt	0.0183474300585556	0.0451850664957539	282	6241	0.49290780141844	0.50709219858156
ZBTB2_PMM.txt	0.0172413793103448	0.102753005040713	265	2579	0.445283018867925	0.554716981132075
ZEB1_PMM.txt	0.00988939492517892	0.0541117835528658	152	2809	0.473684210526316	0.526315789473684
ZEP1_PMM.txt	0.0152895250487964	0.0735294117647059	235	3196	0.45531914893617	0.54468085106383
ZFAT_PMM.txt	0.0250487963565387	0.0593860866882616	385	6483	0.45974025974026	0.54025974025974
ZFHX3_PMM.txt	0.00156148340923878	0.0687679083094556	24	349	0.541666666666667	0.458333333333333
ZIC2_PMM.txt	0.0203643461288224	0.0690491947937348	313	4533	0.440894568690096	0.559105431309904
ZKSC1_PMM.txt	0.00683148991541965	0.0573770491803279	105	1830	0.39047619047619	0.60952380952381
ZN143_PMM.txt	0.0245283018867925	0.0802127659574468	377	4700	0.461538461538462	0.538461538461538
ZN217_PMM.txt	0.0190631099544567	0.0803620405924301	293	3646	0.453924914675768	0.546075085324232
ZN236_PMM.txt	0.00949902407286923	0.0917085427135678	146	1592	0.438356164383562	0.561643835616438
ZN250_PMM.txt	0.00559531554977228	0.0576794097920858	86	1491	0.441860465116279	0.558139534883721
ZN263_PMM.txt	0.00657124268054652	0.0567415730337079	101	1780	0.445544554455446	0.554455445544555
ZN266_PMM.txt	0.0119063109954457	0.0531667635095874	183	3442	0.519125683060109	0.480874316939891
ZN274_PMM.txt	0.000325309043591412	0.0420168067226891	5	119	0.6	0.4
ZN281_PMM.txt	0.0413793103448276	0.088174130042978	636	7213	0.432389937106918	0.567610062893082
ZN407_PMM.txt	0.00748210800260247	0.0586435492095869	115	1961	0.51304347826087	0.48695652173913
ZN581_PMM.txt	0.00598568640208198	0.131054131054131	92	702	0.423913043478261	0.576086956521739
ZN639_PMM.txt	0.0169811320754717	0.0684320922915574	261	3814	0.413793103448276	0.586206896551724
ZN711_PMM.txt	0.0147039687703318	0.0839836492010405	226	2691	0.411504424778761	0.588495575221239
ZNF83_PMM.txt	0.0199739752765127	0.0773105011332158	307	3971	0.449511400651466	0.550488599348534
ZNF84_PMM.txt	0.0403383214053351	0.0873731679819617	620	7096	0.390322580645161	0.609677419354839

## Sheet: AS-SNPs associated to GWAS
id	Fraction of AS-SNPs affecting a BS*	Fraction of BSs affected by an AS-SNP	Affected BS	total predicted BS	gain†	loss†
AEBP2_PMM.txt	0.004739336492891	0.0833333333333333	1	12	1	0
ALX4_PMM.txt	0.023696682464455	0.0505050505050505	5	99	0.6	0.4
ANDR_PMM.txt	0	NA	0	0	NA	NA
AP2A_PMM.txt	0.028436018957346	0.0566037735849057	6	106	0.666666666666667	0.333333333333333
AP2C_PMM.txt	0.004739336492891	0.0196078431372549	1	51	0	1
ARI3A_PMM.txt	0.00947867298578199	0.0425531914893617	2	47	0	1	*	Binding sites (BSs) calculated on a random subset of AS-SNPs representing the 90% of the full collections
ARNT_PMM.txt	0	0	0	7	NA	NA	†	the fraction of sites among the affected ones that show a score gain (loss) in the mutation, i.e., that are predicted to bind better (worst) to the variant
ARNT2_PMM.txt	0.00947867298578199	0.0298507462686567	2	67	0	1
ASCL2_PMM.txt	0	0	0	32	NA	NA
ATF1_PMM.txt	0.004739336492891	0.0227272727272727	1	44	0	1
ATF2_PMM.txt	0.028436018957346	0.0521739130434783	6	115	0.333333333333333	0.666666666666667
ATF3_PMM.txt	0.004739336492891	0.027027027027027	1	37	0	1
ATF5_PMM.txt	0.00947867298578199	0.025974025974026	2	77	1	0
ATF6A_PMM.txt	0.028436018957346	0.0845070422535211	6	71	0.166666666666667	0.833333333333333
ATOH1_PMM.txt	0.037914691943128	0.0808080808080808	8	99	0.375	0.625
ATRX_PMM.txt	0.00947867298578199	0.0416666666666667	2	48	1	0
BACH1_PMM.txt	0.042654028436019	0.0731707317073171	9	123	0.555555555555556	0.444444444444444
BARH1_PMM.txt	0.018957345971564	0.0481927710843374	4	83	0.5	0.5
BARX1_PMM.txt	0	0	0	10	NA	NA
BARX2_PMM.txt	0.028436018957346	0.0857142857142857	6	70	0.166666666666667	0.833333333333333
BATF_PMM.txt	0.0663507109004739	0.0985915492957746	14	142	0.571428571428571	0.428571428571429
BATF3_PMM.txt	0	0	0	40	NA	NA
BBX_PMM.txt	0.018957345971564	0.0606060606060606	4	66	0	1
BC11A_PMM.txt	0.00947867298578199	0.0285714285714286	2	70	1	0
BCL3_PMM.txt	0	0	0	6	NA	NA
BCL6_PMM.txt	0.00947867298578199	0.0588235294117647	2	34	0	1
BHE40_PMM.txt	0	0	0	23	NA	NA
BMAL1_PMM.txt	0.018957345971564	0.0816326530612245	4	49	0.25	0.75
BMAL2_PMM.txt	0	0	0	5	NA	NA
BRAC_PMM.txt	0	0	0	41	NA	NA
CASZ1_PMM.txt	0.018957345971564	0.0465116279069767	4	86	1	0
CDC5L_PMM.txt	0.023696682464455	0.1	5	50	0.4	0.6
CDX1_PMM.txt	0.004739336492891	0.0238095238095238	1	42	0	1
CDX2_PMM.txt	0.004739336492891	0.032258064516129	1	31	0	1
CEBPA_PMM.txt	0.014218009478673	0.038961038961039	3	77	1	0
CEBPB_joined_PMM.txt	0.0853080568720379	0.103448275862069	18	174	0.277777777777778	0.722222222222222
CEBPD_PMM.txt	0.023696682464455	0.0549450549450549	5	91	0.4	0.6
CEBPE_PMM.txt	0.00947867298578199	0.0256410256410256	2	78	0	1
CEBPG_PMM.txt	0	NA	0	0	NA	NA
CIC_PMM.txt	0.023696682464455	0.0862068965517241	5	58	0.8	0.2
CLOCK_PMM.txt	0	0	0	37	NA	NA
COE1_PMM.txt	0.00947867298578199	0.0384615384615385	2	52	1	0
COT2_PMM.txt	0.00947867298578199	0.0227272727272727	2	88	0.5	0.5
CR3L1_PMM.txt	0.023696682464455	0.0381679389312977	5	131	0.8	0.2
CR3L2_PMM.txt	0.014218009478673	0.0461538461538462	3	65	1	0
CR3L4_PMM.txt	0.00947867298578199	0.0740740740740741	2	27	0	1
CRBL2_PMM.txt	0.018957345971564	0.0327868852459016	4	122	0.75	0.25
CREB1_PMM.txt	0	0	0	38	NA	NA
CREM_PMM.txt	0	0	0	12	NA	NA
CTCF_joined_0_PMM.txt	0.033175355450237	0.0714285714285714	7	98	0.571428571428571	0.428571428571429
CTCF_joined_1_PMM.txt	0.028436018957346	0.0588235294117647	6	102	0.666666666666667	0.333333333333333
CTCF_joined_2_PMM.txt	0.023696682464455	0.0588235294117647	5	85	0.6	0.4
CTCF_joined_3_PMM.txt	0.0473933649289099	0.0970873786407767	10	103	0.5	0.5
CTCF_joined_4_PMM.txt	0.037914691943128	0.0784313725490196	8	102	0.375	0.625
CTCF_joined_5_PMM.txt	0.0568720379146919	0.108108108108108	12	111	0.583333333333333	0.416666666666667
CTCF_joined_6_PMM.txt	0.028436018957346	0.0631578947368421	6	95	0.5	0.5
CTCF_joined_7_PMM.txt	0.023696682464455	0.0632911392405063	5	79	0.6	0.4
CTCFL_PMM.txt	0.023696682464455	0.078125	5	64	0.6	0.4
CUX1_PMM.txt	0.004739336492891	0.0163934426229508	1	61	1	0
DBP_PMM.txt	0.00947867298578199	0.032258064516129	2	62	0	1
DDIT3_PMM.txt	0.004739336492891	0.0909090909090909	1	11	0	1
DLX1_PMM.txt	0.00947867298578199	0.0487804878048781	2	41	0.5	0.5
DLX2_PMM.txt	0.033175355450237	0.056	7	125	0.571428571428571	0.428571428571429
DLX4_PMM.txt	0.014218009478673	0.0434782608695652	3	69	0.666666666666667	0.333333333333333
DLX6_PMM.txt	0.00947867298578199	0.0298507462686567	2	67	0.5	0.5
DMRT1_PMM.txt	0	0	0	15	NA	NA
DMRT2_PMM.txt	0	0	0	13	NA	NA
E2F1_PMM.txt	0	0	0	32	NA	NA
E2F2_PMM.txt	0	NA	0	0	NA	NA
E2F3_PMM.txt	0.023696682464455	0.0649350649350649	5	77	0.6	0.4
E2F4_PMM.txt	0.014218009478673	0.0714285714285714	3	42	1	0
E2F6_PMM.txt	0	0	0	18	NA	NA
E2F7_PMM.txt	0.0473933649289099	0.0884955752212389	10	113	0.5	0.5
E2F8_PMM.txt	0.004739336492891	0.0185185185185185	1	54	0	1
EGR1_PMM.txt	0.00947867298578199	0.0377358490566038	2	53	0	1
EGR2_PMM.txt	0.004739336492891	0.0588235294117647	1	17	0	1
EHF_PMM.txt	0.028436018957346	0.0571428571428571	6	105	0.666666666666667	0.333333333333333
ELF1_PMM.txt	0.018957345971564	0.0714285714285714	4	56	0.25	0.75
ELF2_PMM.txt	0.023696682464455	0.0925925925925926	5	54	0.6	0.4
ELF3_PMM.txt	0.00947867298578199	0.0425531914893617	2	47	1	0
ELF4_PMM.txt	0.00947867298578199	0.0769230769230769	2	26	0	1
ELK1_PMM.txt	0	0	0	29	NA	NA
ELK4_PMM.txt	0.00947867298578199	0.133333333333333	2	15	0.5	0.5
EMX1_PMM.txt	0	0	0	75	NA	NA
EOMES_PMM.txt	0	NA	0	0	NA	NA
EPAS1_PMM.txt	0.018957345971564	0.102564102564103	4	39	0	1
ERF_PMM.txt	0	0	0	4	NA	NA
ERG_PMM.txt	0	0	0	11	NA	NA
ERR1_PMM.txt	0	0	0	41	NA	NA
ESR1_joined_0_PMM.txt	0	0	0	18	NA	NA
ESR1_joined_1_PMM.txt	0	0	0	28	NA	NA
ESR1_joined_2_PMM.txt	0.004739336492891	0.0208333333333333	1	48	1	0
ESR2_PMM.txt	0.023696682464455	0.072463768115942	5	69	0.4	0.6
ETS1_PMM.txt	0.00947867298578199	0.0303030303030303	2	66	1	0
ETV1_PMM.txt	0.00947867298578199	0.0416666666666667	2	48	0.5	0.5
ETV4_PMM.txt	0	0	0	6	NA	NA
ETV5_PMM.txt	0	0	0	3	NA	NA
ETV7_PMM.txt	0.00947867298578199	0.0444444444444444	2	45	0	1
EVI1_PMM.txt	0.004739336492891	0.03125	1	32	1	0
EVX2_PMM.txt	0	0	0	3	NA	NA
FEV_PMM.txt	0.004739336492891	0.024390243902439	1	41	0	1
FLI1_PMM.txt	0.033175355450237	0.0603448275862069	7	116	0.428571428571429	0.571428571428571
FOS_PMM.txt	0.004739336492891	0.032258064516129	1	31	1	0
FOSB_PMM.txt	0.0616113744075829	0.0787878787878788	13	165	0.538461538461538	0.461538461538462
FOSL1_PMM.txt	0	0	0	9	NA	NA
FOSL2_PMM.txt	0	0	0	45	NA	NA
FOXA1_PMM.txt	0	0	0	21	NA	NA
FOXA2_PMM.txt	0.023696682464455	0.0340136054421769	5	147	0.4	0.6
FOXC1_PMM.txt	0.037914691943128	0.062015503875969	8	129	0.5	0.5
FOXD2_PMM.txt	0.014218009478673	0.0491803278688525	3	61	0.333333333333333	0.666666666666667
FOXF1_PMM.txt	0.028436018957346	0.0465116279069767	6	129	1	0
FOXF2_PMM.txt	0.028436018957346	0.0923076923076923	6	65	0.166666666666667	0.833333333333333
FOXG1_PMM.txt	0.00947867298578199	0.0392156862745098	2	51	0	1
FOXH1_PMM.txt	0.014218009478673	0.0217391304347826	3	138	0.666666666666667	0.333333333333333
FOXJ2_PMM.txt	0.00947867298578199	0.0285714285714286	2	70	0	1
FOXK1_PMM.txt	0.033175355450237	0.0614035087719298	7	114	1	0
FOXM1_PMM.txt	0.00947867298578199	0.0555555555555556	2	36	0	1
FOXO3_PMM.txt	0.00947867298578199	0.016260162601626	2	123	0.5	0.5
FOXO4_PMM.txt	0.014218009478673	0.0333333333333333	3	90	0.333333333333333	0.666666666666667
FOXP1_PMM.txt	0.014218009478673	0.036144578313253	3	83	0.666666666666667	0.333333333333333
FOXP2_PMM.txt	0.018957345971564	0.0588235294117647	4	68	0.5	0.5
GABPA_PMM.txt	0.037914691943128	0.0869565217391304	8	92	0.25	0.75
GATA1_PMM.txt	0.004739336492891	0.024390243902439	1	41	0	1
GATA2_PMM.txt	0.018957345971564	0.0444444444444444	4	90	0.5	0.5
GATA3_PMM.txt	0.004739336492891	0.125	1	8	1	0
GATA4_PMM.txt	0.0473933649289099	0.0793650793650794	10	126	0.3	0.7
GATA6_PMM.txt	0	0	0	35	NA	NA
GATD1_PMM.txt	0.018957345971564	0.0547945205479452	4	73	0	1
GCR_PMM.txt	0	NA	0	0	NA	NA
GLI1_PMM.txt	0.018957345971564	0.0470588235294118	4	85	1	0
GLI2_PMM.txt	0	0	0	26	NA	NA
GLI3_PMM.txt	0.014218009478673	0.142857142857143	3	21	0.333333333333333	0.666666666666667
GLIS1_PMM.txt	0	0	0	1	NA	NA
GLIS2_PMM.txt	0	0	0	12	NA	NA
GLIS3_PMM.txt	0	0	0	3	NA	NA
GMEB1_PMM.txt	0.028436018957346	0.0769230769230769	6	78	0.5	0.5
GMEB2_PMM.txt	0.037914691943128	0.125	8	64	0.125	0.875
GRHL1_PMM.txt	0	0	0	54	NA	NA
GRHL2_PMM.txt	0	0	0	15	NA	NA
GZF1_PMM.txt	0.00947867298578199	0.0540540540540541	2	37	0	1
HAND1_PMM.txt	0.00947867298578199	0.0512820512820513	2	39	0.5	0.5
HBP1_PMM.txt	0.018957345971564	0.0769230769230769	4	52	0.25	0.75
HES1_PMM.txt	0.028436018957346	0.0759493670886076	6	79	0.5	0.5
HES4_PMM.txt	0.00947867298578199	0.0377358490566038	2	53	0.5	0.5
HES7_PMM.txt	0.0568720379146919	0.0821917808219178	12	146	0.583333333333333	0.416666666666667
HEYL_PMM.txt	0.00947867298578199	0.0476190476190476	2	42	0	1
HHEX_PMM.txt	0.023696682464455	0.0833333333333333	5	60	0	1
HINFP_PMM.txt	0.014218009478673	0.0303030303030303	3	99	0	1
HNF1B_PMM.txt	0.028436018957346	0.0458015267175573	6	131	0.5	0.5
HNF4A_PMM.txt	0.00947867298578199	0.0526315789473684	2	38	0.5	0.5
HNF4G_PMM.txt	0	0	0	26	NA	NA
HSF1_PMM.txt	0	0	0	5	NA	NA
HSF2_PMM.txt	0.00947867298578199	0.0454545454545455	2	44	1	0
HSF4_PMM.txt	0.037914691943128	0.0592592592592593	8	135	0.75	0.25
HTF4_PMM.txt	0	0	0	20	NA	NA
HXA1_PMM.txt	0	0	0	41	NA	NA
HXA10_PMM.txt	0	0	0	11	NA	NA
HXA13_PMM.txt	0.004739336492891	0.142857142857143	1	7	0	1
HXA2_PMM.txt	0.00947867298578199	0.024390243902439	2	82	1	0
HXA4_PMM.txt	0.004739336492891	0.0116279069767442	1	86	0	1
HXA5_PMM.txt	0.033175355450237	0.137254901960784	7	51	0.285714285714286	0.714285714285714
HXA6_PMM.txt	0.00947867298578199	0.037037037037037	2	54	0	1
HXA7_PMM.txt	0.014218009478673	0.0517241379310345	3	58	1	0
HXA9_PMM.txt	0.004739336492891	0.0178571428571429	1	56	0	1
HXB13_PMM.txt	0.018957345971564	0.0547945205479452	4	73	0.75	0.25
HXB4_PMM.txt	0	0	0	39	NA	NA
HXB6_PMM.txt	0	0	0	83	NA	NA
HXB7_PMM.txt	0	NA	0	0	NA	NA
HXB8_PMM.txt	0.014218009478673	0.157894736842105	3	19	0.333333333333333	0.666666666666667
HXC11_PMM.txt	0.014218009478673	0.0666666666666667	3	45	0.333333333333333	0.666666666666667
HXC13_PMM.txt	0	NA	0	0	NA	NA
HXC6_PMM.txt	0.004739336492891	0.0833333333333333	1	12	0	1
HXC8_PMM.txt	0.004739336492891	0.0232558139534884	1	43	0	1
HXD1_PMM.txt	0	0	0	6	NA	NA
HXD11_PMM.txt	0.00947867298578199	0.0571428571428571	2	35	0	1
ID1_PMM.txt	0.004739336492891	0.0625	1	16	0	1
ID2_PMM.txt	0.004739336492891	0.04	1	25	0	1
ID3_PMM.txt	0.023696682464455	0.0632911392405063	5	79	0.2	0.8
IKZF1_PMM.txt	0	0	0	5	NA	NA
IRF1_PMM.txt	0	0	0	63	NA	NA
IRF2_PMM.txt	0	0	0	7	NA	NA
IRF3_PMM.txt	0.00947867298578199	0.125	2	16	0.5	0.5
IRF4_PMM.txt	0.014218009478673	0.0461538461538462	3	65	0.333333333333333	0.666666666666667
IRF9_PMM.txt	0	0	0	19	NA	NA
IRX2_PMM.txt	0.014218009478673	0.0566037735849057	3	53	0.333333333333333	0.666666666666667
ISL1_PMM.txt	0.023696682464455	0.0446428571428571	5	112	1	0
ISL2_PMM.txt	0.028436018957346	0.0508474576271186	6	118	0.666666666666667	0.333333333333333
JDP2_PMM.txt	0	0	0	11	NA	NA
JUN_PMM.txt	0.004739336492891	0.0192307692307692	1	52	0	1
JUNB_PMM.txt	0.004739336492891	0.0204081632653061	1	49	1	0
JUND_PMM.txt	0	0	0	39	NA	NA
KAISO_PMM.txt	0	0	0	34	NA	NA
KAT5_PMM.txt	0.014218009478673	0.0810810810810811	3	37	0.333333333333333	0.666666666666667
KDM5A_PMM.txt	0.0473933649289099	0.0952380952380952	10	105	0.8	0.2
KDM5B_PMM.txt	0.004739336492891	0.0142857142857143	1	70	0	1
KLF10_PMM.txt	0.018957345971564	0.0547945205479452	4	73	0.5	0.5
KLF11_PMM.txt	0.004739336492891	0.0666666666666667	1	15	1	0
KLF15_PMM.txt	0.004739336492891	0.0714285714285714	1	14	0	1
KLF3_PMM.txt	0.00947867298578199	0.166666666666667	2	12	0.5	0.5
KLF4_PMM.txt	0	0	0	41	NA	NA
KLF5_PMM.txt	0.042654028436019	0.0833333333333333	9	108	0.555555555555556	0.444444444444444
KLF6_PMM.txt	0.018957345971564	0.0481927710843374	4	83	0.75	0.25
LEF1_PMM.txt	0.004739336492891	0.0196078431372549	1	51	1	0
LHX2_PMM.txt	0.00947867298578199	0.0408163265306122	2	49	1	0
LHX3_PMM.txt	0.028436018957346	0.0645161290322581	6	93	0.833333333333333	0.166666666666667
LHX4_PMM.txt	0.0473933649289099	0.0588235294117647	10	170	0.3	0.7
LMX1B_PMM.txt	0.023696682464455	0.0431034482758621	5	116	0.6	0.4
LYL1_PMM.txt	0.00947867298578199	0.0408163265306122	2	49	0.5	0.5
MAD1_PMM.txt	0.033175355450237	0.056	7	125	0.857142857142857	0.142857142857143
MAD3_PMM.txt	0.0521327014218009	0.105769230769231	11	104	0.454545454545455	0.545454545454545
MAFF_PMM.txt	0.018957345971564	0.0449438202247191	4	89	0.5	0.5
MAFG_PMM.txt	0.00947867298578199	0.0540540540540541	2	37	0.5	0.5
MAFK_PMM.txt	0.023696682464455	0.0462962962962963	5	108	0.4	0.6
MAX_PMM.txt	0.004739336492891	0.0232558139534884	1	43	0	1
MAZ_PMM.txt	0.033175355450237	0.102941176470588	7	68	0.428571428571429	0.571428571428571
MCR_PMM.txt	0.018957345971564	0.0476190476190476	4	84	0.25	0.75
MEF2A_PMM.txt	0	0	0	14	NA	NA
MEF2C_PMM.txt	0.023696682464455	0.0543478260869565	5	92	0.4	0.6
MEF2D_PMM.txt	0.00947867298578199	0.028169014084507	2	71	1	0
MEIS2_PMM.txt	0.00947867298578199	0.0333333333333333	2	60	1	0
MITF_PMM.txt	0	0	0	11	NA	NA
MIXL1_PMM.txt	0.033175355450237	0.0630630630630631	7	111	0.428571428571429	0.571428571428571
MNT_PMM.txt	0.028436018957346	0.0612244897959184	6	98	0.333333333333333	0.666666666666667
MNX1_PMM.txt	0.00947867298578199	0.0408163265306122	2	49	0	1
MSX1_PMM.txt	0.014218009478673	0.0491803278688525	3	61	1	0
MSX2_PMM.txt	0.018957345971564	0.0341880341880342	4	117	0.75	0.25
MTA3_PMM.txt	0.004739336492891	0.032258064516129	1	31	0	1
MXI1_PMM.txt	0	0	0	19	NA	NA
MYB_PMM.txt	0.00947867298578199	0.0476190476190476	2	42	0.5	0.5
MYBA_PMM.txt	0.00947867298578199	0.0344827586206897	2	58	0	1
MYBB_PMM.txt	0.018957345971564	0.0714285714285714	4	56	0.25	0.75
MYC_joined_0_PMM.txt	0	0	0	19	NA	NA
MYC_joined_1_PMM.txt	0.004739336492891	0.0294117647058824	1	34	0	1
MYC_joined_2_PMM.txt	0.004739336492891	0.0217391304347826	1	46	0	1
MYF6_PMM.txt	0.00947867298578199	0.0253164556962025	2	79	0.5	0.5
MYNN_PMM.txt	0.004739336492891	0.0714285714285714	1	14	0	1
MYOD1_PMM.txt	0.004739336492891	0.0588235294117647	1	17	0	1
MZF1_PMM.txt	0.018957345971564	0.0606060606060606	4	66	0.25	0.75
NANOG_PMM.txt	0.033175355450237	0.0804597701149425	7	87	0.571428571428571	0.428571428571429
NCOA1_PMM.txt	0	0	0	7	NA	NA
NCOA3_PMM.txt	0	0	0	5	NA	NA
NCOR1_PMM.txt	0	0	0	24	NA	NA
NDF2_PMM.txt	0.042654028436019	0.0687022900763359	9	131	0.777777777777778	0.222222222222222
NF2L1_PMM.txt	0.00947867298578199	0.0363636363636364	2	55	0	1
NF2L2_PMM.txt	0.004739336492891	0.111111111111111	1	9	1	0
NF2L3_PMM.txt	0.00947867298578199	0.0357142857142857	2	56	0	1
NFAC1_PMM.txt	0	0	0	10	NA	NA
NFAC3_PMM.txt	0	0	0	10	NA	NA
NFAC4_PMM.txt	0.014218009478673	0.0229007633587786	3	131	0.666666666666667	0.333333333333333
NFAT5_PMM.txt	0.014218009478673	0.0340909090909091	3	88	0.333333333333333	0.666666666666667
NFE2_PMM.txt	0.033175355450237	0.0721649484536082	7	97	0.285714285714286	0.714285714285714
NFIB_PMM.txt	0.004739336492891	0.0769230769230769	1	13	1	0
NFIC_PMM.txt	0.014218009478673	0.0714285714285714	3	42	0.333333333333333	0.666666666666667
NFKB1_PMM.txt	0.042654028436019	0.0625	9	144	0.555555555555556	0.444444444444444
NFKB2_PMM.txt	0	0	0	11	NA	NA
NFYA_PMM.txt	0.014218009478673	0.214285714285714	3	14	0	1
NFYB_PMM.txt	0.014218009478673	0.0697674418604651	3	43	0	1
NFYC_PMM.txt	0.014218009478673	0.0625	3	48	0.333333333333333	0.666666666666667
NGN3_PMM.txt	0.014218009478673	0.0714285714285714	3	42	0.666666666666667	0.333333333333333
NKX23_PMM.txt	0	0	0	7	NA	NA
NKX25_PMM.txt	0.023696682464455	0.0420168067226891	5	119	0.6	0.4
NKX28_PMM.txt	0.033175355450237	0.0804597701149425	7	87	0.428571428571429	0.571428571428571
NKX31_PMM.txt	0.023696682464455	0.0602409638554217	5	83	0.6	0.4
NKX61_PMM.txt	0.042654028436019	0.0638297872340425	9	141	0.333333333333333	0.666666666666667
NR1D1_PMM.txt	0.004739336492891	0.111111111111111	1	9	0	1
NR1H2_PMM.txt	0.004739336492891	0.166666666666667	1	6	0	1
NR1H3_PMM.txt	0.00947867298578199	0.032258064516129	2	62	0.5	0.5
NR1I2_PMM.txt	0	0	0	10	NA	NA
NR2C2_PMM.txt	0	0	0	6	NA	NA
NR2E3_PMM.txt	0.004739336492891	0.0434782608695652	1	23	1	0
NR4A1_PMM.txt	0.033175355450237	0.0985915492957746	7	71	0.285714285714286	0.714285714285714
NR4A2_PMM.txt	0.033175355450237	0.0666666666666667	7	105	0.428571428571429	0.571428571428571
NR5A2_PMM.txt	0.0473933649289099	0.0769230769230769	10	130	0.4	0.6
NRF1_PMM.txt	0.037914691943128	0.0898876404494382	8	89	0.375	0.625
NSD2_PMM.txt	0.00947867298578199	0.181818181818182	2	11	0	1
OVOL2_PMM.txt	0.028436018957346	0.111111111111111	6	54	0.333333333333333	0.666666666666667
P53_PMM.txt	0	0	0	12	NA	NA
P63_PMM.txt	0.014218009478673	0.0277777777777778	3	108	0.333333333333333	0.666666666666667
P73_PMM.txt	0.00947867298578199	0.0298507462686567	2	67	0.5	0.5
PATZ1_PMM.txt	0	0	0	8	NA	NA
PAX2_PMM.txt	0.004739336492891	0.0158730158730159	1	63	1	0
PAX5_PMM.txt	0	0	0	39	NA	NA
PBX1_PMM.txt	0	0	0	1	NA	NA
PBX2_PMM.txt	0.0568720379146919	0.0923076923076923	12	130	0.25	0.75
PBX3_PMM.txt	0.004739336492891	0.0111111111111111	1	90	1	0
PDX1_PMM.txt	0.023696682464455	0.0555555555555556	5	90	0.4	0.6
PITX1_PMM.txt	0.00947867298578199	0.0833333333333333	2	24	0.5	0.5
PLAG1_PMM.txt	0.004739336492891	0.05	1	20	1	0
PO2F1_PMM.txt	0	0	0	56	NA	NA
PO2F2_PMM.txt	0.00947867298578199	0.08	2	25	0.5	0.5
PO5F1_PMM.txt	0.042654028436019	0.0909090909090909	9	99	0.333333333333333	0.666666666666667
PPARA_PMM.txt	0	0	0	9	NA	NA
PPARG_PMM.txt	0	0	0	13	NA	NA
PRD14_PMM.txt	0.014218009478673	0.0326086956521739	3	92	0.666666666666667	0.333333333333333
PRDM1_PMM.txt	0.014218009478673	0.0517241379310345	3	58	0.333333333333333	0.666666666666667
RARA_PMM.txt	0	NA	0	0	NA	NA
RARG_PMM.txt	0	0	0	25	NA	NA
RAX2_PMM.txt	0.004739336492891	0.125	1	8	0	1
RCOR1_PMM.txt	0	0	0	45	NA	NA
RELB_PMM.txt	0.014218009478673	0.0508474576271186	3	59	0	1
REST_joined_0_PMM.txt	0.014218009478673	0.075	3	40	0.666666666666667	0.333333333333333
REST_joined_1_PMM.txt	0.004739336492891	0.166666666666667	1	6	1	0
RFX1_PMM.txt	0	0	0	44	NA	NA
RFX2_PMM.txt	0.018957345971564	0.0408163265306122	4	98	0.25	0.75
RFX5_PMM.txt	0.00947867298578199	0.05	2	40	1	0
RFX7_PMM.txt	0.004739336492891	0.05	1	20	1	0
RLF_PMM.txt	0	0	0	17	NA	NA
RORA_PMM.txt	0.023696682464455	0.0625	5	80	1	0
RUNX1_PMM.txt	0	NA	0	0	NA	NA
RUNX2_PMM.txt	0.014218009478673	0.0223880597014925	3	134	0.333333333333333	0.666666666666667
RUNX3_PMM.txt	0.0853080568720379	0.0978260869565217	18	184	0.388888888888889	0.611111111111111
RXRA_PMM.txt	0	0	0	22	NA	NA
SALL4_PMM.txt	0.004739336492891	0.0277777777777778	1	36	1	0
SIX5_PMM.txt	0.004739336492891	0.0108695652173913	1	92	0	1
SMAD1_PMM.txt	0	NA	0	0	NA	NA
SMAD2_PMM.txt	0	0	0	17	NA	NA
SMAD3_PMM.txt	0	NA	0	0	NA	NA
SMAD4_PMM.txt	0	0	0	59	NA	NA
SMAD5_PMM.txt	0	0	0	7	NA	NA
SMRC1_PMM.txt	0	NA	0	0	NA	NA
SMRC2_PMM.txt	0	NA	0	0	NA	NA
SNAI1_PMM.txt	0.00947867298578199	0.08	2	25	1	0
SNPC4_PMM.txt	0.004739336492891	0.0625	1	16	0	1
SOX2_PMM.txt	0	0	0	8	NA	NA
SOX3_PMM.txt	0.018957345971564	0.0408163265306122	4	98	0.5	0.5
SOX4_PMM.txt	0	0	0	5	NA	NA
SOX9_PMM.txt	0.033175355450237	0.0693069306930693	7	101	0.285714285714286	0.714285714285714
SP1_PMM.txt	0.004739336492891	0.0131578947368421	1	76	0	1
SP2_PMM.txt	0	0	0	17	NA	NA
SP4_PMM.txt	0.018957345971564	0.0689655172413793	4	58	0.5	0.5
SPI1_PMM.txt	0.0853080568720379	0.0967741935483871	18	186	0.611111111111111	0.388888888888889
SPIB_PMM.txt	0	0	0	3	NA	NA
SRBP1_PMM.txt	0.018957345971564	0.0754716981132075	4	53	0.5	0.5
SRBP2_PMM.txt	0	0	0	1	NA	NA
SRF_PMM.txt	0.004739336492891	0.0163934426229508	1	61	1	0
STA5A_PMM.txt	0.004739336492891	0.03125	1	32	0	1
STA5B_PMM.txt	0.014218009478673	0.142857142857143	3	21	1	0
STAT1_PMM.txt	0	NA	0	0	NA	NA
STAT2_PMM.txt	0.018957345971564	0.0404040404040404	4	99	0.5	0.5
STAT3_PMM.txt	0	0	0	11	NA	NA
STAT4_PMM.txt	0	NA	0	0	NA	NA
STAT6_PMM.txt	0	0	0	22	NA	NA
SUH_PMM.txt	0.0521327014218009	0.06875	11	160	0.363636363636364	0.636363636363636
TAF1_PMM.txt	0	0	0	49	NA	NA
TAL1_PMM.txt	0	0	0	7	NA	NA
TBP_PMM.txt	0	0	0	2	NA	NA
TEAD2_PMM.txt	0	NA	0	0	NA	NA
TEAD4_PMM.txt	0	0	0	11	NA	NA
TF7L1_PMM.txt	0	0	0	16	NA	NA
TF7L2_PMM.txt	0.00947867298578199	0.0952380952380952	2	21	0	1
TFCP2_PMM.txt	0.023696682464455	0.0515463917525773	5	97	0	1
TFDP1_PMM.txt	0.0521327014218009	0.0894308943089431	11	123	0.545454545454545	0.454545454545455
TFDP2_PMM.txt	0.014218009478673	0.03125	3	96	0.666666666666667	0.333333333333333
TFE2_PMM.txt	0.014218009478673	0.0517241379310345	3	58	0	1
TFE3_PMM.txt	0	0	0	33	NA	NA
TFEB_PMM.txt	0	NA	0	0	NA	NA
TGIF1_PMM.txt	0.00947867298578199	0.037037037037037	2	54	1	0
THAP1_PMM.txt	0.028436018957346	0.0869565217391304	6	69	0.5	0.5
TLX1_PMM.txt	0	0	0	9	NA	NA
TOX4_PMM.txt	0	0	0	17	NA	NA
TSH1_PMM.txt	0.018957345971564	0.0384615384615385	4	104	0.5	0.5
TYY1_PMM.txt	0.014218009478673	0.0483870967741935	3	62	0.666666666666667	0.333333333333333
UBF1_PMM.txt	0.00947867298578199	0.0689655172413793	2	29	0.5	0.5
UBIP1_PMM.txt	0.042654028436019	0.145161290322581	9	62	0.444444444444444	0.555555555555556
USF1_PMM.txt	0.00947867298578199	0.0344827586206897	2	58	0	1
USF2_PMM.txt	0.004739336492891	0.0454545454545455	1	22	0	1
VDR_PMM.txt	0	0	0	14	NA	NA
VEZF1_PMM.txt	0.014218009478673	0.115384615384615	3	26	0	1
YBOX1_PMM.txt	0.004739336492891	0.027027027027027	1	37	1	0
YBOX3_PMM.txt	0.014218009478673	0.0447761194029851	3	67	1	0
Z280D_PMM.txt	0.028436018957346	0.0821917808219178	6	73	0.333333333333333	0.666666666666667
ZBT17_PMM.txt	0.028436018957346	0.0504201680672269	6	119	0.833333333333333	0.166666666666667
ZBT24_PMM.txt	0.00947867298578199	0.0408163265306122	2	49	0	1
ZBT39_PMM.txt	0.014218009478673	0.0588235294117647	3	51	0	1
ZBT44_PMM.txt	0.004739336492891	0.0476190476190476	1	21	0	1
ZBT7A_PMM.txt	0.014218009478673	0.0714285714285714	3	42	1	0
ZBT7B_PMM.txt	0.028436018957346	0.0789473684210526	6	76	0.5	0.5
ZBTB2_PMM.txt	0.00947867298578199	0.0689655172413793	2	29	0	1
ZEB1_PMM.txt	0.004739336492891	0.032258064516129	1	31	1	0
ZEP1_PMM.txt	0.014218009478673	0.0566037735849057	3	53	1	0
ZFAT_PMM.txt	0.023696682464455	0.045045045045045	5	111	1	0
ZFHX3_PMM.txt	0	0	0	2	NA	NA
ZIC2_PMM.txt	0.00947867298578199	0.0246913580246914	2	81	1	0
ZKSC1_PMM.txt	0	0	0	19	NA	NA
ZN143_PMM.txt	0.014218009478673	0.0441176470588235	3	68	1	0
ZN217_PMM.txt	0.014218009478673	0.0491803278688525	3	61	0.333333333333333	0.666666666666667
ZN236_PMM.txt	0	0	0	28	NA	NA
ZN250_PMM.txt	0.004739336492891	0.05	1	20	1	0
ZN263_PMM.txt	0	0	0	17	NA	NA
ZN266_PMM.txt	0.004739336492891	0.0294117647058824	1	34	0	1
ZN274_PMM.txt	0	NA	0	0	NA	NA
ZN281_PMM.txt	0.028436018957346	0.0833333333333333	6	72	0.833333333333333	0.166666666666667
ZN407_PMM.txt	0.028436018957346	0.146341463414634	6	41	0.5	0.5
ZN581_PMM.txt	0	0	0	8	NA	NA
ZN639_PMM.txt	0.004739336492891	0.0163934426229508	1	61	0	1
ZN711_PMM.txt	0.00947867298578199	0.0512820512820513	2	39	0	1
ZNF83_PMM.txt	0.014218009478673	0.046875	3	64	0.333333333333333	0.666666666666667
ZNF84_PMM.txt	0.037914691943128	0.0816326530612245	8	98	0.125	0.875

## Sheet: AS-SNPs associated to eQTLs
id	Fraction of AS-SNPs affecting a BS*	Fraction of BSs affected by an AS-SNP	Affected BS	total predicted BS	gain†	loss†
AEBP2_PMM.txt	0.00481540930979133	0.046875	3	64	0.333333333333333	0.666666666666667
ALX4_PMM.txt	0.0160513643659711	0.0458715596330275	10	218	0.7	0.3
ANDR_PMM.txt	0	NA	0	0	NA	NA
AP2A_PMM.txt	0.0385232744783307	0.0695652173913043	24	345	0.375	0.625
AP2C_PMM.txt	0.0112359550561798	0.0416666666666667	7	168	0.428571428571429	0.571428571428571
ARI3A_PMM.txt	0.00802568218298555	0.0337837837837838	5	148	0.2	0.8	*	Binding sites (BSs) calculated on a random subset of AS-SNPs representing the 90% of the full collections
ARNT_PMM.txt	0.00321027287319422	0.181818181818182	2	11	0.5	0.5	†	the fraction of sites among the affected ones that show a score gain (loss) in the mutation, i.e., that are predicted to bind better (worst) to the variant
ARNT2_PMM.txt	0.0321027287319422	0.075187969924812	20	266	0.35	0.65
ASCL2_PMM.txt	0.00963081861958266	0.0487804878048781	6	123	0.333333333333333	0.666666666666667
ATF1_PMM.txt	0.0112359550561798	0.053030303030303	7	132	0.428571428571429	0.571428571428571
ATF2_PMM.txt	0.043338683788122	0.0756302521008403	27	357	0.37037037037037	0.62962962962963
ATF3_PMM.txt	0.00963081861958266	0.0476190476190476	6	126	0.833333333333333	0.166666666666667
ATF5_PMM.txt	0.00802568218298555	0.0268817204301075	5	186	0.4	0.6
ATF6A_PMM.txt	0.0240770465489567	0.0697674418604651	15	215	0.4	0.6
ATOH1_PMM.txt	0.0401284109149278	0.0783699059561129	25	319	0.64	0.36
ATRX_PMM.txt	0.00642054574638844	0.0294117647058824	4	136	1	0
BACH1_PMM.txt	0.0706260032102729	0.110831234256927	44	397	0.659090909090909	0.340909090909091
BARH1_PMM.txt	0.0224719101123595	0.0551181102362205	14	254	0.357142857142857	0.642857142857143
BARX1_PMM.txt	0.00321027287319422	0.0338983050847458	2	59	0	1
BARX2_PMM.txt	0.0369181380417336	0.0798611111111111	23	288	0.521739130434783	0.478260869565217
BATF_PMM.txt	0.0449438202247191	0.0719794344473008	28	389	0.535714285714286	0.464285714285714
BATF3_PMM.txt	0.00321027287319422	0.0227272727272727	2	88	0.5	0.5
BBX_PMM.txt	0.0176565008025682	0.0621468926553672	11	177	0.545454545454545	0.454545454545455
BC11A_PMM.txt	0.00802568218298555	0.0290697674418605	5	172	0.6	0.4
BCL3_PMM.txt	0	0	0	10	NA	NA
BCL6_PMM.txt	0.00963081861958266	0.0483870967741935	6	124	0.333333333333333	0.666666666666667
BHE40_PMM.txt	0.00321027287319422	0.0416666666666667	2	48	0.5	0.5
BMAL1_PMM.txt	0.014446227929374	0.0535714285714286	9	168	0.222222222222222	0.777777777777778
BMAL2_PMM.txt	0	0	0	4	NA	NA
BRAC_PMM.txt	0.00481540930979133	0.0303030303030303	3	99	0.666666666666667	0.333333333333333
CASZ1_PMM.txt	0.00802568218298555	0.0252525252525253	5	198	0.8	0.2
CDC5L_PMM.txt	0.0176565008025682	0.0738255033557047	11	149	0.818181818181818	0.181818181818182
CDX1_PMM.txt	0.00642054574638844	0.0506329113924051	4	79	0.75	0.25
CDX2_PMM.txt	0.00802568218298555	0.0526315789473684	5	95	0.6	0.4
CEBPA_PMM.txt	0.0128410914927769	0.033195020746888	8	241	0.75	0.25
CEBPB_joined_PMM.txt	0.057784911717496	0.0739219712525667	36	487	0.555555555555556	0.444444444444444
CEBPD_PMM.txt	0.0353130016051364	0.0756013745704467	22	291	0.545454545454545	0.454545454545455
CEBPE_PMM.txt	0.0160513643659711	0.0540540540540541	10	185	0.6	0.4
CEBPG_PMM.txt	0	0	0	1	NA	NA
CIC_PMM.txt	0.0112359550561798	0.0603448275862069	7	116	0.714285714285714	0.285714285714286
CLOCK_PMM.txt	0.00802568218298555	0.0413223140495868	5	121	0.8	0.2
COE1_PMM.txt	0.0112359550561798	0.0460526315789474	7	152	0.142857142857143	0.857142857142857
COT2_PMM.txt	0.0240770465489567	0.0531914893617021	15	282	0.533333333333333	0.466666666666667
CR3L1_PMM.txt	0.0304975922953451	0.0536723163841808	19	354	0.315789473684211	0.684210526315789
CR3L2_PMM.txt	0.0112359550561798	0.0492957746478873	7	142	0.714285714285714	0.285714285714286
CR3L4_PMM.txt	0.0160513643659711	0.0826446280991736	10	121	0.4	0.6
CRBL2_PMM.txt	0.0192616372391653	0.0390879478827362	12	307	0.666666666666667	0.333333333333333
CREB1_PMM.txt	0.00642054574638844	0.027027027027027	4	148	0	1
CREM_PMM.txt	0.00160513643659711	0.0344827586206897	1	29	1	0
CTCF_joined_0_PMM.txt	0.0401284109149278	0.0766871165644172	25	326	0.4	0.6
CTCF_joined_1_PMM.txt	0.0401284109149278	0.0712250712250712	25	351	0.4	0.6
CTCF_joined_2_PMM.txt	0.028892455858748	0.0649819494584837	18	277	0.555555555555556	0.444444444444444
CTCF_joined_3_PMM.txt	0.043338683788122	0.0773638968481375	27	349	0.481481481481481	0.518518518518518
CTCF_joined_4_PMM.txt	0.0481540930979133	0.0831024930747922	30	361	0.466666666666667	0.533333333333333
CTCF_joined_5_PMM.txt	0.0481540930979133	0.0835654596100279	30	359	0.366666666666667	0.633333333333333
CTCF_joined_6_PMM.txt	0.0369181380417336	0.0723270440251572	23	318	0.260869565217391	0.739130434782609
CTCF_joined_7_PMM.txt	0.0272873194221509	0.0708333333333333	17	240	0.411764705882353	0.588235294117647
CTCFL_PMM.txt	0.0256821829855538	0.0744186046511628	16	215	0.5	0.5
CUX1_PMM.txt	0.00321027287319422	0.0163934426229508	2	122	0.5	0.5
DBP_PMM.txt	0.0256821829855538	0.0625	16	256	0.375	0.625
DDIT3_PMM.txt	0	0	0	9	NA	NA
DLX1_PMM.txt	0.00802568218298555	0.0420168067226891	5	119	0.4	0.6
DLX2_PMM.txt	0.0401284109149278	0.0757575757575758	25	330	0.4	0.6
DLX4_PMM.txt	0.014446227929374	0.05	9	180	0.444444444444444	0.555555555555556
DLX6_PMM.txt	0.00802568218298555	0.0238095238095238	5	210	0.6	0.4
DMRT1_PMM.txt	0.00160513643659711	0.0217391304347826	1	46	1	0
DMRT2_PMM.txt	0.00160513643659711	0.0333333333333333	1	30	1	0
E2F1_PMM.txt	0.00321027287319422	0.0192307692307692	2	104	0.5	0.5
E2F2_PMM.txt	0	NA	0	0	NA	NA
E2F3_PMM.txt	0.0353130016051364	0.079136690647482	22	278	0.318181818181818	0.681818181818182
E2F4_PMM.txt	0.0176565008025682	0.0700636942675159	11	157	0.454545454545455	0.545454545454545
E2F6_PMM.txt	0.00481540930979133	0.0309278350515464	3	97	0.333333333333333	0.666666666666667
E2F7_PMM.txt	0.0658105939004815	0.104060913705584	41	394	0.463414634146341	0.536585365853659
E2F8_PMM.txt	0.0128410914927769	0.0421052631578947	8	190	0.5	0.5
EGR1_PMM.txt	0.0112359550561798	0.0382513661202186	7	183	0.428571428571429	0.571428571428571
EGR2_PMM.txt	0	0	0	24	NA	NA
EHF_PMM.txt	0.0321027287319422	0.0568181818181818	20	352	0.5	0.5
ELF1_PMM.txt	0.0240770465489567	0.0688073394495413	15	218	0.466666666666667	0.533333333333333
ELF2_PMM.txt	0.0208667736757624	0.0607476635514019	13	214	0.461538461538462	0.538461538461538
ELF3_PMM.txt	0.00642054574638844	0.0434782608695652	4	92	0.75	0.25
ELF4_PMM.txt	0.00160513643659711	0.0256410256410256	1	39	0	1
ELK1_PMM.txt	0.00642054574638844	0.031496062992126	4	127	0.5	0.5
ELK4_PMM.txt	0.00321027287319422	0.0294117647058824	2	68	0.5	0.5
EMX1_PMM.txt	0.0112359550561798	0.0325581395348837	7	215	0.428571428571429	0.571428571428571
EOMES_PMM.txt	0	NA	0	0	NA	NA
EPAS1_PMM.txt	0.0128410914927769	0.0720720720720721	8	111	0.25	0.75
ERF_PMM.txt	0.00481540930979133	0.111111111111111	3	27	0	1
ERG_PMM.txt	0.00160513643659711	0.0476190476190476	1	21	1	0
ERR1_PMM.txt	0.00963081861958266	0.0394736842105263	6	152	0.5	0.5
ESR1_joined_0_PMM.txt	0.00160513643659711	0.027027027027027	1	37	1	0
ESR1_joined_1_PMM.txt	0.00160513643659711	0.0119047619047619	1	84	1	0
ESR1_joined_2_PMM.txt	0.00963081861958266	0.0483870967741935	6	124	0.833333333333333	0.166666666666667
ESR2_PMM.txt	0.0192616372391653	0.0483870967741935	12	248	0.416666666666667	0.583333333333333
ETS1_PMM.txt	0.0192616372391653	0.0560747663551402	12	214	0.333333333333333	0.666666666666667
ETV1_PMM.txt	0.00642054574638844	0.0277777777777778	4	144	0.75	0.25
ETV4_PMM.txt	0	0	0	12	NA	NA
ETV5_PMM.txt	0.00321027287319422	0.133333333333333	2	15	0.5	0.5
ETV7_PMM.txt	0.0240770465489567	0.0872093023255814	15	172	0.6	0.4
EVI1_PMM.txt	0	0	0	75	NA	NA
EVX2_PMM.txt	0	0	0	23	NA	NA
FEV_PMM.txt	0.0128410914927769	0.0634920634920635	8	126	0.375	0.625
FLI1_PMM.txt	0.0240770465489567	0.0422535211267606	15	355	0.6	0.4
FOS_PMM.txt	0.00481540930979133	0.0337078651685393	3	89	0.333333333333333	0.666666666666667
FOSB_PMM.txt	0.0690208667736758	0.0953436807095344	43	451	0.581395348837209	0.418604651162791
FOSL1_PMM.txt	0	0	0	34	NA	NA
FOSL2_PMM.txt	0.0128410914927769	0.0479041916167665	8	167	0.5	0.5
FOXA1_PMM.txt	0.00642054574638844	0.0597014925373134	4	67	0.5	0.5
FOXA2_PMM.txt	0.043338683788122	0.0712401055408971	27	379	0.592592592592593	0.407407407407407
FOXC1_PMM.txt	0.0321027287319422	0.0542005420054201	20	369	0.35	0.65
FOXD2_PMM.txt	0.0160513643659711	0.0564971751412429	10	177	0.2	0.8
FOXF1_PMM.txt	0.0240770465489567	0.0477707006369427	15	314	0.466666666666667	0.533333333333333
FOXF2_PMM.txt	0.00802568218298555	0.0467289719626168	5	107	0.6	0.4
FOXG1_PMM.txt	0.0112359550561798	0.0416666666666667	7	168	0.571428571428571	0.428571428571429
FOXH1_PMM.txt	0.0401284109149278	0.0675675675675676	25	370	0.48	0.52
FOXJ2_PMM.txt	0.00642054574638844	0.0258064516129032	4	155	0.25	0.75
FOXK1_PMM.txt	0.0176565008025682	0.0357142857142857	11	308	0.636363636363636	0.363636363636364
FOXM1_PMM.txt	0.0112359550561798	0.0507246376811594	7	138	0.285714285714286	0.714285714285714
FOXO3_PMM.txt	0.0128410914927769	0.0278745644599303	8	287	0.75	0.25
FOXO4_PMM.txt	0.0240770465489567	0.0555555555555556	15	270	0.466666666666667	0.533333333333333
FOXP1_PMM.txt	0.0176565008025682	0.0448979591836735	11	245	0.363636363636364	0.636363636363636
FOXP2_PMM.txt	0.0160513643659711	0.0540540540540541	10	185	0.3	0.7
GABPA_PMM.txt	0.0449438202247191	0.0828402366863905	28	338	0.5	0.5
GATA1_PMM.txt	0.00321027287319422	0.0266666666666667	2	75	1	0
GATA2_PMM.txt	0.0224719101123595	0.0564516129032258	14	248	0.642857142857143	0.357142857142857
GATA3_PMM.txt	0.00160513643659711	0.05	1	20	0	1
GATA4_PMM.txt	0.0481540930979133	0.078125	30	384	0.6	0.4
GATA6_PMM.txt	0.00321027287319422	0.0454545454545455	2	44	1	0
GATD1_PMM.txt	0.0176565008025682	0.0611111111111111	11	180	0.454545454545455	0.545454545454545
GCR_PMM.txt	0	NA	0	0	NA	NA
GLI1_PMM.txt	0.00802568218298555	0.0261780104712042	5	191	1	0
GLI2_PMM.txt	0.00963081861958266	0.0535714285714286	6	112	0.166666666666667	0.833333333333333
GLI3_PMM.txt	0.00642054574638844	0.0487804878048781	4	82	0.25	0.75
GLIS1_PMM.txt	0	0	0	2	NA	NA
GLIS2_PMM.txt	0	0	0	22	NA	NA
GLIS3_PMM.txt	0.00160513643659711	0.0833333333333333	1	12	1	0
GMEB1_PMM.txt	0.0449438202247191	0.0942760942760943	28	297	0.5	0.5
GMEB2_PMM.txt	0.0272873194221509	0.0702479338842975	17	242	0.470588235294118	0.529411764705882
GRHL1_PMM.txt	0.0192616372391653	0.0594059405940594	12	202	0.5	0.5
GRHL2_PMM.txt	0.00160513643659711	0.04	1	25	0	1
GZF1_PMM.txt	0.00963081861958266	0.0612244897959184	6	98	0.166666666666667	0.833333333333333
HAND1_PMM.txt	0.00321027287319422	0.0266666666666667	2	75	0.5	0.5
HBP1_PMM.txt	0.0240770465489567	0.0815217391304348	15	184	0.4	0.6
HES1_PMM.txt	0.0385232744783307	0.0784313725490196	24	306	0.583333333333333	0.416666666666667
HES4_PMM.txt	0.0192616372391653	0.0839160839160839	12	143	0.0833333333333333	0.916666666666667
HES7_PMM.txt	0.0385232744783307	0.0598503740648379	24	401	0.583333333333333	0.416666666666667
HEYL_PMM.txt	0.0112359550561798	0.0538461538461538	7	130	0.285714285714286	0.714285714285714
HHEX_PMM.txt	0.0224719101123595	0.0654205607476635	14	214	0.428571428571429	0.571428571428571
HINFP_PMM.txt	0.0513643659711075	0.106312292358804	32	301	0.21875	0.78125
HNF1B_PMM.txt	0.0353130016051364	0.057742782152231	22	381	0.5	0.5
HNF4A_PMM.txt	0.00963081861958266	0.048	6	125	0.5	0.5
HNF4G_PMM.txt	0.00160513643659711	0.0178571428571429	1	56	1	0
HSF1_PMM.txt	0	0	0	6	NA	NA
HSF2_PMM.txt	0.00321027287319422	0.018018018018018	2	111	0.5	0.5
HSF4_PMM.txt	0.0208667736757624	0.0388059701492537	13	335	0.384615384615385	0.615384615384615
HTF4_PMM.txt	0.00160513643659711	0.0263157894736842	1	38	1	0
HXA1_PMM.txt	0.00963081861958266	0.0555555555555556	6	108	0.166666666666667	0.833333333333333
HXA10_PMM.txt	0	0	0	45	NA	NA
HXA13_PMM.txt	0.00321027287319422	0.0645161290322581	2	31	1	0
HXA2_PMM.txt	0.00481540930979133	0.0176470588235294	3	170	1	0
HXA4_PMM.txt	0.0321027287319422	0.069204152249135	20	289	0.5	0.5
HXA5_PMM.txt	0.0160513643659711	0.0540540540540541	10	185	0.1	0.9
HXA6_PMM.txt	0.0272873194221509	0.0776255707762557	17	219	0.588235294117647	0.411764705882353
HXA7_PMM.txt	0.00481540930979133	0.0241935483870968	3	124	0.666666666666667	0.333333333333333
HXA9_PMM.txt	0.00321027287319422	0.027027027027027	2	74	0.5	0.5
HXB13_PMM.txt	0.0112359550561798	0.0357142857142857	7	196	0.428571428571429	0.571428571428571
HXB4_PMM.txt	0.00802568218298555	0.0458715596330275	5	109	0.2	0.8
HXB6_PMM.txt	0.0160513643659711	0.0427350427350427	10	234	0.2	0.8
HXB7_PMM.txt	0.00160513643659711	0.5	1	2	1	0
HXB8_PMM.txt	0.00481540930979133	0.0428571428571429	3	70	0.333333333333333	0.666666666666667
HXC11_PMM.txt	0.0192616372391653	0.0705882352941176	12	170	0.333333333333333	0.666666666666667
HXC13_PMM.txt	0	NA	0	0	NA	NA
HXC6_PMM.txt	0.00160513643659711	0.0166666666666667	1	60	0	1
HXC8_PMM.txt	0.014446227929374	0.0538922155688623	9	167	0.333333333333333	0.666666666666667
HXD1_PMM.txt	0	0	0	10	NA	NA
HXD11_PMM.txt	0.0112359550561798	0.0673076923076923	7	104	0.571428571428571	0.428571428571429
ID1_PMM.txt	0.00481540930979133	0.0638297872340425	3	47	0.333333333333333	0.666666666666667
ID2_PMM.txt	0.00963081861958266	0.0535714285714286	6	112	0.333333333333333	0.666666666666667
ID3_PMM.txt	0.0240770465489567	0.0657894736842105	15	228	0.4	0.6
IKZF1_PMM.txt	0.00160513643659711	0.0263157894736842	1	38	0	1
IRF1_PMM.txt	0.0192616372391653	0.0517241379310345	12	232	0.5	0.5
IRF2_PMM.txt	0	0	0	8	NA	NA
IRF3_PMM.txt	0.00481540930979133	0.0434782608695652	3	69	0.666666666666667	0.333333333333333
IRF4_PMM.txt	0.0112359550561798	0.0353535353535354	7	198	0.285714285714286	0.714285714285714
IRF9_PMM.txt	0.00481540930979133	0.0909090909090909	3	33	0.333333333333333	0.666666666666667
IRX2_PMM.txt	0.00802568218298555	0.03125	5	160	0.8	0.2
ISL1_PMM.txt	0.0176565008025682	0.0447154471544715	11	246	0.818181818181818	0.181818181818182
ISL2_PMM.txt	0.028892455858748	0.0545454545454545	18	330	0.666666666666667	0.333333333333333
JDP2_PMM.txt	0.00321027287319422	0.04	2	50	1	0
JUN_PMM.txt	0.0176565008025682	0.0588235294117647	11	187	0.181818181818182	0.818181818181818
JUNB_PMM.txt	0.0256821829855538	0.0930232558139535	16	172	0.25	0.75
JUND_PMM.txt	0.00802568218298555	0.0510204081632653	5	98	0.2	0.8
KAISO_PMM.txt	0.00160513643659711	0.0101010101010101	1	99	1	0
KAT5_PMM.txt	0.00802568218298555	0.0390625	5	128	0.6	0.4
KDM5A_PMM.txt	0.0513643659711075	0.0990712074303406	32	323	0.625	0.375
KDM5B_PMM.txt	0.0321027287319422	0.0716845878136201	20	279	0.4	0.6
KLF10_PMM.txt	0.0240770465489567	0.0579150579150579	15	259	0.466666666666667	0.533333333333333
KLF11_PMM.txt	0.00321027287319422	0.0588235294117647	2	34	0.5	0.5
KLF15_PMM.txt	0.00160513643659711	0.0344827586206897	1	29	0	1
KLF3_PMM.txt	0.00481540930979133	0.0588235294117647	3	51	0	1
KLF4_PMM.txt	0.00481540930979133	0.0319148936170213	3	94	1	0
KLF5_PMM.txt	0.0529695024077047	0.0916666666666667	33	360	0.484848484848485	0.515151515151515
KLF6_PMM.txt	0.0256821829855538	0.0655737704918033	16	244	0.5	0.5
LEF1_PMM.txt	0.00321027287319422	0.018348623853211	2	109	0.5	0.5
LHX2_PMM.txt	0.00802568218298555	0.0467289719626168	5	107	0.6	0.4
LHX3_PMM.txt	0.0128410914927769	0.0323886639676113	8	247	0.375	0.625
LHX4_PMM.txt	0.0449438202247191	0.0639269406392694	28	438	0.464285714285714	0.535714285714286
LMX1B_PMM.txt	0.0208667736757624	0.042483660130719	13	306	0.538461538461538	0.461538461538462
LYL1_PMM.txt	0.0112359550561798	0.05	7	140	0.285714285714286	0.714285714285714
MAD1_PMM.txt	0.0240770465489567	0.0467289719626168	15	321	0.4	0.6
MAD3_PMM.txt	0.0609951845906902	0.103260869565217	38	368	0.552631578947368	0.447368421052632
MAFF_PMM.txt	0.0112359550561798	0.0330188679245283	7	212	0.428571428571429	0.571428571428571
MAFG_PMM.txt	0.0128410914927769	0.0666666666666667	8	120	0.625	0.375
MAFK_PMM.txt	0.00963081861958266	0.0223880597014925	6	268	0.5	0.5
MAX_PMM.txt	0.0160513643659711	0.062111801242236	10	161	0.7	0.3
MAZ_PMM.txt	0.0353130016051364	0.0852713178294574	22	258	0.454545454545455	0.545454545454545
MCR_PMM.txt	0.0256821829855538	0.0758293838862559	16	211	0.5625	0.4375
MEF2A_PMM.txt	0.00321027287319422	0.08	2	25	0	1
MEF2C_PMM.txt	0.0192616372391653	0.051063829787234	12	235	0.416666666666667	0.583333333333333
MEF2D_PMM.txt	0.0128410914927769	0.0470588235294118	8	170	0.5	0.5
MEIS2_PMM.txt	0.00481540930979133	0.0191082802547771	3	157	0.333333333333333	0.666666666666667
MITF_PMM.txt	0	0	0	16	NA	NA
MIXL1_PMM.txt	0.0224719101123595	0.0481099656357388	14	291	0.785714285714286	0.214285714285714
MNT_PMM.txt	0.0481540930979133	0.0949367088607595	30	316	0.466666666666667	0.533333333333333
MNX1_PMM.txt	0.0128410914927769	0.0579710144927536	8	138	0.5	0.5
MSX1_PMM.txt	0.0112359550561798	0.0440251572327044	7	159	0.571428571428571	0.428571428571429
MSX2_PMM.txt	0.0272873194221509	0.0570469798657718	17	298	0.647058823529412	0.352941176470588
MTA3_PMM.txt	0.00481540930979133	0.0234375	3	128	0.666666666666667	0.333333333333333
MXI1_PMM.txt	0.0112359550561798	0.102941176470588	7	68	0.428571428571429	0.571428571428571
MYB_PMM.txt	0.014446227929374	0.0548780487804878	9	164	0.555555555555556	0.444444444444444
MYBA_PMM.txt	0.014446227929374	0.0566037735849057	9	159	0.444444444444444	0.555555555555556
MYBB_PMM.txt	0.0192616372391653	0.0591133004926108	12	203	0.333333333333333	0.666666666666667
MYC_joined_0_PMM.txt	0.00160513643659711	0.025	1	40	1	0
MYC_joined_1_PMM.txt	0.00802568218298555	0.0694444444444444	5	72	0.8	0.2
MYC_joined_2_PMM.txt	0.014446227929374	0.0629370629370629	9	143	0.222222222222222	0.777777777777778
MYF6_PMM.txt	0.014446227929374	0.0424528301886792	9	212	0.555555555555556	0.444444444444444
MYNN_PMM.txt	0.00481540930979133	0.0714285714285714	3	42	0.333333333333333	0.666666666666667
MYOD1_PMM.txt	0.00321027287319422	0.0444444444444444	2	45	0.5	0.5
MZF1_PMM.txt	0.0272873194221509	0.0717299578059072	17	237	0.529411764705882	0.470588235294118
NANOG_PMM.txt	0.0160513643659711	0.0395256916996047	10	253	0.4	0.6
NCOA1_PMM.txt	0.00160513643659711	0.0454545454545455	1	22	0	1
NCOA3_PMM.txt	0	0	0	11	NA	NA
NCOR1_PMM.txt	0.00642054574638844	0.0476190476190476	4	84	0.75	0.25
NDF2_PMM.txt	0.0321027287319422	0.0539083557951483	20	371	0.55	0.45
NF2L1_PMM.txt	0.00481540930979133	0.0283018867924528	3	106	0.666666666666667	0.333333333333333
NF2L2_PMM.txt	0.00321027287319422	0.0425531914893617	2	47	0.5	0.5
NF2L3_PMM.txt	0.014446227929374	0.0608108108108108	9	148	0.444444444444444	0.555555555555556
NFAC1_PMM.txt	0.00160513643659711	0.0384615384615385	1	26	1	0
NFAC3_PMM.txt	0.00321027287319422	0.0625	2	32	0.5	0.5
NFAC4_PMM.txt	0.0192616372391653	0.0397350993377483	12	302	0.666666666666667	0.333333333333333
NFAT5_PMM.txt	0.0272873194221509	0.0548387096774194	17	310	0.352941176470588	0.647058823529412
NFE2_PMM.txt	0.0304975922953451	0.0683453237410072	19	278	0.631578947368421	0.368421052631579
NFIB_PMM.txt	0.00321027287319422	0.0434782608695652	2	46	0.5	0.5
NFIC_PMM.txt	0.0112359550561798	0.0555555555555556	7	126	0.428571428571429	0.571428571428571
NFKB1_PMM.txt	0.0497592295345104	0.0767326732673267	31	404	0.612903225806452	0.387096774193548
NFKB2_PMM.txt	0	0	0	28	NA	NA
NFYA_PMM.txt	0.00481540930979133	0.0416666666666667	3	72	0	1
NFYB_PMM.txt	0.014446227929374	0.0584415584415584	9	154	0.222222222222222	0.777777777777778
NFYC_PMM.txt	0.0256821829855538	0.0772946859903382	16	207	0.5625	0.4375
NGN3_PMM.txt	0.00802568218298555	0.037593984962406	5	133	1	0
NKX23_PMM.txt	0	0	0	10	NA	NA
NKX25_PMM.txt	0.0224719101123595	0.0484429065743945	14	289	0.571428571428571	0.428571428571429
NKX28_PMM.txt	0.028892455858748	0.0708661417322835	18	254	0.666666666666667	0.333333333333333
NKX31_PMM.txt	0.0224719101123595	0.0600858369098712	14	233	0.642857142857143	0.357142857142857
NKX61_PMM.txt	0.0321027287319422	0.0527704485488127	20	379	0.65	0.35
NR1D1_PMM.txt	0.00642054574638844	0.117647058823529	4	34	0.75	0.25
NR1H2_PMM.txt	0.00481540930979133	0.0731707317073171	3	41	0.666666666666667	0.333333333333333
NR1H3_PMM.txt	0.00321027287319422	0.0134228187919463	2	149	0.5	0.5
NR1I2_PMM.txt	0.00160513643659711	0.0454545454545455	1	22	0	1
NR2C2_PMM.txt	0.00321027287319422	0.0740740740740741	2	27	0	1
NR2E3_PMM.txt	0.00321027287319422	0.0338983050847458	2	59	0	1
NR4A1_PMM.txt	0.0337078651685393	0.0801526717557252	21	262	0.333333333333333	0.666666666666667
NR4A2_PMM.txt	0.0176565008025682	0.0426356589147287	11	258	0.545454545454545	0.454545454545455
NR5A2_PMM.txt	0.0321027287319422	0.0546448087431694	20	366	0.6	0.4
NRF1_PMM.txt	0.0513643659711075	0.118959107806691	32	269	0.4375	0.5625
NSD2_PMM.txt	0.00802568218298555	0.178571428571429	5	28	0.4	0.6
OVOL2_PMM.txt	0.0160513643659711	0.0478468899521531	10	209	0.5	0.5
P53_PMM.txt	0.00160513643659711	0.032258064516129	1	31	1	0
P63_PMM.txt	0.0337078651685393	0.0777777777777778	21	270	0.428571428571429	0.571428571428571
P73_PMM.txt	0.0160513643659711	0.050761421319797	10	197	0.5	0.5
PATZ1_PMM.txt	0.00160513643659711	0.0714285714285714	1	14	0	1
PAX2_PMM.txt	0.00802568218298555	0.043859649122807	5	114	1	0
PAX5_PMM.txt	0.00481540930979133	0.0241935483870968	3	124	0.333333333333333	0.666666666666667
PBX1_PMM.txt	0	0	0	3	NA	NA
PBX2_PMM.txt	0.0497592295345104	0.0790816326530612	31	392	0.419354838709677	0.580645161290323
PBX3_PMM.txt	0.0176565008025682	0.0447154471544715	11	246	0.454545454545455	0.545454545454545
PDX1_PMM.txt	0.0369181380417336	0.0827338129496403	23	278	0.304347826086957	0.695652173913043
PITX1_PMM.txt	0.00642054574638844	0.0481927710843374	4	83	0.75	0.25
PLAG1_PMM.txt	0.00321027287319422	0.04	2	50	0.5	0.5
PO2F1_PMM.txt	0.00481540930979133	0.0223880597014925	3	134	0.333333333333333	0.666666666666667
PO2F2_PMM.txt	0.0128410914927769	0.0583941605839416	8	137	0.375	0.625
PO5F1_PMM.txt	0.043338683788122	0.0882352941176471	27	306	0.407407407407407	0.592592592592593
PPARA_PMM.txt	0	0	0	15	NA	NA
PPARG_PMM.txt	0.00160513643659711	0.0526315789473684	1	19	1	0
PRD14_PMM.txt	0.0192616372391653	0.0437956204379562	12	274	0.75	0.25
PRDM1_PMM.txt	0.0112359550561798	0.0388888888888889	7	180	0.285714285714286	0.714285714285714
RARA_PMM.txt	0	NA	0	0	NA	NA
RARG_PMM.txt	0.0112359550561798	0.0686274509803922	7	102	0.428571428571429	0.571428571428571
RAX2_PMM.txt	0.00321027287319422	0.0645161290322581	2	31	0.5	0.5
RCOR1_PMM.txt	0.00802568218298555	0.036231884057971	5	138	0.4	0.6
RELB_PMM.txt	0.0112359550561798	0.04375	7	160	0.428571428571429	0.571428571428571
REST_joined_0_PMM.txt	0.00802568218298555	0.033112582781457	5	151	0.8	0.2
REST_joined_1_PMM.txt	0	0	0	33	NA	NA
RFX1_PMM.txt	0.0112359550561798	0.0421686746987952	7	166	0.428571428571429	0.571428571428571
RFX2_PMM.txt	0.0192616372391653	0.0413793103448276	12	290	0.666666666666667	0.333333333333333
RFX5_PMM.txt	0.00642054574638844	0.0266666666666667	4	150	0.5	0.5
RFX7_PMM.txt	0.00481540930979133	0.0405405405405405	3	74	0	1
RLF_PMM.txt	0.00321027287319422	0.08	2	25	0	1
RORA_PMM.txt	0.0160513643659711	0.0429184549356223	10	233	0.5	0.5
RUNX1_PMM.txt	0	0	0	1	NA	NA
RUNX2_PMM.txt	0.0449438202247191	0.0806916426512968	28	347	0.535714285714286	0.464285714285714
RUNX3_PMM.txt	0.086677367576244	0.104448742746615	54	517	0.537037037037037	0.462962962962963
RXRA_PMM.txt	0.00481540930979133	0.0375	3	80	0.666666666666667	0.333333333333333
SALL4_PMM.txt	0.0128410914927769	0.0579710144927536	8	138	0.625	0.375
SIX5_PMM.txt	0.0176565008025682	0.0460251046025105	11	239	0.272727272727273	0.727272727272727
SMAD1_PMM.txt	0	0	0	1	NA	NA
SMAD2_PMM.txt	0.00160513643659711	0.027027027027027	1	37	1	0
SMAD3_PMM.txt	0	NA	0	0	NA	NA
SMAD4_PMM.txt	0.00642054574638844	0.0220994475138122	4	181	0.5	0.5
SMAD5_PMM.txt	0.00160513643659711	0.0285714285714286	1	35	1	0
SMRC1_PMM.txt	0	0	0	1	NA	NA
SMRC2_PMM.txt	0	NA	0	0	NA	NA
SNAI1_PMM.txt	0.00321027287319422	0.0512820512820513	2	39	1	0
SNPC4_PMM.txt	0.00321027287319422	0.0465116279069767	2	43	0	1
SOX2_PMM.txt	0.00160513643659711	0.0588235294117647	1	17	0	1
SOX3_PMM.txt	0.014446227929374	0.0393013100436681	9	229	0.444444444444444	0.555555555555556
SOX4_PMM.txt	0	0	0	12	NA	NA
SOX9_PMM.txt	0.0385232744783307	0.0895522388059701	24	268	0.291666666666667	0.708333333333333
SP1_PMM.txt	0.00802568218298555	0.0225225225225225	5	222	0.2	0.8
SP2_PMM.txt	0.00321027287319422	0.028169014084507	2	71	0	1
SP4_PMM.txt	0.0321027287319422	0.0796812749003984	20	251	0.45	0.55
SPI1_PMM.txt	0.0754414125200642	0.0881801125703565	47	533	0.638297872340426	0.361702127659574
SPIB_PMM.txt	0.00160513643659711	0.032258064516129	1	31	0	1
SRBP1_PMM.txt	0.00802568218298555	0.0318471337579618	5	157	0.6	0.4
SRBP2_PMM.txt	0	0	0	6	NA	NA
SRF_PMM.txt	0.00802568218298555	0.0294117647058824	5	170	0.8	0.2
STA5A_PMM.txt	0.00481540930979133	0.0535714285714286	3	56	0.333333333333333	0.666666666666667
STA5B_PMM.txt	0.014446227929374	0.111111111111111	9	81	0.444444444444444	0.555555555555556
STAT1_PMM.txt	0	NA	0	0	NA	NA
STAT2_PMM.txt	0.0112359550561798	0.0292887029288703	7	239	0.714285714285714	0.285714285714286
STAT3_PMM.txt	0.00481540930979133	0.0810810810810811	3	37	0.666666666666667	0.333333333333333
STAT4_PMM.txt	0	0	0	2	NA	NA
STAT6_PMM.txt	0.00160513643659711	0.0212765957446809	1	47	1	0
SUH_PMM.txt	0.043338683788122	0.0620689655172414	27	435	0.333333333333333	0.666666666666667
TAF1_PMM.txt	0.00963081861958266	0.0365853658536585	6	164	0.333333333333333	0.666666666666667
TAL1_PMM.txt	0.00642054574638844	0.117647058823529	4	34	0.5	0.5
TBP_PMM.txt	0.00160513643659711	0.142857142857143	1	7	0	1
TEAD2_PMM.txt	0	NA	0	0	NA	NA
TEAD4_PMM.txt	0.00160513643659711	0.0158730158730159	1	63	0	1
TF7L1_PMM.txt	0.00481540930979133	0.046875	3	64	0.666666666666667	0.333333333333333
TF7L2_PMM.txt	0.00481540930979133	0.046875	3	64	0	1
TFCP2_PMM.txt	0.0385232744783307	0.0845070422535211	24	284	0.375	0.625
TFDP1_PMM.txt	0.0770465489566613	0.117936117936118	48	407	0.4375	0.5625
TFDP2_PMM.txt	0.0192616372391653	0.051063829787234	12	235	0.666666666666667	0.333333333333333
TFE2_PMM.txt	0.0160513643659711	0.0546448087431694	10	183	0.5	0.5
TFE3_PMM.txt	0.00160513643659711	0.0169491525423729	1	59	1	0
TFEB_PMM.txt	0	0	0	7	NA	NA
TGIF1_PMM.txt	0.00642054574638844	0.0300751879699248	4	133	0.75	0.25
THAP1_PMM.txt	0.0321027287319422	0.0746268656716418	20	268	0.45	0.55
TLX1_PMM.txt	0.00160513643659711	0.0714285714285714	1	14	0	1
TOX4_PMM.txt	0.00321027287319422	0.0298507462686567	2	67	0	1
TSH1_PMM.txt	0.0192616372391653	0.0424028268551237	12	283	0.5	0.5
TYY1_PMM.txt	0.0208667736757624	0.0637254901960784	13	204	0.615384615384615	0.384615384615385
UBF1_PMM.txt	0.00481540930979133	0.027027027027027	3	111	0	1
UBIP1_PMM.txt	0.028892455858748	0.0886699507389163	18	203	0.388888888888889	0.611111111111111
USF1_PMM.txt	0.0192616372391653	0.069364161849711	12	173	0.5	0.5
USF2_PMM.txt	0.00802568218298555	0.0625	5	80	0.8	0.2
VDR_PMM.txt	0	0	0	41	NA	NA
VEZF1_PMM.txt	0.00802568218298555	0.0581395348837209	5	86	0.2	0.8
YBOX1_PMM.txt	0.00802568218298555	0.0526315789473684	5	95	0.4	0.6
YBOX3_PMM.txt	0.00642054574638844	0.0263157894736842	4	152	0.75	0.25
Z280D_PMM.txt	0.0224719101123595	0.0532319391634981	14	263	0.5	0.5
ZBT17_PMM.txt	0.0176565008025682	0.0383275261324042	11	287	0.454545454545455	0.545454545454545
ZBT24_PMM.txt	0.00481540930979133	0.0357142857142857	3	84	0.666666666666667	0.333333333333333
ZBT39_PMM.txt	0.00963081861958266	0.0769230769230769	6	78	0.166666666666667	0.833333333333333
ZBT44_PMM.txt	0.00642054574638844	0.0727272727272727	4	55	0.75	0.25
ZBT7A_PMM.txt	0.0160513643659711	0.0555555555555556	10	180	0.5	0.5
ZBT7B_PMM.txt	0.0128410914927769	0.0293040293040293	8	273	0.5	0.5
ZBTB2_PMM.txt	0.00963081861958266	0.0625	6	96	0.166666666666667	0.833333333333333
ZEB1_PMM.txt	0.014446227929374	0.0918367346938776	9	98	0.333333333333333	0.666666666666667
ZEP1_PMM.txt	0.00802568218298555	0.0462962962962963	5	108	0.6	0.4
ZFAT_PMM.txt	0.0256821829855538	0.0632411067193676	16	253	0.4375	0.5625
ZFHX3_PMM.txt	0	0	0	11	NA	NA
ZIC2_PMM.txt	0.00963081861958266	0.0352941176470588	6	170	0.5	0.5
ZKSC1_PMM.txt	0.00642054574638844	0.0487804878048781	4	82	0.25	0.75
ZN143_PMM.txt	0.0272873194221509	0.080952380952381	17	210	0.529411764705882	0.470588235294118
ZN217_PMM.txt	0.00642054574638844	0.027027027027027	4	148	0.25	0.75
ZN236_PMM.txt	0.00321027287319422	0.0444444444444444	2	45	0.5	0.5
ZN250_PMM.txt	0.00802568218298555	0.087719298245614	5	57	0.6	0.4
ZN263_PMM.txt	0.00481540930979133	0.04	3	75	0.666666666666667	0.333333333333333
ZN266_PMM.txt	0.00642054574638844	0.0272108843537415	4	147	0.5	0.5
ZN274_PMM.txt	0	0	0	2	NA	NA
ZN281_PMM.txt	0.0321027287319422	0.0790513833992095	20	253	0.4	0.6
ZN407_PMM.txt	0.0112359550561798	0.0823529411764706	7	85	0.714285714285714	0.285714285714286
ZN581_PMM.txt	0	0	0	16	NA	NA
ZN639_PMM.txt	0.00802568218298555	0.0316455696202532	5	158	0.2	0.8
ZN711_PMM.txt	0.00802568218298555	0.0387596899224806	5	129	0	1
ZNF83_PMM.txt	0.00963081861958266	0.0392156862745098	6	153	0.5	0.5
ZNF84_PMM.txt	0.0353130016051364	0.0748299319727891	22	294	0.272727272727273	0.727272727272727
