# Supplementary material for: Allele specific chromatin signals, 3D interactions, and motif predictions for immune and B cell related diseases
Source: Sci Rep. 2019 Feb 25;9:2695. doi: 10.1038/s41598-019-39633-0 (PMC6389883; doi:10.1038/s41598-019-39633-0)
Supplement: Supplementary file 9 — Table S8 [file 41598_2019_39633_MOESM9_ESM.xlsx]

## Sheet: Sheet1
GWAS associated trait	Number of AS-SNPs	Number of AS loci*
Type 1 diabetes	33	5
Multiple sclerosis	23	10
Inflammatory bowel disease	19	8
IgG glycosylation	17	10
Ulcerative colitis	17	11
Systemic lupus erythematosus	10	4
Crohn's disease	9	8
Vitiligo	8	3
Rheumatoid arthritis	6	3
Amyotrophic lateral sclerosis	5	4
Celiac disease	5	4
Ankylosing spondylitis	2	1
Graves' disease	2	1
Primary biliary cirrhosis	2	2
Psoriasis	2	2
Schizophrenia	2	1
Type 1 diabetes autoantibodies	2	1
Atopic dermatitis	1	1
Endometriosis	1	1
Narcolepsy	1	1
Multiple Traits	61	28
*loci defined as AS-SNPs within 1Mb regions
